# Supplementary material for: Epigenetic analysis of high and low motile sperm populations reveals methylation variation in satellite regions within the pericentromeric position and in genes functionally related to sperm DNA organization and maintenance in Bos taurus
Source: BMC Genomics. 2019 Dec 6;20:940. doi: 10.1186/s12864-019-6317-6 (PMC6898967; doi:10.1186/s12864-019-6317-6)
Supplement: Supplementary file 4 — Additional file 4. Methylated Regions (MRs) found at least in three samples in both high motile (HM) and low motile (LM) sperm populations overlapping gene bodies. Columns report: Probe name, position (Chromosome, Start, End), Feature, protein ID, Description, MRs percentage for each sample (1HM, 2HM, 3HM, 4HM, 1LM, 2LM, 3LM, 4LM). [file 12864_2019_6317_MOESM4_ESM.xlsx]

## Sheet: Foglio1
Probe	Chromosome	Start	End	Feature	ID	Description	1HM	2HM	3HM	4HM	1LM	2LM	3LM	4LM
Chr1:70501-70600	1	70501	70600	ENSBTAG00000039257	ENSBTAG00000039257	No description	100	100	92.5	NaN	NaN	100	94.2029	100
Chr1:130301-130400	1	130301	130400	E1BAI4_BOVIN	ENSBTAG00000001753	Uncharacterized protein [Source:UniProtKB/TrEMBL;Acc:E1BAI4]	0	100	100	NaN	100	NaN	100	100
Chr1:134101-134200	1	134101	134200	E1BAI4_BOVIN	ENSBTAG00000001753	Uncharacterized protein [Source:UniProtKB/TrEMBL;Acc:E1BAI4]	NaN	100	100	100	94.4444	100	60.7143	100
Chr1:134401-134500	1	134401	134500	E1BAI4_BOVIN	ENSBTAG00000001753	Uncharacterized protein [Source:UniProtKB/TrEMBL;Acc:E1BAI4]	NaN	100	100	100	100	66.6667	95.2381	96
Chr1:141101-141200	1	141101	141200	E1BAI4_BOVIN	ENSBTAG00000001753	Uncharacterized protein [Source:UniProtKB/TrEMBL;Acc:E1BAI4]	100	50	NaN	100	72.7273	NaN	74.0801	100
Chr1:145001-145100	1	145001	145100	E1BAI4_BOVIN	ENSBTAG00000001753	Uncharacterized protein [Source:UniProtKB/TrEMBL;Acc:E1BAI4]	100	100	88.3333	NaN	100	NaN	86.6667	100
Chr1:145101-145200	1	145101	145200	E1BAI4_BOVIN	ENSBTAG00000001753	Uncharacterized protein [Source:UniProtKB/TrEMBL;Acc:E1BAI4]	0	0	100	NaN	100	100	100	100
Chr1:151101-151200	1	151101	151200	E1BAI4_BOVIN	ENSBTAG00000001753	Uncharacterized protein [Source:UniProtKB/TrEMBL;Acc:E1BAI4]	NaN	100	100	100	96.4286	80	100	100
Chr1:158601-158700	1	158601	158700	E1BAI4_BOVIN	ENSBTAG00000001753	Uncharacterized protein [Source:UniProtKB/TrEMBL;Acc:E1BAI4]	100	100	100	100	100	NaN	100	100
Chr1:168301-168400	1	168301	168400	E1BAI4_BOVIN	ENSBTAG00000001753	Uncharacterized protein [Source:UniProtKB/TrEMBL;Acc:E1BAI4]	100	100	86.7878	100	99.6429	100	94.7917	100
Chr1:168401-168500	1	168401	168500	E1BAI4_BOVIN	ENSBTAG00000001753	Uncharacterized protein [Source:UniProtKB/TrEMBL;Acc:E1BAI4]	100	NaN	100	100	100	91.6667	100	100
Chr1:168501-168600	1	168501	168600	E1BAI4_BOVIN	ENSBTAG00000001753	Uncharacterized protein [Source:UniProtKB/TrEMBL;Acc:E1BAI4]	100	100	100	100	100	100	100	100
Chr1:168601-168700	1	168601	168700	E1BAI4_BOVIN	ENSBTAG00000001753	Uncharacterized protein [Source:UniProtKB/TrEMBL;Acc:E1BAI4]	100	NaN	100	100	100	100	100	100
Chr1:168701-168800	1	168701	168800	E1BAI4_BOVIN	ENSBTAG00000001753	Uncharacterized protein [Source:UniProtKB/TrEMBL;Acc:E1BAI4]	100	NaN	87.1795	100	100	100	100	100
Chr1:168801-168900	1	168801	168900	E1BAI4_BOVIN	ENSBTAG00000001753	Uncharacterized protein [Source:UniProtKB/TrEMBL;Acc:E1BAI4]	100	NaN	90	100	NaN	100	100	100
Chr1:171101-171200	1	171101	171200	E1BAI4_BOVIN	ENSBTAG00000001753	Uncharacterized protein [Source:UniProtKB/TrEMBL;Acc:E1BAI4]	93.3333	100	100	NaN	100	NaN	96.5359	100
Chr1:175301-175400	1	175301	175400	E1BAI4_BOVIN	ENSBTAG00000001753	Uncharacterized protein [Source:UniProtKB/TrEMBL;Acc:E1BAI4]	100	100	99.2	NaN	100	NaN	96.4286	100
Chr1:264401-264500	1	264401	264500	F1N1S3_BOVIN	ENSBTAG00000005540	chromobox protein homolog 3 [Source:RefSeq peptide;Acc:NP_001094668]	100	100	100	NaN	100	NaN	100	100
Chr1:264701-264800	1	264701	264800	F1N1S3_BOVIN	ENSBTAG00000005540	chromobox protein homolog 3 [Source:RefSeq peptide;Acc:NP_001094668]	100	68.0688	100	94.5312	100	81.4815	84.3592	100
Chr1:353201-353300	1	353201	353300	RCAN1_BOVIN	ENSBTAG00000020035	Calcipressin-1 [Source:UniProtKB/Swiss-Prot;Acc:Q3ZBP4]	90	100	100	83.3333	75	64.5833	85.8974	70
Chr1:353301-353400	1	353301	353400	RCAN1_BOVIN	ENSBTAG00000020035	Calcipressin-1 [Source:UniProtKB/Swiss-Prot;Acc:Q3ZBP4]	100	100	100	100	100	100	96.1539	100
Chr1:353401-353500	1	353401	353500	RCAN1_BOVIN	ENSBTAG00000020035	Calcipressin-1 [Source:UniProtKB/Swiss-Prot;Acc:Q3ZBP4]	100	100	73.3333	100	NaN	38.4615	100	100
Chr1:356401-356500	1	356401	356500	RCAN1_BOVIN	ENSBTAG00000020035	Calcipressin-1 [Source:UniProtKB/Swiss-Prot;Acc:Q3ZBP4]	100	NaN	85.7143	83.3333	100	100	100	100
Chr1:361001-361100	1	361001	361100	RCAN1_BOVIN	ENSBTAG00000020035	Calcipressin-1 [Source:UniProtKB/Swiss-Prot;Acc:Q3ZBP4]	100	NaN	100	100	100	23.8095	100	100
Chr1:361201-361300	1	361201	361300	RCAN1_BOVIN	ENSBTAG00000020035	Calcipressin-1 [Source:UniProtKB/Swiss-Prot;Acc:Q3ZBP4]	100	66.6667	100	NaN	100	91.2239	100	100
Chr1:361301-361400	1	361301	361400	RCAN1_BOVIN	ENSBTAG00000020035	Calcipressin-1 [Source:UniProtKB/Swiss-Prot;Acc:Q3ZBP4]	90.7308	100	100	100	100	86.8421	93.3333	100
Chr1:361401-361500	1	361401	361500	RCAN1_BOVIN	ENSBTAG00000020035	Calcipressin-1 [Source:UniProtKB/Swiss-Prot;Acc:Q3ZBP4]	100	100	100	100	100	100	100	NaN
Chr1:361501-361600	1	361501	361600	RCAN1_BOVIN	ENSBTAG00000020035	Calcipressin-1 [Source:UniProtKB/Swiss-Prot;Acc:Q3ZBP4]	100	100	100	100	100	85.7143	100	100
Chr1:361701-361800	1	361701	361800	RCAN1_BOVIN	ENSBTAG00000020035	Calcipressin-1 [Source:UniProtKB/Swiss-Prot;Acc:Q3ZBP4]	NaN	100	95.2381	93.0556	100	100	95	NaN
Chr1:361801-361900	1	361801	361900	RCAN1_BOVIN	ENSBTAG00000020035	Calcipressin-1 [Source:UniProtKB/Swiss-Prot;Acc:Q3ZBP4]	100	100	100	100	52.7778	100	100	88.8889
Chr1:361901-362000	1	361901	362000	RCAN1_BOVIN	ENSBTAG00000020035	Calcipressin-1 [Source:UniProtKB/Swiss-Prot;Acc:Q3ZBP4]	100	100	100	100	100	100	100	100
Chr1:362001-362100	1	362001	362100	RCAN1_BOVIN	ENSBTAG00000020035	Calcipressin-1 [Source:UniProtKB/Swiss-Prot;Acc:Q3ZBP4]	100	100	100	100	85.1852	100	100	100
Chr1:362101-362200	1	362101	362200	RCAN1_BOVIN	ENSBTAG00000020035	Calcipressin-1 [Source:UniProtKB/Swiss-Prot;Acc:Q3ZBP4]	61.5385	100	100	100	100	NaN	100	100
Chr1:362201-362300	1	362201	362300	RCAN1_BOVIN	ENSBTAG00000020035	Calcipressin-1 [Source:UniProtKB/Swiss-Prot;Acc:Q3ZBP4]	85.2941	100	100	100	100	NaN	100	100
Chr1:362501-362600	1	362501	362600	RCAN1_BOVIN	ENSBTAG00000020035	Calcipressin-1 [Source:UniProtKB/Swiss-Prot;Acc:Q3ZBP4]	100	NaN	68.1818	66.6667	100	100	81.25	NaN
Chr1:362601-362700	1	362601	362700	RCAN1_BOVIN	ENSBTAG00000020035	Calcipressin-1 [Source:UniProtKB/Swiss-Prot;Acc:Q3ZBP4]	100	NaN	58.3333	100	100	100	NaN	100
Chr1:407401-407500	1	407401	407500	Q2KHV0_BOVIN	ENSBTAG00000001150	potassium voltage-gated channel subfamily E member 1 [Source:RefSeq peptide;Acc:NP_001071445]	100	NaN	100	100	80	NaN	97.8022	79.1667
Chr1:460301-460400	1	460301	460400	F1MIW6_BOVIN	ENSBTAG00000013841	hypothetical protein LOC768067 [Source:RefSeq peptide;Acc:NP_001070592]	77.7778	80	100	NaN	70.8333	88.8889	89.2064	84.9206
Chr1:460401-460500	1	460401	460500	F1MIW6_BOVIN	ENSBTAG00000013841	hypothetical protein LOC768067 [Source:RefSeq peptide;Acc:NP_001070592]	100	100	100	NaN	75	100	100	89.2857
Chr1:466001-466100	1	466001	466100	F165B_BOVIN	ENSBTAG00000011528	Protein FAM165B [Source:UniProtKB/Swiss-Prot;Acc:A6H770]	NaN	100	100	100	100	100	100	100
Chr1:466101-466200	1	466101	466200	F165B_BOVIN	ENSBTAG00000011528	Protein FAM165B [Source:UniProtKB/Swiss-Prot;Acc:A6H770]	NaN	75	75	80	86.3636	71.4286	71.4286	95.1219
Chr1:466201-466300	1	466201	466300	F165B_BOVIN	ENSBTAG00000011528	Protein FAM165B [Source:UniProtKB/Swiss-Prot;Acc:A6H770]	0	NaN	100	100	100	100	86.1111	100
Chr1:466301-466400	1	466301	466400	F165B_BOVIN	ENSBTAG00000011528	Protein FAM165B [Source:UniProtKB/Swiss-Prot;Acc:A6H770]	100	NaN	98	100	100	100	100	100
Chr1:466401-466500	1	466401	466500	F165B_BOVIN	ENSBTAG00000011528	Protein FAM165B [Source:UniProtKB/Swiss-Prot;Acc:A6H770]	96.6667	NaN	100	91.9231	99.0476	90	100	97.4359
Chr1:468201-468300	1	468201	468300	F165B_BOVIN	ENSBTAG00000011528	Protein FAM165B [Source:UniProtKB/Swiss-Prot;Acc:A6H770]	33.3333	66.6667	76.4133	NaN	NaN	100	100	77.7778
Chr1:468601-468700	1	468601	468700	F165B_BOVIN	ENSBTAG00000011528	Protein FAM165B [Source:UniProtKB/Swiss-Prot;Acc:A6H770]	100	100	NaN	100	100	100	100	100
Chr1:473401-473500	1	473401	473500	F165B_BOVIN	ENSBTAG00000011528	Protein FAM165B [Source:UniProtKB/Swiss-Prot;Acc:A6H770]	100	100	76.1905	NaN	51.3889	NaN	100	100
Chr1:475101-475200	1	475101	475200	F165B_BOVIN	ENSBTAG00000011528	Protein FAM165B [Source:UniProtKB/Swiss-Prot;Acc:A6H770]	100	100	100	100	100	NaN	80.9524	100
Chr1:485901-486000	1	485901	486000	Q2NKS7_BOVIN	ENSBTAG00000026260	potassium voltage-gated channel subfamily E member 2 [Source:RefSeq peptide;Acc:NP_001070552]	20	96.6667	100	0	100	100	100	85.3333
Chr1:486001-486100	1	486001	486100	Q2NKS7_BOVIN	ENSBTAG00000026260	potassium voltage-gated channel subfamily E member 2 [Source:RefSeq peptide;Acc:NP_001070552]	100	100	100	100	85.7143	100	100	80
Chr1:486101-486200	1	486101	486200	Q2NKS7_BOVIN	ENSBTAG00000026260	potassium voltage-gated channel subfamily E member 2 [Source:RefSeq peptide;Acc:NP_001070552]	NaN	100	100	100	NaN	100	100	100
Chr1:671301-671400	1	671301	671400	MRPS6	ENSBTAG00000012594	28S ribosomal protein S6, mitochondrial [Source:RefSeq peptide;Acc:NP_001035674]	100	100	100	NaN	0	100	100	100
Chr1:671401-671500	1	671401	671500	MRPS6	ENSBTAG00000012594	28S ribosomal protein S6, mitochondrial [Source:RefSeq peptide;Acc:NP_001035674]	100	100	NaN	100	NaN	100	100	100
Chr1:671501-671600	1	671501	671600	MRPS6	ENSBTAG00000012594	28S ribosomal protein S6, mitochondrial [Source:RefSeq peptide;Acc:NP_001035674]	100	100	100	NaN	NaN	94.2105	100	100
Chr1:671601-671700	1	671601	671700	MRPS6	ENSBTAG00000012594	28S ribosomal protein S6, mitochondrial [Source:RefSeq peptide;Acc:NP_001035674]	NaN	100	100	100	100	100	87.5	81.25
Chr1:671701-671800	1	671701	671800	MRPS6	ENSBTAG00000012594	28S ribosomal protein S6, mitochondrial [Source:RefSeq peptide;Acc:NP_001035674]	NaN	100	100	100	100	100	100	100
Chr1:677201-677300	1	677201	677300	MRPS6	ENSBTAG00000012594	28S ribosomal protein S6, mitochondrial [Source:RefSeq peptide;Acc:NP_001035674]	100	NaN	90	100	100	100	100	98.6667
Chr1:677301-677400	1	677301	677400	MRPS6	ENSBTAG00000012594	28S ribosomal protein S6, mitochondrial [Source:RefSeq peptide;Acc:NP_001035674]	100	NaN	100	100	100	100	100	100
Chr1:677401-677500	1	677401	677500	MRPS6	ENSBTAG00000012594	28S ribosomal protein S6, mitochondrial [Source:RefSeq peptide;Acc:NP_001035674]	100	NaN	100	100	100	100	100	100
Chr1:680101-680200	1	680101	680200	MRPS6	ENSBTAG00000012594	28S ribosomal protein S6, mitochondrial [Source:RefSeq peptide;Acc:NP_001035674]	NaN	100	100	100	100	100	50	100
Chr1:680201-680300	1	680201	680300	MRPS6	ENSBTAG00000012594	28S ribosomal protein S6, mitochondrial [Source:RefSeq peptide;Acc:NP_001035674]	100	100	80.6818	100	100	91.3043	100	100
Chr1:680301-680400	1	680301	680400	MRPS6	ENSBTAG00000012594	28S ribosomal protein S6, mitochondrial [Source:RefSeq peptide;Acc:NP_001035674]	NaN	100	92.8572	100	NaN	33.3333	100	100
Chr1:680401-680500	1	680401	680500	MRPS6	ENSBTAG00000012594	28S ribosomal protein S6, mitochondrial [Source:RefSeq peptide;Acc:NP_001035674]	83.3333	100	100	100	87.5	NaN	100	100
Chr1:680801-680900	1	680801	680900	MRPS6	ENSBTAG00000012594	28S ribosomal protein S6, mitochondrial [Source:RefSeq peptide;Acc:NP_001035674]	100	100	100	100	100	NaN	100	97.9167
Chr1:680901-681000	1	680901	681000	MRPS6	ENSBTAG00000012594	28S ribosomal protein S6, mitochondrial [Source:RefSeq peptide;Acc:NP_001035674]	33.3333	100	100	100	100	100	100	100
Chr1:681001-681100	1	681001	681100	MRPS6	ENSBTAG00000012594	28S ribosomal protein S6, mitochondrial [Source:RefSeq peptide;Acc:NP_001035674]	0	75	100	100	88.8889	73.3333	100	100
Chr1:681101-681200	1	681101	681200	MRPS6	ENSBTAG00000012594	28S ribosomal protein S6, mitochondrial [Source:RefSeq peptide;Acc:NP_001035674]	100	100	75	NaN	100	100	80.6032	100
Chr1:681201-681300	1	681201	681300	MRPS6	ENSBTAG00000012594	28S ribosomal protein S6, mitochondrial [Source:RefSeq peptide;Acc:NP_001035674]	100	98.8889	100	100	94.4444	100	100	100
Chr1:681301-681400	1	681301	681400	MRPS6	ENSBTAG00000012594	28S ribosomal protein S6, mitochondrial [Source:RefSeq peptide;Acc:NP_001035674]	0	100	64.3518	NaN	100	NaN	100	100
Chr1:681501-681600	1	681501	681600	MRPS6	ENSBTAG00000012594	28S ribosomal protein S6, mitochondrial [Source:RefSeq peptide;Acc:NP_001035674]	100	73.3333	100	100	100	100	NaN	100
Chr1:681701-681800	1	681701	681800	MRPS6	ENSBTAG00000012594	28S ribosomal protein S6, mitochondrial [Source:RefSeq peptide;Acc:NP_001035674]	91.6667	100	100	89.2157	94.6947	100	100	43.1818
Chr1:681801-681900	1	681801	681900	MRPS6	ENSBTAG00000012594	28S ribosomal protein S6, mitochondrial [Source:RefSeq peptide;Acc:NP_001035674]	100	87.5	100	100	88.3276	100	100	76.0417
Chr1:682001-682100	1	682001	682100	MRPS6	ENSBTAG00000012594	28S ribosomal protein S6, mitochondrial [Source:RefSeq peptide;Acc:NP_001035674]	100	100	NaN	100	100	98	100	98.4615
Chr1:683501-683600	1	683501	683600	MRPS6	ENSBTAG00000012594	28S ribosomal protein S6, mitochondrial [Source:RefSeq peptide;Acc:NP_001035674]	NaN	100	100	60	100	100	100	100
Chr1:683601-683700	1	683601	683700	MRPS6	ENSBTAG00000012594	28S ribosomal protein S6, mitochondrial [Source:RefSeq peptide;Acc:NP_001035674]	NaN	100	100	50	100	100	100	100
Chr1:684401-684500	1	684401	684500	MRPS6	ENSBTAG00000012594	28S ribosomal protein S6, mitochondrial [Source:RefSeq peptide;Acc:NP_001035674]	100	100	100	NaN	100	100	NaN	100
Chr1:684501-684600	1	684501	684600	MRPS6	ENSBTAG00000012594	28S ribosomal protein S6, mitochondrial [Source:RefSeq peptide;Acc:NP_001035674]	100	100	96	NaN	100	100	NaN	100
Chr1:686101-686200	1	686101	686200	MRPS6	ENSBTAG00000012594	28S ribosomal protein S6, mitochondrial [Source:RefSeq peptide;Acc:NP_001035674]	95.9184	100	NaN	100	100	NaN	91.2963	100
Chr1:686201-686300	1	686201	686300	MRPS6	ENSBTAG00000012594	28S ribosomal protein S6, mitochondrial [Source:RefSeq peptide;Acc:NP_001035674]	82.5397	100	90	100	100	100	100	100
Chr1:686701-686800	1	686701	686800	MRPS6	ENSBTAG00000012594	28S ribosomal protein S6, mitochondrial [Source:RefSeq peptide;Acc:NP_001035674]	100	100	95.4545	100	100	100	100	100
Chr1:686801-686900	1	686801	686900	MRPS6	ENSBTAG00000012594	28S ribosomal protein S6, mitochondrial [Source:RefSeq peptide;Acc:NP_001035674]	100	100	100	100	100	100	100	100
Chr1:686901-687000	1	686901	687000	MRPS6	ENSBTAG00000012594	28S ribosomal protein S6, mitochondrial [Source:RefSeq peptide;Acc:NP_001035674]	81.1968	99.4792	96.1539	86.9565	100	100	97.4576	98.3146
Chr1:687001-687100	1	687001	687100	MRPS6	ENSBTAG00000012594	28S ribosomal protein S6, mitochondrial [Source:RefSeq peptide;Acc:NP_001035674]	100	100	100	92.3469	96.3542	100	82.8569	90.9259
Chr1:687101-687200	1	687101	687200	MRPS6	ENSBTAG00000012594	28S ribosomal protein S6, mitochondrial [Source:RefSeq peptide;Acc:NP_001035674]	99.5316	98.5714	94.4444	88.0039	94.3537	73.6052	98.9547	98.9011
Chr1:687201-687300	1	687201	687300	MRPS6	ENSBTAG00000012594	28S ribosomal protein S6, mitochondrial [Source:RefSeq peptide;Acc:NP_001035674]	100	100	100	100	100	100	90.0133	92.9688
Chr1:689201-689300	1	689201	689300	MRPS6	ENSBTAG00000012594	28S ribosomal protein S6, mitochondrial [Source:RefSeq peptide;Acc:NP_001035674]	NaN	100	100	100	100	100	100	NaN
Chr1:689401-689500	1	689401	689500	MRPS6	ENSBTAG00000012594	28S ribosomal protein S6, mitochondrial [Source:RefSeq peptide;Acc:NP_001035674]	100	100	100	100	NaN	100	100	100
Chr1:689901-690000	1	689901	690000	MRPS6	ENSBTAG00000012594	28S ribosomal protein S6, mitochondrial [Source:RefSeq peptide;Acc:NP_001035674]	85.4167	100	100	100	100	100	96.4286	90.4762
Chr1:690601-690700	1	690601	690700	MRPS6	ENSBTAG00000012594	28S ribosomal protein S6, mitochondrial [Source:RefSeq peptide;Acc:NP_001035674]	100	85.7143	100	NaN	100	NaN	100	100
Chr1:693901-694000	1	693901	694000	MRPS6	ENSBTAG00000012594	28S ribosomal protein S6, mitochondrial [Source:RefSeq peptide;Acc:NP_001035674]	75	50	100	100	50	100	100	NaN
Chr1:694001-694100	1	694001	694100	MRPS6	ENSBTAG00000012594	28S ribosomal protein S6, mitochondrial [Source:RefSeq peptide;Acc:NP_001035674]	100	100	100	64.1304	100	100	86	100
Chr1:694101-694200	1	694101	694200	MRPS6	ENSBTAG00000012594	28S ribosomal protein S6, mitochondrial [Source:RefSeq peptide;Acc:NP_001035674]	100	NaN	86.6667	100	95.8333	100	100	100
Chr1:695101-695200	1	695101	695200	MRPS6	ENSBTAG00000012594	28S ribosomal protein S6, mitochondrial [Source:RefSeq peptide;Acc:NP_001035674]	100	100	100	100	100	100	100	NaN
Chr1:695301-695400	1	695301	695400	MRPS6	ENSBTAG00000012594	28S ribosomal protein S6, mitochondrial [Source:RefSeq peptide;Acc:NP_001035674]	100	85.882	100	100	96.7857	NaN	96.5342	97.6191
Chr1:695401-695500	1	695401	695500	MRPS6	ENSBTAG00000012594	28S ribosomal protein S6, mitochondrial [Source:RefSeq peptide;Acc:NP_001035674]	100	100	100	92.1875	92.3077	100	99.2593	100
Chr1:695501-695600	1	695501	695600	MRPS6	ENSBTAG00000012594	28S ribosomal protein S6, mitochondrial [Source:RefSeq peptide;Acc:NP_001035674]	100	100	100	100	100	100	91.954	100
Chr1:695601-695700	1	695601	695700	MRPS6	ENSBTAG00000012594	28S ribosomal protein S6, mitochondrial [Source:RefSeq peptide;Acc:NP_001035674]	74	86.8421	80.5556	100	94.1176	100	100	75
Chr1:695701-695800	1	695701	695800	MRPS6	ENSBTAG00000012594	28S ribosomal protein S6, mitochondrial [Source:RefSeq peptide;Acc:NP_001035674]	100	100	100	100	75.6863	100	100	100
Chr1:700401-700500	1	700401	700500	MRPS6	ENSBTAG00000012594	28S ribosomal protein S6, mitochondrial [Source:RefSeq peptide;Acc:NP_001035674]	NaN	100	100	100	NaN	100	100	100
Chr1:700501-700600	1	700501	700600	MRPS6	ENSBTAG00000012594	28S ribosomal protein S6, mitochondrial [Source:RefSeq peptide;Acc:NP_001035674]	100	NaN	100	100	100	100	100	100
Chr1:700601-700700	1	700601	700700	MRPS6	ENSBTAG00000012594	28S ribosomal protein S6, mitochondrial [Source:RefSeq peptide;Acc:NP_001035674]	100	100	86.9444	100	100	100	100	100
Chr1:709601-709700	1	709601	709700	MRPS6	ENSBTAG00000012594	28S ribosomal protein S6, mitochondrial [Source:RefSeq peptide;Acc:NP_001035674]	NaN	100	81.4815	100	100	100	100	100
Chr1:709701-709800	1	709701	709800	MRPS6	ENSBTAG00000012594	28S ribosomal protein S6, mitochondrial [Source:RefSeq peptide;Acc:NP_001035674]	NaN	100	64.0152	100	100	100	100	100
Chr1:711201-711300	1	711201	711300	MRPS6	ENSBTAG00000012594	28S ribosomal protein S6, mitochondrial [Source:RefSeq peptide;Acc:NP_001035674]	100	100	100	NaN	100	100	100	100
Chr1:711401-711500	1	711401	711500	MRPS6	ENSBTAG00000012594	28S ribosomal protein S6, mitochondrial [Source:RefSeq peptide;Acc:NP_001035674]	100	100	100	NaN	100	100	100	100
Chr1:723101-723200	1	723101	723200	MRPS6	ENSBTAG00000012594	28S ribosomal protein S6, mitochondrial [Source:RefSeq peptide;Acc:NP_001035674]	100	100	100	NaN	100	100	100	100
Chr1:723201-723300	1	723201	723300	MRPS6	ENSBTAG00000012594	28S ribosomal protein S6, mitochondrial [Source:RefSeq peptide;Acc:NP_001035674]	100	50	100	NaN	100	100	82.2222	89.5833
Chr1:724601-724700	1	724601	724700	MRPS6	ENSBTAG00000012594	28S ribosomal protein S6, mitochondrial [Source:RefSeq peptide;Acc:NP_001035674]	100	100	100	NaN	100	100	100	100
Chr1:724701-724800	1	724701	724800	MRPS6	ENSBTAG00000012594	28S ribosomal protein S6, mitochondrial [Source:RefSeq peptide;Acc:NP_001035674]	100	100	100	NaN	100	100	96.6667	100
Chr1:750701-750800	1	750701	750800	ENSBTAG00000047487	ENSBTAG00000047487	No description	100	100	100	100	100	100	96.7708	100
Chr1:750801-750900	1	750801	750900	ENSBTAG00000047487	ENSBTAG00000047487	No description	100	100	100	100	100	100	100	92.9825
Chr1:925001-925100	1	925001	925100	ATPO_BOVIN	ENSBTAG00000018278	ATP synthase subunit O, mitochondrial [Source:UniProtKB/Swiss-Prot;Acc:P13621]	100	NaN	98.1482	100	100	80.5556	98.4615	100
Chr1:925201-925300	1	925201	925300	ATPO_BOVIN	ENSBTAG00000018278	ATP synthase subunit O, mitochondrial [Source:UniProtKB/Swiss-Prot;Acc:P13621]	100	50	91.1765	NaN	100	NaN	100	100
Chr1:925301-925400	1	925301	925400	ATPO_BOVIN	ENSBTAG00000018278	ATP synthase subunit O, mitochondrial [Source:UniProtKB/Swiss-Prot;Acc:P13621]	100	100	100	100	100	NaN	80	100
Chr1:925401-925500	1	925401	925500	ATPO_BOVIN	ENSBTAG00000018278	ATP synthase subunit O, mitochondrial [Source:UniProtKB/Swiss-Prot;Acc:P13621]	100	NaN	100	100	100	100	100	64.2857
Chr1:925601-925700	1	925601	925700	ATPO_BOVIN	ENSBTAG00000018278	ATP synthase subunit O, mitochondrial [Source:UniProtKB/Swiss-Prot;Acc:P13621]	100	80.5195	100	75	91.6667	100	100	99.7863
Chr1:925801-925900	1	925801	925900	ATPO_BOVIN	ENSBTAG00000018278	ATP synthase subunit O, mitochondrial [Source:UniProtKB/Swiss-Prot;Acc:P13621]	100	100	100	0	100	100	87.8788	100
Chr1:925901-926000	1	925901	926000	ATPO_BOVIN	ENSBTAG00000018278	ATP synthase subunit O, mitochondrial [Source:UniProtKB/Swiss-Prot;Acc:P13621]	0	NaN	100	100	100	100	100	100
Chr1:926201-926300	1	926201	926300	ATPO_BOVIN	ENSBTAG00000018278	ATP synthase subunit O, mitochondrial [Source:UniProtKB/Swiss-Prot;Acc:P13621]	100	100	100	NaN	100	NaN	90.625	100
Chr1:926301-926400	1	926301	926400	ATPO_BOVIN	ENSBTAG00000018278	ATP synthase subunit O, mitochondrial [Source:UniProtKB/Swiss-Prot;Acc:P13621]	99.3939	100	100	NaN	100	NaN	100	95.3416
Chr1:926401-926500	1	926401	926500	ATPO_BOVIN	ENSBTAG00000018278	ATP synthase subunit O, mitochondrial [Source:UniProtKB/Swiss-Prot;Acc:P13621]	100	93.9394	100	66.6667	100	93.5484	100	100
Chr1:926601-926700	1	926601	926700	ATPO_BOVIN	ENSBTAG00000018278	ATP synthase subunit O, mitochondrial [Source:UniProtKB/Swiss-Prot;Acc:P13621]	100	95.8333	100	100	100	97.561	NaN	100
Chr1:926701-926800	1	926701	926800	ATPO_BOVIN	ENSBTAG00000018278	ATP synthase subunit O, mitochondrial [Source:UniProtKB/Swiss-Prot;Acc:P13621]	100	NaN	75	100	100	100	66.6667	100
Chr1:926801-926900	1	926801	926900	ATPO_BOVIN	ENSBTAG00000018278	ATP synthase subunit O, mitochondrial [Source:UniProtKB/Swiss-Prot;Acc:P13621]	NaN	100	100	100	100	NaN	100	75
Chr1:926901-927000	1	926901	927000	ATPO_BOVIN	ENSBTAG00000018278	ATP synthase subunit O, mitochondrial [Source:UniProtKB/Swiss-Prot;Acc:P13621]	93.5897	88.8889	0	100	100	96	100	95.8061
Chr1:927501-927600	1	927501	927600	ATPO_BOVIN	ENSBTAG00000018278	ATP synthase subunit O, mitochondrial [Source:UniProtKB/Swiss-Prot;Acc:P13621]	66.6667	100	81.25	100	100	50	82.2222	100
Chr1:927601-927700	1	927601	927700	ATPO_BOVIN	ENSBTAG00000018278	ATP synthase subunit O, mitochondrial [Source:UniProtKB/Swiss-Prot;Acc:P13621]	100	100	100	NaN	100	100	98.9796	100
Chr1:927801-927900	1	927801	927900	ATPO_BOVIN	ENSBTAG00000018278	ATP synthase subunit O, mitochondrial [Source:UniProtKB/Swiss-Prot;Acc:P13621]	100	100	100	NaN	NaN	100	84.6154	100
Chr1:928001-928100	1	928001	928100	ATPO_BOVIN	ENSBTAG00000018278	ATP synthase subunit O, mitochondrial [Source:UniProtKB/Swiss-Prot;Acc:P13621]	100	100	100	NaN	100	100	85.1852	100
Chr1:929201-929300	1	929201	929300	ATPO_BOVIN	ENSBTAG00000018278	ATP synthase subunit O, mitochondrial [Source:UniProtKB/Swiss-Prot;Acc:P13621]	100	NaN	66.6667	100	NaN	100	96.7033	83.3333
Chr1:944201-944300	1	944201	944300	ITSN1	ENSBTAG00000021997	No description	92.1212	100	100	NaN	100	100	86.6667	83.3333
Chr1:944301-944400	1	944301	944400	ITSN1	ENSBTAG00000021997	No description	100	100	100	NaN	100	100	100	100
Chr1:945601-945700	1	945601	945700	ITSN1	ENSBTAG00000021997	No description	100	NaN	95.0617	100	100	100	84.127	100
Chr1:945701-945800	1	945701	945800	ITSN1	ENSBTAG00000021997	No description	100	100	100	100	94.2857	100	89.1176	100
Chr1:945801-945900	1	945801	945900	ITSN1	ENSBTAG00000021997	No description	100	100	100	100	NaN	100	100	100
Chr1:950301-950400	1	950301	950400	ITSN1	ENSBTAG00000021997	No description	100	100	100	100	100	76.5625	87.7976	95
Chr1:950401-950500	1	950401	950500	ITSN1	ENSBTAG00000021997	No description	88.3971	96	77.8281	100	100	93	86.9139	95.5263
Chr1:950501-950600	1	950501	950600	ITSN1	ENSBTAG00000021997	No description	87.0968	100	100	100	81.8182	88.5417	100	99.6296
Chr1:950601-950700	1	950601	950700	ITSN1	ENSBTAG00000021997	No description	100	100	100	100	100	100	100	100
Chr1:950701-950800	1	950701	950800	ITSN1	ENSBTAG00000021997	No description	100	100	100	100	100	89	85.0961	100
Chr1:950901-951000	1	950901	951000	ITSN1	ENSBTAG00000021997	No description	100	100	100	NaN	100	NaN	97.2222	100
Chr1:951001-951100	1	951001	951100	ITSN1	ENSBTAG00000021997	No description	100	100	85	100	100	100	100	NaN
Chr1:953901-954000	1	953901	954000	ITSN1	ENSBTAG00000021997	No description	100	50	100	100	100	100	100	100
Chr1:954001-954100	1	954001	954100	ITSN1	ENSBTAG00000021997	No description	NaN	100	100	100	100	100	100	71.875
Chr1:954101-954200	1	954101	954200	ITSN1	ENSBTAG00000021997	No description	91.6667	100	71.875	100	95.7143	100	93.5714	82.608
Chr1:954201-954300	1	954201	954300	ITSN1	ENSBTAG00000021997	No description	100	100	100	100	83.3333	100	100	100
Chr1:954301-954400	1	954301	954400	ITSN1	ENSBTAG00000021997	No description	100	100	NaN	89.0625	100	100	100	100
Chr1:954401-954500	1	954401	954500	ITSN1	ENSBTAG00000021997	No description	100	50	NaN	100	100	100	91.1111	66.6667
Chr1:956401-956500	1	956401	956500	ITSN1	ENSBTAG00000021997	No description	100	100	80	100	92.8572	95.2381	90.9091	94.8571
Chr1:956501-956600	1	956501	956600	ITSN1	ENSBTAG00000021997	No description	100	100	100	100	100	100	100	100
Chr1:957801-957900	1	957801	957900	ITSN1	ENSBTAG00000021997	No description	100	100	NaN	100	100	100	100	100
Chr1:957901-958000	1	957901	958000	ITSN1	ENSBTAG00000021997	No description	100	100	100	92.5532	100	100	100	93.4783
Chr1:958001-958100	1	958001	958100	ITSN1	ENSBTAG00000021997	No description	100	82.8571	80	100	100	92.7273	94.7421	91.0714
Chr1:958101-958200	1	958101	958200	ITSN1	ENSBTAG00000021997	No description	100	100	NaN	100	87.2577	100	92.5926	29.0323
Chr1:967401-967500	1	967401	967500	ITSN1	ENSBTAG00000021997	No description	100	100	100	NaN	100	100	100	100
Chr1:968401-968500	1	968401	968500	ITSN1	ENSBTAG00000021997	No description	100	100	100	NaN	100	100	100	84.2721
Chr1:969501-969600	1	969501	969600	ITSN1	ENSBTAG00000021997	No description	100	100	100	NaN	100	100	100	100
Chr1:969601-969700	1	969601	969700	ITSN1	ENSBTAG00000021997	No description	80.5556	100	100	NaN	100	87.5	100	100
Chr1:969701-969800	1	969701	969800	ITSN1	ENSBTAG00000021997	No description	100	NaN	93.75	88.8889	98.4	82.4074	90.5948	100
Chr1:972101-972200	1	972101	972200	ITSN1	ENSBTAG00000021997	No description	100	NaN	100	100	97.9592	83.3333	100	100
Chr1:972701-972800	1	972701	972800	ITSN1	ENSBTAG00000021997	No description	100	100	100	80	90	75	100	97.5
Chr1:972901-973000	1	972901	973000	ITSN1	ENSBTAG00000021997	No description	85.6583	100	75	83.3333	93.421	92.1053	100	79.1667
Chr1:973001-973100	1	973001	973100	ITSN1	ENSBTAG00000021997	No description	100	NaN	100	91.4286	89.2308	100	NaN	100
Chr1:973201-973300	1	973201	973300	ITSN1	ENSBTAG00000021997	No description	83.258	NaN	100	100	96.5714	100	100	95.0413
Chr1:975601-975700	1	975601	975700	ITSN1	ENSBTAG00000021997	No description	100	NaN	100	100	100	41.1765	NaN	100
Chr1:975701-975800	1	975701	975800	ITSN1	ENSBTAG00000021997	No description	81.7308	100	58.3333	100	66.6667	100	100	100
Chr1:975801-975900	1	975801	975900	ITSN1	ENSBTAG00000021997	No description	82.0856	100	100	NaN	100	100	100	82.8572
Chr1:975901-976000	1	975901	976000	ITSN1	ENSBTAG00000021997	No description	81.5385	NaN	100	100	92.0445	97.4419	88.8889	100
Chr1:976001-976100	1	976001	976100	ITSN1	ENSBTAG00000021997	No description	100	100	100	NaN	100	100	100	100
Chr1:983701-983800	1	983701	983800	ITSN1	ENSBTAG00000021997	No description	100	100	72.9167	NaN	100	NaN	87.5	100
Chr1:983801-983900	1	983801	983900	ITSN1	ENSBTAG00000021997	No description	100	100	100	NaN	100	100	100	100
Chr1:983901-984000	1	983901	984000	ITSN1	ENSBTAG00000021997	No description	66.6667	100	100	NaN	100	100	100	80.9524
Chr1:984001-984100	1	984001	984100	ITSN1	ENSBTAG00000021997	No description	100	100	100	NaN	100	NaN	100	100
Chr1:985601-985700	1	985601	985700	ITSN1	ENSBTAG00000021997	No description	100	100	NaN	71.4286	83.3333	100	100	70
Chr1:985701-985800	1	985701	985800	ITSN1	ENSBTAG00000021997	No description	100	100	NaN	100	100	100	NaN	98.6364
Chr1:988901-989000	1	988901	989000	ITSN1	ENSBTAG00000021997	No description	100	100	87.5	100	100	100	83.9286	100
Chr1:989001-989100	1	989001	989100	ITSN1	ENSBTAG00000021997	No description	100	NaN	97.2222	60.7143	100	100	100	100
Chr1:989101-989200	1	989101	989200	ITSN1	ENSBTAG00000021997	No description	100	100	100	NaN	99.4872	100	100	94.8
Chr1:989401-989500	1	989401	989500	ITSN1	ENSBTAG00000021997	No description	100	100	50	NaN	95.5556	95.4545	80	NaN
Chr1:989801-989900	1	989801	989900	ITSN1	ENSBTAG00000021997	No description	100	100	94.2529	80	88.3077	NaN	100	100
Chr1:990401-990500	1	990401	990500	ITSN1	ENSBTAG00000021997	No description	100	100	NaN	100	100	100	97.3333	97.8947
Chr1:990501-990600	1	990501	990600	ITSN1	ENSBTAG00000021997	No description	100	100	100	100	84.375	100	100	100
Chr1:990601-990700	1	990601	990700	ITSN1	ENSBTAG00000021997	No description	100	100	100	100	85.7143	100	98	89.4737
Chr1:990801-990900	1	990801	990900	ITSN1	ENSBTAG00000021997	No description	100	94.4444	100	NaN	100	NaN	62.5	80.7692
Chr1:990901-991000	1	990901	991000	ITSN1	ENSBTAG00000021997	No description	100	100	100	NaN	100	NaN	86.1111	100
Chr1:991001-991100	1	991001	991100	ITSN1	ENSBTAG00000021997	No description	100	NaN	100	100	100	100	69.2308	100
Chr1:991401-991500	1	991401	991500	ITSN1	ENSBTAG00000021997	No description	100	100	100	NaN	100	NaN	100	100
Chr1:991501-991600	1	991501	991600	ITSN1	ENSBTAG00000021997	No description	100	100	100	NaN	100	100	82.2222	92.7536
Chr1:991601-991700	1	991601	991700	ITSN1	ENSBTAG00000021997	No description	100	100	100	NaN	100	100	91.3043	100
Chr1:991801-991900	1	991801	991900	ITSN1	ENSBTAG00000021997	No description	100	100	50	NaN	100	100	70	100
Chr1:991901-992000	1	991901	992000	ITSN1	ENSBTAG00000021997	No description	77.5641	100	100	NaN	100	100	100	98.8095
Chr1:996801-996900	1	996801	996900	ITSN1	ENSBTAG00000021997	No description	100	NaN	100	100	100	100	100	100
Chr1:996901-997000	1	996901	997000	ITSN1	ENSBTAG00000021997	No description	100	100	100	100	100	100	100	100
Chr1:997001-997100	1	997001	997100	ITSN1	ENSBTAG00000021997	No description	88.8889	100	100	100	93.1818	100	99.0741	100
Chr1:997101-997200	1	997101	997200	ITSN1	ENSBTAG00000021997	No description	100	100	100	100	100	100	100	100
Chr1:997201-997300	1	997201	997300	ITSN1	ENSBTAG00000021997	No description	100	100	NaN	100	100	100	93.3333	100
Chr1:997401-997500	1	997401	997500	ITSN1	ENSBTAG00000021997	No description	100	100	84.6154	NaN	100	100	100	100
Chr1:997501-997600	1	997501	997600	ITSN1	ENSBTAG00000021997	No description	100	100	100	NaN	100	100	86.6667	100
Chr1:998501-998600	1	998501	998600	ITSN1	ENSBTAG00000021997	No description	100	100	100	100	100	100	100	100
Chr1:998601-998700	1	998601	998700	ITSN1	ENSBTAG00000021997	No description	NaN	50	100	100	100	100	100	100
Chr1:998701-998800	1	998701	998800	ITSN1	ENSBTAG00000021997	No description	100	97.0476	100	75	100	100	100	88.6521
Chr1:998801-998900	1	998801	998900	ITSN1	ENSBTAG00000021997	No description	100	100	100	100	100	100	100	74.2085
Chr1:998901-999000	1	998901	999000	ITSN1	ENSBTAG00000021997	No description	100	81.8182	100	91.4062	100	100	100	90.9091
Chr1:1000901-1001000	1	1000901	1001000	ITSN1	ENSBTAG00000021997	No description	100	100	0	NaN	100	100	NaN	100
Chr1:1001001-1001100	1	1001001	1001100	ITSN1	ENSBTAG00000021997	No description	100	100	100	33.3333	100	77.8229	94.4444	100
Chr1:1001101-1001200	1	1001101	1001200	ITSN1	ENSBTAG00000021997	No description	87.5	100	NaN	60	100	100	89.3878	75
Chr1:1001201-1001300	1	1001201	1001300	ITSN1	ENSBTAG00000021997	No description	100	100	NaN	88.8889	100	100	100	92.3077
Chr1:1001401-1001500	1	1001401	1001500	ITSN1	ENSBTAG00000021997	No description	75	75	75	NaN	100	100	98.2143	100
Chr1:1002501-1002600	1	1002501	1002600	ITSN1	ENSBTAG00000021997	No description	100	NaN	0	100	100	NaN	100	100
Chr1:1002701-1002800	1	1002701	1002800	ITSN1	ENSBTAG00000021997	No description	100	50	100	NaN	100	100	100	100
Chr1:1002901-1003000	1	1002901	1003000	ITSN1	ENSBTAG00000021997	No description	100	NaN	100	100	100	0	100	100
Chr1:1003201-1003300	1	1003201	1003300	ITSN1	ENSBTAG00000021997	No description	100	NaN	100	100	100	100	100	100
Chr1:1003301-1003400	1	1003301	1003400	ITSN1	ENSBTAG00000021997	No description	100	NaN	100	88.5417	100	100	100	100
Chr1:1003401-1003500	1	1003401	1003500	ITSN1	ENSBTAG00000021997	No description	100	NaN	100	100	99.0385	100	82.8947	95.5128
Chr1:1004901-1005000	1	1004901	1005000	ITSN1	ENSBTAG00000021997	No description	100	100	100	100	100	100	NaN	100
Chr1:1005101-1005200	1	1005101	1005200	ITSN1	ENSBTAG00000021997	No description	100	100	100	66.6667	100	100	100	100
Chr1:1005201-1005300	1	1005201	1005300	ITSN1	ENSBTAG00000021997	No description	100	100	100	100	91.6667	100	84.6154	NaN
Chr1:1005401-1005500	1	1005401	1005500	ITSN1	ENSBTAG00000021997	No description	100	100	89.0909	80	100	100	96.6667	100
Chr1:1005501-1005600	1	1005501	1005600	ITSN1	ENSBTAG00000021997	No description	NaN	100	100	50	57.9167	100	100	100
Chr1:1005601-1005700	1	1005601	1005700	ITSN1	ENSBTAG00000021997	No description	NaN	100	91.0714	75	100	100	81.7857	87.5
Chr1:1007801-1007900	1	1007801	1007900	ITSN1	ENSBTAG00000021997	No description	66.6667	100	100	NaN	100	100	98.0392	100
Chr1:1007901-1008000	1	1007901	1008000	ITSN1	ENSBTAG00000021997	No description	75	100	100	NaN	100	100	95.933	100
Chr1:1010701-1010800	1	1010701	1010800	ITSN1	ENSBTAG00000021997	No description	100	100	NaN	100	100	100	100	100
Chr1:1014901-1015000	1	1014901	1015000	ITSN1	ENSBTAG00000021997	No description	100	100	100	NaN	100	NaN	100	100
Chr1:1016501-1016600	1	1016501	1016600	ITSN1	ENSBTAG00000021997	No description	87.5	100	50	NaN	100	100	66.6667	100
Chr1:1018101-1018200	1	1018101	1018200	ITSN1	ENSBTAG00000021997	No description	90	80	NaN	100	100	82.8571	70	100
Chr1:1018201-1018300	1	1018201	1018300	ITSN1	ENSBTAG00000021997	No description	87.5	100	NaN	100	100	100	100	100
Chr1:1018301-1018400	1	1018301	1018400	ITSN1	ENSBTAG00000021997	No description	100	100	100	100	100	100	NaN	100
Chr1:1019001-1019100	1	1019001	1019100	ITSN1	ENSBTAG00000021997	No description	33.3333	100	75	100	100	100	83.3333	100
Chr1:1019101-1019200	1	1019101	1019200	ITSN1	ENSBTAG00000021997	No description	98.5714	80	100	100	99.0625	99.3548	96.9697	100
Chr1:1019201-1019300	1	1019201	1019300	ITSN1	ENSBTAG00000021997	No description	100	88.2353	83.3333	NaN	100	100	100	92.9487
Chr1:1019301-1019400	1	1019301	1019400	ITSN1	ENSBTAG00000021997	No description	100	100	100	NaN	100	100	100	100
Chr1:1019501-1019600	1	1019501	1019600	ITSN1	ENSBTAG00000021997	No description	100	100	100	NaN	100	100	98.75	100
Chr1:1020201-1020300	1	1020201	1020300	ITSN1	ENSBTAG00000021997	No description	100	100	100	100	100	NaN	100	100
Chr1:1020301-1020400	1	1020301	1020400	ITSN1	ENSBTAG00000021997	No description	NaN	100	100	100	100	NaN	100	100
Chr1:1020501-1020600	1	1020501	1020600	ITSN1	ENSBTAG00000021997	No description	100	100	NaN	100	NaN	100	100	100
Chr1:1021001-1021100	1	1021001	1021100	ITSN1	ENSBTAG00000021997	No description	100	NaN	100	100	NaN	100	100	100
Chr1:1021301-1021400	1	1021301	1021400	ITSN1	ENSBTAG00000021997	No description	100	NaN	100	100	NaN	100	100	100
Chr1:1022501-1022600	1	1022501	1022600	ITSN1	ENSBTAG00000021997	No description	NaN	100	77.7778	60	100	98.75	100	100
Chr1:1022601-1022700	1	1022601	1022700	ITSN1	ENSBTAG00000021997	No description	NaN	100	100	100	100	100	96.25	100
Chr1:1026501-1026600	1	1026501	1026600	ITSN1	ENSBTAG00000021997	No description	100	100	88.75	NaN	100	100	70	100
Chr1:1026601-1026700	1	1026601	1026700	ITSN1	ENSBTAG00000021997	No description	100	100	100	100	100	100	82.3529	100
Chr1:1026701-1026800	1	1026701	1026800	ITSN1	ENSBTAG00000021997	No description	100	56.6176	80	100	100	100	100	100
Chr1:1026801-1026900	1	1026801	1026900	ITSN1	ENSBTAG00000021997	No description	100	100	NaN	100	100	100	100	100
Chr1:1026901-1027000	1	1026901	1027000	ITSN1	ENSBTAG00000021997	No description	100	100	100	100	94.1667	85.9259	80	100
Chr1:1027001-1027100	1	1027001	1027100	ITSN1	ENSBTAG00000021997	No description	100	100	100	100	100	100	100	100
Chr1:1027101-1027200	1	1027101	1027200	ITSN1	ENSBTAG00000021997	No description	100	100	100	82.5397	100	100	100	100
Chr1:1033101-1033200	1	1033101	1033200	ITSN1	ENSBTAG00000021997	No description	NaN	100	100	100	100	100	100	60.6061
Chr1:1033401-1033500	1	1033401	1033500	ITSN1	ENSBTAG00000021997	No description	100	100	100	100	100	100	92.445	100
Chr1:1033501-1033600	1	1033501	1033600	ITSN1	ENSBTAG00000021997	No description	100	100	100	96.6667	84.127	100	100	100
Chr1:1033601-1033700	1	1033601	1033700	ITSN1	ENSBTAG00000021997	No description	86.3636	100	100	100	100	100	100	100
Chr1:1034101-1034200	1	1034101	1034200	ITSN1	ENSBTAG00000021997	No description	66.6667	100	100	NaN	100	92.7536	62.5	60
Chr1:1034201-1034300	1	1034201	1034300	ITSN1	ENSBTAG00000021997	No description	100	88.4058	100	100	74.5098	100	94.1176	100
Chr1:1034301-1034400	1	1034301	1034400	ITSN1	ENSBTAG00000021997	No description	100	100	100	92.8571	100	100	100	98.4589
Chr1:1034401-1034500	1	1034401	1034500	ITSN1	ENSBTAG00000021997	No description	100	100	100	100	87.5	100	100	93.75
Chr1:1034501-1034600	1	1034501	1034600	ITSN1	ENSBTAG00000021997	No description	100	100	100	100	45.8333	100	100	100
Chr1:1034601-1034700	1	1034601	1034700	ITSN1	ENSBTAG00000021997	No description	100	100	100	100	100	100	100	100
Chr1:1034701-1034800	1	1034701	1034800	ITSN1	ENSBTAG00000021997	No description	100	88.8889	94.7369	100	NaN	94.1176	100	100
Chr1:1034901-1035000	1	1034901	1035000	ITSN1	ENSBTAG00000021997	No description	92.5	85.3621	95.5556	100	90	100	99	92.6829
Chr1:1035001-1035100	1	1035001	1035100	ITSN1	ENSBTAG00000021997	No description	87.5	92.5926	93.0159	100	100	98.4127	96.1828	100
Chr1:1042801-1042900	1	1042801	1042900	ITSN1	ENSBTAG00000021997	No description	100	100	100	NaN	100	NaN	89.0873	88.2353
Chr1:1052101-1052200	1	1052101	1052200	ITSN1	ENSBTAG00000021997	No description	100	100	100	NaN	NaN	100	100	100
Chr1:1057501-1057600	1	1057501	1057600	ITSN1	ENSBTAG00000021997	No description	100	NaN	100	100	NaN	100	100	100
Chr1:1057601-1057700	1	1057601	1057700	ITSN1	ENSBTAG00000021997	No description	100	100	100	100	NaN	100	96.6667	100
Chr1:1057701-1057800	1	1057701	1057800	ITSN1	ENSBTAG00000021997	No description	100	100	68	100	100	NaN	80	100
Chr1:1057801-1057900	1	1057801	1057900	ITSN1	ENSBTAG00000021997	No description	100	100	88.9783	100	100	100	100	89.6724
Chr1:1068401-1068500	1	1068401	1068500	ITSN1	ENSBTAG00000021997	No description	100	100	100	NaN	100	100	NaN	100
Chr1:1068601-1068700	1	1068601	1068700	ITSN1	ENSBTAG00000021997	No description	99.7494	98.1273	100	89.7727	100	100	96.7949	99.5556
Chr1:1068701-1068800	1	1068701	1068800	ITSN1	ENSBTAG00000021997	No description	92.5926	93.3173	100	100	100	100	82.6667	100
Chr1:1068801-1068900	1	1068801	1068900	ITSN1	ENSBTAG00000021997	No description	69.5652	50	NaN	100	100	100	46.6667	89.2308
Chr1:1071201-1071300	1	1071201	1071300	ITSN1	ENSBTAG00000021997	No description	57.1429	100	87.6191	100	100	100	100	NaN
Chr1:1071401-1071500	1	1071401	1071500	ITSN1	ENSBTAG00000021997	No description	100	88.6084	100	95.6989	94.5455	100	95.098	92.6965
Chr1:1071501-1071600	1	1071501	1071600	ITSN1	ENSBTAG00000021997	No description	96.4286	97.9424	100	90.5613	92.963	94.3347	100	98.75
Chr1:1071601-1071700	1	1071601	1071700	ITSN1	ENSBTAG00000021997	No description	100	93.4343	100	100	100	100	100	92.8687
Chr1:1071701-1071800	1	1071701	1071800	ITSN1	ENSBTAG00000021997	No description	100	NaN	100	71.4286	100	75.7143	78.9474	81.25
Chr1:1071801-1071900	1	1071801	1071900	ITSN1	ENSBTAG00000021997	No description	100	100	100	95.1852	100	91.7042	100	86.0536
Chr1:1071901-1072000	1	1071901	1072000	ITSN1	ENSBTAG00000021997	No description	100	100	75.3247	94.3182	100	99.5556	96.2912	100
Chr1:1080301-1080400	1	1080301	1080400	ITSN1	ENSBTAG00000021997	No description	100	100	100	NaN	NaN	100	100	97.6744
Chr1:1086801-1086900	1	1086801	1086900	ITSN1	ENSBTAG00000021997	No description	100	100	100	NaN	NaN	100	100	100
Chr1:1091401-1091500	1	1091401	1091500	ITSN1	ENSBTAG00000021997	No description	100	100	100	100	100	100	89.495	100
Chr1:1091501-1091600	1	1091501	1091600	ITSN1	ENSBTAG00000021997	No description	100	100	58.3333	100	100	100	80.5556	94.5312
Chr1:1091601-1091700	1	1091601	1091700	ITSN1	ENSBTAG00000021997	No description	100	100	92.5	89.2157	100	99.5614	84.4047	99.2
Chr1:1091701-1091800	1	1091701	1091800	ITSN1	ENSBTAG00000021997	No description	100	100	100	100	100	100	100	100
Chr1:1096001-1096100	1	1096001	1096100	ITSN1	ENSBTAG00000021997	No description	100	100	100	NaN	100	100	100	100
Chr1:1097501-1097600	1	1097501	1097600	ITSN1	ENSBTAG00000021997	No description	100	100	100	NaN	100	100	100	100
Chr1:1097601-1097700	1	1097601	1097700	ITSN1	ENSBTAG00000021997	No description	100	100	25	NaN	100	100	100	100
Chr1:1112901-1113000	1	1112901	1113000	ITSN1	ENSBTAG00000021997	No description	100	100	100	100	100	100	93.3977	100
Chr1:1113001-1113100	1	1113001	1113100	ITSN1	ENSBTAG00000021997	No description	85.7143	100	100	100	100	96.25	100	100
Chr1:1120301-1120400	1	1120301	1120400	ITSN1	ENSBTAG00000021997	No description	100	100	100	100	100	100	100	97.6852
Chr1:1120401-1120500	1	1120401	1120500	ITSN1	ENSBTAG00000021997	No description	100	100	100	100	98.2405	100	100	100
Chr1:1147201-1147300	1	1147201	1147300	ITSN1	ENSBTAG00000021997	No description	50	100	100	100	85.4167	100	100	100
Chr1:1147301-1147400	1	1147301	1147400	ITSN1	ENSBTAG00000021997	No description	100	100	100	100	100	100	96.6667	100
Chr1:1147401-1147500	1	1147401	1147500	ITSN1	ENSBTAG00000021997	No description	100	65.2174	50	100	100	100	100	100
Chr1:1147601-1147700	1	1147601	1147700	ITSN1	ENSBTAG00000021997	No description	100	100	NaN	100	100	100	76.9231	100
Chr1:1149501-1149600	1	1149501	1149600	ITSN1	ENSBTAG00000021997	No description	100	100	100	NaN	NaN	100	100	100
Chr1:1162201-1162300	1	1162201	1162300	ITSN1	ENSBTAG00000021997	No description	100	NaN	85	83.7838	100	100	100	100
Chr1:1162301-1162400	1	1162301	1162400	ITSN1	ENSBTAG00000021997	No description	100	NaN	100	100	100	83.7838	100	91.6667
Chr1:1162401-1162500	1	1162401	1162500	ITSN1	ENSBTAG00000021997	No description	100	NaN	97.6191	99.5098	100	100	82.2762	98.1482
Chr1:1162501-1162600	1	1162501	1162600	ITSN1	ENSBTAG00000021997	No description	100	NaN	100	100	100	100	100	100
Chr1:1162801-1162900	1	1162801	1162900	ITSN1	ENSBTAG00000021997	No description	56.25	100	0	NaN	NaN	100	100	100
Chr1:1162901-1163000	1	1162901	1163000	ITSN1	ENSBTAG00000021997	No description	100	100	100	NaN	100	100	94.4444	96.7742
Chr1:1163001-1163100	1	1163001	1163100	ITSN1	ENSBTAG00000021997	No description	96	100	100	0	100	98.6111	96.8	97.9412
Chr1:1163101-1163200	1	1163101	1163200	ITSN1	ENSBTAG00000021997	No description	100	100	97.0588	100	100	100	100	100
Chr1:1163401-1163500	1	1163401	1163500	ITSN1	ENSBTAG00000021997	No description	100	NaN	100	100	NaN	100	100	100
Chr1:1164301-1164400	1	1164301	1164400	ITSN1	ENSBTAG00000021997	No description	100	100	100	NaN	84.4444	93.3333	100	100
Chr1:1165601-1165700	1	1165601	1165700	ITSN1	ENSBTAG00000021997	No description	44	NaN	87.5	100	NaN	100	100	100
Chr1:1165701-1165800	1	1165701	1165800	ITSN1	ENSBTAG00000021997	No description	100	100	75.3968	100	95.3488	100	88.8889	66.6667
Chr1:1165801-1165900	1	1165801	1165900	ITSN1	ENSBTAG00000021997	No description	100	100	100	100	93.4343	NaN	100	79.6296
Chr1:1166701-1166800	1	1166701	1166800	ITSN1	ENSBTAG00000021997	No description	100	100	100	NaN	NaN	100	100	100
Chr1:1166801-1166900	1	1166801	1166900	ITSN1	ENSBTAG00000021997	No description	100	100	100	NaN	NaN	100	100	100
Chr1:1169701-1169800	1	1169701	1169800	ITSN1	ENSBTAG00000021997	No description	100	100	100	100	100	100	100	100
Chr1:1169801-1169900	1	1169801	1169900	ITSN1	ENSBTAG00000021997	No description	100	100	100	100	100	NaN	100	100
Chr1:1169901-1170000	1	1169901	1170000	ITSN1	ENSBTAG00000021997	No description	100	88.8636	96.8421	100	100	83.3333	98.2143	100
Chr1:1170001-1170100	1	1170001	1170100	ITSN1	ENSBTAG00000021997	No description	80	94.3089	96	100	88.8889	100	100	100
Chr1:1170101-1170200	1	1170101	1170200	ITSN1	ENSBTAG00000021997	No description	100	92.8571	100	95.1923	91.6667	NaN	87.3457	100
Chr1:1170201-1170300	1	1170201	1170300	ITSN1	ENSBTAG00000021997	No description	100	0	100	83.3333	100	NaN	57.1429	95.8621
Chr1:1170401-1170500	1	1170401	1170500	ITSN1	ENSBTAG00000021997	No description	NaN	100	100	100	100	NaN	100	100
Chr1:1170501-1170600	1	1170501	1170600	ITSN1	ENSBTAG00000021997	No description	100	100	100	85.5263	100	100	96.1905	100
Chr1:1170601-1170700	1	1170601	1170700	ITSN1	ENSBTAG00000021997	No description	93.1818	NaN	100	100	100	100	88.3333	96.4706
Chr1:1170701-1170800	1	1170701	1170800	ITSN1	ENSBTAG00000021997	No description	55	100	100	100	100	100	100	100
Chr1:1170801-1170900	1	1170801	1170900	ITSN1	ENSBTAG00000021997	No description	100	100	11.1111	100	96.4286	99.359	95.1613	100
Chr1:1170901-1171000	1	1170901	1171000	ITSN1	ENSBTAG00000021997	No description	100	100	100	0	100	100	100	100
Chr1:1171001-1171100	1	1171001	1171100	ITSN1	ENSBTAG00000021997	No description	100	100	100	100	71.6667	100	100	90.5405
Chr1:1171101-1171200	1	1171101	1171200	ITSN1	ENSBTAG00000021997	No description	100	100	96.6667	100	NaN	100	100	100
Chr1:1171201-1171300	1	1171201	1171300	ITSN1	ENSBTAG00000021997	No description	92.8571	100	88.2353	NaN	NaN	34.375	81.0946	96.9697
Chr1:1175601-1175700	1	1175601	1175700	ITSN1	ENSBTAG00000021997	No description	100	83.3333	100	NaN	100	100	NaN	100
Chr1:1176801-1176900	1	1176801	1176900	ITSN1	ENSBTAG00000021997	No description	100	100	100	NaN	100	100	93.75	100
Chr1:1178301-1178400	1	1178301	1178400	ITSN1	ENSBTAG00000021997	No description	98.4375	0	100	NaN	100	100	96.8085	94.5205
Chr1:1179101-1179200	1	1179101	1179200	ITSN1	ENSBTAG00000021997	No description	100	100	100	NaN	100	100	100	NaN
Chr1:1179201-1179300	1	1179201	1179300	ITSN1	ENSBTAG00000021997	No description	100	100	100	100	100	NaN	83.3333	100
Chr1:1179601-1179700	1	1179601	1179700	ITSN1	ENSBTAG00000021997	No description	100	80.7692	100	100	100	100	100	100
Chr1:1179701-1179800	1	1179701	1179800	ITSN1	ENSBTAG00000021997	No description	50	100	52.5	100	NaN	53.3333	63.6364	71.4286
Chr1:1179801-1179900	1	1179801	1179900	ITSN1	ENSBTAG00000021997	No description	NaN	98.9583	90.1961	100	NaN	100	99.5726	98.3974
Chr1:1179901-1180000	1	1179901	1180000	ITSN1	ENSBTAG00000021997	No description	100	100	100	100	100	92.4731	100	96.5278
Chr1:1184301-1184400	1	1184301	1184400	ITSN1	ENSBTAG00000021997	No description	100	100	100	100	100	NaN	100	100
Chr1:1184401-1184500	1	1184401	1184500	ITSN1	ENSBTAG00000021997	No description	90.9091	NaN	100	100	100	NaN	100	75
Chr1:1194601-1194700	1	1194601	1194700	QORL1_BOVIN	ENSBTAG00000008490	Quinone oxidoreductase-like protein 1 [Source:UniProtKB/Swiss-Prot;Acc:Q59A28]	100	100	100	NaN	NaN	100	100	100
Chr1:1194701-1194800	1	1194701	1194800	QORL1_BOVIN	ENSBTAG00000008490	Quinone oxidoreductase-like protein 1 [Source:UniProtKB/Swiss-Prot;Acc:Q59A28]	100	98.1482	100	NaN	100	100	100	100
Chr1:1195801-1195900	1	1195801	1195900	QORL1_BOVIN	ENSBTAG00000008490	Quinone oxidoreductase-like protein 1 [Source:UniProtKB/Swiss-Prot;Acc:Q59A28]	100	100	100	NaN	100	NaN	100	100
Chr1:1195901-1196000	1	1195901	1196000	QORL1_BOVIN	ENSBTAG00000008490	Quinone oxidoreductase-like protein 1 [Source:UniProtKB/Swiss-Prot;Acc:Q59A28]	100	100	88.8889	100	50	NaN	100	100
Chr1:1196001-1196100	1	1196001	1196100	QORL1_BOVIN	ENSBTAG00000008490	Quinone oxidoreductase-like protein 1 [Source:UniProtKB/Swiss-Prot;Acc:Q59A28]	100	100	NaN	100	100	NaN	100	100
Chr1:1203501-1203600	1	1203501	1203600	QORL1_BOVIN	ENSBTAG00000008490	Quinone oxidoreductase-like protein 1 [Source:UniProtKB/Swiss-Prot;Acc:Q59A28]	100	100	100	NaN	100	100	100	100
Chr1:1203601-1203700	1	1203601	1203700	QORL1_BOVIN	ENSBTAG00000008490	Quinone oxidoreductase-like protein 1 [Source:UniProtKB/Swiss-Prot;Acc:Q59A28]	91.358	100	100	NaN	100	100	95.098	100
Chr1:1203801-1203900	1	1203801	1203900	QORL1_BOVIN	ENSBTAG00000008490	Quinone oxidoreductase-like protein 1 [Source:UniProtKB/Swiss-Prot;Acc:Q59A28]	50	97.5	100	NaN	100	100	93.9394	100
Chr1:1203901-1204000	1	1203901	1204000	QORL1_BOVIN	ENSBTAG00000008490	Quinone oxidoreductase-like protein 1 [Source:UniProtKB/Swiss-Prot;Acc:Q59A28]	100	100	100	NaN	57.8947	NaN	100	100
Chr1:1204801-1204900	1	1204801	1204900	QORL1_BOVIN	ENSBTAG00000008490	Quinone oxidoreductase-like protein 1 [Source:UniProtKB/Swiss-Prot;Acc:Q59A28]	100	83.3333	93.9394	NaN	NaN	100	100	100
Chr1:1209001-1209100	1	1209001	1209100	QORL1_BOVIN	ENSBTAG00000008490	Quinone oxidoreductase-like protein 1 [Source:UniProtKB/Swiss-Prot;Acc:Q59A28]	100	100	NaN	73.3333	100	NaN	100	100
Chr1:1209101-1209200	1	1209101	1209200	QORL1_BOVIN	ENSBTAG00000008490	Quinone oxidoreductase-like protein 1 [Source:UniProtKB/Swiss-Prot;Acc:Q59A28]	100	100	66.6667	100	100	100	89.899	100
Chr1:1209201-1209300	1	1209201	1209300	QORL1_BOVIN	ENSBTAG00000008490	Quinone oxidoreductase-like protein 1 [Source:UniProtKB/Swiss-Prot;Acc:Q59A28]	100	100	100	100	100	100	100	100
Chr1:1210701-1210800	1	1210701	1210800	QORL1_BOVIN	ENSBTAG00000008490	Quinone oxidoreductase-like protein 1 [Source:UniProtKB/Swiss-Prot;Acc:Q59A28]	100	100	100	100	100	50	100	100
Chr1:1210801-1210900	1	1210801	1210900	QORL1_BOVIN	ENSBTAG00000008490	Quinone oxidoreductase-like protein 1 [Source:UniProtKB/Swiss-Prot;Acc:Q59A28]	100	100	100	100	97.1631	100	90	97.7477
Chr1:1249701-1249800	1	1249701	1249800	F1MYN8_BOVIN	ENSBTAG00000008482	SON DNA-binding protein [Source:RefSeq peptide;Acc:NP_001077163]	68.8889	100	71.4286	100	100	100	61.9048	100
Chr1:1249801-1249900	1	1249801	1249900	F1MYN8_BOVIN	ENSBTAG00000008482	SON DNA-binding protein [Source:RefSeq peptide;Acc:NP_001077163]	100	100	77.3148	100	100	100	50	100
Chr1:1249901-1250000	1	1249901	1250000	F1MYN8_BOVIN	ENSBTAG00000008482	SON DNA-binding protein [Source:RefSeq peptide;Acc:NP_001077163]	66.6667	100	100	100	100	100	NaN	100
Chr1:1251801-1251900	1	1251801	1251900	F1MYN8_BOVIN	ENSBTAG00000008482	SON DNA-binding protein [Source:RefSeq peptide;Acc:NP_001077163]	100	NaN	100	100	100	97.2222	86.1111	100
Chr1:1252001-1252100	1	1252001	1252100	F1MYN8_BOVIN	ENSBTAG00000008482	SON DNA-binding protein [Source:RefSeq peptide;Acc:NP_001077163]	99.6047	100	100	100	99.6914	100	91.6475	100
Chr1:1252101-1252200	1	1252101	1252200	F1MYN8_BOVIN	ENSBTAG00000008482	SON DNA-binding protein [Source:RefSeq peptide;Acc:NP_001077163]	82.3529	NaN	100	100	100	100	88.1313	78.7138
Chr1:1252201-1252300	1	1252201	1252300	F1MYN8_BOVIN	ENSBTAG00000008482	SON DNA-binding protein [Source:RefSeq peptide;Acc:NP_001077163]	100	100	100	NaN	100	100	94.4444	100
Chr1:1253901-1254000	1	1253901	1254000	F1MYN8_BOVIN	ENSBTAG00000008482	SON DNA-binding protein [Source:RefSeq peptide;Acc:NP_001077163]	100	100	96.2795	95.1351	96.2766	95.163	100	87.5
Chr1:1254001-1254100	1	1254001	1254100	F1MYN8_BOVIN	ENSBTAG00000008482	SON DNA-binding protein [Source:RefSeq peptide;Acc:NP_001077163]	100	100	86.7013	100	99.5338	86.8808	60.6754	95.05
Chr1:1254101-1254200	1	1254101	1254200	F1MYN8_BOVIN	ENSBTAG00000008482	SON DNA-binding protein [Source:RefSeq peptide;Acc:NP_001077163]	100	100	91.4683	97.4608	93.727	100	77.2043	96.0379
Chr1:1254201-1254300	1	1254201	1254300	F1MYN8_BOVIN	ENSBTAG00000008482	SON DNA-binding protein [Source:RefSeq peptide;Acc:NP_001077163]	88.421	83.9216	74	100	79.0056	95.2941	74.6572	99.5652
Chr1:1254301-1254400	1	1254301	1254400	F1MYN8_BOVIN	ENSBTAG00000008482	SON DNA-binding protein [Source:RefSeq peptide;Acc:NP_001077163]	100	99.7579	100	94.8812	100	94.1392	97.5964	100
Chr1:1254401-1254500	1	1254401	1254500	F1MYN8_BOVIN	ENSBTAG00000008482	SON DNA-binding protein [Source:RefSeq peptide;Acc:NP_001077163]	79.902	96.3636	88.0206	95.6893	100	100	99.5918	96.124
Chr1:1254501-1254600	1	1254501	1254600	F1MYN8_BOVIN	ENSBTAG00000008482	SON DNA-binding protein [Source:RefSeq peptide;Acc:NP_001077163]	100	100	74.3902	100	100	100	78.5714	100
Chr1:1254601-1254700	1	1254601	1254700	F1MYN8_BOVIN	ENSBTAG00000008482	SON DNA-binding protein [Source:RefSeq peptide;Acc:NP_001077163]	100	100	93.75	91.8518	100	100	100	94.7917
Chr1:1254701-1254800	1	1254701	1254800	F1MYN8_BOVIN	ENSBTAG00000008482	SON DNA-binding protein [Source:RefSeq peptide;Acc:NP_001077163]	100	100	100	100	100	100	100	100
Chr1:1256601-1256700	1	1256601	1256700	F1MYN8_BOVIN	ENSBTAG00000008482	SON DNA-binding protein [Source:RefSeq peptide;Acc:NP_001077163]	100	NaN	100	0	100	100	100	100
Chr1:1256701-1256800	1	1256701	1256800	F1MYN8_BOVIN	ENSBTAG00000008482	SON DNA-binding protein [Source:RefSeq peptide;Acc:NP_001077163]	100	NaN	100	100	80	100	100	92
Chr1:1256801-1256900	1	1256801	1256900	F1MYN8_BOVIN	ENSBTAG00000008482	SON DNA-binding protein [Source:RefSeq peptide;Acc:NP_001077163]	100	100	100	100	100	NaN	100	100
Chr1:1273001-1273100	1	1273001	1273100	PUR2_BOVIN	ENSBTAG00000009188	Trifunctional purine biosynthetic protein adenosine-3Phosphoribosylamine--glycine ligasePhosphoribosylformylglycinamidine cyclo-ligasePhosphoribosylglycinamide formyltransferase [Source:UniProtKB/Swiss-Prot;Acc:Q59A32]	100	100	100	NaN	0	100	NaN	52.7778
Chr1:1273201-1273300	1	1273201	1273300	PUR2_BOVIN	ENSBTAG00000009188	Trifunctional purine biosynthetic protein adenosine-3Phosphoribosylamine--glycine ligasePhosphoribosylformylglycinamidine cyclo-ligasePhosphoribosylglycinamide formyltransferase [Source:UniProtKB/Swiss-Prot;Acc:Q59A32]	90.1786	100	94.6428	NaN	100	90.9524	94.0476	93.2692
Chr1:1275901-1276000	1	1275901	1276000	PUR2_BOVIN	ENSBTAG00000009188	Trifunctional purine biosynthetic protein adenosine-3Phosphoribosylamine--glycine ligasePhosphoribosylformylglycinamidine cyclo-ligasePhosphoribosylglycinamide formyltransferase [Source:UniProtKB/Swiss-Prot;Acc:Q59A32]	NaN	100	100	100	100	100	100	86.6667
Chr1:1276101-1276200	1	1276101	1276200	PUR2_BOVIN	ENSBTAG00000009188	Trifunctional purine biosynthetic protein adenosine-3Phosphoribosylamine--glycine ligasePhosphoribosylformylglycinamidine cyclo-ligasePhosphoribosylglycinamide formyltransferase [Source:UniProtKB/Swiss-Prot;Acc:Q59A32]	NaN	100	100	100	100	80	100	100
Chr1:1276701-1276800	1	1276701	1276800	PUR2_BOVIN	ENSBTAG00000009188	Trifunctional purine biosynthetic protein adenosine-3Phosphoribosylamine--glycine ligasePhosphoribosylformylglycinamidine cyclo-ligasePhosphoribosylglycinamide formyltransferase [Source:UniProtKB/Swiss-Prot;Acc:Q59A32]	100	100	100	100	NaN	100	100	0
Chr1:1277001-1277100	1	1277001	1277100	PUR2_BOVIN	ENSBTAG00000009188	Trifunctional purine biosynthetic protein adenosine-3Phosphoribosylamine--glycine ligasePhosphoribosylformylglycinamidine cyclo-ligasePhosphoribosylglycinamide formyltransferase [Source:UniProtKB/Swiss-Prot;Acc:Q59A32]	100	87.1212	100	NaN	NaN	100	92.5	100
Chr1:1277101-1277200	1	1277101	1277200	PUR2_BOVIN	ENSBTAG00000009188	Trifunctional purine biosynthetic protein adenosine-3Phosphoribosylamine--glycine ligasePhosphoribosylformylglycinamidine cyclo-ligasePhosphoribosylglycinamide formyltransferase [Source:UniProtKB/Swiss-Prot;Acc:Q59A32]	100	85.7143	100	NaN	NaN	100	94.386	100
Chr1:1277201-1277300	1	1277201	1277300	PUR2_BOVIN	ENSBTAG00000009188	Trifunctional purine biosynthetic protein adenosine-3Phosphoribosylamine--glycine ligasePhosphoribosylformylglycinamidine cyclo-ligasePhosphoribosylglycinamide formyltransferase [Source:UniProtKB/Swiss-Prot;Acc:Q59A32]	100	92.3809	100	NaN	NaN	100	100	100
Chr1:1283601-1283700	1	1283601	1283700	PUR2_BOVIN	ENSBTAG00000009188	Trifunctional purine biosynthetic protein adenosine-3Phosphoribosylamine--glycine ligasePhosphoribosylformylglycinamidine cyclo-ligasePhosphoribosylglycinamide formyltransferase [Source:UniProtKB/Swiss-Prot;Acc:Q59A32]	100	100	100	NaN	100	85	93.6364	100
Chr1:1283801-1283900	1	1283801	1283900	PUR2_BOVIN	ENSBTAG00000009188	Trifunctional purine biosynthetic protein adenosine-3Phosphoribosylamine--glycine ligasePhosphoribosylformylglycinamidine cyclo-ligasePhosphoribosylglycinamide formyltransferase [Source:UniProtKB/Swiss-Prot;Acc:Q59A32]	100	100	75	NaN	100	100	100	81.1594
Chr1:1284701-1284800	1	1284701	1284800	PUR2_BOVIN	ENSBTAG00000009188	Trifunctional purine biosynthetic protein adenosine-3Phosphoribosylamine--glycine ligasePhosphoribosylformylglycinamidine cyclo-ligasePhosphoribosylglycinamide formyltransferase [Source:UniProtKB/Swiss-Prot;Acc:Q59A32]	0	NaN	100	100	100	100	100	100
Chr1:1284801-1284900	1	1284801	1284900	PUR2_BOVIN	ENSBTAG00000009188	Trifunctional purine biosynthetic protein adenosine-3Phosphoribosylamine--glycine ligasePhosphoribosylformylglycinamidine cyclo-ligasePhosphoribosylglycinamide formyltransferase [Source:UniProtKB/Swiss-Prot;Acc:Q59A32]	100	100	100	NaN	100	91.6667	100	100
Chr1:1284901-1285000	1	1284901	1285000	PUR2_BOVIN	ENSBTAG00000009188	Trifunctional purine biosynthetic protein adenosine-3Phosphoribosylamine--glycine ligasePhosphoribosylformylglycinamidine cyclo-ligasePhosphoribosylglycinamide formyltransferase [Source:UniProtKB/Swiss-Prot;Acc:Q59A32]	NaN	50	100	100	100	NaN	100	99.2908
Chr1:1285001-1285100	1	1285001	1285100	PUR2_BOVIN	ENSBTAG00000009188	Trifunctional purine biosynthetic protein adenosine-3Phosphoribosylamine--glycine ligasePhosphoribosylformylglycinamidine cyclo-ligasePhosphoribosylglycinamide formyltransferase [Source:UniProtKB/Swiss-Prot;Acc:Q59A32]	100	NaN	100	100	100	NaN	100	100
Chr1:1308701-1308800	1	1308701	1308800	LOC784171	ENSBTAG00000009187	No description	100	NaN	100	100	100	92.3077	100	NaN
Chr1:1308801-1308900	1	1308801	1308900	LOC784171	ENSBTAG00000009187	No description	100	100	100	NaN	100	100	100	100
Chr1:1308901-1309000	1	1308901	1309000	LOC784171	ENSBTAG00000009187	No description	100	100	85.2778	NaN	100	NaN	100	96.2963
Chr1:1309101-1309200	1	1309101	1309200	LOC784171	ENSBTAG00000009187	No description	77.7778	100	95.6989	100	93.5897	100	89.5833	66.6667
Chr1:1328301-1328400	1	1328301	1328400	TM50B_BOVIN	ENSBTAG00000001258	Transmembrane protein 50B [Source:UniProtKB/Swiss-Prot;Acc:Q3SZL9]	100	100	100	87.5	91.4286	83.3333	100	100
Chr1:1328401-1328500	1	1328401	1328500	TM50B_BOVIN	ENSBTAG00000001258	Transmembrane protein 50B [Source:UniProtKB/Swiss-Prot;Acc:Q3SZL9]	100	94.4444	98.1482	100	100	75	50	100
Chr1:1333101-1333200	1	1333101	1333200	TM50B_BOVIN	ENSBTAG00000001258	Transmembrane protein 50B [Source:UniProtKB/Swiss-Prot;Acc:Q3SZL9]	100	NaN	23.0769	100	100	100	100	100
Chr1:1333201-1333300	1	1333201	1333300	TM50B_BOVIN	ENSBTAG00000001258	Transmembrane protein 50B [Source:UniProtKB/Swiss-Prot;Acc:Q3SZL9]	NaN	100	93.4783	100	88.2353	100	81.7581	100
Chr1:1333301-1333400	1	1333301	1333400	TM50B_BOVIN	ENSBTAG00000001258	Transmembrane protein 50B [Source:UniProtKB/Swiss-Prot;Acc:Q3SZL9]	100	100	96.1539	100	100	100	100	85.7143
Chr1:1333401-1333500	1	1333401	1333500	TM50B_BOVIN	ENSBTAG00000001258	Transmembrane protein 50B [Source:UniProtKB/Swiss-Prot;Acc:Q3SZL9]	100	98.4127	100	95.3704	92.8572	100	99.4624	99.5305
Chr1:1333501-1333600	1	1333501	1333600	TM50B_BOVIN	ENSBTAG00000001258	Transmembrane protein 50B [Source:UniProtKB/Swiss-Prot;Acc:Q3SZL9]	100	100	100	100	99.1525	86.1539	98.8095	100
Chr1:1334701-1334800	1	1334701	1334800	TM50B_BOVIN	ENSBTAG00000001258	Transmembrane protein 50B [Source:UniProtKB/Swiss-Prot;Acc:Q3SZL9]	100	100	100	NaN	100	100	100	NaN
Chr1:1343201-1343300	1	1343201	1343300	TM50B_BOVIN	ENSBTAG00000001258	Transmembrane protein 50B [Source:UniProtKB/Swiss-Prot;Acc:Q3SZL9]	94.2029	100	100	NaN	100	100	100	91.2675
Chr1:1343301-1343400	1	1343301	1343400	TM50B_BOVIN	ENSBTAG00000001258	Transmembrane protein 50B [Source:UniProtKB/Swiss-Prot;Acc:Q3SZL9]	87.0952	100	100	NaN	81.9444	100	100	100
Chr1:1351401-1351500	1	1351401	1351500	TM50B_BOVIN	ENSBTAG00000001258	Transmembrane protein 50B [Source:UniProtKB/Swiss-Prot;Acc:Q3SZL9]	67.5926	100	100	100	100	100	75	100
Chr1:1351501-1351600	1	1351501	1351600	TM50B_BOVIN	ENSBTAG00000001258	Transmembrane protein 50B [Source:UniProtKB/Swiss-Prot;Acc:Q3SZL9]	NaN	100	83.3333	100	100	100	100	100
Chr1:1358201-1358300	1	1358201	1358300	TM50B_BOVIN	ENSBTAG00000001258	Transmembrane protein 50B [Source:UniProtKB/Swiss-Prot;Acc:Q3SZL9]	100	100	100	100	100	NaN	95.8333	100
Chr1:1358301-1358400	1	1358301	1358400	TM50B_BOVIN	ENSBTAG00000001258	Transmembrane protein 50B [Source:UniProtKB/Swiss-Prot;Acc:Q3SZL9]	100	100	100	100	100	NaN	100	100
Chr1:1358401-1358500	1	1358401	1358500	TM50B_BOVIN	ENSBTAG00000001258	Transmembrane protein 50B [Source:UniProtKB/Swiss-Prot;Acc:Q3SZL9]	100	100	NaN	100	100	100	NaN	100
Chr1:1376901-1377000	1	1376901	1377000	Q05FF0_BOVIN	ENSBTAG00000012899	Interferon gamma receptor 2 [Source:UniProtKB/TrEMBL;Acc:Q05FF0]	100	100	100	100	100	100	100	100
Chr1:1377801-1377900	1	1377801	1377900	Q05FF0_BOVIN	ENSBTAG00000012899	Interferon gamma receptor 2 [Source:UniProtKB/TrEMBL;Acc:Q05FF0]	100	100	100	100	100	100	100	100
Chr1:1378001-1378100	1	1378001	1378100	Q05FF0_BOVIN	ENSBTAG00000012899	Interferon gamma receptor 2 [Source:UniProtKB/TrEMBL;Acc:Q05FF0]	100	100	0	100	100	100	NaN	100
Chr1:1378301-1378400	1	1378301	1378400	Q05FF0_BOVIN	ENSBTAG00000012899	Interferon gamma receptor 2 [Source:UniProtKB/TrEMBL;Acc:Q05FF0]	NaN	100	100	100	100	100	100	100
Chr1:1380101-1380200	1	1380101	1380200	Q05FF0_BOVIN	ENSBTAG00000012899	Interferon gamma receptor 2 [Source:UniProtKB/TrEMBL;Acc:Q05FF0]	100	100	100	100	100	100	100	76.4706
Chr1:1380301-1380400	1	1380301	1380400	Q05FF0_BOVIN	ENSBTAG00000012899	Interferon gamma receptor 2 [Source:UniProtKB/TrEMBL;Acc:Q05FF0]	100	100	89.1892	100	100	100	74.0741	100
Chr1:1380401-1380500	1	1380401	1380500	Q05FF0_BOVIN	ENSBTAG00000012899	Interferon gamma receptor 2 [Source:UniProtKB/TrEMBL;Acc:Q05FF0]	100	100	100	100	NaN	98.3333	93.3333	100
Chr1:1380501-1380600	1	1380501	1380600	Q05FF0_BOVIN	ENSBTAG00000012899	Interferon gamma receptor 2 [Source:UniProtKB/TrEMBL;Acc:Q05FF0]	97.6191	100	78.5714	100	NaN	66.6667	75	100
Chr1:1381501-1381600	1	1381501	1381600	Q05FF0_BOVIN	ENSBTAG00000012899	Interferon gamma receptor 2 [Source:UniProtKB/TrEMBL;Acc:Q05FF0]	100	NaN	100	30.7692	100	100	100	100
Chr1:1381601-1381700	1	1381601	1381700	Q05FF0_BOVIN	ENSBTAG00000012899	Interferon gamma receptor 2 [Source:UniProtKB/TrEMBL;Acc:Q05FF0]	100	100	100	100	100	100	80	NaN
Chr1:1381701-1381800	1	1381701	1381800	Q05FF0_BOVIN	ENSBTAG00000012899	Interferon gamma receptor 2 [Source:UniProtKB/TrEMBL;Acc:Q05FF0]	NaN	100	100	100	100	0	100	100
Chr1:1381801-1381900	1	1381801	1381900	Q05FF0_BOVIN	ENSBTAG00000012899	Interferon gamma receptor 2 [Source:UniProtKB/TrEMBL;Acc:Q05FF0]	100	100	100	37.5	100	NaN	100	85
Chr1:1381901-1382000	1	1381901	1382000	Q05FF0_BOVIN	ENSBTAG00000012899	Interferon gamma receptor 2 [Source:UniProtKB/TrEMBL;Acc:Q05FF0]	100	100	93.6508	100	100	83.3333	98.309	98.4962
Chr1:1382001-1382100	1	1382001	1382100	Q05FF0_BOVIN	ENSBTAG00000012899	Interferon gamma receptor 2 [Source:UniProtKB/TrEMBL;Acc:Q05FF0]	100	100	100	100	NaN	81.4815	100	100
Chr1:1382101-1382200	1	1382101	1382200	Q05FF0_BOVIN	ENSBTAG00000012899	Interferon gamma receptor 2 [Source:UniProtKB/TrEMBL;Acc:Q05FF0]	100	NaN	100	100	100	74.359	94.4444	100
Chr1:1382201-1382300	1	1382201	1382300	Q05FF0_BOVIN	ENSBTAG00000012899	Interferon gamma receptor 2 [Source:UniProtKB/TrEMBL;Acc:Q05FF0]	100	100	100	54.5455	100	100	90.9091	100
Chr1:1382301-1382400	1	1382301	1382400	Q05FF0_BOVIN	ENSBTAG00000012899	Interferon gamma receptor 2 [Source:UniProtKB/TrEMBL;Acc:Q05FF0]	100	100	98.2143	54.1667	79.4872	100	91.6667	78.5714
Chr1:1382401-1382500	1	1382401	1382500	Q05FF0_BOVIN	ENSBTAG00000012899	Interferon gamma receptor 2 [Source:UniProtKB/TrEMBL;Acc:Q05FF0]	50	100	83.3333	100	75	100	60	100
Chr1:1382701-1382800	1	1382701	1382800	Q05FF0_BOVIN	ENSBTAG00000012899	Interferon gamma receptor 2 [Source:UniProtKB/TrEMBL;Acc:Q05FF0]	100	100	100	100	93.3333	100	100	100
Chr1:1384601-1384700	1	1384601	1384700	Q05FF0_BOVIN	ENSBTAG00000012899	Interferon gamma receptor 2 [Source:UniProtKB/TrEMBL;Acc:Q05FF0]	100	91.1765	NaN	100	100	100	NaN	100
Chr1:1384701-1384800	1	1384701	1384800	Q05FF0_BOVIN	ENSBTAG00000012899	Interferon gamma receptor 2 [Source:UniProtKB/TrEMBL;Acc:Q05FF0]	66.6667	100	100	NaN	100	100	100	100
Chr1:1384901-1385000	1	1384901	1385000	Q05FF0_BOVIN	ENSBTAG00000012899	Interferon gamma receptor 2 [Source:UniProtKB/TrEMBL;Acc:Q05FF0]	75	NaN	80	100	86.1111	NaN	100	100
Chr1:1387001-1387100	1	1387001	1387100	Q05FF0_BOVIN	ENSBTAG00000012899	Interferon gamma receptor 2 [Source:UniProtKB/TrEMBL;Acc:Q05FF0]	NaN	100	75	100	90.9091	100	98.6717	100
Chr1:1387101-1387200	1	1387101	1387200	Q05FF0_BOVIN	ENSBTAG00000012899	Interferon gamma receptor 2 [Source:UniProtKB/TrEMBL;Acc:Q05FF0]	NaN	100	100	100	100	NaN	100	98.9474
Chr1:1387201-1387300	1	1387201	1387300	Q05FF0_BOVIN	ENSBTAG00000012899	Interferon gamma receptor 2 [Source:UniProtKB/TrEMBL;Acc:Q05FF0]	NaN	100	100	100	100	NaN	100	100
Chr1:1389401-1389500	1	1389401	1389500	Q05FF0_BOVIN	ENSBTAG00000012899	Interferon gamma receptor 2 [Source:UniProtKB/TrEMBL;Acc:Q05FF0]	100	100	100	NaN	100	100	96.9697	38.4615
Chr1:1390301-1390400	1	1390301	1390400	Q05FF0_BOVIN	ENSBTAG00000012899	Interferon gamma receptor 2 [Source:UniProtKB/TrEMBL;Acc:Q05FF0]	NaN	100	80	100	100	100	100	81.25
Chr1:1390401-1390500	1	1390401	1390500	Q05FF0_BOVIN	ENSBTAG00000012899	Interferon gamma receptor 2 [Source:UniProtKB/TrEMBL;Acc:Q05FF0]	NaN	100	100	100	100	80	94.7192	94.3115
Chr1:1390701-1390800	1	1390701	1390800	Q05FF0_BOVIN	ENSBTAG00000012899	Interferon gamma receptor 2 [Source:UniProtKB/TrEMBL;Acc:Q05FF0]	NaN	100	94.2029	100	0	100	100	NaN
Chr1:1395201-1395300	1	1395201	1395300	Q05FF0_BOVIN	ENSBTAG00000012899	Interferon gamma receptor 2 [Source:UniProtKB/TrEMBL;Acc:Q05FF0]	100	82.8947	96.6667	100	85.6303	92.2619	100	89.3182
Chr1:1395301-1395400	1	1395301	1395400	Q05FF0_BOVIN	ENSBTAG00000012899	Interferon gamma receptor 2 [Source:UniProtKB/TrEMBL;Acc:Q05FF0]	100	100	100	100	100	100	NaN	100
Chr1:1397601-1397700	1	1397601	1397700	Q05FF0_BOVIN	ENSBTAG00000012899	Interferon gamma receptor 2 [Source:UniProtKB/TrEMBL;Acc:Q05FF0]	76.9231	NaN	50	100	100	100	100	100
Chr1:1468301-1468400	1	1468301	1468400	INAR1_BOVIN	ENSBTAG00000021819	Interferon alpha/beta receptor 1 [Source:UniProtKB/Swiss-Prot;Acc:Q04790]	33.3333	100	100	NaN	100	100	NaN	100
Chr1:1468401-1468500	1	1468401	1468500	INAR1_BOVIN	ENSBTAG00000021819	Interferon alpha/beta receptor 1 [Source:UniProtKB/Swiss-Prot;Acc:Q04790]	32.381	100	100	NaN	75	100	100	100
Chr1:1468801-1468900	1	1468801	1468900	INAR1_BOVIN	ENSBTAG00000021819	Interferon alpha/beta receptor 1 [Source:UniProtKB/Swiss-Prot;Acc:Q04790]	100	NaN	66.6667	100	84.375	100	100	100
Chr1:1468901-1469000	1	1468901	1469000	INAR1_BOVIN	ENSBTAG00000021819	Interferon alpha/beta receptor 1 [Source:UniProtKB/Swiss-Prot;Acc:Q04790]	100	52.1739	100	100	95.4545	100	89.7143	95.6059
Chr1:1469001-1469100	1	1469001	1469100	INAR1_BOVIN	ENSBTAG00000021819	Interferon alpha/beta receptor 1 [Source:UniProtKB/Swiss-Prot;Acc:Q04790]	100	100	100	88	100	100	100	100
Chr1:1469101-1469200	1	1469101	1469200	INAR1_BOVIN	ENSBTAG00000021819	Interferon alpha/beta receptor 1 [Source:UniProtKB/Swiss-Prot;Acc:Q04790]	100	100	100	100	87.0574	100	80.6085	100
Chr1:1469301-1469400	1	1469301	1469400	INAR1_BOVIN	ENSBTAG00000021819	Interferon alpha/beta receptor 1 [Source:UniProtKB/Swiss-Prot;Acc:Q04790]	100	100	100	100	100	100	96.25	100
Chr1:1469401-1469500	1	1469401	1469500	INAR1_BOVIN	ENSBTAG00000021819	Interferon alpha/beta receptor 1 [Source:UniProtKB/Swiss-Prot;Acc:Q04790]	100	100	100	100	86.8572	100	92.0173	100
Chr1:1469501-1469600	1	1469501	1469600	INAR1_BOVIN	ENSBTAG00000021819	Interferon alpha/beta receptor 1 [Source:UniProtKB/Swiss-Prot;Acc:Q04790]	100	100	96.6667	NaN	100	100	98.3333	97.1429
Chr1:1469601-1469700	1	1469601	1469700	INAR1_BOVIN	ENSBTAG00000021819	Interferon alpha/beta receptor 1 [Source:UniProtKB/Swiss-Prot;Acc:Q04790]	100	93.4343	100	100	100	100	96.6881	100
Chr1:1469701-1469800	1	1469701	1469800	INAR1_BOVIN	ENSBTAG00000021819	Interferon alpha/beta receptor 1 [Source:UniProtKB/Swiss-Prot;Acc:Q04790]	100	90.4762	100	63.1579	100	100	87.1428	100
Chr1:1469801-1469900	1	1469801	1469900	INAR1_BOVIN	ENSBTAG00000021819	Interferon alpha/beta receptor 1 [Source:UniProtKB/Swiss-Prot;Acc:Q04790]	100	NaN	100	100	100	100	100	100
Chr1:1469901-1470000	1	1469901	1470000	INAR1_BOVIN	ENSBTAG00000021819	Interferon alpha/beta receptor 1 [Source:UniProtKB/Swiss-Prot;Acc:Q04790]	100	NaN	100	100	58.6593	100	93.7762	77.3333
Chr1:1470101-1470200	1	1470101	1470200	INAR1_BOVIN	ENSBTAG00000021819	Interferon alpha/beta receptor 1 [Source:UniProtKB/Swiss-Prot;Acc:Q04790]	NaN	89.6127	100	66.6667	87.9861	100	90.8163	100
Chr1:1470201-1470300	1	1470201	1470300	INAR1_BOVIN	ENSBTAG00000021819	Interferon alpha/beta receptor 1 [Source:UniProtKB/Swiss-Prot;Acc:Q04790]	NaN	93.3862	90.6746	98.3333	76.968	97.2222	97.4444	86.3636
Chr1:1470301-1470400	1	1470301	1470400	INAR1_BOVIN	ENSBTAG00000021819	Interferon alpha/beta receptor 1 [Source:UniProtKB/Swiss-Prot;Acc:Q04790]	NaN	100	100	100	100	NaN	100	100
Chr1:1470401-1470500	1	1470401	1470500	INAR1_BOVIN	ENSBTAG00000021819	Interferon alpha/beta receptor 1 [Source:UniProtKB/Swiss-Prot;Acc:Q04790]	NaN	100	100	100	100	NaN	85.1852	100
Chr1:1472001-1472100	1	1472001	1472100	INAR1_BOVIN	ENSBTAG00000021819	Interferon alpha/beta receptor 1 [Source:UniProtKB/Swiss-Prot;Acc:Q04790]	NaN	100	100	100	100	NaN	92.7249	100
Chr1:1472101-1472200	1	1472101	1472200	INAR1_BOVIN	ENSBTAG00000021819	Interferon alpha/beta receptor 1 [Source:UniProtKB/Swiss-Prot;Acc:Q04790]	100	100	100	100	86.1905	100	88.5565	94.375
Chr1:1472201-1472300	1	1472201	1472300	INAR1_BOVIN	ENSBTAG00000021819	Interferon alpha/beta receptor 1 [Source:UniProtKB/Swiss-Prot;Acc:Q04790]	100	58.3333	100	83.3333	81.1688	100	97.2222	100
Chr1:1472301-1472400	1	1472301	1472400	INAR1_BOVIN	ENSBTAG00000021819	Interferon alpha/beta receptor 1 [Source:UniProtKB/Swiss-Prot;Acc:Q04790]	NaN	100	100	100	100	100	100	87.7778
Chr1:1476201-1476300	1	1476201	1476300	INAR1_BOVIN	ENSBTAG00000021819	Interferon alpha/beta receptor 1 [Source:UniProtKB/Swiss-Prot;Acc:Q04790]	NaN	100	87.5	71.4286	100	100	NaN	100
Chr1:1476301-1476400	1	1476301	1476400	INAR1_BOVIN	ENSBTAG00000021819	Interferon alpha/beta receptor 1 [Source:UniProtKB/Swiss-Prot;Acc:Q04790]	NaN	100	100	100	100	100	100	NaN
Chr1:1476901-1477000	1	1476901	1477000	INAR1_BOVIN	ENSBTAG00000021819	Interferon alpha/beta receptor 1 [Source:UniProtKB/Swiss-Prot;Acc:Q04790]	100	100	94.4444	100	100	100	100	75
Chr1:1477001-1477100	1	1477001	1477100	INAR1_BOVIN	ENSBTAG00000021819	Interferon alpha/beta receptor 1 [Source:UniProtKB/Swiss-Prot;Acc:Q04790]	NaN	100	33.3333	26.087	50	100	100	100
Chr1:1477101-1477200	1	1477101	1477200	INAR1_BOVIN	ENSBTAG00000021819	Interferon alpha/beta receptor 1 [Source:UniProtKB/Swiss-Prot;Acc:Q04790]	100	97.6191	100	100	100	90.9091	94.1521	100
Chr1:1477201-1477300	1	1477201	1477300	INAR1_BOVIN	ENSBTAG00000021819	Interferon alpha/beta receptor 1 [Source:UniProtKB/Swiss-Prot;Acc:Q04790]	84.2593	93.3824	100	100	100	84.7222	92	100
Chr1:1477301-1477400	1	1477301	1477400	INAR1_BOVIN	ENSBTAG00000021819	Interferon alpha/beta receptor 1 [Source:UniProtKB/Swiss-Prot;Acc:Q04790]	86.5672	75.4386	83.3333	100	100	83.3333	80.3572	92.1812
Chr1:1477401-1477500	1	1477401	1477500	INAR1_BOVIN	ENSBTAG00000021819	Interferon alpha/beta receptor 1 [Source:UniProtKB/Swiss-Prot;Acc:Q04790]	100	100	100	100	100	100	100	100
Chr1:1477501-1477600	1	1477501	1477600	INAR1_BOVIN	ENSBTAG00000021819	Interferon alpha/beta receptor 1 [Source:UniProtKB/Swiss-Prot;Acc:Q04790]	100	100	100	100	100	100	95.4545	100
Chr1:1480701-1480800	1	1480701	1480800	INAR1_BOVIN	ENSBTAG00000021819	Interferon alpha/beta receptor 1 [Source:UniProtKB/Swiss-Prot;Acc:Q04790]	NaN	89.4737	100	100	NaN	100	99.0385	100
Chr1:1480801-1480900	1	1480801	1480900	INAR1_BOVIN	ENSBTAG00000021819	Interferon alpha/beta receptor 1 [Source:UniProtKB/Swiss-Prot;Acc:Q04790]	NaN	100	100	100	NaN	100	100	100
Chr1:1480901-1481000	1	1480901	1481000	INAR1_BOVIN	ENSBTAG00000021819	Interferon alpha/beta receptor 1 [Source:UniProtKB/Swiss-Prot;Acc:Q04790]	100	100	100	100	100	100	97.2222	90.7594
Chr1:1481001-1481100	1	1481001	1481100	INAR1_BOVIN	ENSBTAG00000021819	Interferon alpha/beta receptor 1 [Source:UniProtKB/Swiss-Prot;Acc:Q04790]	100	100	100	100	100	100	100	96.6667
Chr1:1481101-1481200	1	1481101	1481200	INAR1_BOVIN	ENSBTAG00000021819	Interferon alpha/beta receptor 1 [Source:UniProtKB/Swiss-Prot;Acc:Q04790]	100	100	100	100	100	100	100	100
Chr1:1481201-1481300	1	1481201	1481300	INAR1_BOVIN	ENSBTAG00000021819	Interferon alpha/beta receptor 1 [Source:UniProtKB/Swiss-Prot;Acc:Q04790]	100	76.1443	100	97.7778	100	94.7619	97.8531	96.0961
Chr1:1481301-1481400	1	1481301	1481400	INAR1_BOVIN	ENSBTAG00000021819	Interferon alpha/beta receptor 1 [Source:UniProtKB/Swiss-Prot;Acc:Q04790]	80.6452	100	84.6154	89.5833	100	100	97.9167	95.2381
Chr1:1481401-1481500	1	1481401	1481500	INAR1_BOVIN	ENSBTAG00000021819	Interferon alpha/beta receptor 1 [Source:UniProtKB/Swiss-Prot;Acc:Q04790]	100	100	100	100	100	100	97.8261	100
Chr1:1481501-1481600	1	1481501	1481600	INAR1_BOVIN	ENSBTAG00000021819	Interferon alpha/beta receptor 1 [Source:UniProtKB/Swiss-Prot;Acc:Q04790]	93.75	92.3611	92.1875	66.6667	100	100	93.2692	100
Chr1:1481601-1481700	1	1481601	1481700	INAR1_BOVIN	ENSBTAG00000021819	Interferon alpha/beta receptor 1 [Source:UniProtKB/Swiss-Prot;Acc:Q04790]	100	100	100	100	100	100	97.452	100
Chr1:1481701-1481800	1	1481701	1481800	INAR1_BOVIN	ENSBTAG00000021819	Interferon alpha/beta receptor 1 [Source:UniProtKB/Swiss-Prot;Acc:Q04790]	85.4167	100	100	100	77.2727	49.1803	95	100
Chr1:1481801-1481900	1	1481801	1481900	INAR1_BOVIN	ENSBTAG00000021819	Interferon alpha/beta receptor 1 [Source:UniProtKB/Swiss-Prot;Acc:Q04790]	100	100	100	NaN	100	100	95.1219	100
Chr1:1484101-1484200	1	1484101	1484200	INAR1_BOVIN	ENSBTAG00000021819	Interferon alpha/beta receptor 1 [Source:UniProtKB/Swiss-Prot;Acc:Q04790]	66.6667	100	100	NaN	91.5152	100	92.8571	100
Chr1:1484201-1484300	1	1484201	1484300	INAR1_BOVIN	ENSBTAG00000021819	Interferon alpha/beta receptor 1 [Source:UniProtKB/Swiss-Prot;Acc:Q04790]	100	100	94.4444	NaN	98.3871	100	100	100
Chr1:1484301-1484400	1	1484301	1484400	INAR1_BOVIN	ENSBTAG00000021819	Interferon alpha/beta receptor 1 [Source:UniProtKB/Swiss-Prot;Acc:Q04790]	100	100	100	NaN	100	94.6428	100	100
Chr1:1486301-1486400	1	1486301	1486400	INAR1_BOVIN	ENSBTAG00000021819	Interferon alpha/beta receptor 1 [Source:UniProtKB/Swiss-Prot;Acc:Q04790]	50	NaN	78.5714	89.2308	68.2411	NaN	91.0794	100
Chr1:1486401-1486500	1	1486401	1486500	INAR1_BOVIN	ENSBTAG00000021819	Interferon alpha/beta receptor 1 [Source:UniProtKB/Swiss-Prot;Acc:Q04790]	100	89.8551	100	100	67.1991	100	96.5506	100
Chr1:1486501-1486600	1	1486501	1486600	INAR1_BOVIN	ENSBTAG00000021819	Interferon alpha/beta receptor 1 [Source:UniProtKB/Swiss-Prot;Acc:Q04790]	NaN	100	100	100	100	NaN	90.625	100
Chr1:1486601-1486700	1	1486601	1486700	INAR1_BOVIN	ENSBTAG00000021819	Interferon alpha/beta receptor 1 [Source:UniProtKB/Swiss-Prot;Acc:Q04790]	100	100	100	100	100	NaN	100	100
Chr1:1491401-1491500	1	1491401	1491500	INAR1_BOVIN	ENSBTAG00000021819	Interferon alpha/beta receptor 1 [Source:UniProtKB/Swiss-Prot;Acc:Q04790]	100	75	100	100	NaN	100	100	100
Chr1:1491501-1491600	1	1491501	1491600	INAR1_BOVIN	ENSBTAG00000021819	Interferon alpha/beta receptor 1 [Source:UniProtKB/Swiss-Prot;Acc:Q04790]	100	100	100	100	100	100	100	100
Chr1:1563101-1563200	1	1563101	1563200	Q08DU4_BOVIN	ENSBTAG00000019404	interleukin-10 receptor subunit beta [Source:RefSeq peptide;Acc:NP_001070443]	99.0741	100	100	100	75	100	96.3719	97.6959
Chr1:1563201-1563300	1	1563201	1563300	Q08DU4_BOVIN	ENSBTAG00000019404	interleukin-10 receptor subunit beta [Source:RefSeq peptide;Acc:NP_001070443]	100	87.5	100	100	100	100	95.7698	95
Chr1:1563301-1563400	1	1563301	1563400	Q08DU4_BOVIN	ENSBTAG00000019404	interleukin-10 receptor subunit beta [Source:RefSeq peptide;Acc:NP_001070443]	50	0	50	50	50	50	50	50
Chr1:1563401-1563500	1	1563401	1563500	Q08DU4_BOVIN	ENSBTAG00000019404	interleukin-10 receptor subunit beta [Source:RefSeq peptide;Acc:NP_001070443]	100	100	100	100	100	NaN	100	75
Chr1:1563901-1564000	1	1563901	1564000	Q08DU4_BOVIN	ENSBTAG00000019404	interleukin-10 receptor subunit beta [Source:RefSeq peptide;Acc:NP_001070443]	100	100	NaN	100	100	100	100	NaN
Chr1:1564001-1564100	1	1564001	1564100	Q08DU4_BOVIN	ENSBTAG00000019404	interleukin-10 receptor subunit beta [Source:RefSeq peptide;Acc:NP_001070443]	100	100	NaN	100	100	100	100	NaN
Chr1:1564301-1564400	1	1564301	1564400	Q08DU4_BOVIN	ENSBTAG00000019404	interleukin-10 receptor subunit beta [Source:RefSeq peptide;Acc:NP_001070443]	50	0	NaN	100	NaN	100	50	33.3333
Chr1:1564401-1564500	1	1564401	1564500	Q08DU4_BOVIN	ENSBTAG00000019404	interleukin-10 receptor subunit beta [Source:RefSeq peptide;Acc:NP_001070443]	100	100	100	100	100	100	98.1818	100
Chr1:1564501-1564600	1	1564501	1564600	Q08DU4_BOVIN	ENSBTAG00000019404	interleukin-10 receptor subunit beta [Source:RefSeq peptide;Acc:NP_001070443]	100	100	72.4458	100	100	100	100	100
Chr1:1564701-1564800	1	1564701	1564800	Q08DU4_BOVIN	ENSBTAG00000019404	interleukin-10 receptor subunit beta [Source:RefSeq peptide;Acc:NP_001070443]	0	100	100	100	100	100	100	100
Chr1:1564801-1564900	1	1564801	1564900	Q08DU4_BOVIN	ENSBTAG00000019404	interleukin-10 receptor subunit beta [Source:RefSeq peptide;Acc:NP_001070443]	75	100	100	NaN	NaN	80	80	100
Chr1:1565001-1565100	1	1565001	1565100	Q08DU4_BOVIN	ENSBTAG00000019404	interleukin-10 receptor subunit beta [Source:RefSeq peptide;Acc:NP_001070443]	66.6667	66.6667	100	NaN	NaN	66.6667	66.6667	66.6667
Chr1:1565101-1565200	1	1565101	1565200	Q08DU4_BOVIN	ENSBTAG00000019404	interleukin-10 receptor subunit beta [Source:RefSeq peptide;Acc:NP_001070443]	66.6667	100	66.6667	66.6667	75	83.3333	66.6667	70.1299
Chr1:1568501-1568600	1	1568501	1568600	Q08DU4_BOVIN	ENSBTAG00000019404	interleukin-10 receptor subunit beta [Source:RefSeq peptide;Acc:NP_001070443]	82.5	100	100	NaN	100	100	NaN	91.875
Chr1:1568601-1568700	1	1568601	1568700	Q08DU4_BOVIN	ENSBTAG00000019404	interleukin-10 receptor subunit beta [Source:RefSeq peptide;Acc:NP_001070443]	100	100	66.6667	NaN	66.6667	90	NaN	66.6667
Chr1:1576401-1576500	1	1576401	1576500	Q08DU4_BOVIN	ENSBTAG00000019404	interleukin-10 receptor subunit beta [Source:RefSeq peptide;Acc:NP_001070443]	75	100	73.8095	NaN	75	97.2222	64.2857	NaN
Chr1:1576501-1576600	1	1576501	1576600	Q08DU4_BOVIN	ENSBTAG00000019404	interleukin-10 receptor subunit beta [Source:RefSeq peptide;Acc:NP_001070443]	100	100	100	NaN	100	89.6552	100	100
Chr1:1576701-1576800	1	1576701	1576800	Q08DU4_BOVIN	ENSBTAG00000019404	interleukin-10 receptor subunit beta [Source:RefSeq peptide;Acc:NP_001070443]	100	100	92	100	80	83.3333	94.4445	100
Chr1:1576801-1576900	1	1576801	1576900	Q08DU4_BOVIN	ENSBTAG00000019404	interleukin-10 receptor subunit beta [Source:RefSeq peptide;Acc:NP_001070443]	100	100	100	100	100	100	NaN	100
Chr1:1576901-1577000	1	1576901	1577000	Q08DU4_BOVIN	ENSBTAG00000019404	interleukin-10 receptor subunit beta [Source:RefSeq peptide;Acc:NP_001070443]	100	100	100	100	100	100	100	100
Chr1:1577001-1577100	1	1577001	1577100	Q08DU4_BOVIN	ENSBTAG00000019404	interleukin-10 receptor subunit beta [Source:RefSeq peptide;Acc:NP_001070443]	100	75	75	80	75	85.2941	72.2222	75
Chr1:1577101-1577200	1	1577101	1577200	Q08DU4_BOVIN	ENSBTAG00000019404	interleukin-10 receptor subunit beta [Source:RefSeq peptide;Acc:NP_001070443]	55	100	100	100	100	100	96	100
Chr1:1577601-1577700	1	1577601	1577700	Q08DU4_BOVIN	ENSBTAG00000019404	interleukin-10 receptor subunit beta [Source:RefSeq peptide;Acc:NP_001070443]	100	100	100	NaN	100	100	100	100
Chr1:1577701-1577800	1	1577701	1577800	Q08DU4_BOVIN	ENSBTAG00000019404	interleukin-10 receptor subunit beta [Source:RefSeq peptide;Acc:NP_001070443]	84.5	80	100	100	100	100	100	88.2353
Chr1:1577801-1577900	1	1577801	1577900	Q08DU4_BOVIN	ENSBTAG00000019404	interleukin-10 receptor subunit beta [Source:RefSeq peptide;Acc:NP_001070443]	100	100	100	100	100	100	100	100
Chr1:1577901-1578000	1	1577901	1578000	Q08DU4_BOVIN	ENSBTAG00000019404	interleukin-10 receptor subunit beta [Source:RefSeq peptide;Acc:NP_001070443]	100	100	100	100	100	100	67.7778	91.3979
Chr1:1583701-1583800	1	1583701	1583800	Q08DU4_BOVIN	ENSBTAG00000019404	interleukin-10 receptor subunit beta [Source:RefSeq peptide;Acc:NP_001070443]	100	100	100	100	100	100	97.6191	100
Chr1:1584001-1584100	1	1584001	1584100	Q08DU4_BOVIN	ENSBTAG00000019404	interleukin-10 receptor subunit beta [Source:RefSeq peptide;Acc:NP_001070443]	100	100	100	NaN	100	100	100	NaN
Chr1:1585101-1585200	1	1585101	1585200	Q08DU4_BOVIN	ENSBTAG00000019404	interleukin-10 receptor subunit beta [Source:RefSeq peptide;Acc:NP_001070443]	100	NaN	100	100	100	100	100	100
Chr1:1585301-1585400	1	1585301	1585400	Q08DU4_BOVIN	ENSBTAG00000019404	interleukin-10 receptor subunit beta [Source:RefSeq peptide;Acc:NP_001070443]	100	100	NaN	100	100	100	100	100
Chr1:1585401-1585500	1	1585401	1585500	Q08DU4_BOVIN	ENSBTAG00000019404	interleukin-10 receptor subunit beta [Source:RefSeq peptide;Acc:NP_001070443]	100	100	NaN	100	100	100	100	98.5294
Chr1:1587301-1587400	1	1587301	1587400	Q08DU4_BOVIN	ENSBTAG00000019404	interleukin-10 receptor subunit beta [Source:RefSeq peptide;Acc:NP_001070443]	100	99.3827	100	89.2857	92.4242	NaN	92.5926	90.8571
Chr1:1594201-1594300	1	1594201	1594300	F1MXT2_BOVIN	ENSBTAG00000015212	interferon alpha/beta receptor 2 precursor [Source:RefSeq peptide;Acc:NP_776978]	100	100	93.2692	100	100	100	100	NaN
Chr1:1594301-1594400	1	1594301	1594400	F1MXT2_BOVIN	ENSBTAG00000015212	interferon alpha/beta receptor 2 precursor [Source:RefSeq peptide;Acc:NP_776978]	100	100	100	100	100	100	100	NaN
Chr1:1594401-1594500	1	1594401	1594500	F1MXT2_BOVIN	ENSBTAG00000015212	interferon alpha/beta receptor 2 precursor [Source:RefSeq peptide;Acc:NP_776978]	NaN	100	100	100	100	100	100	NaN
Chr1:1594501-1594600	1	1594501	1594600	F1MXT2_BOVIN	ENSBTAG00000015212	interferon alpha/beta receptor 2 precursor [Source:RefSeq peptide;Acc:NP_776978]	NaN	80	100	100	100	73.8461	97.2222	50
Chr1:1594701-1594800	1	1594701	1594800	F1MXT2_BOVIN	ENSBTAG00000015212	interferon alpha/beta receptor 2 precursor [Source:RefSeq peptide;Acc:NP_776978]	100	100	100	NaN	100	100	93.9394	100
Chr1:1607901-1608000	1	1607901	1608000	F1MXT2_BOVIN	ENSBTAG00000015212	interferon alpha/beta receptor 2 precursor [Source:RefSeq peptide;Acc:NP_776978]	100	100	100	100	76.6667	100	100	95.5882
Chr1:1608101-1608200	1	1608101	1608200	F1MXT2_BOVIN	ENSBTAG00000015212	interferon alpha/beta receptor 2 precursor [Source:RefSeq peptide;Acc:NP_776978]	100	91.0256	100	100	97.1429	100	92.365	87.0841
Chr1:1608801-1608900	1	1608801	1608900	F1MXT2_BOVIN	ENSBTAG00000015212	interferon alpha/beta receptor 2 precursor [Source:RefSeq peptide;Acc:NP_776978]	100	100	100	100	100	100	NaN	100
Chr1:1609101-1609200	1	1609101	1609200	F1MXT2_BOVIN	ENSBTAG00000015212	interferon alpha/beta receptor 2 precursor [Source:RefSeq peptide;Acc:NP_776978]	NaN	100	85.7143	100	100	NaN	100	96.3235
Chr1:1612001-1612100	1	1612001	1612100	F1MXT2_BOVIN	ENSBTAG00000015212	interferon alpha/beta receptor 2 precursor [Source:RefSeq peptide;Acc:NP_776978]	100	0	100	NaN	100	100	100	99.2063
Chr1:1612201-1612300	1	1612201	1612300	F1MXT2_BOVIN	ENSBTAG00000015212	interferon alpha/beta receptor 2 precursor [Source:RefSeq peptide;Acc:NP_776978]	9.09091	NaN	100	100	100	100	100	93.2927
Chr1:1616401-1616500	1	1616401	1616500	F1MXT2_BOVIN	ENSBTAG00000015212	interferon alpha/beta receptor 2 precursor [Source:RefSeq peptide;Acc:NP_776978]	100	100	100	NaN	100	NaN	100	100
Chr1:1618201-1618300	1	1618201	1618300	F1MXT2_BOVIN	ENSBTAG00000015212	interferon alpha/beta receptor 2 precursor [Source:RefSeq peptide;Acc:NP_776978]	NaN	100	100	78.9474	100	NaN	97.3684	100
Chr1:1618301-1618400	1	1618301	1618400	F1MXT2_BOVIN	ENSBTAG00000015212	interferon alpha/beta receptor 2 precursor [Source:RefSeq peptide;Acc:NP_776978]	100	100	100	100	100	100	95.3159	95.6098
Chr1:1618401-1618500	1	1618401	1618500	F1MXT2_BOVIN	ENSBTAG00000015212	interferon alpha/beta receptor 2 precursor [Source:RefSeq peptide;Acc:NP_776978]	100	100	100	100	100	65.3846	93.75	100
Chr1:1618501-1618600	1	1618501	1618600	F1MXT2_BOVIN	ENSBTAG00000015212	interferon alpha/beta receptor 2 precursor [Source:RefSeq peptide;Acc:NP_776978]	100	100	100	100	100	100	100	100
Chr1:1618601-1618700	1	1618601	1618700	F1MXT2_BOVIN	ENSBTAG00000015212	interferon alpha/beta receptor 2 precursor [Source:RefSeq peptide;Acc:NP_776978]	87.5	100	91.6667	95.4545	100	100	97.5	100
Chr1:1624601-1624700	1	1624601	1624700	F1MXT2_BOVIN	ENSBTAG00000015212	interferon alpha/beta receptor 2 precursor [Source:RefSeq peptide;Acc:NP_776978]	88.8889	100	98.9583	100	100	83.9286	90.1242	98.7745
Chr1:1624701-1624800	1	1624701	1624800	F1MXT2_BOVIN	ENSBTAG00000015212	interferon alpha/beta receptor 2 precursor [Source:RefSeq peptide;Acc:NP_776978]	100	100	98.9796	100	99.7159	100	96.8944	100
Chr1:1675201-1675300	1	1675201	1675300	LOC526226	ENSBTAG00000047288	No description	100	100	100	100	100	50	94.5455	100
Chr1:1675301-1675400	1	1675301	1675400	LOC526226	ENSBTAG00000047288	No description	100	100	96.4286	100	100	100	88.3358	83.9286
Chr1:1675401-1675500	1	1675401	1675500	LOC526226	ENSBTAG00000047288	No description	99.7584	NaN	100	100	97.2222	96.7172	88.2716	91.4414
Chr1:1675501-1675600	1	1675501	1675600	LOC526226	ENSBTAG00000047288	No description	100	100	82.7778	100	NaN	100	83.8095	83.433
Chr1:2029401-2029500	1	2029401	2029500	C1H21orf62	ENSBTAG00000043993	hypothetical protein LOC515053 [Source:RefSeq peptide;Acc:NP_001157166]	100	100	100	50	100	NaN	100	95.8333
Chr1:2037001-2037100	1	2037001	2037100	C1H21orf62	ENSBTAG00000043993	hypothetical protein LOC515053 [Source:RefSeq peptide;Acc:NP_001157166]	100	100	100	100	100	100	100	100
Chr1:2037101-2037200	1	2037101	2037200	C1H21orf62	ENSBTAG00000043993	hypothetical protein LOC515053 [Source:RefSeq peptide;Acc:NP_001157166]	96.6346	100	75	100	100	100	97.0833	97.561
Chr1:2037201-2037300	1	2037201	2037300	C1H21orf62	ENSBTAG00000043993	hypothetical protein LOC515053 [Source:RefSeq peptide;Acc:NP_001157166]	100	100	90.5724	100	79.0123	75	95.3125	97.0455
Chr1:2037301-2037400	1	2037301	2037400	C1H21orf62	ENSBTAG00000043993	hypothetical protein LOC515053 [Source:RefSeq peptide;Acc:NP_001157166]	100	76.6667	NaN	100	100	100	100	84.1486
Chr1:2041901-2042000	1	2041901	2042000	C1H21orf62	ENSBTAG00000043993	hypothetical protein LOC515053 [Source:RefSeq peptide;Acc:NP_001157166]	100	87.2024	75	100	NaN	87.2549	63.3333	100
Chr1:2042001-2042100	1	2042001	2042100	C1H21orf62	ENSBTAG00000043993	hypothetical protein LOC515053 [Source:RefSeq peptide;Acc:NP_001157166]	95	NaN	100	100	100	100	100	NaN
Chr1:2042501-2042600	1	2042501	2042600	C1H21orf62	ENSBTAG00000043993	hypothetical protein LOC515053 [Source:RefSeq peptide;Acc:NP_001157166]	100	88.8889	100	100	50	100	66.6667	NaN
Chr1:2042801-2042900	1	2042801	2042900	C1H21orf62	ENSBTAG00000043993	hypothetical protein LOC515053 [Source:RefSeq peptide;Acc:NP_001157166]	36.1111	50	0	NaN	66.6667	0	54.5455	NaN
Chr1:2043101-2043200	1	2043101	2043200	C1H21orf62	ENSBTAG00000043993	hypothetical protein LOC515053 [Source:RefSeq peptide;Acc:NP_001157166]	100	100	100	NaN	NaN	100	80.4348	100
Chr1:2044901-2045000	1	2044901	2045000	C1H21orf62	ENSBTAG00000043993	hypothetical protein LOC515053 [Source:RefSeq peptide;Acc:NP_001157166]	96.7262	100	100	94.1441	97.716	NaN	100	100
Chr1:2045001-2045100	1	2045001	2045100	C1H21orf62	ENSBTAG00000043993	hypothetical protein LOC515053 [Source:RefSeq peptide;Acc:NP_001157166]	100	100	100	100	100	NaN	100	66.6667
Chr1:2045101-2045200	1	2045101	2045200	C1H21orf62	ENSBTAG00000043993	hypothetical protein LOC515053 [Source:RefSeq peptide;Acc:NP_001157166]	100	100	100	100	100	NaN	100	100
Chr1:2045701-2045800	1	2045701	2045800	C1H21orf62	ENSBTAG00000043993	hypothetical protein LOC515053 [Source:RefSeq peptide;Acc:NP_001157166]	100	NaN	100	98.4848	100	NaN	100	100
Chr1:2045801-2045900	1	2045801	2045900	C1H21orf62	ENSBTAG00000043993	hypothetical protein LOC515053 [Source:RefSeq peptide;Acc:NP_001157166]	100	100	52.381	100	100	50	NaN	100
Chr1:2045901-2046000	1	2045901	2046000	C1H21orf62	ENSBTAG00000043993	hypothetical protein LOC515053 [Source:RefSeq peptide;Acc:NP_001157166]	100	100	100	100	100	96.7568	100	100
Chr1:2046001-2046100	1	2046001	2046100	C1H21orf62	ENSBTAG00000043993	hypothetical protein LOC515053 [Source:RefSeq peptide;Acc:NP_001157166]	100	100	100	100	100	100	100	100
Chr1:2046101-2046200	1	2046101	2046200	C1H21orf62	ENSBTAG00000043993	hypothetical protein LOC515053 [Source:RefSeq peptide;Acc:NP_001157166]	100	100	100	100	100	100	NaN	100
Chr1:2046201-2046300	1	2046201	2046300	C1H21orf62	ENSBTAG00000043993	hypothetical protein LOC515053 [Source:RefSeq peptide;Acc:NP_001157166]	100	100	75.8016	100	100	66.6667	100	100
Chr1:2046601-2046700	1	2046601	2046700	C1H21orf62	ENSBTAG00000043993	hypothetical protein LOC515053 [Source:RefSeq peptide;Acc:NP_001157166]	100	NaN	100	100	100	100	99.2	100
Chr1:2046701-2046800	1	2046701	2046800	C1H21orf62	ENSBTAG00000043993	hypothetical protein LOC515053 [Source:RefSeq peptide;Acc:NP_001157166]	100	100	100	91.52	96.921	100	97.3617	94.1441
Chr1:2046801-2046900	1	2046801	2046900	C1H21orf62	ENSBTAG00000043993	hypothetical protein LOC515053 [Source:RefSeq peptide;Acc:NP_001157166]	100	100	100	100	100	100	100	100
Chr1:2046901-2047000	1	2046901	2047000	C1H21orf62	ENSBTAG00000043993	hypothetical protein LOC515053 [Source:RefSeq peptide;Acc:NP_001157166]	97.2222	100	100	100	79.6296	100	66.6667	100
Chr1:2047001-2047100	1	2047001	2047100	C1H21orf62	ENSBTAG00000043993	hypothetical protein LOC515053 [Source:RefSeq peptide;Acc:NP_001157166]	100	100	100	82.9545	92.2222	100	83.1454	99.0476
Chr1:2047101-2047200	1	2047101	2047200	C1H21orf62	ENSBTAG00000043993	hypothetical protein LOC515053 [Source:RefSeq peptide;Acc:NP_001157166]	73.3115	100	100	100	94.7368	NaN	55.9028	100
Chr1:2047301-2047400	1	2047301	2047400	C1H21orf62	ENSBTAG00000043993	hypothetical protein LOC515053 [Source:RefSeq peptide;Acc:NP_001157166]	100	100	100	NaN	100	100	NaN	100
Chr1:2047501-2047600	1	2047501	2047600	C1H21orf62	ENSBTAG00000043993	hypothetical protein LOC515053 [Source:RefSeq peptide;Acc:NP_001157166]	100	100	100	50	100	100	100	100
Chr1:2047601-2047700	1	2047601	2047700	C1H21orf62	ENSBTAG00000043993	hypothetical protein LOC515053 [Source:RefSeq peptide;Acc:NP_001157166]	100	100	100	100	100	100	100	100
Chr1:2047701-2047800	1	2047701	2047800	C1H21orf62	ENSBTAG00000043993	hypothetical protein LOC515053 [Source:RefSeq peptide;Acc:NP_001157166]	100	100	100	87.5	100	100	100	100
Chr1:2047901-2048000	1	2047901	2048000	C1H21orf62	ENSBTAG00000043993	hypothetical protein LOC515053 [Source:RefSeq peptide;Acc:NP_001157166]	100	NaN	100	100	100	100	NaN	100
Chr1:2048101-2048200	1	2048101	2048200	C1H21orf62	ENSBTAG00000043993	hypothetical protein LOC515053 [Source:RefSeq peptide;Acc:NP_001157166]	100	NaN	97.7778	50	100	93.3333	100	100
Chr1:2075001-2075100	1	2075001	2075100	Q0VC46_BOVIN	ENSBTAG00000003064	GC-rich sequence DNA-binding factor homolog [Source:UniProtKB/TrEMBL;Acc:Q0VC46]	100	100	100	NaN	96	100	100	100
Chr1:2075201-2075300	1	2075201	2075300	Q0VC46_BOVIN	ENSBTAG00000003064	GC-rich sequence DNA-binding factor homolog [Source:UniProtKB/TrEMBL;Acc:Q0VC46]	100	100	100	100	98.2143	100	100	87.5
Chr1:2075301-2075400	1	2075301	2075400	Q0VC46_BOVIN	ENSBTAG00000003064	GC-rich sequence DNA-binding factor homolog [Source:UniProtKB/TrEMBL;Acc:Q0VC46]	86.3636	100	95	NaN	NaN	100	92.8572	93.6871
Chr1:2077601-2077700	1	2077601	2077700	Q0VC46_BOVIN	ENSBTAG00000003064	GC-rich sequence DNA-binding factor homolog [Source:UniProtKB/TrEMBL;Acc:Q0VC46]	100	100	100	NaN	NaN	100	100	100
Chr1:2077701-2077800	1	2077701	2077800	Q0VC46_BOVIN	ENSBTAG00000003064	GC-rich sequence DNA-binding factor homolog [Source:UniProtKB/TrEMBL;Acc:Q0VC46]	100	100	97.4748	NaN	100	82.1403	100	94.4444
Chr1:2081301-2081400	1	2081301	2081400	Q0VC46_BOVIN	ENSBTAG00000003064	GC-rich sequence DNA-binding factor homolog [Source:UniProtKB/TrEMBL;Acc:Q0VC46]	100	NaN	100	100	100	100	100	100
Chr1:2081401-2081500	1	2081401	2081500	Q0VC46_BOVIN	ENSBTAG00000003064	GC-rich sequence DNA-binding factor homolog [Source:UniProtKB/TrEMBL;Acc:Q0VC46]	100	100	100	NaN	NaN	100	100	100
Chr1:2081601-2081700	1	2081601	2081700	Q0VC46_BOVIN	ENSBTAG00000003064	GC-rich sequence DNA-binding factor homolog [Source:UniProtKB/TrEMBL;Acc:Q0VC46]	100	100	100	100	NaN	100	100	100
Chr1:2092901-2093000	1	2092901	2093000	Q0VC46_BOVIN	ENSBTAG00000003064	GC-rich sequence DNA-binding factor homolog [Source:UniProtKB/TrEMBL;Acc:Q0VC46]	100	100	100	NaN	100	NaN	100	100
Chr1:2093001-2093100	1	2093001	2093100	Q0VC46_BOVIN	ENSBTAG00000003064	GC-rich sequence DNA-binding factor homolog [Source:UniProtKB/TrEMBL;Acc:Q0VC46]	99.3103	100	100	NaN	100	NaN	100	100
Chr1:2095801-2095900	1	2095801	2095900	Q0VC46_BOVIN	ENSBTAG00000003064	GC-rich sequence DNA-binding factor homolog [Source:UniProtKB/TrEMBL;Acc:Q0VC46]	100	100	NaN	100	100	66.6667	100	100
Chr1:2095901-2096000	1	2095901	2096000	Q0VC46_BOVIN	ENSBTAG00000003064	GC-rich sequence DNA-binding factor homolog [Source:UniProtKB/TrEMBL;Acc:Q0VC46]	100	100	100	NaN	100	100	100	95.3704
Chr1:2112501-2112600	1	2112501	2112600	E1BD68_BOVIN	ENSBTAG00000003063	synaptojanin-1 [Source:RefSeq peptide;Acc:NP_776893]	100	100	100	100	NaN	100	100	100
Chr1:2112601-2112700	1	2112601	2112700	E1BD68_BOVIN	ENSBTAG00000003063	synaptojanin-1 [Source:RefSeq peptide;Acc:NP_776893]	100	100	100	100	100	100	100	100
Chr1:2112701-2112800	1	2112701	2112800	E1BD68_BOVIN	ENSBTAG00000003063	synaptojanin-1 [Source:RefSeq peptide;Acc:NP_776893]	100	100	100	100	100	100	100	100
Chr1:2126801-2126900	1	2126801	2126900	E1BD68_BOVIN	ENSBTAG00000003063	synaptojanin-1 [Source:RefSeq peptide;Acc:NP_776893]	100	96.875	100	100	100	NaN	100	100
Chr1:2126901-2127000	1	2126901	2127000	E1BD68_BOVIN	ENSBTAG00000003063	synaptojanin-1 [Source:RefSeq peptide;Acc:NP_776893]	100	83.3333	85.7143	100	91.2281	100	100	100
Chr1:2127801-2127900	1	2127801	2127900	E1BD68_BOVIN	ENSBTAG00000003063	synaptojanin-1 [Source:RefSeq peptide;Acc:NP_776893]	100	84.5503	100	NaN	99.0196	90	93.8272	100
Chr1:2129501-2129600	1	2129501	2129600	E1BD68_BOVIN	ENSBTAG00000003063	synaptojanin-1 [Source:RefSeq peptide;Acc:NP_776893]	100	100	100	100	95	NaN	100	100
Chr1:2129601-2129700	1	2129601	2129700	E1BD68_BOVIN	ENSBTAG00000003063	synaptojanin-1 [Source:RefSeq peptide;Acc:NP_776893]	100	100	100	100	100	100	100	100
Chr1:2129701-2129800	1	2129701	2129800	E1BD68_BOVIN	ENSBTAG00000003063	synaptojanin-1 [Source:RefSeq peptide;Acc:NP_776893]	NaN	89.5652	100	89.8148	100	92.1569	100	100
Chr1:2129801-2129900	1	2129801	2129900	E1BD68_BOVIN	ENSBTAG00000003063	synaptojanin-1 [Source:RefSeq peptide;Acc:NP_776893]	100	98.0392	100	100	85.5769	100	98.0263	99.2857
Chr1:2129901-2130000	1	2129901	2130000	E1BD68_BOVIN	ENSBTAG00000003063	synaptojanin-1 [Source:RefSeq peptide;Acc:NP_776893]	100	50	100	100	100	97.3684	100	100
Chr1:2130001-2130100	1	2130001	2130100	E1BD68_BOVIN	ENSBTAG00000003063	synaptojanin-1 [Source:RefSeq peptide;Acc:NP_776893]	NaN	100	100	100	100	100	100	NaN
Chr1:2131901-2132000	1	2131901	2132000	E1BD68_BOVIN	ENSBTAG00000003063	synaptojanin-1 [Source:RefSeq peptide;Acc:NP_776893]	100	100	100	NaN	NaN	100	100	100
Chr1:2135801-2135900	1	2135801	2135900	E1BD68_BOVIN	ENSBTAG00000003063	synaptojanin-1 [Source:RefSeq peptide;Acc:NP_776893]	100	100	NaN	80	100	96.4286	92.0513	100
Chr1:2135901-2136000	1	2135901	2136000	E1BD68_BOVIN	ENSBTAG00000003063	synaptojanin-1 [Source:RefSeq peptide;Acc:NP_776893]	100	100	100	100	100	100	90	97.1264
Chr1:2136001-2136100	1	2136001	2136100	E1BD68_BOVIN	ENSBTAG00000003063	synaptojanin-1 [Source:RefSeq peptide;Acc:NP_776893]	100	100	100	100	100	100	100	100
Chr1:2136101-2136200	1	2136101	2136200	E1BD68_BOVIN	ENSBTAG00000003063	synaptojanin-1 [Source:RefSeq peptide;Acc:NP_776893]	100	100	NaN	100	NaN	66.6667	100	100
Chr1:2136401-2136500	1	2136401	2136500	E1BD68_BOVIN	ENSBTAG00000003063	synaptojanin-1 [Source:RefSeq peptide;Acc:NP_776893]	100	100	40	NaN	NaN	100	100	100
Chr1:2136601-2136700	1	2136601	2136700	E1BD68_BOVIN	ENSBTAG00000003063	synaptojanin-1 [Source:RefSeq peptide;Acc:NP_776893]	0	100	100	NaN	NaN	100	100	100
Chr1:2136901-2137000	1	2136901	2137000	E1BD68_BOVIN	ENSBTAG00000003063	synaptojanin-1 [Source:RefSeq peptide;Acc:NP_776893]	100	100	100	NaN	100	100	NaN	100
Chr1:2138401-2138500	1	2138401	2138500	E1BD68_BOVIN	ENSBTAG00000003063	synaptojanin-1 [Source:RefSeq peptide;Acc:NP_776893]	100	100	NaN	100	100	100	100	100
Chr1:2139201-2139300	1	2139201	2139300	E1BD68_BOVIN	ENSBTAG00000003063	synaptojanin-1 [Source:RefSeq peptide;Acc:NP_776893]	100	100	100	NaN	100	100	100	100
Chr1:2139401-2139500	1	2139401	2139500	E1BD68_BOVIN	ENSBTAG00000003063	synaptojanin-1 [Source:RefSeq peptide;Acc:NP_776893]	100	86.1111	100	NaN	100	84.7826	95	100
Chr1:2145501-2145600	1	2145501	2145600	E1BD68_BOVIN	ENSBTAG00000003063	synaptojanin-1 [Source:RefSeq peptide;Acc:NP_776893]	100	100	100	100	100	100	100	100
Chr1:2145601-2145700	1	2145601	2145700	E1BD68_BOVIN	ENSBTAG00000003063	synaptojanin-1 [Source:RefSeq peptide;Acc:NP_776893]	100	100	100	100	100	100	100	100
Chr1:2145701-2145800	1	2145701	2145800	E1BD68_BOVIN	ENSBTAG00000003063	synaptojanin-1 [Source:RefSeq peptide;Acc:NP_776893]	100	98.3333	97.7767	NaN	100	100	100	100
Chr1:2146201-2146300	1	2146201	2146300	E1BD68_BOVIN	ENSBTAG00000003063	synaptojanin-1 [Source:RefSeq peptide;Acc:NP_776893]	100	100	NaN	100	100	NaN	100	100
Chr1:2148901-2149000	1	2148901	2149000	E1BD68_BOVIN	ENSBTAG00000003063	synaptojanin-1 [Source:RefSeq peptide;Acc:NP_776893]	100	100	99.1667	100	100	100	98.6111	93.125
Chr1:2149901-2150000	1	2149901	2150000	E1BD68_BOVIN	ENSBTAG00000003063	synaptojanin-1 [Source:RefSeq peptide;Acc:NP_776893]	100	100	100	100	100	NaN	100	100
Chr1:2152901-2153000	1	2152901	2153000	E1BD68_BOVIN	ENSBTAG00000003063	synaptojanin-1 [Source:RefSeq peptide;Acc:NP_776893]	75	100	100	100	100	NaN	66.0714	100
Chr1:2159801-2159900	1	2159801	2159900	E1BD68_BOVIN	ENSBTAG00000003063	synaptojanin-1 [Source:RefSeq peptide;Acc:NP_776893]	NaN	100	96.2963	100	100	100	100	75
Chr1:2168001-2168100	1	2168001	2168100	E1BD68_BOVIN	ENSBTAG00000003063	synaptojanin-1 [Source:RefSeq peptide;Acc:NP_776893]	73.3333	100	100	NaN	100	100	100	100
Chr1:2169701-2169800	1	2169701	2169800	E1BD68_BOVIN	ENSBTAG00000003063	synaptojanin-1 [Source:RefSeq peptide;Acc:NP_776893]	100	NaN	100	96.3636	99.0196	99.0741	95.5844	98.8095
Chr1:2172101-2172200	1	2172101	2172200	E1BD68_BOVIN	ENSBTAG00000003063	synaptojanin-1 [Source:RefSeq peptide;Acc:NP_776893]	NaN	0	100	100	39.1304	0	100	100
Chr1:2172301-2172400	1	2172301	2172400	E1BD68_BOVIN	ENSBTAG00000003063	synaptojanin-1 [Source:RefSeq peptide;Acc:NP_776893]	97.9545	100	100	100	99.375	100	100	99.0385
Chr1:2172401-2172500	1	2172401	2172500	E1BD68_BOVIN	ENSBTAG00000003063	synaptojanin-1 [Source:RefSeq peptide;Acc:NP_776893]	100	100	100	100	89.6296	90.2174	100	100
Chr1:2172501-2172600	1	2172501	2172600	E1BD68_BOVIN	ENSBTAG00000003063	synaptojanin-1 [Source:RefSeq peptide;Acc:NP_776893]	100	100	100	100	100	100	100	100
Chr1:2172601-2172700	1	2172601	2172700	E1BD68_BOVIN	ENSBTAG00000003063	synaptojanin-1 [Source:RefSeq peptide;Acc:NP_776893]	100	100	100	100	36.3636	100	100	77.4194
Chr1:2172701-2172800	1	2172701	2172800	E1BD68_BOVIN	ENSBTAG00000003063	synaptojanin-1 [Source:RefSeq peptide;Acc:NP_776893]	92.9412	90.2256	94.6667	100	95.8333	100	90.4167	89.1429
Chr1:2172801-2172900	1	2172801	2172900	E1BD68_BOVIN	ENSBTAG00000003063	synaptojanin-1 [Source:RefSeq peptide;Acc:NP_776893]	100	100	100	100	100	95.9559	86.881	99.4118
Chr1:2172901-2173000	1	2172901	2173000	E1BD68_BOVIN	ENSBTAG00000003063	synaptojanin-1 [Source:RefSeq peptide;Acc:NP_776893]	NaN	100	100	100	100	100	93.75	100
Chr1:2173001-2173100	1	2173001	2173100	E1BD68_BOVIN	ENSBTAG00000003063	synaptojanin-1 [Source:RefSeq peptide;Acc:NP_776893]	NaN	84.0909	100	100	98.6487	100	100	100
Chr1:2173101-2173200	1	2173101	2173200	E1BD68_BOVIN	ENSBTAG00000003063	synaptojanin-1 [Source:RefSeq peptide;Acc:NP_776893]	NaN	100	100	100	100	NaN	100	100
Chr1:2177501-2177600	1	2177501	2177600	E1BD68_BOVIN	ENSBTAG00000003063	synaptojanin-1 [Source:RefSeq peptide;Acc:NP_776893]	100	NaN	100	100	NaN	100	100	100
Chr1:2177601-2177700	1	2177601	2177700	E1BD68_BOVIN	ENSBTAG00000003063	synaptojanin-1 [Source:RefSeq peptide;Acc:NP_776893]	100	100	98.6111	100	100	98.5507	100	100
Chr1:2177701-2177800	1	2177701	2177800	E1BD68_BOVIN	ENSBTAG00000003063	synaptojanin-1 [Source:RefSeq peptide;Acc:NP_776893]	93.421	100	88.8112	NaN	96.9136	100	100	99.7525
Chr1:2177901-2178000	1	2177901	2178000	E1BD68_BOVIN	ENSBTAG00000003063	synaptojanin-1 [Source:RefSeq peptide;Acc:NP_776893]	82.6752	NaN	100	100	100	90.625	93.1269	87.3958
Chr1:2178301-2178400	1	2178301	2178400	E1BD68_BOVIN	ENSBTAG00000003063	synaptojanin-1 [Source:RefSeq peptide;Acc:NP_776893]	100	NaN	100	88.4615	100	100	100	100
Chr1:2178401-2178500	1	2178401	2178500	E1BD68_BOVIN	ENSBTAG00000003063	synaptojanin-1 [Source:RefSeq peptide;Acc:NP_776893]	93.75	100	98.913	98.6967	84.9119	93.0556	100	98.8372
Chr1:2178501-2178600	1	2178501	2178600	E1BD68_BOVIN	ENSBTAG00000003063	synaptojanin-1 [Source:RefSeq peptide;Acc:NP_776893]	100	100	100	NaN	100	100	82.6087	100
Chr1:2178601-2178700	1	2178601	2178700	E1BD68_BOVIN	ENSBTAG00000003063	synaptojanin-1 [Source:RefSeq peptide;Acc:NP_776893]	100	60	100	100	100	100	100	93.2836
Chr1:2178701-2178800	1	2178701	2178800	E1BD68_BOVIN	ENSBTAG00000003063	synaptojanin-1 [Source:RefSeq peptide;Acc:NP_776893]	NaN	100	100	100	100	100	100	50
Chr1:2178801-2178900	1	2178801	2178900	E1BD68_BOVIN	ENSBTAG00000003063	synaptojanin-1 [Source:RefSeq peptide;Acc:NP_776893]	100	75	75	50	100	91.3004	87.8247	75
Chr1:2179001-2179100	1	2179001	2179100	E1BD68_BOVIN	ENSBTAG00000003063	synaptojanin-1 [Source:RefSeq peptide;Acc:NP_776893]	100	100	90.4762	100	100	NaN	100	100
Chr1:2179901-2180000	1	2179901	2180000	E1BD68_BOVIN	ENSBTAG00000003063	synaptojanin-1 [Source:RefSeq peptide;Acc:NP_776893]	100	100	100	100	100	100	92.3077	84.127
Chr1:2180001-2180100	1	2180001	2180100	E1BD68_BOVIN	ENSBTAG00000003063	synaptojanin-1 [Source:RefSeq peptide;Acc:NP_776893]	100	100	100	100	100	NaN	97.6191	100
Chr1:2181201-2181300	1	2181201	2181300	E1BD68_BOVIN	ENSBTAG00000003063	synaptojanin-1 [Source:RefSeq peptide;Acc:NP_776893]	NaN	100	100	100	100	100	100	100
Chr1:2181301-2181400	1	2181301	2181400	E1BD68_BOVIN	ENSBTAG00000003063	synaptojanin-1 [Source:RefSeq peptide;Acc:NP_776893]	100	100	100	100	97.4748	82.5	97.5	100
Chr1:2181401-2181500	1	2181401	2181500	E1BD68_BOVIN	ENSBTAG00000003063	synaptojanin-1 [Source:RefSeq peptide;Acc:NP_776893]	100	100	100	100	100	100	100	100
Chr1:2184601-2184700	1	2184601	2184700	E1BD68_BOVIN	ENSBTAG00000003063	synaptojanin-1 [Source:RefSeq peptide;Acc:NP_776893]	100	100	100	100	87.5	100	100	100
Chr1:2184701-2184800	1	2184701	2184800	E1BD68_BOVIN	ENSBTAG00000003063	synaptojanin-1 [Source:RefSeq peptide;Acc:NP_776893]	NaN	100	100	100	100	NaN	93.1818	100
Chr1:2185301-2185400	1	2185301	2185400	E1BD68_BOVIN	ENSBTAG00000003063	synaptojanin-1 [Source:RefSeq peptide;Acc:NP_776893]	100	100	100	NaN	NaN	100	94.6154	100
Chr1:2188501-2188600	1	2188501	2188600	E1BD68_BOVIN	ENSBTAG00000003063	synaptojanin-1 [Source:RefSeq peptide;Acc:NP_776893]	100	88	88.3333	100	NaN	89.696	96.6899	97.9167
Chr1:2188601-2188700	1	2188601	2188700	E1BD68_BOVIN	ENSBTAG00000003063	synaptojanin-1 [Source:RefSeq peptide;Acc:NP_776893]	59.375	91.2088	100	100	100	100	97.1869	95.614
Chr1:2188701-2188800	1	2188701	2188800	E1BD68_BOVIN	ENSBTAG00000003063	synaptojanin-1 [Source:RefSeq peptide;Acc:NP_776893]	77.9661	100	100	100	100	100	100	100
Chr1:2188901-2189000	1	2188901	2189000	E1BD68_BOVIN	ENSBTAG00000003063	synaptojanin-1 [Source:RefSeq peptide;Acc:NP_776893]	100	100	100	100	100	100	100	100
Chr1:2189001-2189100	1	2189001	2189100	E1BD68_BOVIN	ENSBTAG00000003063	synaptojanin-1 [Source:RefSeq peptide;Acc:NP_776893]	100	100	96.7949	100	100	100	100	100
Chr1:2189101-2189200	1	2189101	2189200	E1BD68_BOVIN	ENSBTAG00000003063	synaptojanin-1 [Source:RefSeq peptide;Acc:NP_776893]	NaN	100	100	100	100	100	100	100
Chr1:2208201-2208300	1	2208201	2208300	F1MC22_BOVIN	ENSBTAG00000003059	hypothetical protein LOC535482 [Source:RefSeq peptide;Acc:NP_001039872]	100	100	100	NaN	100	100	100	98.6667
Chr1:2208301-2208400	1	2208301	2208400	F1MC22_BOVIN	ENSBTAG00000003059	hypothetical protein LOC535482 [Source:RefSeq peptide;Acc:NP_001039872]	100	100	100	NaN	100	NaN	100	100
Chr1:2209801-2209900	1	2209801	2209900	F1MC22_BOVIN	ENSBTAG00000003059	hypothetical protein LOC535482 [Source:RefSeq peptide;Acc:NP_001039872]	100	NaN	100	100	100	100	NaN	100
Chr1:2209901-2210000	1	2209901	2210000	F1MC22_BOVIN	ENSBTAG00000003059	hypothetical protein LOC535482 [Source:RefSeq peptide;Acc:NP_001039872]	100	100	95.8333	100	100	100	100	100
Chr1:2210001-2210100	1	2210001	2210100	F1MC22_BOVIN	ENSBTAG00000003059	hypothetical protein LOC535482 [Source:RefSeq peptide;Acc:NP_001039872]	100	100	100	69.2308	98.9583	100	100	84.8214
Chr1:2210201-2210300	1	2210201	2210300	F1MC22_BOVIN	ENSBTAG00000003059	hypothetical protein LOC535482 [Source:RefSeq peptide;Acc:NP_001039872]	100	100	100	100	100	97.6191	100	100
Chr1:2210801-2210900	1	2210801	2210900	F1MC22_BOVIN	ENSBTAG00000003059	hypothetical protein LOC535482 [Source:RefSeq peptide;Acc:NP_001039872]	83.3333	NaN	100	100	100	100	100	100
Chr1:2210901-2211000	1	2210901	2211000	F1MC22_BOVIN	ENSBTAG00000003059	hypothetical protein LOC535482 [Source:RefSeq peptide;Acc:NP_001039872]	75	66.6667	75	NaN	75	NaN	86.3636	100
Chr1:2211001-2211100	1	2211001	2211100	F1MC22_BOVIN	ENSBTAG00000003059	hypothetical protein LOC535482 [Source:RefSeq peptide;Acc:NP_001039872]	89.4118	100	98.8235	100	100	100	91.1111	90
Chr1:2211101-2211200	1	2211101	2211200	F1MC22_BOVIN	ENSBTAG00000003059	hypothetical protein LOC535482 [Source:RefSeq peptide;Acc:NP_001039872]	100	NaN	100	100	100	100	100	100
Chr1:2212001-2212100	1	2212001	2212100	F1MC22_BOVIN	ENSBTAG00000003059	hypothetical protein LOC535482 [Source:RefSeq peptide;Acc:NP_001039872]	100	NaN	100	100	100	100	100	90
Chr1:2212101-2212200	1	2212101	2212200	F1MC22_BOVIN	ENSBTAG00000003059	hypothetical protein LOC535482 [Source:RefSeq peptide;Acc:NP_001039872]	100	100	100	100	100	NaN	100	100
Chr1:2212201-2212300	1	2212201	2212300	F1MC22_BOVIN	ENSBTAG00000003059	hypothetical protein LOC535482 [Source:RefSeq peptide;Acc:NP_001039872]	NaN	100	100	100	100	100	100	100
Chr1:2212301-2212400	1	2212301	2212400	F1MC22_BOVIN	ENSBTAG00000003059	hypothetical protein LOC535482 [Source:RefSeq peptide;Acc:NP_001039872]	100	100	100	100	100	100	100	100
Chr1:2212401-2212500	1	2212401	2212500	F1MC22_BOVIN	ENSBTAG00000003059	hypothetical protein LOC535482 [Source:RefSeq peptide;Acc:NP_001039872]	100	NaN	100	100	100	100	100	NaN
Chr1:2212601-2212700	1	2212601	2212700	F1MC22_BOVIN	ENSBTAG00000003059	hypothetical protein LOC535482 [Source:RefSeq peptide;Acc:NP_001039872]	100	100	100	NaN	100	100	100	100
Chr1:2212701-2212800	1	2212701	2212800	F1MC22_BOVIN	ENSBTAG00000003059	hypothetical protein LOC535482 [Source:RefSeq peptide;Acc:NP_001039872]	100	NaN	100	100	100	66.6667	100	100
Chr1:2212801-2212900	1	2212801	2212900	F1MC22_BOVIN	ENSBTAG00000003059	hypothetical protein LOC535482 [Source:RefSeq peptide;Acc:NP_001039872]	NaN	100	100	75	100	NaN	100	100
Chr1:2213601-2213700	1	2213601	2213700	F1MC22_BOVIN	ENSBTAG00000003059	hypothetical protein LOC535482 [Source:RefSeq peptide;Acc:NP_001039872]	100	100	100	NaN	100	100	100	100
Chr1:2213801-2213900	1	2213801	2213900	F1MC22_BOVIN	ENSBTAG00000003059	hypothetical protein LOC535482 [Source:RefSeq peptide;Acc:NP_001039872]	100	100	NaN	100	73.3333	100	99.5	100
Chr1:2214001-2214100	1	2214001	2214100	F1MC22_BOVIN	ENSBTAG00000003059	hypothetical protein LOC535482 [Source:RefSeq peptide;Acc:NP_001039872]	100	100	97.7273	100	100	100	100	81.0811
Chr1:2214101-2214200	1	2214101	2214200	F1MC22_BOVIN	ENSBTAG00000003059	hypothetical protein LOC535482 [Source:RefSeq peptide;Acc:NP_001039872]	87.5	100	100	100	100	100	94.3182	100
Chr1:2214201-2214300	1	2214201	2214300	F1MC22_BOVIN	ENSBTAG00000003059	hypothetical protein LOC535482 [Source:RefSeq peptide;Acc:NP_001039872]	95.6098	100	92	100	91.511	100	100	100
Chr1:2214301-2214400	1	2214301	2214400	F1MC22_BOVIN	ENSBTAG00000003059	hypothetical protein LOC535482 [Source:RefSeq peptide;Acc:NP_001039872]	95.1613	100	98.6842	100	NaN	100	96.875	100
Chr1:2214401-2214500	1	2214401	2214500	F1MC22_BOVIN	ENSBTAG00000003059	hypothetical protein LOC535482 [Source:RefSeq peptide;Acc:NP_001039872]	77.6786	100	94.4444	100	98.8889	0	88.3598	100
Chr1:2214501-2214600	1	2214501	2214600	F1MC22_BOVIN	ENSBTAG00000003059	hypothetical protein LOC535482 [Source:RefSeq peptide;Acc:NP_001039872]	100	NaN	100	100	100	100	100	100
Chr1:2214701-2214800	1	2214701	2214800	F1MC22_BOVIN	ENSBTAG00000003059	hypothetical protein LOC535482 [Source:RefSeq peptide;Acc:NP_001039872]	100	100	NaN	80.5556	100	100	100	100
Chr1:2214801-2214900	1	2214801	2214900	F1MC22_BOVIN	ENSBTAG00000003059	hypothetical protein LOC535482 [Source:RefSeq peptide;Acc:NP_001039872]	83.3333	NaN	100	100	95.8333	100	100	100
Chr1:2215001-2215100	1	2215001	2215100	F1MC22_BOVIN	ENSBTAG00000003059	hypothetical protein LOC535482 [Source:RefSeq peptide;Acc:NP_001039872]	100	0	100	100	86.5152	100	100	NaN
Chr1:2215801-2215900	1	2215801	2215900	F1MC22_BOVIN	ENSBTAG00000003059	hypothetical protein LOC535482 [Source:RefSeq peptide;Acc:NP_001039872]	100	NaN	100	100	100	NaN	82.5	100
Chr1:2216101-2216200	1	2216101	2216200	F1MC22_BOVIN	ENSBTAG00000003059	hypothetical protein LOC535482 [Source:RefSeq peptide;Acc:NP_001039872]	100	100	100	100	100	100	100	100
Chr1:2216201-2216300	1	2216201	2216300	F1MC22_BOVIN	ENSBTAG00000003059	hypothetical protein LOC535482 [Source:RefSeq peptide;Acc:NP_001039872]	100	100	92.0455	100	90.625	83.0357	100	100
Chr1:2216301-2216400	1	2216301	2216400	F1MC22_BOVIN	ENSBTAG00000003059	hypothetical protein LOC535482 [Source:RefSeq peptide;Acc:NP_001039872]	100	85.7143	100	100	89.9306	85	95.4167	96.3265
Chr1:2216401-2216500	1	2216401	2216500	F1MC22_BOVIN	ENSBTAG00000003059	hypothetical protein LOC535482 [Source:RefSeq peptide;Acc:NP_001039872]	100	100	100	100	100	92.6357	91.156	100
Chr1:2263001-2263100	1	2263001	2263100	E1BJZ3_BOVIN	ENSBTAG00000017310	Uncharacterized protein [Source:UniProtKB/TrEMBL;Acc:E1BJZ3]	100	96.4286	NaN	100	NaN	100	100	100
Chr1:2263101-2263200	1	2263101	2263200	E1BJZ3_BOVIN	ENSBTAG00000017310	Uncharacterized protein [Source:UniProtKB/TrEMBL;Acc:E1BJZ3]	93.6508	100	96.0784	83.3333	100	100	95.7576	83.3333
Chr1:2263801-2263900	1	2263801	2263900	E1BJZ3_BOVIN	ENSBTAG00000017310	Uncharacterized protein [Source:UniProtKB/TrEMBL;Acc:E1BJZ3]	100	100	87.5	NaN	100	100	100	70
Chr1:2263901-2264000	1	2263901	2264000	E1BJZ3_BOVIN	ENSBTAG00000017310	Uncharacterized protein [Source:UniProtKB/TrEMBL;Acc:E1BJZ3]	83.3333	100	100	NaN	100	100	100	NaN
Chr1:2267101-2267200	1	2267101	2267200	E1BJZ3_BOVIN	ENSBTAG00000017310	Uncharacterized protein [Source:UniProtKB/TrEMBL;Acc:E1BJZ3]	100	100	100	NaN	100	100	NaN	65.3333
Chr1:2267301-2267400	1	2267301	2267400	E1BJZ3_BOVIN	ENSBTAG00000017310	Uncharacterized protein [Source:UniProtKB/TrEMBL;Acc:E1BJZ3]	NaN	100	100	100	100	100	100	100
Chr1:2269801-2269900	1	2269801	2269900	E1BJZ3_BOVIN	ENSBTAG00000017310	Uncharacterized protein [Source:UniProtKB/TrEMBL;Acc:E1BJZ3]	100	100	100	100	100	100	91.3043	100
Chr1:2270901-2271000	1	2270901	2271000	E1BJZ3_BOVIN	ENSBTAG00000017310	Uncharacterized protein [Source:UniProtKB/TrEMBL;Acc:E1BJZ3]	80	92.3077	100	NaN	100	100	100	100
Chr1:2271001-2271100	1	2271001	2271100	E1BJZ3_BOVIN	ENSBTAG00000017310	Uncharacterized protein [Source:UniProtKB/TrEMBL;Acc:E1BJZ3]	100	100	NaN	100	100	100	100	NaN
Chr1:2273201-2273300	1	2273201	2273300	E1BJZ3_BOVIN	ENSBTAG00000017310	Uncharacterized protein [Source:UniProtKB/TrEMBL;Acc:E1BJZ3]	100	100	100	100	NaN	100	100	89.5833
Chr1:2273401-2273500	1	2273401	2273500	E1BJZ3_BOVIN	ENSBTAG00000017310	Uncharacterized protein [Source:UniProtKB/TrEMBL;Acc:E1BJZ3]	100	NaN	100	100	100	100	100	100
Chr1:2275501-2275600	1	2275501	2275600	E1BJZ3_BOVIN	ENSBTAG00000017310	Uncharacterized protein [Source:UniProtKB/TrEMBL;Acc:E1BJZ3]	100	NaN	100	100	91.4141	100	100	100
Chr1:2275901-2276000	1	2275901	2276000	E1BJZ3_BOVIN	ENSBTAG00000017310	Uncharacterized protein [Source:UniProtKB/TrEMBL;Acc:E1BJZ3]	100	100	100	NaN	NaN	50	78.5714	100
Chr1:2276101-2276200	1	2276101	2276200	E1BJZ3_BOVIN	ENSBTAG00000017310	Uncharacterized protein [Source:UniProtKB/TrEMBL;Acc:E1BJZ3]	100	100	100	NaN	NaN	100	100	100
Chr1:2279201-2279300	1	2279201	2279300	E1BJZ3_BOVIN	ENSBTAG00000017310	Uncharacterized protein [Source:UniProtKB/TrEMBL;Acc:E1BJZ3]	33.3333	100	73.3333	NaN	100	100	100	94.5588
Chr1:2279301-2279400	1	2279301	2279400	E1BJZ3_BOVIN	ENSBTAG00000017310	Uncharacterized protein [Source:UniProtKB/TrEMBL;Acc:E1BJZ3]	82.2917	81.25	85.2273	NaN	74.0741	83.3333	33.3333	100
Chr1:2279401-2279500	1	2279401	2279500	E1BJZ3_BOVIN	ENSBTAG00000017310	Uncharacterized protein [Source:UniProtKB/TrEMBL;Acc:E1BJZ3]	100	100	100	NaN	100	100	100	100
Chr1:2279501-2279600	1	2279501	2279600	E1BJZ3_BOVIN	ENSBTAG00000017310	Uncharacterized protein [Source:UniProtKB/TrEMBL;Acc:E1BJZ3]	90.625	100	100	NaN	100	NaN	100	90.625
Chr1:2279901-2280000	1	2279901	2280000	E1BJZ3_BOVIN	ENSBTAG00000017310	Uncharacterized protein [Source:UniProtKB/TrEMBL;Acc:E1BJZ3]	77.1605	NaN	87.037	90.4762	100	100	100	92.6667
Chr1:2280001-2280100	1	2280001	2280100	E1BJZ3_BOVIN	ENSBTAG00000017310	Uncharacterized protein [Source:UniProtKB/TrEMBL;Acc:E1BJZ3]	81.4815	100	100	60	100	100	77.7778	66.3485
Chr1:2280101-2280200	1	2280101	2280200	E1BJZ3_BOVIN	ENSBTAG00000017310	Uncharacterized protein [Source:UniProtKB/TrEMBL;Acc:E1BJZ3]	97.4359	100	98.4375	100	100	86.9219	95.4701	95.4704
Chr1:2280201-2280300	1	2280201	2280300	E1BJZ3_BOVIN	ENSBTAG00000017310	Uncharacterized protein [Source:UniProtKB/TrEMBL;Acc:E1BJZ3]	56.6667	100	100	100	100	100	100	70.9677
Chr1:2280301-2280400	1	2280301	2280400	E1BJZ3_BOVIN	ENSBTAG00000017310	Uncharacterized protein [Source:UniProtKB/TrEMBL;Acc:E1BJZ3]	80	80	80	100	79.6923	80	80	83.3333
Chr1:2280401-2280500	1	2280401	2280500	E1BJZ3_BOVIN	ENSBTAG00000017310	Uncharacterized protein [Source:UniProtKB/TrEMBL;Acc:E1BJZ3]	100	100	100	100	100	100	95	99.8894
Chr1:2281701-2281800	1	2281701	2281800	E1BJZ3_BOVIN	ENSBTAG00000017310	Uncharacterized protein [Source:UniProtKB/TrEMBL;Acc:E1BJZ3]	100	100	100	NaN	100	100	100	100
Chr1:2283401-2283500	1	2283401	2283500	E1BJZ3_BOVIN	ENSBTAG00000017310	Uncharacterized protein [Source:UniProtKB/TrEMBL;Acc:E1BJZ3]	100	100	80	100	100	NaN	85.7143	94.4711
Chr1:2283501-2283600	1	2283501	2283600	E1BJZ3_BOVIN	ENSBTAG00000017310	Uncharacterized protein [Source:UniProtKB/TrEMBL;Acc:E1BJZ3]	100	100	100	NaN	69.6697	100	94.5312	66.6667
Chr1:2283801-2283900	1	2283801	2283900	E1BJZ3_BOVIN	ENSBTAG00000017310	Uncharacterized protein [Source:UniProtKB/TrEMBL;Acc:E1BJZ3]	0	100	100	100	100	100	100	95.8333
Chr1:2283901-2284000	1	2283901	2284000	E1BJZ3_BOVIN	ENSBTAG00000017310	Uncharacterized protein [Source:UniProtKB/TrEMBL;Acc:E1BJZ3]	100	100	77.0833	100	54.5455	0	96.875	100
Chr1:2284001-2284100	1	2284001	2284100	E1BJZ3_BOVIN	ENSBTAG00000017310	Uncharacterized protein [Source:UniProtKB/TrEMBL;Acc:E1BJZ3]	100	100	100	100	100	100	100	100
Chr1:2284101-2284200	1	2284101	2284200	E1BJZ3_BOVIN	ENSBTAG00000017310	Uncharacterized protein [Source:UniProtKB/TrEMBL;Acc:E1BJZ3]	98.1482	90.625	50	100	50	47.8261	83.3333	100
Chr1:2284301-2284400	1	2284301	2284400	E1BJZ3_BOVIN	ENSBTAG00000017310	Uncharacterized protein [Source:UniProtKB/TrEMBL;Acc:E1BJZ3]	100	100	87.5	NaN	NaN	100	93.3333	100
Chr1:2284501-2284600	1	2284501	2284600	E1BJZ3_BOVIN	ENSBTAG00000017310	Uncharacterized protein [Source:UniProtKB/TrEMBL;Acc:E1BJZ3]	NaN	100	100	100	0	100	50	100
Chr1:2284601-2284700	1	2284601	2284700	E1BJZ3_BOVIN	ENSBTAG00000017310	Uncharacterized protein [Source:UniProtKB/TrEMBL;Acc:E1BJZ3]	100	100	100	100	100	91.1765	100	100
Chr1:2284701-2284800	1	2284701	2284800	E1BJZ3_BOVIN	ENSBTAG00000017310	Uncharacterized protein [Source:UniProtKB/TrEMBL;Acc:E1BJZ3]	100	100	50	94.7059	98.3333	50	80.3408	96.1039
Chr1:2284801-2284900	1	2284801	2284900	E1BJZ3_BOVIN	ENSBTAG00000017310	Uncharacterized protein [Source:UniProtKB/TrEMBL;Acc:E1BJZ3]	100	100	100	98.718	100	100	95.5882	99.0234
Chr1:2284901-2285000	1	2284901	2285000	E1BJZ3_BOVIN	ENSBTAG00000017310	Uncharacterized protein [Source:UniProtKB/TrEMBL;Acc:E1BJZ3]	81.6667	91.0714	75	NaN	75.9399	NaN	94.0092	94.5722
Chr1:2285001-2285100	1	2285001	2285100	E1BJZ3_BOVIN	ENSBTAG00000017310	Uncharacterized protein [Source:UniProtKB/TrEMBL;Acc:E1BJZ3]	100	100	100	NaN	93.5185	100	92.8421	97.2973
Chr1:2285101-2285200	1	2285101	2285200	E1BJZ3_BOVIN	ENSBTAG00000017310	Uncharacterized protein [Source:UniProtKB/TrEMBL;Acc:E1BJZ3]	NaN	0	100	100	100	NaN	100	100
Chr1:2286901-2287000	1	2286901	2287000	E1BJZ3_BOVIN	ENSBTAG00000017310	Uncharacterized protein [Source:UniProtKB/TrEMBL;Acc:E1BJZ3]	NaN	100	100	100	100	NaN	66.6667	100
Chr1:2287001-2287100	1	2287001	2287100	E1BJZ3_BOVIN	ENSBTAG00000017310	Uncharacterized protein [Source:UniProtKB/TrEMBL;Acc:E1BJZ3]	55.5556	100	66.6667	99.1667	75	NaN	50	76.3975
Chr1:2290101-2290200	1	2290101	2290200	E1BJZ3_BOVIN	ENSBTAG00000017310	Uncharacterized protein [Source:UniProtKB/TrEMBL;Acc:E1BJZ3]	100	100	100	NaN	100	100	100	100
Chr1:2290201-2290300	1	2290201	2290300	E1BJZ3_BOVIN	ENSBTAG00000017310	Uncharacterized protein [Source:UniProtKB/TrEMBL;Acc:E1BJZ3]	100	100	60	NaN	100	NaN	90	100
Chr1:2290301-2290400	1	2290301	2290400	E1BJZ3_BOVIN	ENSBTAG00000017310	Uncharacterized protein [Source:UniProtKB/TrEMBL;Acc:E1BJZ3]	100	100	100	NaN	50	100	100	100
Chr1:2290501-2290600	1	2290501	2290600	E1BJZ3_BOVIN	ENSBTAG00000017310	Uncharacterized protein [Source:UniProtKB/TrEMBL;Acc:E1BJZ3]	72	100	100	100	100	0	100	100
Chr1:2290701-2290800	1	2290701	2290800	E1BJZ3_BOVIN	ENSBTAG00000017310	Uncharacterized protein [Source:UniProtKB/TrEMBL;Acc:E1BJZ3]	83	100	78.5714	100	100	100	100	100
Chr1:2290801-2290900	1	2290801	2290900	E1BJZ3_BOVIN	ENSBTAG00000017310	Uncharacterized protein [Source:UniProtKB/TrEMBL;Acc:E1BJZ3]	100	66.6667	100	100	100	100	100	100
Chr1:2290901-2291000	1	2290901	2291000	E1BJZ3_BOVIN	ENSBTAG00000017310	Uncharacterized protein [Source:UniProtKB/TrEMBL;Acc:E1BJZ3]	83.3333	100	100	NaN	100	100	100	NaN
Chr1:2291001-2291100	1	2291001	2291100	E1BJZ3_BOVIN	ENSBTAG00000017310	Uncharacterized protein [Source:UniProtKB/TrEMBL;Acc:E1BJZ3]	75	100	100	NaN	NaN	66.6667	75	50
Chr1:2291501-2291600	1	2291501	2291600	E1BJZ3_BOVIN	ENSBTAG00000017310	Uncharacterized protein [Source:UniProtKB/TrEMBL;Acc:E1BJZ3]	60	100	NaN	66.6667	42.2222	86.1111	87.5	100
Chr1:2291601-2291700	1	2291601	2291700	E1BJZ3_BOVIN	ENSBTAG00000017310	Uncharacterized protein [Source:UniProtKB/TrEMBL;Acc:E1BJZ3]	100	100	85.4545	100	98.6667	100	100	100
Chr1:2292201-2292300	1	2292201	2292300	E1BJZ3_BOVIN	ENSBTAG00000017310	Uncharacterized protein [Source:UniProtKB/TrEMBL;Acc:E1BJZ3]	93.9815	100	86.4646	NaN	100	100	98	100
Chr1:2292301-2292400	1	2292301	2292400	E1BJZ3_BOVIN	ENSBTAG00000017310	Uncharacterized protein [Source:UniProtKB/TrEMBL;Acc:E1BJZ3]	100	100	100	NaN	89.2157	100	100	100
Chr1:2292701-2292800	1	2292701	2292800	E1BJZ3_BOVIN	ENSBTAG00000017310	Uncharacterized protein [Source:UniProtKB/TrEMBL;Acc:E1BJZ3]	100	100	100	100	NaN	100	100	100
Chr1:2292801-2292900	1	2292801	2292900	E1BJZ3_BOVIN	ENSBTAG00000017310	Uncharacterized protein [Source:UniProtKB/TrEMBL;Acc:E1BJZ3]	100	59.375	87.931	100	77.3585	50	50	100
Chr1:2292901-2293000	1	2292901	2293000	E1BJZ3_BOVIN	ENSBTAG00000017310	Uncharacterized protein [Source:UniProtKB/TrEMBL;Acc:E1BJZ3]	100	100	100	99.6914	95.2381	NaN	84	100
Chr1:2293701-2293800	1	2293701	2293800	E1BJZ3_BOVIN	ENSBTAG00000017310	Uncharacterized protein [Source:UniProtKB/TrEMBL;Acc:E1BJZ3]	100	100	100	NaN	100	NaN	100	100
Chr1:2293901-2294000	1	2293901	2294000	E1BJZ3_BOVIN	ENSBTAG00000017310	Uncharacterized protein [Source:UniProtKB/TrEMBL;Acc:E1BJZ3]	66.6667	100	100	NaN	100	100	NaN	100
Chr1:2294101-2294200	1	2294101	2294200	E1BJZ3_BOVIN	ENSBTAG00000017310	Uncharacterized protein [Source:UniProtKB/TrEMBL;Acc:E1BJZ3]	100	100	73.0769	NaN	100	100	72.2222	NaN
Chr1:2294401-2294500	1	2294401	2294500	E1BJZ3_BOVIN	ENSBTAG00000017310	Uncharacterized protein [Source:UniProtKB/TrEMBL;Acc:E1BJZ3]	87.069	100	84.4444	100	100	100	99.0196	100
Chr1:2294501-2294600	1	2294501	2294600	E1BJZ3_BOVIN	ENSBTAG00000017310	Uncharacterized protein [Source:UniProtKB/TrEMBL;Acc:E1BJZ3]	100	100	100	100	100	100	93.9259	100
Chr1:2295701-2295800	1	2295701	2295800	E1BJZ3_BOVIN	ENSBTAG00000017310	Uncharacterized protein [Source:UniProtKB/TrEMBL;Acc:E1BJZ3]	100	NaN	100	59.4595	100	100	100	95.3488
Chr1:2296001-2296100	1	2296001	2296100	E1BJZ3_BOVIN	ENSBTAG00000017310	Uncharacterized protein [Source:UniProtKB/TrEMBL;Acc:E1BJZ3]	66.6667	50	NaN	100	100	35.7143	81.8182	100
Chr1:2297301-2297400	1	2297301	2297400	E1BJZ3_BOVIN	ENSBTAG00000017310	Uncharacterized protein [Source:UniProtKB/TrEMBL;Acc:E1BJZ3]	100	83.75	80	NaN	NaN	100	100	100
Chr1:2299901-2300000	1	2299901	2300000	E1BJZ3_BOVIN	ENSBTAG00000017310	Uncharacterized protein [Source:UniProtKB/TrEMBL;Acc:E1BJZ3]	75	100	100	NaN	100	100	96.875	100
Chr1:2301201-2301300	1	2301201	2301300	E1BJZ3_BOVIN	ENSBTAG00000017310	Uncharacterized protein [Source:UniProtKB/TrEMBL;Acc:E1BJZ3]	100	100	NaN	100	100	100	100	100
Chr1:2301301-2301400	1	2301301	2301400	E1BJZ3_BOVIN	ENSBTAG00000017310	Uncharacterized protein [Source:UniProtKB/TrEMBL;Acc:E1BJZ3]	80	100	100	100	100	80.697	91.8803	85.4545
Chr1:2304901-2305000	1	2304901	2305000	E1BJZ3_BOVIN	ENSBTAG00000017310	Uncharacterized protein [Source:UniProtKB/TrEMBL;Acc:E1BJZ3]	100	100	100	NaN	100	100	100	85.7143
Chr1:2305501-2305600	1	2305501	2305600	E1BJZ3_BOVIN	ENSBTAG00000017310	Uncharacterized protein [Source:UniProtKB/TrEMBL;Acc:E1BJZ3]	100	100	100	NaN	100	100	NaN	100
Chr1:2305701-2305800	1	2305701	2305800	E1BJZ3_BOVIN	ENSBTAG00000017310	Uncharacterized protein [Source:UniProtKB/TrEMBL;Acc:E1BJZ3]	100	100	100	NaN	NaN	100	100	100
Chr1:2306101-2306200	1	2306101	2306200	E1BJZ3_BOVIN	ENSBTAG00000017310	Uncharacterized protein [Source:UniProtKB/TrEMBL;Acc:E1BJZ3]	0	100	100	100	100	100	100	100
Chr1:2306301-2306400	1	2306301	2306400	E1BJZ3_BOVIN	ENSBTAG00000017310	Uncharacterized protein [Source:UniProtKB/TrEMBL;Acc:E1BJZ3]	NaN	100	100	100	95.6989	100	100	100
Chr1:2306401-2306500	1	2306401	2306500	E1BJZ3_BOVIN	ENSBTAG00000017310	Uncharacterized protein [Source:UniProtKB/TrEMBL;Acc:E1BJZ3]	NaN	100	100	100	100	100	100	100
Chr1:2306501-2306600	1	2306501	2306600	E1BJZ3_BOVIN	ENSBTAG00000017310	Uncharacterized protein [Source:UniProtKB/TrEMBL;Acc:E1BJZ3]	100	100	70.8333	NaN	100	100	73.9394	99.1525
Chr1:2306601-2306700	1	2306601	2306700	E1BJZ3_BOVIN	ENSBTAG00000017310	Uncharacterized protein [Source:UniProtKB/TrEMBL;Acc:E1BJZ3]	100	50	75	100	75	75	75	75
Chr1:2307101-2307200	1	2307101	2307200	E1BJZ3_BOVIN	ENSBTAG00000017310	Uncharacterized protein [Source:UniProtKB/TrEMBL;Acc:E1BJZ3]	100	100	75	NaN	NaN	50	100	100
Chr1:2308201-2308300	1	2308201	2308300	E1BJZ3_BOVIN	ENSBTAG00000017310	Uncharacterized protein [Source:UniProtKB/TrEMBL;Acc:E1BJZ3]	100	NaN	100	100	81.901	100	100	100
Chr1:2308401-2308500	1	2308401	2308500	E1BJZ3_BOVIN	ENSBTAG00000017310	Uncharacterized protein [Source:UniProtKB/TrEMBL;Acc:E1BJZ3]	100	NaN	100	100	100	96.6667	93.9394	100
Chr1:2311501-2311600	1	2311501	2311600	E1BJZ3_BOVIN	ENSBTAG00000017310	Uncharacterized protein [Source:UniProtKB/TrEMBL;Acc:E1BJZ3]	100	NaN	100	100	0	50	100	100
Chr1:2311601-2311700	1	2311601	2311700	E1BJZ3_BOVIN	ENSBTAG00000017310	Uncharacterized protein [Source:UniProtKB/TrEMBL;Acc:E1BJZ3]	100	100	100	100	100	NaN	100	93.5294
Chr1:2313601-2313700	1	2313601	2313700	E1BJZ3_BOVIN	ENSBTAG00000017310	Uncharacterized protein [Source:UniProtKB/TrEMBL;Acc:E1BJZ3]	100	100	100	NaN	100	100	100	NaN
Chr1:2316101-2316200	1	2316101	2316200	E1BJZ3_BOVIN	ENSBTAG00000017310	Uncharacterized protein [Source:UniProtKB/TrEMBL;Acc:E1BJZ3]	100	100	100	NaN	100	NaN	70.8995	100
Chr1:2317301-2317400	1	2317301	2317400	E1BJZ3_BOVIN	ENSBTAG00000017310	Uncharacterized protein [Source:UniProtKB/TrEMBL;Acc:E1BJZ3]	100	70.5882	8.33333	NaN	96.1539	100	100	100
Chr1:2317401-2317500	1	2317401	2317500	E1BJZ3_BOVIN	ENSBTAG00000017310	Uncharacterized protein [Source:UniProtKB/TrEMBL;Acc:E1BJZ3]	100	100	75	NaN	84.8485	100	83.3333	NaN
Chr1:2317501-2317600	1	2317501	2317600	E1BJZ3_BOVIN	ENSBTAG00000017310	Uncharacterized protein [Source:UniProtKB/TrEMBL;Acc:E1BJZ3]	100	100	100	NaN	NaN	100	100	100
Chr1:2320201-2320300	1	2320201	2320300	E1BJZ3_BOVIN	ENSBTAG00000017310	Uncharacterized protein [Source:UniProtKB/TrEMBL;Acc:E1BJZ3]	100	100	100	NaN	NaN	100	100	100
Chr1:2320301-2320400	1	2320301	2320400	E1BJZ3_BOVIN	ENSBTAG00000017310	Uncharacterized protein [Source:UniProtKB/TrEMBL;Acc:E1BJZ3]	100	100	100	NaN	NaN	100	100	50
Chr1:2320401-2320500	1	2320401	2320500	E1BJZ3_BOVIN	ENSBTAG00000017310	Uncharacterized protein [Source:UniProtKB/TrEMBL;Acc:E1BJZ3]	94.3548	NaN	100	50	100	100	100	100
Chr1:2320601-2320700	1	2320601	2320700	E1BJZ3_BOVIN	ENSBTAG00000017310	Uncharacterized protein [Source:UniProtKB/TrEMBL;Acc:E1BJZ3]	100	100	100	NaN	100	NaN	100	100
Chr1:2320701-2320800	1	2320701	2320800	E1BJZ3_BOVIN	ENSBTAG00000017310	Uncharacterized protein [Source:UniProtKB/TrEMBL;Acc:E1BJZ3]	99.233	90.9091	96	88.8889	85.4381	100	100	90
Chr1:2320801-2320900	1	2320801	2320900	E1BJZ3_BOVIN	ENSBTAG00000017310	Uncharacterized protein [Source:UniProtKB/TrEMBL;Acc:E1BJZ3]	100	100	100	100	100	100	100	96.748
Chr1:2320901-2321000	1	2320901	2321000	E1BJZ3_BOVIN	ENSBTAG00000017310	Uncharacterized protein [Source:UniProtKB/TrEMBL;Acc:E1BJZ3]	100	100	100	100	100	100	100	100
Chr1:2321001-2321100	1	2321001	2321100	E1BJZ3_BOVIN	ENSBTAG00000017310	Uncharacterized protein [Source:UniProtKB/TrEMBL;Acc:E1BJZ3]	100	100	100	100	100	80.4348	95.5882	100
Chr1:2321101-2321200	1	2321101	2321200	E1BJZ3_BOVIN	ENSBTAG00000017310	Uncharacterized protein [Source:UniProtKB/TrEMBL;Acc:E1BJZ3]	87.1795	100	100	100	100	100	90.4762	100
Chr1:2321301-2321400	1	2321301	2321400	E1BJZ3_BOVIN	ENSBTAG00000017310	Uncharacterized protein [Source:UniProtKB/TrEMBL;Acc:E1BJZ3]	NaN	50	100	100	0	100	100	NaN
Chr1:2321601-2321700	1	2321601	2321700	E1BJZ3_BOVIN	ENSBTAG00000017310	Uncharacterized protein [Source:UniProtKB/TrEMBL;Acc:E1BJZ3]	NaN	100	50	100	100	100	100	100
Chr1:2323101-2323200	1	2323101	2323200	E1BJZ3_BOVIN	ENSBTAG00000017310	Uncharacterized protein [Source:UniProtKB/TrEMBL;Acc:E1BJZ3]	100	100	100	100	NaN	100	100	100
Chr1:2323201-2323300	1	2323201	2323300	E1BJZ3_BOVIN	ENSBTAG00000017310	Uncharacterized protein [Source:UniProtKB/TrEMBL;Acc:E1BJZ3]	100	100	100	100	NaN	89.4737	100	100
Chr1:2327401-2327500	1	2327401	2327500	E1BJZ3_BOVIN	ENSBTAG00000017310	Uncharacterized protein [Source:UniProtKB/TrEMBL;Acc:E1BJZ3]	81.7308	NaN	93.3333	83.3333	83.0917	75	75	74.7619
Chr1:2327501-2327600	1	2327501	2327600	E1BJZ3_BOVIN	ENSBTAG00000017310	Uncharacterized protein [Source:UniProtKB/TrEMBL;Acc:E1BJZ3]	100	NaN	100	100	100	100	100	92.3611
Chr1:2328601-2328700	1	2328601	2328700	E1BJZ3_BOVIN	ENSBTAG00000017310	Uncharacterized protein [Source:UniProtKB/TrEMBL;Acc:E1BJZ3]	100	77.2727	100	NaN	100	100	NaN	75
Chr1:2328701-2328800	1	2328701	2328800	E1BJZ3_BOVIN	ENSBTAG00000017310	Uncharacterized protein [Source:UniProtKB/TrEMBL;Acc:E1BJZ3]	100	100	100	NaN	100	100	100	100
Chr1:2333201-2333300	1	2333201	2333300	E1BJZ3_BOVIN	ENSBTAG00000017310	Uncharacterized protein [Source:UniProtKB/TrEMBL;Acc:E1BJZ3]	100	100	100	100	100	100	100	100
Chr1:2333301-2333400	1	2333301	2333400	E1BJZ3_BOVIN	ENSBTAG00000017310	Uncharacterized protein [Source:UniProtKB/TrEMBL;Acc:E1BJZ3]	100	NaN	100	100	100	100	NaN	100
Chr1:2333401-2333500	1	2333401	2333500	E1BJZ3_BOVIN	ENSBTAG00000017310	Uncharacterized protein [Source:UniProtKB/TrEMBL;Acc:E1BJZ3]	100	NaN	97.1429	100	100	100	90	88.706
Chr1:2336301-2336400	1	2336301	2336400	E1BJZ3_BOVIN	ENSBTAG00000017310	Uncharacterized protein [Source:UniProtKB/TrEMBL;Acc:E1BJZ3]	100	100	100	100	100	100	NaN	100
Chr1:2336401-2336500	1	2336401	2336500	E1BJZ3_BOVIN	ENSBTAG00000017310	Uncharacterized protein [Source:UniProtKB/TrEMBL;Acc:E1BJZ3]	100	100	100	100	100	100	NaN	100
Chr1:2336601-2336700	1	2336601	2336700	E1BJZ3_BOVIN	ENSBTAG00000017310	Uncharacterized protein [Source:UniProtKB/TrEMBL;Acc:E1BJZ3]	100	0	100	NaN	100	100	100	NaN
Chr1:2336701-2336800	1	2336701	2336800	E1BJZ3_BOVIN	ENSBTAG00000017310	Uncharacterized protein [Source:UniProtKB/TrEMBL;Acc:E1BJZ3]	100	100	100	50	100	NaN	100	98.8636
Chr1:2336801-2336900	1	2336801	2336900	E1BJZ3_BOVIN	ENSBTAG00000017310	Uncharacterized protein [Source:UniProtKB/TrEMBL;Acc:E1BJZ3]	77.6316	75	100	75	77.5641	NaN	75	67.5
Chr1:2336901-2337000	1	2336901	2337000	E1BJZ3_BOVIN	ENSBTAG00000017310	Uncharacterized protein [Source:UniProtKB/TrEMBL;Acc:E1BJZ3]	100	100	100	90.6667	94.6154	NaN	98.1304	99.6226
Chr1:2337001-2337100	1	2337001	2337100	E1BJZ3_BOVIN	ENSBTAG00000017310	Uncharacterized protein [Source:UniProtKB/TrEMBL;Acc:E1BJZ3]	80	61.5385	75	80	69.9136	NaN	74.7312	84.5455
Chr1:2337101-2337200	1	2337101	2337200	E1BJZ3_BOVIN	ENSBTAG00000017310	Uncharacterized protein [Source:UniProtKB/TrEMBL;Acc:E1BJZ3]	66.6667	100	100	100	82.5397	NaN	72.8868	100
Chr1:2337201-2337300	1	2337201	2337300	E1BJZ3_BOVIN	ENSBTAG00000017310	Uncharacterized protein [Source:UniProtKB/TrEMBL;Acc:E1BJZ3]	100	NaN	100	100	100	NaN	100	100
Chr1:2337301-2337400	1	2337301	2337400	E1BJZ3_BOVIN	ENSBTAG00000017310	Uncharacterized protein [Source:UniProtKB/TrEMBL;Acc:E1BJZ3]	NaN	100	80	26.6667	48	NaN	0	50
Chr1:2338101-2338200	1	2338101	2338200	E1BJZ3_BOVIN	ENSBTAG00000017310	Uncharacterized protein [Source:UniProtKB/TrEMBL;Acc:E1BJZ3]	100	100	100	NaN	100	100	100	NaN
Chr1:2338301-2338400	1	2338301	2338400	E1BJZ3_BOVIN	ENSBTAG00000017310	Uncharacterized protein [Source:UniProtKB/TrEMBL;Acc:E1BJZ3]	100	100	100	100	100	100	37.5	NaN
Chr1:2345401-2345500	1	2345401	2345500	E1BJZ3_BOVIN	ENSBTAG00000017310	Uncharacterized protein [Source:UniProtKB/TrEMBL;Acc:E1BJZ3]	85.9375	100	NaN	100	100	100	NaN	100
Chr1:2345501-2345600	1	2345501	2345600	E1BJZ3_BOVIN	ENSBTAG00000017310	Uncharacterized protein [Source:UniProtKB/TrEMBL;Acc:E1BJZ3]	100	100	97.9167	NaN	100	100	100	100
Chr1:2345601-2345700	1	2345601	2345700	E1BJZ3_BOVIN	ENSBTAG00000017310	Uncharacterized protein [Source:UniProtKB/TrEMBL;Acc:E1BJZ3]	100	NaN	100	100	100	100	100	100
Chr1:2345701-2345800	1	2345701	2345800	E1BJZ3_BOVIN	ENSBTAG00000017310	Uncharacterized protein [Source:UniProtKB/TrEMBL;Acc:E1BJZ3]	75	100	100	33.3333	97.5	100	98.5294	100
Chr1:2345801-2345900	1	2345801	2345900	E1BJZ3_BOVIN	ENSBTAG00000017310	Uncharacterized protein [Source:UniProtKB/TrEMBL;Acc:E1BJZ3]	100	100	100	NaN	50	100	87.5	100
Chr1:2354401-2354500	1	2354401	2354500	E1BJZ3_BOVIN	ENSBTAG00000017310	Uncharacterized protein [Source:UniProtKB/TrEMBL;Acc:E1BJZ3]	100	100	100	NaN	100	100	100	100
Chr1:2385201-2385300	1	2385201	2385300	URB1	ENSBTAG00000012412	No description	100	NaN	100	100	100	100	100	100
Chr1:2385301-2385400	1	2385301	2385400	URB1	ENSBTAG00000012412	No description	100	100	100	NaN	100	100	91.6667	100
Chr1:2386201-2386300	1	2386201	2386300	URB1	ENSBTAG00000012412	No description	NaN	100	100	100	100	100	100	78.8461
Chr1:2386301-2386400	1	2386301	2386400	URB1	ENSBTAG00000012412	No description	100	100	100	NaN	100	NaN	95.8333	100
Chr1:2386401-2386500	1	2386401	2386500	URB1	ENSBTAG00000012412	No description	100	100	100	100	100	79	96.1857	100
Chr1:2386501-2386600	1	2386501	2386600	URB1	ENSBTAG00000012412	No description	71.4286	90	100	99.6	97.2689	NaN	92.5697	100
Chr1:2386601-2386700	1	2386601	2386700	URB1	ENSBTAG00000012412	No description	100	100	100	100	100	100	94.7038	100
Chr1:2386701-2386800	1	2386701	2386800	URB1	ENSBTAG00000012412	No description	100	100	100	100	100	NaN	100	98.8095
Chr1:2386801-2386900	1	2386801	2386900	URB1	ENSBTAG00000012412	No description	100	100	100	100	100	100	100	100
Chr1:2386901-2387000	1	2386901	2387000	URB1	ENSBTAG00000012412	No description	100	100	100	100	78.7879	NaN	80.6061	99.0741
Chr1:2387401-2387500	1	2387401	2387500	URB1	ENSBTAG00000012412	No description	100	74.359	100	NaN	100	100	75	100
Chr1:2387601-2387700	1	2387601	2387700	URB1	ENSBTAG00000012412	No description	100	100	100	100	NaN	100	100	100
Chr1:2387901-2388000	1	2387901	2388000	URB1	ENSBTAG00000012412	No description	100	98.4127	100	61.1111	100	100	NaN	100
Chr1:2388001-2388100	1	2388001	2388100	URB1	ENSBTAG00000012412	No description	100	70	100	100	91.6667	100	100	98.8506
Chr1:2388101-2388200	1	2388101	2388200	URB1	ENSBTAG00000012412	No description	83.3333	83.3333	100	85.3175	80	100	78.3333	83.3333
Chr1:2388201-2388300	1	2388201	2388300	URB1	ENSBTAG00000012412	No description	100	100	NaN	100	100	100	100	100
Chr1:2388301-2388400	1	2388301	2388400	URB1	ENSBTAG00000012412	No description	50	50	100	NaN	50	66.6667	100	100
Chr1:2388501-2388600	1	2388501	2388600	URB1	ENSBTAG00000012412	No description	100	100	100	NaN	100	100	NaN	100
Chr1:2388801-2388900	1	2388801	2388900	URB1	ENSBTAG00000012412	No description	NaN	100	100	100	83.3333	NaN	100	66.6667
Chr1:2389101-2389200	1	2389101	2389200	URB1	ENSBTAG00000012412	No description	NaN	100	100	100	100	NaN	100	100
Chr1:2389201-2389300	1	2389201	2389300	URB1	ENSBTAG00000012412	No description	NaN	100	50	66.6667	100	50	100	90
Chr1:2389301-2389400	1	2389301	2389400	URB1	ENSBTAG00000012412	No description	NaN	100	0	84.6154	100	100	100	100
Chr1:2389501-2389600	1	2389501	2389600	URB1	ENSBTAG00000012412	No description	100	100	NaN	100	100	100	91.6667	84.6135
Chr1:2390101-2390200	1	2390101	2390200	URB1	ENSBTAG00000012412	No description	100	100	NaN	100	100	100	90.9091	100
Chr1:2390201-2390300	1	2390201	2390300	URB1	ENSBTAG00000012412	No description	100	100	100	94.7368	100	100	97.6191	97.3333
Chr1:2390401-2390500	1	2390401	2390500	URB1	ENSBTAG00000012412	No description	100	100	100	100	100	100	100	100
Chr1:2391101-2391200	1	2391101	2391200	URB1	ENSBTAG00000012412	No description	100	100	50	NaN	100	NaN	100	100
Chr1:2393601-2393700	1	2393601	2393700	URB1	ENSBTAG00000012412	No description	NaN	100	79.6296	0	50	NaN	96.4286	86.1111
Chr1:2393701-2393800	1	2393701	2393800	URB1	ENSBTAG00000012412	No description	NaN	100	87.5	22.2222	54.7059	NaN	100	100
Chr1:2396301-2396400	1	2396301	2396400	URB1	ENSBTAG00000012412	No description	50	100	100	NaN	100	100	100	100
Chr1:2398201-2398300	1	2398201	2398300	URB1	ENSBTAG00000012412	No description	100	100	100	NaN	100	100	100	100
Chr1:2398301-2398400	1	2398301	2398400	URB1	ENSBTAG00000012412	No description	84.375	NaN	100	100	100	NaN	100	100
Chr1:2398501-2398600	1	2398501	2398600	URB1	ENSBTAG00000012412	No description	50	100	100	66.6667	61.5	NaN	93.2576	82
Chr1:2398601-2398700	1	2398601	2398700	URB1	ENSBTAG00000012412	No description	100	NaN	98.4127	100	100	NaN	77.7778	98.7013
Chr1:2400401-2400500	1	2400401	2400500	URB1	ENSBTAG00000012412	No description	NaN	100	96.9697	0	100	100	100	NaN
Chr1:2400501-2400600	1	2400501	2400600	URB1	ENSBTAG00000012412	No description	100	61.5385	69.2308	NaN	NaN	100	100	100
Chr1:2400601-2400700	1	2400601	2400700	URB1	ENSBTAG00000012412	No description	NaN	100	100	100	100	100	100	NaN
Chr1:2401101-2401200	1	2401101	2401200	URB1	ENSBTAG00000012412	No description	100	100	100	100	100	NaN	100	100
Chr1:2401201-2401300	1	2401201	2401300	URB1	ENSBTAG00000012412	No description	100	100	100	NaN	100	100	NaN	100
Chr1:2401301-2401400	1	2401301	2401400	URB1	ENSBTAG00000012412	No description	100	80	77.5	98.0769	100	NaN	64.8485	93.985
Chr1:2401401-2401500	1	2401401	2401500	URB1	ENSBTAG00000012412	No description	77.7778	100	100	100	100	100	95.3704	100
Chr1:2401501-2401600	1	2401501	2401600	URB1	ENSBTAG00000012412	No description	100	98.718	100	100	83.3333	74.4048	100	92.3611
Chr1:2401701-2401800	1	2401701	2401800	URB1	ENSBTAG00000012412	No description	100	100	100	88.8889	100	100	96.3948	95.9083
Chr1:2402401-2402500	1	2402401	2402500	URB1	ENSBTAG00000012412	No description	94.7369	100	100	100	89.6552	100	87.5	100
Chr1:2402501-2402600	1	2402501	2402600	URB1	ENSBTAG00000012412	No description	100	100	100	100	100	100	98.4127	100
Chr1:2402601-2402700	1	2402601	2402700	URB1	ENSBTAG00000012412	No description	100	100	100	100	100	NaN	100	100
Chr1:2404001-2404100	1	2404001	2404100	URB1	ENSBTAG00000012412	No description	83.3766	83.3333	88.8889	NaN	92.8571	100	95	74.0741
Chr1:2404101-2404200	1	2404101	2404200	URB1	ENSBTAG00000012412	No description	100	100	100	NaN	50	100	100	100
Chr1:2404901-2405000	1	2404901	2405000	URB1	ENSBTAG00000012412	No description	66.6667	75	85	NaN	100	NaN	39.2857	80
Chr1:2405101-2405200	1	2405101	2405200	URB1	ENSBTAG00000012412	No description	100	100	85	0	100	79.1667	100	100
Chr1:2405201-2405300	1	2405201	2405300	URB1	ENSBTAG00000012412	No description	100	100	100	100	100	100	81.6017	95.8602
Chr1:2405301-2405400	1	2405301	2405400	URB1	ENSBTAG00000012412	No description	100	100	100	100	100	100	99.0196	90.2402
Chr1:2405401-2405500	1	2405401	2405500	URB1	ENSBTAG00000012412	No description	100	100	77.2619	100	100	65.9091	91.4062	79.413
Chr1:2406801-2406900	1	2406801	2406900	URB1	ENSBTAG00000012412	No description	80	66.6667	100	NaN	100	69.5238	100	98.4287
Chr1:2406901-2407000	1	2406901	2407000	URB1	ENSBTAG00000012412	No description	100	NaN	100	100	100	100	94.7369	100
Chr1:2407001-2407100	1	2407001	2407100	URB1	ENSBTAG00000012412	No description	100	100	100	100	87.405	100	100	98.2906
Chr1:2407101-2407200	1	2407101	2407200	URB1	ENSBTAG00000012412	No description	66.6667	75	66.6667	100	75	100	59.375	89.5161
Chr1:2408101-2408200	1	2408101	2408200	URB1	ENSBTAG00000012412	No description	66.6667	80	NaN	100	100	75	NaN	100
Chr1:2408701-2408800	1	2408701	2408800	URB1	ENSBTAG00000012412	No description	100	100	100	94.0476	100	NaN	100	100
Chr1:2408801-2408900	1	2408801	2408900	URB1	ENSBTAG00000012412	No description	100	100	100	100	66.6667	100	100	100
Chr1:2408901-2409000	1	2408901	2409000	URB1	ENSBTAG00000012412	No description	100	100	100	100	99.1667	100	100	100
Chr1:2409001-2409100	1	2409001	2409100	URB1	ENSBTAG00000012412	No description	100	100	100	100	100	100	100	100
Chr1:2409901-2410000	1	2409901	2410000	URB1	ENSBTAG00000012412	No description	100	NaN	100	95.2381	NaN	100	100	99.5536
Chr1:2410001-2410100	1	2410001	2410100	URB1	ENSBTAG00000012412	No description	100	NaN	100	100	0	100	100	100
Chr1:2410401-2410500	1	2410401	2410500	URB1	ENSBTAG00000012412	No description	97.5	100	100	NaN	NaN	100	100	94.2029
Chr1:2410501-2410600	1	2410501	2410600	URB1	ENSBTAG00000012412	No description	100	100	100	NaN	NaN	50	75	100
Chr1:2410801-2410900	1	2410801	2410900	URB1	ENSBTAG00000012412	No description	100	100	100	NaN	100	69.6428	NaN	35
Chr1:2411101-2411200	1	2411101	2411200	URB1	ENSBTAG00000012412	No description	NaN	100	100	100	100	NaN	90.6667	100
Chr1:2411201-2411300	1	2411201	2411300	URB1	ENSBTAG00000012412	No description	100	100	100	100	100	NaN	95	100
Chr1:2411301-2411400	1	2411301	2411400	URB1	ENSBTAG00000012412	No description	100	NaN	100	100	100	NaN	100	100
Chr1:2411501-2411600	1	2411501	2411600	URB1	ENSBTAG00000012412	No description	100	NaN	100	100	100	NaN	100	100
Chr1:2411601-2411700	1	2411601	2411700	URB1	ENSBTAG00000012412	No description	100	NaN	100	92.8572	85.3333	NaN	100	100
Chr1:2411701-2411800	1	2411701	2411800	URB1	ENSBTAG00000012412	No description	100	NaN	100	100	100	NaN	74.1816	100
Chr1:2412801-2412900	1	2412801	2412900	URB1	ENSBTAG00000012412	No description	100	100	NaN	100	NaN	100	100	100
Chr1:2414801-2414900	1	2414801	2414900	URB1	ENSBTAG00000012412	No description	100	75	100	NaN	76.6667	80	87.5	88.0952
Chr1:2415301-2415400	1	2415301	2415400	URB1	ENSBTAG00000012412	No description	66.6667	0	83.3333	NaN	0	80	92.5926	75
Chr1:2417401-2417500	1	2417401	2417500	URB1	ENSBTAG00000012412	No description	100	100	100	100	94.4444	97.3106	100	93
Chr1:2417501-2417600	1	2417501	2417600	URB1	ENSBTAG00000012412	No description	100	100	86.3636	99.3243	100	NaN	83.3333	100
Chr1:2417701-2417800	1	2417701	2417800	URB1	ENSBTAG00000012412	No description	100	NaN	90.625	25	100	75	100	94.5652
Chr1:2417801-2417900	1	2417801	2417900	URB1	ENSBTAG00000012412	No description	100	100	0	NaN	100	100	100	100
Chr1:2417901-2418000	1	2417901	2418000	URB1	ENSBTAG00000012412	No description	100	82	100	86.5385	75.2941	100	100	87.5
Chr1:2418001-2418100	1	2418001	2418100	URB1	ENSBTAG00000012412	No description	100	100	100	100	100	70.3704	NaN	100
Chr1:2418101-2418200	1	2418101	2418200	URB1	ENSBTAG00000012412	No description	100	60.8696	100	100	100	100	75	100
Chr1:2418201-2418300	1	2418201	2418300	URB1	ENSBTAG00000012412	No description	100	66.6667	84	48.1481	66.6667	63.0631	85.5128	74.7059
Chr1:2418301-2418400	1	2418301	2418400	URB1	ENSBTAG00000012412	No description	100	100	100	100	100	100	100	97.7143
Chr1:2418401-2418500	1	2418401	2418500	URB1	ENSBTAG00000012412	No description	100	100	100	83.3333	100	100	NaN	100
Chr1:2420401-2420500	1	2420401	2420500	URB1	ENSBTAG00000012412	No description	NaN	100	100	100	85.7143	100	100	100
Chr1:2421301-2421400	1	2421301	2421400	URB1	ENSBTAG00000012412	No description	50	NaN	89.2857	100	NaN	71.4286	88.3333	100
Chr1:2421401-2421500	1	2421401	2421500	URB1	ENSBTAG00000012412	No description	100	NaN	100	0	100	100	100	100
Chr1:2421601-2421700	1	2421601	2421700	URB1	ENSBTAG00000012412	No description	100	NaN	100	100	70.8791	66.6667	100	100
Chr1:2422601-2422700	1	2422601	2422700	URB1	ENSBTAG00000012412	No description	75	94.4444	100	NaN	75	NaN	90	100
Chr1:2422901-2423000	1	2422901	2423000	URB1	ENSBTAG00000012412	No description	100	100	100	100	72.8395	NaN	97.2222	100
Chr1:2423101-2423200	1	2423101	2423200	URB1	ENSBTAG00000012412	No description	100	100	100	NaN	100	100	100	100
Chr1:2423201-2423300	1	2423201	2423300	URB1	ENSBTAG00000012412	No description	100	100	100	100	100	NaN	100	100
Chr1:2424401-2424500	1	2424401	2424500	URB1	ENSBTAG00000012412	No description	100	NaN	100	100	100	97.2222	NaN	100
Chr1:2425801-2425900	1	2425801	2425900	URB1	ENSBTAG00000012412	No description	100	100	NaN	100	100	NaN	94.0476	91.6667
Chr1:2426001-2426100	1	2426001	2426100	URB1	ENSBTAG00000012412	No description	100	66.6667	NaN	77	100	NaN	66.6667	93.6508
Chr1:2427701-2427800	1	2427701	2427800	URB1	ENSBTAG00000012412	No description	50	NaN	66.6667	91.6667	NaN	72.5	100	68.5714
Chr1:2427801-2427900	1	2427801	2427900	URB1	ENSBTAG00000012412	No description	0	NaN	100	100	NaN	83.3333	100	50
Chr1:2427901-2428000	1	2427901	2428000	URB1	ENSBTAG00000012412	No description	100	93.75	100	100	100	100	100	100
Chr1:2428001-2428100	1	2428001	2428100	URB1	ENSBTAG00000012412	No description	92.2222	75	90.4762	NaN	100	67.3913	100	100
Chr1:2428101-2428200	1	2428101	2428200	URB1	ENSBTAG00000012412	No description	100	85.7143	80	100	95	100	100	100
Chr1:2429201-2429300	1	2429201	2429300	URB1	ENSBTAG00000012412	No description	50	66.6667	78	NaN	60.7143	NaN	66.6667	88.8889
Chr1:2429301-2429400	1	2429301	2429400	URB1	ENSBTAG00000012412	No description	100	100	100	NaN	100	NaN	95.4545	100
Chr1:2429401-2429500	1	2429401	2429500	URB1	ENSBTAG00000012412	No description	100	100	100	NaN	100	100	91.8919	100
Chr1:2429501-2429600	1	2429501	2429600	URB1	ENSBTAG00000012412	No description	100	NaN	100	100	80	NaN	100	63.0435
Chr1:2429601-2429700	1	2429601	2429700	URB1	ENSBTAG00000012412	No description	100	NaN	100	100	NaN	100	100	100
Chr1:2429901-2430000	1	2429901	2430000	URB1	ENSBTAG00000012412	No description	100	100	100	NaN	100	100	100	100
Chr1:2430001-2430100	1	2430001	2430100	URB1	ENSBTAG00000012412	No description	100	100	86.8132	NaN	72.2222	93.6508	85.7143	80
Chr1:2430601-2430700	1	2430601	2430700	URB1	ENSBTAG00000012412	No description	100	100	100	100	97.9592	100	65.4545	90.7882
Chr1:2430701-2430800	1	2430701	2430800	URB1	ENSBTAG00000012412	No description	100	0	NaN	0	30.7692	87.5	87.5	71.4286
Chr1:2430901-2431000	1	2430901	2431000	URB1	ENSBTAG00000012412	No description	100	93.3333	100	NaN	84.0502	75	100	100
Chr1:2431001-2431100	1	2431001	2431100	URB1	ENSBTAG00000012412	No description	100	100	100	100	99.1228	99.5726	95.4365	100
Chr1:2431101-2431200	1	2431101	2431200	URB1	ENSBTAG00000012412	No description	100	100	100	100	100	100	97.5806	100
Chr1:2431801-2431900	1	2431801	2431900	URB1	ENSBTAG00000012412	No description	100	99.0476	NaN	100	100	95.2381	100	100
Chr1:2431901-2432000	1	2431901	2432000	URB1	ENSBTAG00000012412	No description	NaN	75	100	100	100	100	97.2222	100
Chr1:2432001-2432100	1	2432001	2432100	URB1	ENSBTAG00000012412	No description	100	100	80.9524	95.8824	94.1176	87.3077	84.9673	92.7273
Chr1:2432101-2432200	1	2432101	2432200	URB1	ENSBTAG00000012412	No description	100	100	NaN	100	100	100	100	100
Chr1:2436501-2436600	1	2436501	2436600	URB1	ENSBTAG00000012412	No description	72.5	NaN	77.0833	100	75	91.25	88.8889	100
Chr1:2436601-2436700	1	2436601	2436700	URB1	ENSBTAG00000012412	No description	100	NaN	96.8254	100	100	66.6667	100	100
Chr1:2439701-2439800	1	2439701	2439800	URB1	ENSBTAG00000012412	No description	100	100	100	NaN	100	100	100	100
Chr1:2439801-2439900	1	2439801	2439900	URB1	ENSBTAG00000012412	No description	75	100	98.1482	NaN	100	73.7778	100	100
Chr1:2439901-2440000	1	2439901	2440000	URB1	ENSBTAG00000012412	No description	100	100	100	NaN	100	100	100	100
Chr1:2443401-2443500	1	2443401	2443500	URB1	ENSBTAG00000012412	No description	100	100	100	NaN	NaN	100	100	100
Chr1:2446001-2446100	1	2446001	2446100	URB1	ENSBTAG00000012412	No description	100	100	100	NaN	100	NaN	100	100
Chr1:2446101-2446200	1	2446101	2446200	URB1	ENSBTAG00000012412	No description	100	100	NaN	100	100	100	NaN	100
Chr1:2446201-2446300	1	2446201	2446300	URB1	ENSBTAG00000012412	No description	88.4615	100	50	100	100	NaN	80	100
Chr1:2446301-2446400	1	2446301	2446400	URB1	ENSBTAG00000012412	No description	92.7631	100	100	NaN	100	100	100	100
Chr1:2446401-2446500	1	2446401	2446500	URB1	ENSBTAG00000012412	No description	95.2381	33.3333	87.5	NaN	100	100	84.375	100
Chr1:2447301-2447400	1	2447301	2447400	URB1	ENSBTAG00000012412	No description	100	100	92.3809	100	100	95.2381	100	NaN
Chr1:2447401-2447500	1	2447401	2447500	URB1	ENSBTAG00000012412	No description	100	100	100	NaN	88.8889	100	100	100
Chr1:2447501-2447600	1	2447501	2447600	URB1	ENSBTAG00000012412	No description	100	100	100	100	100	81.9048	100	100
Chr1:2447601-2447700	1	2447601	2447700	URB1	ENSBTAG00000012412	No description	NaN	81.9587	100	100	NaN	100	95.8333	90
Chr1:2448301-2448400	1	2448301	2448400	URB1	ENSBTAG00000012412	No description	NaN	100	77.037	100	66.6667	64.2857	100	89.5238
Chr1:2448401-2448500	1	2448401	2448500	URB1	ENSBTAG00000012412	No description	100	NaN	100	88.2353	100	100	100	100
Chr1:2448501-2448600	1	2448501	2448600	URB1	ENSBTAG00000012412	No description	NaN	100	93.0556	75	NaN	100	100	75
Chr1:2451601-2451700	1	2451601	2451700	URB1	ENSBTAG00000012412	No description	100	NaN	100	93.5897	100	100	100	100
Chr1:2451701-2451800	1	2451701	2451800	URB1	ENSBTAG00000012412	No description	100	100	100	100	100	100	100	100
Chr1:2451801-2451900	1	2451801	2451900	URB1	ENSBTAG00000012412	No description	100	NaN	100	100	100	NaN	100	94.5946
Chr1:2451901-2452000	1	2451901	2452000	URB1	ENSBTAG00000012412	No description	79.6296	100	82.8947	99.5192	100	87.2738	91.7361	86.1291
Chr1:2452001-2452100	1	2452001	2452100	URB1	ENSBTAG00000012412	No description	NaN	90	91.6667	100	100	93.2331	88.1944	93.2692
Chr1:2452101-2452200	1	2452101	2452200	URB1	ENSBTAG00000012412	No description	NaN	85	0	50	100	100	90	100
Chr1:2452201-2452300	1	2452201	2452300	URB1	ENSBTAG00000012412	No description	100	91.6667	NaN	100	99.1071	93.4524	100	100
Chr1:2454001-2454100	1	2454001	2454100	URB1	ENSBTAG00000012412	No description	100	NaN	100	25	100	100	NaN	100
Chr1:2454201-2454300	1	2454201	2454300	URB1	ENSBTAG00000012412	No description	100	100	NaN	100	100	98.6842	NaN	100
Chr1:2465901-2466000	1	2465901	2466000	E1B934_BOVIN	ENSBTAG00000023718	Uncharacterized protein [Source:UniProtKB/TrEMBL;Acc:E1B934]	100	100	100	NaN	NaN	100	100	100
Chr1:2466101-2466200	1	2466101	2466200	E1B934_BOVIN	ENSBTAG00000023718	Uncharacterized protein [Source:UniProtKB/TrEMBL;Acc:E1B934]	83.3333	99.2857	NaN	99.2424	NaN	100	100	90.5724
Chr1:2473501-2473600	1	2473501	2473600	E1B934_BOVIN	ENSBTAG00000023718	Uncharacterized protein [Source:UniProtKB/TrEMBL;Acc:E1B934]	NaN	100	100	100	100	100	100	100
Chr1:2473601-2473700	1	2473601	2473700	E1B934_BOVIN	ENSBTAG00000023718	Uncharacterized protein [Source:UniProtKB/TrEMBL;Acc:E1B934]	100	100	100	100	100	NaN	100	100
Chr1:2473701-2473800	1	2473701	2473800	E1B934_BOVIN	ENSBTAG00000023718	Uncharacterized protein [Source:UniProtKB/TrEMBL;Acc:E1B934]	100	97.5694	NaN	100	92.7717	100	98.4615	100
Chr1:2476901-2477000	1	2476901	2477000	E1B934_BOVIN	ENSBTAG00000023718	Uncharacterized protein [Source:UniProtKB/TrEMBL;Acc:E1B934]	100	NaN	100	85.7143	100	100	100	100
Chr1:2495401-2495500	1	2495401	2495500	MS18A_BOVIN	ENSBTAG00000016619	Protein Mis18-alpha [Source:UniProtKB/Swiss-Prot;Acc:A5D7N9]	97.6191	100	100	NaN	75	NaN	100	100
Chr1:2495501-2495600	1	2495501	2495600	MS18A_BOVIN	ENSBTAG00000016619	Protein Mis18-alpha [Source:UniProtKB/Swiss-Prot;Acc:A5D7N9]	98.4906	100	100	NaN	100	100	91.2	100
Chr1:2495601-2495700	1	2495601	2495700	MS18A_BOVIN	ENSBTAG00000016619	Protein Mis18-alpha [Source:UniProtKB/Swiss-Prot;Acc:A5D7N9]	80	100	100	100	74.0635	100	94.2708	94.1176
Chr1:2495701-2495800	1	2495701	2495800	MS18A_BOVIN	ENSBTAG00000016619	Protein Mis18-alpha [Source:UniProtKB/Swiss-Prot;Acc:A5D7N9]	100	69.0476	100	100	NaN	100	100	100
Chr1:2495801-2495900	1	2495801	2495900	MS18A_BOVIN	ENSBTAG00000016619	Protein Mis18-alpha [Source:UniProtKB/Swiss-Prot;Acc:A5D7N9]	100	0	86.3636	NaN	100	100	100	100
Chr1:2501601-2501700	1	2501601	2501700	MS18A_BOVIN	ENSBTAG00000016619	Protein Mis18-alpha [Source:UniProtKB/Swiss-Prot;Acc:A5D7N9]	100	93.0556	NaN	100	100	80.7692	100	100
Chr1:2781601-2781700	1	2781601	2781700	F1MHW6_BOVIN	ENSBTAG00000020762	Uncharacterized protein [Source:UniProtKB/TrEMBL;Acc:F1MHW6]	100	100	NaN	99.0741	100	100	100	100
Chr1:2781701-2781800	1	2781701	2781800	F1MHW6_BOVIN	ENSBTAG00000020762	Uncharacterized protein [Source:UniProtKB/TrEMBL;Acc:F1MHW6]	100	100	NaN	100	100	NaN	100	100
Chr1:2781801-2781900	1	2781801	2781900	F1MHW6_BOVIN	ENSBTAG00000020762	Uncharacterized protein [Source:UniProtKB/TrEMBL;Acc:F1MHW6]	100	100	NaN	100	100	100	100	100
Chr1:2781901-2782000	1	2781901	2782000	F1MHW6_BOVIN	ENSBTAG00000020762	Uncharacterized protein [Source:UniProtKB/TrEMBL;Acc:F1MHW6]	100	88.2353	100	100	66.6667	100	100	95.3846
Chr1:2782001-2782100	1	2782001	2782100	F1MHW6_BOVIN	ENSBTAG00000020762	Uncharacterized protein [Source:UniProtKB/TrEMBL;Acc:F1MHW6]	97.5	100	100	0	99.6296	88	98	98.9333
Chr1:2782601-2782700	1	2782601	2782700	F1MHW6_BOVIN	ENSBTAG00000020762	Uncharacterized protein [Source:UniProtKB/TrEMBL;Acc:F1MHW6]	100	100	100	100	NaN	0	100	75
Chr1:2782801-2782900	1	2782801	2782900	F1MHW6_BOVIN	ENSBTAG00000020762	Uncharacterized protein [Source:UniProtKB/TrEMBL;Acc:F1MHW6]	100	97.9167	100	100	NaN	100	100	100
Chr1:2785901-2786000	1	2785901	2786000	F1MHW6_BOVIN	ENSBTAG00000020762	Uncharacterized protein [Source:UniProtKB/TrEMBL;Acc:F1MHW6]	100	NaN	94.2029	100	100	100	100	100
Chr1:2786001-2786100	1	2786001	2786100	F1MHW6_BOVIN	ENSBTAG00000020762	Uncharacterized protein [Source:UniProtKB/TrEMBL;Acc:F1MHW6]	97.2222	NaN	95.4545	100	100	100	100	100
Chr1:2786101-2786200	1	2786101	2786200	F1MHW6_BOVIN	ENSBTAG00000020762	Uncharacterized protein [Source:UniProtKB/TrEMBL;Acc:F1MHW6]	100	NaN	55.5556	100	100	75	100	100
Chr1:2787901-2788000	1	2787901	2788000	F1MHW6_BOVIN	ENSBTAG00000020762	Uncharacterized protein [Source:UniProtKB/TrEMBL;Acc:F1MHW6]	100	100	100	NaN	100	100	100	100
Chr1:2788001-2788100	1	2788001	2788100	F1MHW6_BOVIN	ENSBTAG00000020762	Uncharacterized protein [Source:UniProtKB/TrEMBL;Acc:F1MHW6]	100	100	67.6471	NaN	100	85	100	100
Chr1:2788201-2788300	1	2788201	2788300	F1MHW6_BOVIN	ENSBTAG00000020762	Uncharacterized protein [Source:UniProtKB/TrEMBL;Acc:F1MHW6]	100	100	100	NaN	NaN	100	100	56
Chr1:2788301-2788400	1	2788301	2788400	F1MHW6_BOVIN	ENSBTAG00000020762	Uncharacterized protein [Source:UniProtKB/TrEMBL;Acc:F1MHW6]	100	96.4286	100	100	100	100	100	100
Chr1:2788401-2788500	1	2788401	2788500	F1MHW6_BOVIN	ENSBTAG00000020762	Uncharacterized protein [Source:UniProtKB/TrEMBL;Acc:F1MHW6]	100	100	100	NaN	NaN	100	53.8462	100
Chr1:2790901-2791000	1	2790901	2791000	F1MHW6_BOVIN	ENSBTAG00000020762	Uncharacterized protein [Source:UniProtKB/TrEMBL;Acc:F1MHW6]	NaN	100	100	100	100	NaN	100	100
Chr1:2791001-2791100	1	2791001	2791100	F1MHW6_BOVIN	ENSBTAG00000020762	Uncharacterized protein [Source:UniProtKB/TrEMBL;Acc:F1MHW6]	100	100	100	NaN	100	100	100	100
Chr1:2791101-2791200	1	2791101	2791200	F1MHW6_BOVIN	ENSBTAG00000020762	Uncharacterized protein [Source:UniProtKB/TrEMBL;Acc:F1MHW6]	100	100	98.3333	NaN	100	100	100	80.5556
Chr1:2791201-2791300	1	2791201	2791300	F1MHW6_BOVIN	ENSBTAG00000020762	Uncharacterized protein [Source:UniProtKB/TrEMBL;Acc:F1MHW6]	NaN	100	100	100	100	NaN	100	100
Chr1:2791301-2791400	1	2791301	2791400	F1MHW6_BOVIN	ENSBTAG00000020762	Uncharacterized protein [Source:UniProtKB/TrEMBL;Acc:F1MHW6]	100	100	100	NaN	100	0	100	100
Chr1:2792801-2792900	1	2792801	2792900	F1MHW6_BOVIN	ENSBTAG00000020762	Uncharacterized protein [Source:UniProtKB/TrEMBL;Acc:F1MHW6]	66.6667	80	79.1667	NaN	100	100	100	0
Chr1:2792901-2793000	1	2792901	2793000	F1MHW6_BOVIN	ENSBTAG00000020762	Uncharacterized protein [Source:UniProtKB/TrEMBL;Acc:F1MHW6]	100	100	100	NaN	100	96	100	83.3333
Chr1:2793101-2793200	1	2793101	2793200	F1MHW6_BOVIN	ENSBTAG00000020762	Uncharacterized protein [Source:UniProtKB/TrEMBL;Acc:F1MHW6]	88.3333	100	100	NaN	100	100	NaN	97.2222
Chr1:2793401-2793500	1	2793401	2793500	F1MHW6_BOVIN	ENSBTAG00000020762	Uncharacterized protein [Source:UniProtKB/TrEMBL;Acc:F1MHW6]	100	100	100	NaN	NaN	100	100	100
Chr1:2794801-2794900	1	2794801	2794900	F1MHW6_BOVIN	ENSBTAG00000020762	Uncharacterized protein [Source:UniProtKB/TrEMBL;Acc:F1MHW6]	100	100	100	NaN	0	100	100	100
Chr1:2794901-2795000	1	2794901	2795000	F1MHW6_BOVIN	ENSBTAG00000020762	Uncharacterized protein [Source:UniProtKB/TrEMBL;Acc:F1MHW6]	100	100	66.6667	100	100	100	88.8889	100
Chr1:2795101-2795200	1	2795101	2795200	F1MHW6_BOVIN	ENSBTAG00000020762	Uncharacterized protein [Source:UniProtKB/TrEMBL;Acc:F1MHW6]	100	100	NaN	100	91.6667	100	90	100
Chr1:2795201-2795300	1	2795201	2795300	F1MHW6_BOVIN	ENSBTAG00000020762	Uncharacterized protein [Source:UniProtKB/TrEMBL;Acc:F1MHW6]	100	100	66.6667	100	100	NaN	100	100
Chr1:2796701-2796800	1	2796701	2796800	F1MHW6_BOVIN	ENSBTAG00000020762	Uncharacterized protein [Source:UniProtKB/TrEMBL;Acc:F1MHW6]	100	100	100	100	NaN	100	100	100
Chr1:2796801-2796900	1	2796801	2796900	F1MHW6_BOVIN	ENSBTAG00000020762	Uncharacterized protein [Source:UniProtKB/TrEMBL;Acc:F1MHW6]	100	100	100	100	NaN	100	100	100
Chr1:2796901-2797000	1	2796901	2797000	F1MHW6_BOVIN	ENSBTAG00000020762	Uncharacterized protein [Source:UniProtKB/TrEMBL;Acc:F1MHW6]	67.5676	100	100	100	100	100	100	100
Chr1:2797001-2797100	1	2797001	2797100	F1MHW6_BOVIN	ENSBTAG00000020762	Uncharacterized protein [Source:UniProtKB/TrEMBL;Acc:F1MHW6]	100	91.3333	100	100	100	100	100	98.6111
Chr1:2797101-2797200	1	2797101	2797200	F1MHW6_BOVIN	ENSBTAG00000020762	Uncharacterized protein [Source:UniProtKB/TrEMBL;Acc:F1MHW6]	100	100	100	100	100	100	97.3333	100
Chr1:2797201-2797300	1	2797201	2797300	F1MHW6_BOVIN	ENSBTAG00000020762	Uncharacterized protein [Source:UniProtKB/TrEMBL;Acc:F1MHW6]	61.2903	NaN	100	100	NaN	100	100	100
Chr1:2797701-2797800	1	2797701	2797800	F1MHW6_BOVIN	ENSBTAG00000020762	Uncharacterized protein [Source:UniProtKB/TrEMBL;Acc:F1MHW6]	100	100	NaN	87.5	100	100	97.5	100
Chr1:2797801-2797900	1	2797801	2797900	F1MHW6_BOVIN	ENSBTAG00000020762	Uncharacterized protein [Source:UniProtKB/TrEMBL;Acc:F1MHW6]	88.5714	76.3043	100	100	70.9677	NaN	100	65.6863
Chr1:2797901-2798000	1	2797901	2798000	F1MHW6_BOVIN	ENSBTAG00000020762	Uncharacterized protein [Source:UniProtKB/TrEMBL;Acc:F1MHW6]	77.489	100	100	100	100	100	91.6667	100
Chr1:2798001-2798100	1	2798001	2798100	F1MHW6_BOVIN	ENSBTAG00000020762	Uncharacterized protein [Source:UniProtKB/TrEMBL;Acc:F1MHW6]	94.5455	90.625	NaN	100	100	100	100	100
Chr1:2798101-2798200	1	2798101	2798200	F1MHW6_BOVIN	ENSBTAG00000020762	Uncharacterized protein [Source:UniProtKB/TrEMBL;Acc:F1MHW6]	100	100	91.6667	98.0392	100	100	100	83.2518
Chr1:2798201-2798300	1	2798201	2798300	F1MHW6_BOVIN	ENSBTAG00000020762	Uncharacterized protein [Source:UniProtKB/TrEMBL;Acc:F1MHW6]	87.1428	100	78.125	100	100	100	100	100
Chr1:2798301-2798400	1	2798301	2798400	F1MHW6_BOVIN	ENSBTAG00000020762	Uncharacterized protein [Source:UniProtKB/TrEMBL;Acc:F1MHW6]	66.6667	100	100	100	100	93.6782	100	100
Chr1:2798401-2798500	1	2798401	2798500	F1MHW6_BOVIN	ENSBTAG00000020762	Uncharacterized protein [Source:UniProtKB/TrEMBL;Acc:F1MHW6]	100	100	NaN	100	100	100	100	100
Chr1:2799001-2799100	1	2799001	2799100	F1MHW6_BOVIN	ENSBTAG00000020762	Uncharacterized protein [Source:UniProtKB/TrEMBL;Acc:F1MHW6]	75	99.5	93.75	NaN	100	100	91.6667	100
Chr1:2799601-2799700	1	2799601	2799700	F1MHW6_BOVIN	ENSBTAG00000020762	Uncharacterized protein [Source:UniProtKB/TrEMBL;Acc:F1MHW6]	100	100	NaN	100	100	NaN	100	100
Chr1:2799801-2799900	1	2799801	2799900	F1MHW6_BOVIN	ENSBTAG00000020762	Uncharacterized protein [Source:UniProtKB/TrEMBL;Acc:F1MHW6]	85	100	100	100	94.697	NaN	100	68.6869
Chr1:2799901-2800000	1	2799901	2800000	F1MHW6_BOVIN	ENSBTAG00000020762	Uncharacterized protein [Source:UniProtKB/TrEMBL;Acc:F1MHW6]	91.6667	53.5714	100	100	100	100	100	100
Chr1:2800101-2800200	1	2800101	2800200	F1MHW6_BOVIN	ENSBTAG00000020762	Uncharacterized protein [Source:UniProtKB/TrEMBL;Acc:F1MHW6]	NaN	100	100	100	100	NaN	100	100
Chr1:2802601-2802700	1	2802601	2802700	F1MHW6_BOVIN	ENSBTAG00000020762	Uncharacterized protein [Source:UniProtKB/TrEMBL;Acc:F1MHW6]	100	100	NaN	100	63.6364	66.6667	100	100
Chr1:2802701-2802800	1	2802701	2802800	F1MHW6_BOVIN	ENSBTAG00000020762	Uncharacterized protein [Source:UniProtKB/TrEMBL;Acc:F1MHW6]	100	100	100	100	88.7931	100	92.5	100
Chr1:2802801-2802900	1	2802801	2802900	F1MHW6_BOVIN	ENSBTAG00000020762	Uncharacterized protein [Source:UniProtKB/TrEMBL;Acc:F1MHW6]	100	100	100	71.0526	100	88.1579	100	86.3662
Chr1:2803001-2803100	1	2803001	2803100	F1MHW6_BOVIN	ENSBTAG00000020762	Uncharacterized protein [Source:UniProtKB/TrEMBL;Acc:F1MHW6]	100	100	100	100	100	100	100	85.1852
Chr1:2803801-2803900	1	2803801	2803900	F1MHW6_BOVIN	ENSBTAG00000020762	Uncharacterized protein [Source:UniProtKB/TrEMBL;Acc:F1MHW6]	100	100	100	100	100	100	100	100
Chr1:2803901-2804000	1	2803901	2804000	F1MHW6_BOVIN	ENSBTAG00000020762	Uncharacterized protein [Source:UniProtKB/TrEMBL;Acc:F1MHW6]	100	100	100	100	100	NaN	100	100
Chr1:2804001-2804100	1	2804001	2804100	F1MHW6_BOVIN	ENSBTAG00000020762	Uncharacterized protein [Source:UniProtKB/TrEMBL;Acc:F1MHW6]	100	100	100	NaN	100	100	100	96.7647
Chr1:2817901-2818000	1	2817901	2818000	F1MHW6_BOVIN	ENSBTAG00000020762	Uncharacterized protein [Source:UniProtKB/TrEMBL;Acc:F1MHW6]	100	100	100	100	100	NaN	100	100
Chr1:2818001-2818100	1	2818001	2818100	F1MHW6_BOVIN	ENSBTAG00000020762	Uncharacterized protein [Source:UniProtKB/TrEMBL;Acc:F1MHW6]	100	100	100	33.3333	100	96.6667	100	83.3333
Chr1:2818101-2818200	1	2818101	2818200	F1MHW6_BOVIN	ENSBTAG00000020762	Uncharacterized protein [Source:UniProtKB/TrEMBL;Acc:F1MHW6]	100	100	100	100	100	NaN	100	100
Chr1:2826201-2826300	1	2826201	2826300	F1MHW6_BOVIN	ENSBTAG00000020762	Uncharacterized protein [Source:UniProtKB/TrEMBL;Acc:F1MHW6]	97.2973	100	100	NaN	100	100	100	100
Chr1:2826301-2826400	1	2826301	2826400	F1MHW6_BOVIN	ENSBTAG00000020762	Uncharacterized protein [Source:UniProtKB/TrEMBL;Acc:F1MHW6]	100	100	100	NaN	100	100	98.8095	100
Chr1:2833101-2833200	1	2833101	2833200	F1MHW6_BOVIN	ENSBTAG00000020762	Uncharacterized protein [Source:UniProtKB/TrEMBL;Acc:F1MHW6]	66.6667	100	76.9231	NaN	100	NaN	100	59.3137
Chr1:2833201-2833300	1	2833201	2833300	F1MHW6_BOVIN	ENSBTAG00000020762	Uncharacterized protein [Source:UniProtKB/TrEMBL;Acc:F1MHW6]	100	100	100	NaN	100	100	100	91.2791
Chr1:2833301-2833400	1	2833301	2833400	F1MHW6_BOVIN	ENSBTAG00000020762	Uncharacterized protein [Source:UniProtKB/TrEMBL;Acc:F1MHW6]	100	100	100	100	88.4615	100	100	90
Chr1:2833601-2833700	1	2833601	2833700	F1MHW6_BOVIN	ENSBTAG00000020762	Uncharacterized protein [Source:UniProtKB/TrEMBL;Acc:F1MHW6]	100	100	100	NaN	100	100	100	NaN
Chr1:2833901-2834000	1	2833901	2834000	F1MHW6_BOVIN	ENSBTAG00000020762	Uncharacterized protein [Source:UniProtKB/TrEMBL;Acc:F1MHW6]	100	100	100	100	NaN	100	88.8889	100
Chr1:2834101-2834200	1	2834101	2834200	F1MHW6_BOVIN	ENSBTAG00000020762	Uncharacterized protein [Source:UniProtKB/TrEMBL;Acc:F1MHW6]	NaN	85.7143	100	100	100	100	100	88.0342
Chr1:2834201-2834300	1	2834201	2834300	F1MHW6_BOVIN	ENSBTAG00000020762	Uncharacterized protein [Source:UniProtKB/TrEMBL;Acc:F1MHW6]	NaN	100	100	100	100	100	100	100
Chr1:2834401-2834500	1	2834401	2834500	F1MHW6_BOVIN	ENSBTAG00000020762	Uncharacterized protein [Source:UniProtKB/TrEMBL;Acc:F1MHW6]	100	100	100	100	96.875	100	95.4545	97.9167
Chr1:2834701-2834800	1	2834701	2834800	F1MHW6_BOVIN	ENSBTAG00000020762	Uncharacterized protein [Source:UniProtKB/TrEMBL;Acc:F1MHW6]	100	100	100	100	100	71.7391	100	100
Chr1:2834801-2834900	1	2834801	2834900	F1MHW6_BOVIN	ENSBTAG00000020762	Uncharacterized protein [Source:UniProtKB/TrEMBL;Acc:F1MHW6]	94.3262	100	98.6111	100	100	100	100	97.0139
Chr1:2834901-2835000	1	2834901	2835000	F1MHW6_BOVIN	ENSBTAG00000020762	Uncharacterized protein [Source:UniProtKB/TrEMBL;Acc:F1MHW6]	97.9167	97.9167	97.7273	100	100	88.3721	93.1034	95.283
Chr1:2835001-2835100	1	2835001	2835100	F1MHW6_BOVIN	ENSBTAG00000020762	Uncharacterized protein [Source:UniProtKB/TrEMBL;Acc:F1MHW6]	100	86.7647	NaN	100	100	100	96.6667	100
Chr1:2836301-2836400	1	2836301	2836400	F1MHW6_BOVIN	ENSBTAG00000020762	Uncharacterized protein [Source:UniProtKB/TrEMBL;Acc:F1MHW6]	78.5714	85.7143	86.8421	NaN	91.2804	76.9231	77.1961	90.6417
Chr1:2839101-2839200	1	2839101	2839200	F1MHW6_BOVIN	ENSBTAG00000020762	Uncharacterized protein [Source:UniProtKB/TrEMBL;Acc:F1MHW6]	NaN	100	100	100	100	100	100	100
Chr1:2843601-2843700	1	2843601	2843700	F1MHW6_BOVIN	ENSBTAG00000020762	Uncharacterized protein [Source:UniProtKB/TrEMBL;Acc:F1MHW6]	100	100	100	NaN	100	100	100	100
Chr1:2844601-2844700	1	2844601	2844700	F1MHW6_BOVIN	ENSBTAG00000020762	Uncharacterized protein [Source:UniProtKB/TrEMBL;Acc:F1MHW6]	100	100	100	100	100	100	100	100
Chr1:2844701-2844800	1	2844701	2844800	F1MHW6_BOVIN	ENSBTAG00000020762	Uncharacterized protein [Source:UniProtKB/TrEMBL;Acc:F1MHW6]	100	100	100	100	100	100	100	100
Chr1:2844801-2844900	1	2844801	2844900	F1MHW6_BOVIN	ENSBTAG00000020762	Uncharacterized protein [Source:UniProtKB/TrEMBL;Acc:F1MHW6]	100	100	100	100	100	100	100	100
Chr1:2844901-2845000	1	2844901	2845000	F1MHW6_BOVIN	ENSBTAG00000020762	Uncharacterized protein [Source:UniProtKB/TrEMBL;Acc:F1MHW6]	100	50	NaN	100	100	96.875	57.1429	100
Chr1:2845401-2845500	1	2845401	2845500	F1MHW6_BOVIN	ENSBTAG00000020762	Uncharacterized protein [Source:UniProtKB/TrEMBL;Acc:F1MHW6]	100	100	100	NaN	100	100	100	98.75
Chr1:2848001-2848100	1	2848001	2848100	F1MHW6_BOVIN	ENSBTAG00000020762	Uncharacterized protein [Source:UniProtKB/TrEMBL;Acc:F1MHW6]	100	66.6667	100	100	85.4167	100	100	100
Chr1:2848201-2848300	1	2848201	2848300	F1MHW6_BOVIN	ENSBTAG00000020762	Uncharacterized protein [Source:UniProtKB/TrEMBL;Acc:F1MHW6]	100	100	100	89.2857	100	100	90.2778	91.6667
Chr1:2848301-2848400	1	2848301	2848400	F1MHW6_BOVIN	ENSBTAG00000020762	Uncharacterized protein [Source:UniProtKB/TrEMBL;Acc:F1MHW6]	100	100	80.7692	100	95.6522	100	88.0952	100
Chr1:2848401-2848500	1	2848401	2848500	F1MHW6_BOVIN	ENSBTAG00000020762	Uncharacterized protein [Source:UniProtKB/TrEMBL;Acc:F1MHW6]	99.4624	100	92.8	100	92.8091	83.3333	79.798	95.6268
Chr1:2848501-2848600	1	2848501	2848600	F1MHW6_BOVIN	ENSBTAG00000020762	Uncharacterized protein [Source:UniProtKB/TrEMBL;Acc:F1MHW6]	100	100	100	100	96.1905	91.4286	92.8	87.5
Chr1:2848601-2848700	1	2848601	2848700	F1MHW6_BOVIN	ENSBTAG00000020762	Uncharacterized protein [Source:UniProtKB/TrEMBL;Acc:F1MHW6]	100	100	NaN	100	100	100	89.2857	100
Chr1:2848701-2848800	1	2848701	2848800	F1MHW6_BOVIN	ENSBTAG00000020762	Uncharacterized protein [Source:UniProtKB/TrEMBL;Acc:F1MHW6]	100	60	100	NaN	100	100	100	NaN
Chr1:2848801-2848900	1	2848801	2848900	F1MHW6_BOVIN	ENSBTAG00000020762	Uncharacterized protein [Source:UniProtKB/TrEMBL;Acc:F1MHW6]	100	83.3333	100	NaN	100	NaN	100	100
Chr1:2848901-2849000	1	2848901	2849000	F1MHW6_BOVIN	ENSBTAG00000020762	Uncharacterized protein [Source:UniProtKB/TrEMBL;Acc:F1MHW6]	100	NaN	100	100	100	100	100	100
Chr1:2849001-2849100	1	2849001	2849100	F1MHW6_BOVIN	ENSBTAG00000020762	Uncharacterized protein [Source:UniProtKB/TrEMBL;Acc:F1MHW6]	86.5385	100	72.7083	100	100	100	92.7485	93.5714
Chr1:2849101-2849200	1	2849101	2849200	F1MHW6_BOVIN	ENSBTAG00000020762	Uncharacterized protein [Source:UniProtKB/TrEMBL;Acc:F1MHW6]	100	73.2143	100	NaN	100	99.6154	93.75	93.9394
Chr1:2849201-2849300	1	2849201	2849300	F1MHW6_BOVIN	ENSBTAG00000020762	Uncharacterized protein [Source:UniProtKB/TrEMBL;Acc:F1MHW6]	100	100	100	100	100	76.6667	100	84.6154
Chr1:2849301-2849400	1	2849301	2849400	F1MHW6_BOVIN	ENSBTAG00000020762	Uncharacterized protein [Source:UniProtKB/TrEMBL;Acc:F1MHW6]	100	100	100	100	100	84.445	89.7143	100
Chr1:2850101-2850200	1	2850101	2850200	F1MHW6_BOVIN	ENSBTAG00000020762	Uncharacterized protein [Source:UniProtKB/TrEMBL;Acc:F1MHW6]	100	100	100	NaN	100	100	50	100
Chr1:2850201-2850300	1	2850201	2850300	F1MHW6_BOVIN	ENSBTAG00000020762	Uncharacterized protein [Source:UniProtKB/TrEMBL;Acc:F1MHW6]	100	100	100	NaN	100	87.5862	91.4286	100
Chr1:2850301-2850400	1	2850301	2850400	F1MHW6_BOVIN	ENSBTAG00000020762	Uncharacterized protein [Source:UniProtKB/TrEMBL;Acc:F1MHW6]	100	68.599	92.3077	NaN	89.1892	100	100	100
Chr1:2850401-2850500	1	2850401	2850500	F1MHW6_BOVIN	ENSBTAG00000020762	Uncharacterized protein [Source:UniProtKB/TrEMBL;Acc:F1MHW6]	100	88.8889	96.3542	NaN	100	82.8571	100	100
Chr1:2850501-2850600	1	2850501	2850600	F1MHW6_BOVIN	ENSBTAG00000020762	Uncharacterized protein [Source:UniProtKB/TrEMBL;Acc:F1MHW6]	0	100	85	NaN	100	100	100	100
Chr1:2850601-2850700	1	2850601	2850700	F1MHW6_BOVIN	ENSBTAG00000020762	Uncharacterized protein [Source:UniProtKB/TrEMBL;Acc:F1MHW6]	0	100	100	NaN	100	100	70	100
Chr1:2850901-2851000	1	2850901	2851000	F1MHW6_BOVIN	ENSBTAG00000020762	Uncharacterized protein [Source:UniProtKB/TrEMBL;Acc:F1MHW6]	100	100	97.9167	NaN	100	100	100	NaN
Chr1:2861101-2861200	1	2861101	2861200	F1MHW6_BOVIN	ENSBTAG00000020762	Uncharacterized protein [Source:UniProtKB/TrEMBL;Acc:F1MHW6]	100	100	92.8572	NaN	100	100	100	NaN
Chr1:2862201-2862300	1	2862201	2862300	F1MHW6_BOVIN	ENSBTAG00000020762	Uncharacterized protein [Source:UniProtKB/TrEMBL;Acc:F1MHW6]	100	100	100	100	100	66.6667	97.2222	100
Chr1:2862301-2862400	1	2862301	2862400	F1MHW6_BOVIN	ENSBTAG00000020762	Uncharacterized protein [Source:UniProtKB/TrEMBL;Acc:F1MHW6]	100	100	100	100	100	100	100	75.5556
Chr1:2862401-2862500	1	2862401	2862500	F1MHW6_BOVIN	ENSBTAG00000020762	Uncharacterized protein [Source:UniProtKB/TrEMBL;Acc:F1MHW6]	93.6047	100	100	100	100	NaN	90.625	99.4681
Chr1:2862501-2862600	1	2862501	2862600	F1MHW6_BOVIN	ENSBTAG00000020762	Uncharacterized protein [Source:UniProtKB/TrEMBL;Acc:F1MHW6]	92.4419	88.6364	100	100	92.1429	100	85	82.539
Chr1:2862601-2862700	1	2862601	2862700	F1MHW6_BOVIN	ENSBTAG00000020762	Uncharacterized protein [Source:UniProtKB/TrEMBL;Acc:F1MHW6]	98.4127	100	100	100	100	96.1539	100	100
Chr1:2863701-2863800	1	2863701	2863800	F1MHW6_BOVIN	ENSBTAG00000020762	Uncharacterized protein [Source:UniProtKB/TrEMBL;Acc:F1MHW6]	100	100	100	NaN	NaN	100	100	91.2672
Chr1:2863801-2863900	1	2863801	2863900	F1MHW6_BOVIN	ENSBTAG00000020762	Uncharacterized protein [Source:UniProtKB/TrEMBL;Acc:F1MHW6]	100	100	83.3333	100	100	100	100	95.4872
Chr1:2863901-2864000	1	2863901	2864000	F1MHW6_BOVIN	ENSBTAG00000020762	Uncharacterized protein [Source:UniProtKB/TrEMBL;Acc:F1MHW6]	100	100	100	100	79.1667	0	83.3333	100
Chr1:2864001-2864100	1	2864001	2864100	F1MHW6_BOVIN	ENSBTAG00000020762	Uncharacterized protein [Source:UniProtKB/TrEMBL;Acc:F1MHW6]	100	98.2143	90	100	100	80	100	100
Chr1:2864101-2864200	1	2864101	2864200	F1MHW6_BOVIN	ENSBTAG00000020762	Uncharacterized protein [Source:UniProtKB/TrEMBL;Acc:F1MHW6]	100	100	100	95.5128	93.462	100	92.5	100
Chr1:2864201-2864300	1	2864201	2864300	F1MHW6_BOVIN	ENSBTAG00000020762	Uncharacterized protein [Source:UniProtKB/TrEMBL;Acc:F1MHW6]	100	NaN	100	97.6191	90.9091	100	100	100
Chr1:2865301-2865400	1	2865301	2865400	F1MHW6_BOVIN	ENSBTAG00000020762	Uncharacterized protein [Source:UniProtKB/TrEMBL;Acc:F1MHW6]	100	100	96.4286	NaN	100	100	100	100
Chr1:2865401-2865500	1	2865401	2865500	F1MHW6_BOVIN	ENSBTAG00000020762	Uncharacterized protein [Source:UniProtKB/TrEMBL;Acc:F1MHW6]	100	100	100	NaN	100	100	100	100
Chr1:2866401-2866500	1	2866401	2866500	F1MHW6_BOVIN	ENSBTAG00000020762	Uncharacterized protein [Source:UniProtKB/TrEMBL;Acc:F1MHW6]	94.8148	100	100	100	100	100	98.2906	99.3333
Chr1:2866601-2866700	1	2866601	2866700	F1MHW6_BOVIN	ENSBTAG00000020762	Uncharacterized protein [Source:UniProtKB/TrEMBL;Acc:F1MHW6]	80	100	100	NaN	100	100	100	100
Chr1:2868001-2868100	1	2868001	2868100	F1MHW6_BOVIN	ENSBTAG00000020762	Uncharacterized protein [Source:UniProtKB/TrEMBL;Acc:F1MHW6]	100	100	NaN	100	65	100	92.8572	100
Chr1:2868101-2868200	1	2868101	2868200	F1MHW6_BOVIN	ENSBTAG00000020762	Uncharacterized protein [Source:UniProtKB/TrEMBL;Acc:F1MHW6]	100	NaN	0	100	91.4286	NaN	100	50
Chr1:2868201-2868300	1	2868201	2868300	F1MHW6_BOVIN	ENSBTAG00000020762	Uncharacterized protein [Source:UniProtKB/TrEMBL;Acc:F1MHW6]	86	98.4694	93.6508	93.3333	98.2143	100	95.9559	100
Chr1:2868301-2868400	1	2868301	2868400	F1MHW6_BOVIN	ENSBTAG00000020762	Uncharacterized protein [Source:UniProtKB/TrEMBL;Acc:F1MHW6]	96.875	100	100	100	92.0349	97.5	95.0794	90.4762
Chr1:2868401-2868500	1	2868401	2868500	F1MHW6_BOVIN	ENSBTAG00000020762	Uncharacterized protein [Source:UniProtKB/TrEMBL;Acc:F1MHW6]	91.6667	100	100	90	100	100	86.7873	99.6032
Chr1:2868501-2868600	1	2868501	2868600	F1MHW6_BOVIN	ENSBTAG00000020762	Uncharacterized protein [Source:UniProtKB/TrEMBL;Acc:F1MHW6]	100	100	100	95.7143	95	100	99.0909	100
Chr1:2868701-2868800	1	2868701	2868800	F1MHW6_BOVIN	ENSBTAG00000020762	Uncharacterized protein [Source:UniProtKB/TrEMBL;Acc:F1MHW6]	100	100	NaN	100	100	100	85.7143	100
Chr1:2869601-2869700	1	2869601	2869700	F1MHW6_BOVIN	ENSBTAG00000020762	Uncharacterized protein [Source:UniProtKB/TrEMBL;Acc:F1MHW6]	NaN	100	100	100	100	NaN	100	100
Chr1:2869701-2869800	1	2869701	2869800	F1MHW6_BOVIN	ENSBTAG00000020762	Uncharacterized protein [Source:UniProtKB/TrEMBL;Acc:F1MHW6]	100	NaN	100	100	NaN	100	100	97.7778
Chr1:2869801-2869900	1	2869801	2869900	F1MHW6_BOVIN	ENSBTAG00000020762	Uncharacterized protein [Source:UniProtKB/TrEMBL;Acc:F1MHW6]	100	NaN	100	100	100	100	100	98.9247
Chr1:2869901-2870000	1	2869901	2870000	F1MHW6_BOVIN	ENSBTAG00000020762	Uncharacterized protein [Source:UniProtKB/TrEMBL;Acc:F1MHW6]	97.2222	100	100	100	95.173	100	95.8974	95.8621
Chr1:2870001-2870100	1	2870001	2870100	F1MHW6_BOVIN	ENSBTAG00000020762	Uncharacterized protein [Source:UniProtKB/TrEMBL;Acc:F1MHW6]	100	100	100	NaN	100	100	100	100
Chr1:2870701-2870800	1	2870701	2870800	F1MHW6_BOVIN	ENSBTAG00000020762	Uncharacterized protein [Source:UniProtKB/TrEMBL;Acc:F1MHW6]	NaN	100	100	100	100	94.709	93.3333	100
Chr1:2871001-2871100	1	2871001	2871100	F1MHW6_BOVIN	ENSBTAG00000020762	Uncharacterized protein [Source:UniProtKB/TrEMBL;Acc:F1MHW6]	100	100	100	100	100	100	100	100
Chr1:2871101-2871200	1	2871101	2871200	F1MHW6_BOVIN	ENSBTAG00000020762	Uncharacterized protein [Source:UniProtKB/TrEMBL;Acc:F1MHW6]	100	NaN	100	100	100	100	75	100
Chr1:2871201-2871300	1	2871201	2871300	F1MHW6_BOVIN	ENSBTAG00000020762	Uncharacterized protein [Source:UniProtKB/TrEMBL;Acc:F1MHW6]	100	95.8333	100	100	100	100	100	NaN
Chr1:2871801-2871900	1	2871801	2871900	F1MHW6_BOVIN	ENSBTAG00000020762	Uncharacterized protein [Source:UniProtKB/TrEMBL;Acc:F1MHW6]	NaN	100	100	100	NaN	100	100	100
Chr1:2875901-2876000	1	2875901	2876000	F1MHW6_BOVIN	ENSBTAG00000020762	Uncharacterized protein [Source:UniProtKB/TrEMBL;Acc:F1MHW6]	100	100	95	NaN	100	84.8	100	100
Chr1:2876001-2876100	1	2876001	2876100	F1MHW6_BOVIN	ENSBTAG00000020762	Uncharacterized protein [Source:UniProtKB/TrEMBL;Acc:F1MHW6]	100	100	83.8235	NaN	100	100	100	100
Chr1:2878401-2878500	1	2878401	2878500	F1MHW6_BOVIN	ENSBTAG00000020762	Uncharacterized protein [Source:UniProtKB/TrEMBL;Acc:F1MHW6]	100	100	100	100	100	NaN	100	100
Chr1:2878501-2878600	1	2878501	2878600	F1MHW6_BOVIN	ENSBTAG00000020762	Uncharacterized protein [Source:UniProtKB/TrEMBL;Acc:F1MHW6]	100	100	100	100	100	100	100	100
Chr1:2879701-2879800	1	2879701	2879800	F1MHW6_BOVIN	ENSBTAG00000020762	Uncharacterized protein [Source:UniProtKB/TrEMBL;Acc:F1MHW6]	100	NaN	100	100	100	NaN	100	100
Chr1:2879801-2879900	1	2879801	2879900	F1MHW6_BOVIN	ENSBTAG00000020762	Uncharacterized protein [Source:UniProtKB/TrEMBL;Acc:F1MHW6]	100	NaN	100	100	NaN	100	96	100
Chr1:2880001-2880100	1	2880001	2880100	F1MHW6_BOVIN	ENSBTAG00000020762	Uncharacterized protein [Source:UniProtKB/TrEMBL;Acc:F1MHW6]	NaN	100	100	100	100	100	100	55
Chr1:2885101-2885200	1	2885101	2885200	F1MHW6_BOVIN	ENSBTAG00000020762	Uncharacterized protein [Source:UniProtKB/TrEMBL;Acc:F1MHW6]	50	NaN	0	50	66.6667	30.7692	41.1765	50
Chr1:2885201-2885300	1	2885201	2885300	F1MHW6_BOVIN	ENSBTAG00000020762	Uncharacterized protein [Source:UniProtKB/TrEMBL;Acc:F1MHW6]	100	NaN	100	100	100	70.5882	NaN	77.7778
Chr1:2885301-2885400	1	2885301	2885400	F1MHW6_BOVIN	ENSBTAG00000020762	Uncharacterized protein [Source:UniProtKB/TrEMBL;Acc:F1MHW6]	100	95.2381	91.6667	NaN	100	100	95.4545	100
Chr1:2885401-2885500	1	2885401	2885500	F1MHW6_BOVIN	ENSBTAG00000020762	Uncharacterized protein [Source:UniProtKB/TrEMBL;Acc:F1MHW6]	40	66.6667	56.25	33.3333	50	62.8571	50	43.75
Chr1:2885501-2885600	1	2885501	2885600	F1MHW6_BOVIN	ENSBTAG00000020762	Uncharacterized protein [Source:UniProtKB/TrEMBL;Acc:F1MHW6]	47.5	100	100	83.3333	91.0256	87.8572	100	100
Chr1:2886301-2886400	1	2886301	2886400	F1MHW6_BOVIN	ENSBTAG00000020762	Uncharacterized protein [Source:UniProtKB/TrEMBL;Acc:F1MHW6]	NaN	72.4638	78.2222	66.6667	66.6667	85.3333	85.5072	66.6667
Chr1:2886401-2886500	1	2886401	2886500	F1MHW6_BOVIN	ENSBTAG00000020762	Uncharacterized protein [Source:UniProtKB/TrEMBL;Acc:F1MHW6]	100	100	92	100	100	100	100	100
Chr1:2886501-2886600	1	2886501	2886600	F1MHW6_BOVIN	ENSBTAG00000020762	Uncharacterized protein [Source:UniProtKB/TrEMBL;Acc:F1MHW6]	99.7717	100	95.1613	100	100	91.0714	82.8599	100
Chr1:2886601-2886700	1	2886601	2886700	F1MHW6_BOVIN	ENSBTAG00000020762	Uncharacterized protein [Source:UniProtKB/TrEMBL;Acc:F1MHW6]	100	100	100	94.1176	100	100	82.4561	100
Chr1:2887201-2887300	1	2887201	2887300	F1MHW6_BOVIN	ENSBTAG00000020762	Uncharacterized protein [Source:UniProtKB/TrEMBL;Acc:F1MHW6]	100	100	79.7619	50	50	100	86.5	66.6667
Chr1:2887301-2887400	1	2887301	2887400	F1MHW6_BOVIN	ENSBTAG00000020762	Uncharacterized protein [Source:UniProtKB/TrEMBL;Acc:F1MHW6]	66.6667	100	75	100	75	75	80	61.1111
Chr1:2887401-2887500	1	2887401	2887500	F1MHW6_BOVIN	ENSBTAG00000020762	Uncharacterized protein [Source:UniProtKB/TrEMBL;Acc:F1MHW6]	100	NaN	100	100	100	NaN	100	100
Chr1:2893801-2893900	1	2893801	2893900	F1MHW6_BOVIN	ENSBTAG00000020762	Uncharacterized protein [Source:UniProtKB/TrEMBL;Acc:F1MHW6]	100	NaN	100	100	100	100	NaN	100
Chr1:2894101-2894200	1	2894101	2894200	F1MHW6_BOVIN	ENSBTAG00000020762	Uncharacterized protein [Source:UniProtKB/TrEMBL;Acc:F1MHW6]	100	NaN	100	75	87.6833	100	NaN	100
Chr1:2894701-2894800	1	2894701	2894800	F1MHW6_BOVIN	ENSBTAG00000020762	Uncharacterized protein [Source:UniProtKB/TrEMBL;Acc:F1MHW6]	NaN	100	66.6667	100	100	80	100	NaN
Chr1:2902001-2902100	1	2902001	2902100	F1MHW6_BOVIN	ENSBTAG00000020762	Uncharacterized protein [Source:UniProtKB/TrEMBL;Acc:F1MHW6]	83.3333	100	100	87.5	87.5	75	90.9091	87.5
Chr1:2902101-2902200	1	2902101	2902200	F1MHW6_BOVIN	ENSBTAG00000020762	Uncharacterized protein [Source:UniProtKB/TrEMBL;Acc:F1MHW6]	86.5079	100	100	100	100	100	97.0238	100
Chr1:2902201-2902300	1	2902201	2902300	F1MHW6_BOVIN	ENSBTAG00000020762	Uncharacterized protein [Source:UniProtKB/TrEMBL;Acc:F1MHW6]	98.2143	100	100	100	65.2174	100	100	100
Chr1:2902301-2902400	1	2902301	2902400	F1MHW6_BOVIN	ENSBTAG00000020762	Uncharacterized protein [Source:UniProtKB/TrEMBL;Acc:F1MHW6]	100	100	100	0	NaN	100	82.5	38.0952
Chr1:2903101-2903200	1	2903101	2903200	F1MHW6_BOVIN	ENSBTAG00000020762	Uncharacterized protein [Source:UniProtKB/TrEMBL;Acc:F1MHW6]	100	80	100	100	NaN	100	100	100
Chr1:2903301-2903400	1	2903301	2903400	F1MHW6_BOVIN	ENSBTAG00000020762	Uncharacterized protein [Source:UniProtKB/TrEMBL;Acc:F1MHW6]	NaN	100	100	100	NaN	100	98.6842	100
Chr1:2904801-2904900	1	2904801	2904900	F1MHW6_BOVIN	ENSBTAG00000020762	Uncharacterized protein [Source:UniProtKB/TrEMBL;Acc:F1MHW6]	100	100	88.3333	96.0526	75	NaN	100	100
Chr1:2907001-2907100	1	2907001	2907100	F1MHW6_BOVIN	ENSBTAG00000020762	Uncharacterized protein [Source:UniProtKB/TrEMBL;Acc:F1MHW6]	NaN	100	100	100	NaN	87.5	100	100
Chr1:2907601-2907700	1	2907601	2907700	F1MHW6_BOVIN	ENSBTAG00000020762	Uncharacterized protein [Source:UniProtKB/TrEMBL;Acc:F1MHW6]	100	NaN	90.4348	100	100	100	100	100
Chr1:2907701-2907800	1	2907701	2907800	F1MHW6_BOVIN	ENSBTAG00000020762	Uncharacterized protein [Source:UniProtKB/TrEMBL;Acc:F1MHW6]	100	100	100	100	100	100	33.3333	100
Chr1:2907801-2907900	1	2907801	2907900	F1MHW6_BOVIN	ENSBTAG00000020762	Uncharacterized protein [Source:UniProtKB/TrEMBL;Acc:F1MHW6]	100	100	100	NaN	NaN	100	100	100
Chr1:2910301-2910400	1	2910301	2910400	F1MHW6_BOVIN	ENSBTAG00000020762	Uncharacterized protein [Source:UniProtKB/TrEMBL;Acc:F1MHW6]	100	100	100	100	100	95.7143	97.5	97.1429
Chr1:2910401-2910500	1	2910401	2910500	F1MHW6_BOVIN	ENSBTAG00000020762	Uncharacterized protein [Source:UniProtKB/TrEMBL;Acc:F1MHW6]	100	100	NaN	100	100	100	100	100
Chr1:2910601-2910700	1	2910601	2910700	F1MHW6_BOVIN	ENSBTAG00000020762	Uncharacterized protein [Source:UniProtKB/TrEMBL;Acc:F1MHW6]	100	100	83.3333	100	100	84.5238	96	79.3651
Chr1:2910701-2910800	1	2910701	2910800	F1MHW6_BOVIN	ENSBTAG00000020762	Uncharacterized protein [Source:UniProtKB/TrEMBL;Acc:F1MHW6]	100	100	100	100	100	79.1071	100	100
Chr1:2910801-2910900	1	2910801	2910900	F1MHW6_BOVIN	ENSBTAG00000020762	Uncharacterized protein [Source:UniProtKB/TrEMBL;Acc:F1MHW6]	100	100	100	100	100	NaN	100	92.7778
Chr1:2910901-2911000	1	2910901	2911000	F1MHW6_BOVIN	ENSBTAG00000020762	Uncharacterized protein [Source:UniProtKB/TrEMBL;Acc:F1MHW6]	97.2222	100	100	88.5417	100	NaN	100	100
Chr1:2912501-2912600	1	2912501	2912600	F1MHW6_BOVIN	ENSBTAG00000020762	Uncharacterized protein [Source:UniProtKB/TrEMBL;Acc:F1MHW6]	100	100	90.9091	NaN	100	100	88.8889	NaN
Chr1:2912601-2912700	1	2912601	2912700	F1MHW6_BOVIN	ENSBTAG00000020762	Uncharacterized protein [Source:UniProtKB/TrEMBL;Acc:F1MHW6]	100	100	100	NaN	100	100	100	61.9048
Chr1:2912701-2912800	1	2912701	2912800	F1MHW6_BOVIN	ENSBTAG00000020762	Uncharacterized protein [Source:UniProtKB/TrEMBL;Acc:F1MHW6]	86.3636	50	100	NaN	100	100	94.6428	100
Chr1:2912801-2912900	1	2912801	2912900	F1MHW6_BOVIN	ENSBTAG00000020762	Uncharacterized protein [Source:UniProtKB/TrEMBL;Acc:F1MHW6]	88.5714	100	94.4444	100	100	100	96.5152	98.718
Chr1:2912901-2913000	1	2912901	2913000	F1MHW6_BOVIN	ENSBTAG00000020762	Uncharacterized protein [Source:UniProtKB/TrEMBL;Acc:F1MHW6]	100	100	100	100	100	NaN	91.1111	100
Chr1:2913001-2913100	1	2913001	2913100	F1MHW6_BOVIN	ENSBTAG00000020762	Uncharacterized protein [Source:UniProtKB/TrEMBL;Acc:F1MHW6]	100	100	100	100	100	100	100	83.3333
Chr1:2913101-2913200	1	2913101	2913200	F1MHW6_BOVIN	ENSBTAG00000020762	Uncharacterized protein [Source:UniProtKB/TrEMBL;Acc:F1MHW6]	NaN	100	100	100	100	87.3016	100	100
Chr1:2913301-2913400	1	2913301	2913400	F1MHW6_BOVIN	ENSBTAG00000020762	Uncharacterized protein [Source:UniProtKB/TrEMBL;Acc:F1MHW6]	100	100	91.2281	NaN	100	50	85.7143	100
Chr1:3075401-3075500	1	3075401	3075500	SCAF4	ENSBTAG00000018855	No description	100	NaN	100	100	100	100	100	100
Chr1:3075501-3075600	1	3075501	3075600	SCAF4	ENSBTAG00000018855	No description	100	NaN	100	100	100	100	100	100
Chr1:3081601-3081700	1	3081601	3081700	SCAF4	ENSBTAG00000018855	No description	100	100	NaN	100	100	NaN	100	100
Chr1:3082101-3082200	1	3082101	3082200	SCAF4	ENSBTAG00000018855	No description	83.3333	91.4141	100	NaN	98.5243	NaN	82.5	96.0606
Chr1:3088301-3088400	1	3088301	3088400	SCAF4	ENSBTAG00000018855	No description	NaN	100	100	100	100	100	92.8572	100
Chr1:3088401-3088500	1	3088401	3088500	SCAF4	ENSBTAG00000018855	No description	0	85.3535	100	98.6325	100	84.6133	97.8151	99.3454
Chr1:3088501-3088600	1	3088501	3088600	SCAF4	ENSBTAG00000018855	No description	93.3333	100	97.9167	98.1069	97.9167	100	95.8458	98.9903
Chr1:3088601-3088700	1	3088601	3088700	SCAF4	ENSBTAG00000018855	No description	100	100	64.2857	100	100	100	100	100
Chr1:3088701-3088800	1	3088701	3088800	SCAF4	ENSBTAG00000018855	No description	100	100	100	100	98.4127	100	100	100
Chr1:3088801-3088900	1	3088801	3088900	SCAF4	ENSBTAG00000018855	No description	100	NaN	100	100	100	100	100	100
Chr1:3110601-3110700	1	3110601	3110700	SCAF4	ENSBTAG00000018855	No description	100	NaN	100	80	100	100	NaN	100
Chr1:3110701-3110800	1	3110701	3110800	SCAF4	ENSBTAG00000018855	No description	100	100	33.3333	NaN	100	100	100	100
Chr1:3110801-3110900	1	3110801	3110900	SCAF4	ENSBTAG00000018855	No description	100	66.1616	NaN	75.4545	88.8889	40	100	97.7273
Chr1:3110901-3111000	1	3110901	3111000	SCAF4	ENSBTAG00000018855	No description	95.3668	96.2733	91.6667	96.5317	82.1813	100	93.7229	90.8119
Chr1:3111001-3111100	1	3111001	3111100	SCAF4	ENSBTAG00000018855	No description	100	100	100	87.9808	94.6428	92.8572	87.8788	99.3478
Chr1:3111101-3111200	1	3111101	3111200	SCAF4	ENSBTAG00000018855	No description	86.5007	89.899	91.6667	80.0692	93.3206	83.4455	79.9661	95.9852
Chr1:3111201-3111300	1	3111201	3111300	SCAF4	ENSBTAG00000018855	No description	88.1944	100	52.7778	69.8231	60.3448	96.9444	69.3982	96.3333
Chr1:3111301-3111400	1	3111301	3111400	SCAF4	ENSBTAG00000018855	No description	68.5655	91.3461	93.75	56.4536	56.0345	81.4189	79.9652	91.4231
Chr1:3111401-3111500	1	3111401	3111500	SCAF4	ENSBTAG00000018855	No description	100	93.1818	100	99.3421	99.2857	100	94.4444	100
Chr1:3115101-3115200	1	3115101	3115200	SODC_BOVIN	ENSBTAG00000018854	Superoxide dismutase [Cu-Zn] [Source:UniProtKB/Swiss-Prot;Acc:P00442]	100	100	100	NaN	100	NaN	100	100
Chr1:3117401-3117500	1	3117401	3117500	SODC_BOVIN	ENSBTAG00000018854	Superoxide dismutase [Cu-Zn] [Source:UniProtKB/Swiss-Prot;Acc:P00442]	NaN	100	100	100	100	100	95.8333	NaN
Chr1:3119901-3120000	1	3119901	3120000	SODC_BOVIN	ENSBTAG00000018854	Superoxide dismutase [Cu-Zn] [Source:UniProtKB/Swiss-Prot;Acc:P00442]	100	100	100	NaN	NaN	100	99.1936	87.5
Chr1:3120001-3120100	1	3120001	3120100	SODC_BOVIN	ENSBTAG00000018854	Superoxide dismutase [Cu-Zn] [Source:UniProtKB/Swiss-Prot;Acc:P00442]	100	100	80	NaN	100	100	100	100
Chr1:3120101-3120200	1	3120101	3120200	SODC_BOVIN	ENSBTAG00000018854	Superoxide dismutase [Cu-Zn] [Source:UniProtKB/Swiss-Prot;Acc:P00442]	94.6428	100	100	100	100	87.3684	93.3333	100
Chr1:3120401-3120500	1	3120401	3120500	SODC_BOVIN	ENSBTAG00000018854	Superoxide dismutase [Cu-Zn] [Source:UniProtKB/Swiss-Prot;Acc:P00442]	100	97.7778	100	100	100	100	92.5974	100
Chr1:3486701-3486800	1	3486701	3486800	TIAM1	ENSBTAG00000017839	T-lymphoma invasion and metastasis-inducing protein 1 [Source:RefSeq peptide;Acc:NP_001071477]	100	100	100	100	100	NaN	59.0909	100
Chr1:3486801-3486900	1	3486801	3486900	TIAM1	ENSBTAG00000017839	T-lymphoma invasion and metastasis-inducing protein 1 [Source:RefSeq peptide;Acc:NP_001071477]	100	80	100	89.3048	100	83.3333	100	100
Chr1:3486901-3487000	1	3486901	3487000	TIAM1	ENSBTAG00000017839	T-lymphoma invasion and metastasis-inducing protein 1 [Source:RefSeq peptide;Acc:NP_001071477]	100	NaN	100	100	NaN	0	100	100
Chr1:3487001-3487100	1	3487001	3487100	TIAM1	ENSBTAG00000017839	T-lymphoma invasion and metastasis-inducing protein 1 [Source:RefSeq peptide;Acc:NP_001071477]	100	100	100	NaN	100	100	100	100
Chr1:3487401-3487500	1	3487401	3487500	TIAM1	ENSBTAG00000017839	T-lymphoma invasion and metastasis-inducing protein 1 [Source:RefSeq peptide;Acc:NP_001071477]	100	99.1597	100	100	100	100	99.4898	100
Chr1:3487701-3487800	1	3487701	3487800	TIAM1	ENSBTAG00000017839	T-lymphoma invasion and metastasis-inducing protein 1 [Source:RefSeq peptide;Acc:NP_001071477]	85.9649	100	50	100	79.3103	100	100	100
Chr1:3487801-3487900	1	3487801	3487900	TIAM1	ENSBTAG00000017839	T-lymphoma invasion and metastasis-inducing protein 1 [Source:RefSeq peptide;Acc:NP_001071477]	100	100	100	100	100	NaN	100	100
Chr1:3488101-3488200	1	3488101	3488200	TIAM1	ENSBTAG00000017839	T-lymphoma invasion and metastasis-inducing protein 1 [Source:RefSeq peptide;Acc:NP_001071477]	100	50	100	NaN	100	83.3333	100	100
Chr1:3488201-3488300	1	3488201	3488300	TIAM1	ENSBTAG00000017839	T-lymphoma invasion and metastasis-inducing protein 1 [Source:RefSeq peptide;Acc:NP_001071477]	100	100	100	100	100	100	100	100
Chr1:3492101-3492200	1	3492101	3492200	TIAM1	ENSBTAG00000017839	T-lymphoma invasion and metastasis-inducing protein 1 [Source:RefSeq peptide;Acc:NP_001071477]	75	100	100	NaN	100	100	NaN	100
Chr1:3492301-3492400	1	3492301	3492400	TIAM1	ENSBTAG00000017839	T-lymphoma invasion and metastasis-inducing protein 1 [Source:RefSeq peptide;Acc:NP_001071477]	100	100	100	NaN	NaN	100	100	100
Chr1:3492801-3492900	1	3492801	3492900	TIAM1	ENSBTAG00000017839	T-lymphoma invasion and metastasis-inducing protein 1 [Source:RefSeq peptide;Acc:NP_001071477]	100	100	100	NaN	82.1429	100	100	NaN
Chr1:3492901-3493000	1	3492901	3493000	TIAM1	ENSBTAG00000017839	T-lymphoma invasion and metastasis-inducing protein 1 [Source:RefSeq peptide;Acc:NP_001071477]	100	100	100	NaN	100	100	100	NaN
Chr1:3493201-3493300	1	3493201	3493300	TIAM1	ENSBTAG00000017839	T-lymphoma invasion and metastasis-inducing protein 1 [Source:RefSeq peptide;Acc:NP_001071477]	100	100	100	NaN	100	NaN	100	100
Chr1:3493301-3493400	1	3493301	3493400	TIAM1	ENSBTAG00000017839	T-lymphoma invasion and metastasis-inducing protein 1 [Source:RefSeq peptide;Acc:NP_001071477]	100	90	100	100	100	NaN	100	100
Chr1:3493601-3493700	1	3493601	3493700	TIAM1	ENSBTAG00000017839	T-lymphoma invasion and metastasis-inducing protein 1 [Source:RefSeq peptide;Acc:NP_001071477]	100	100	93.3333	100	99.0385	100	100	100
Chr1:3493701-3493800	1	3493701	3493800	TIAM1	ENSBTAG00000017839	T-lymphoma invasion and metastasis-inducing protein 1 [Source:RefSeq peptide;Acc:NP_001071477]	100	100	91.6667	NaN	100	75	90.7407	100
Chr1:3493801-3493900	1	3493801	3493900	TIAM1	ENSBTAG00000017839	T-lymphoma invasion and metastasis-inducing protein 1 [Source:RefSeq peptide;Acc:NP_001071477]	100	100	100	NaN	100	94.3503	100	100
Chr1:3493901-3494000	1	3493901	3494000	TIAM1	ENSBTAG00000017839	T-lymphoma invasion and metastasis-inducing protein 1 [Source:RefSeq peptide;Acc:NP_001071477]	97.6191	100	83.3333	NaN	66.6667	100	92.4242	88.0682
Chr1:3494001-3494100	1	3494001	3494100	TIAM1	ENSBTAG00000017839	T-lymphoma invasion and metastasis-inducing protein 1 [Source:RefSeq peptide;Acc:NP_001071477]	100	100	98.4375	100	98.1707	100	100	100
Chr1:3494101-3494200	1	3494101	3494200	TIAM1	ENSBTAG00000017839	T-lymphoma invasion and metastasis-inducing protein 1 [Source:RefSeq peptide;Acc:NP_001071477]	100	100	100	NaN	100	100	100	86.6667
Chr1:3494701-3494800	1	3494701	3494800	TIAM1	ENSBTAG00000017839	T-lymphoma invasion and metastasis-inducing protein 1 [Source:RefSeq peptide;Acc:NP_001071477]	NaN	100	100	100	90.7407	NaN	100	100
Chr1:3495101-3495200	1	3495101	3495200	TIAM1	ENSBTAG00000017839	T-lymphoma invasion and metastasis-inducing protein 1 [Source:RefSeq peptide;Acc:NP_001071477]	100	95.4545	NaN	100	98.0769	NaN	92.4356	100
Chr1:3495201-3495300	1	3495201	3495300	TIAM1	ENSBTAG00000017839	T-lymphoma invasion and metastasis-inducing protein 1 [Source:RefSeq peptide;Acc:NP_001071477]	100	72.8572	NaN	100	98.5714	NaN	100	100
Chr1:3495301-3495400	1	3495301	3495400	TIAM1	ENSBTAG00000017839	T-lymphoma invasion and metastasis-inducing protein 1 [Source:RefSeq peptide;Acc:NP_001071477]	100	100	100	NaN	100	100	100	100
Chr1:3495401-3495500	1	3495401	3495500	TIAM1	ENSBTAG00000017839	T-lymphoma invasion and metastasis-inducing protein 1 [Source:RefSeq peptide;Acc:NP_001071477]	NaN	66.6667	100	100	100	100	NaN	100
Chr1:3498901-3499000	1	3498901	3499000	TIAM1	ENSBTAG00000017839	T-lymphoma invasion and metastasis-inducing protein 1 [Source:RefSeq peptide;Acc:NP_001071477]	100	100	100	NaN	NaN	100	91.1111	88.8889
Chr1:3499001-3499100	1	3499001	3499100	TIAM1	ENSBTAG00000017839	T-lymphoma invasion and metastasis-inducing protein 1 [Source:RefSeq peptide;Acc:NP_001071477]	100	100	100	NaN	NaN	100	100	100
Chr1:3501001-3501100	1	3501001	3501100	TIAM1	ENSBTAG00000017839	T-lymphoma invasion and metastasis-inducing protein 1 [Source:RefSeq peptide;Acc:NP_001071477]	100	100	100	NaN	NaN	100	100	100
Chr1:3501201-3501300	1	3501201	3501300	TIAM1	ENSBTAG00000017839	T-lymphoma invasion and metastasis-inducing protein 1 [Source:RefSeq peptide;Acc:NP_001071477]	100	100	100	NaN	NaN	100	100	100
Chr1:3502901-3503000	1	3502901	3503000	TIAM1	ENSBTAG00000017839	T-lymphoma invasion and metastasis-inducing protein 1 [Source:RefSeq peptide;Acc:NP_001071477]	91.2281	100	100	NaN	66.6667	100	100	100
Chr1:3503001-3503100	1	3503001	3503100	TIAM1	ENSBTAG00000017839	T-lymphoma invasion and metastasis-inducing protein 1 [Source:RefSeq peptide;Acc:NP_001071477]	88.4615	100	80	NaN	90.9091	100	100	100
Chr1:3503101-3503200	1	3503101	3503200	TIAM1	ENSBTAG00000017839	T-lymphoma invasion and metastasis-inducing protein 1 [Source:RefSeq peptide;Acc:NP_001071477]	100	100	94.4444	100	100	94.4444	78.3333	83.7838
Chr1:3503201-3503300	1	3503201	3503300	TIAM1	ENSBTAG00000017839	T-lymphoma invasion and metastasis-inducing protein 1 [Source:RefSeq peptide;Acc:NP_001071477]	99.7584	92.5	100	100	97.5	79.2982	100	99.1036
Chr1:3504501-3504600	1	3504501	3504600	TIAM1	ENSBTAG00000017839	T-lymphoma invasion and metastasis-inducing protein 1 [Source:RefSeq peptide;Acc:NP_001071477]	100	100	NaN	100	100	100	92.7273	100
Chr1:3507201-3507300	1	3507201	3507300	TIAM1	ENSBTAG00000017839	T-lymphoma invasion and metastasis-inducing protein 1 [Source:RefSeq peptide;Acc:NP_001071477]	100	100	0	NaN	100	100	100	0
Chr1:3507301-3507400	1	3507301	3507400	TIAM1	ENSBTAG00000017839	T-lymphoma invasion and metastasis-inducing protein 1 [Source:RefSeq peptide;Acc:NP_001071477]	100	100	100	NaN	100	100	100	100
Chr1:3507801-3507900	1	3507801	3507900	TIAM1	ENSBTAG00000017839	T-lymphoma invasion and metastasis-inducing protein 1 [Source:RefSeq peptide;Acc:NP_001071477]	100	100	100	100	100	100	100	100
Chr1:3507901-3508000	1	3507901	3508000	TIAM1	ENSBTAG00000017839	T-lymphoma invasion and metastasis-inducing protein 1 [Source:RefSeq peptide;Acc:NP_001071477]	86.8421	100	100	100	94.6759	100	100	100
Chr1:3510001-3510100	1	3510001	3510100	TIAM1	ENSBTAG00000017839	T-lymphoma invasion and metastasis-inducing protein 1 [Source:RefSeq peptide;Acc:NP_001071477]	NaN	0	75	100	NaN	0	100	100
Chr1:3511301-3511400	1	3511301	3511400	TIAM1	ENSBTAG00000017839	T-lymphoma invasion and metastasis-inducing protein 1 [Source:RefSeq peptide;Acc:NP_001071477]	95	NaN	57.1429	100	100	100	83.3333	100
Chr1:3511401-3511500	1	3511401	3511500	TIAM1	ENSBTAG00000017839	T-lymphoma invasion and metastasis-inducing protein 1 [Source:RefSeq peptide;Acc:NP_001071477]	NaN	100	100	100	100	NaN	100	97.5
Chr1:3511501-3511600	1	3511501	3511600	TIAM1	ENSBTAG00000017839	T-lymphoma invasion and metastasis-inducing protein 1 [Source:RefSeq peptide;Acc:NP_001071477]	100	57.1429	100	100	100	100	100	100
Chr1:3512301-3512400	1	3512301	3512400	TIAM1	ENSBTAG00000017839	T-lymphoma invasion and metastasis-inducing protein 1 [Source:RefSeq peptide;Acc:NP_001071477]	100	100	100	NaN	100	100	100	100
Chr1:3516801-3516900	1	3516801	3516900	TIAM1	ENSBTAG00000017839	T-lymphoma invasion and metastasis-inducing protein 1 [Source:RefSeq peptide;Acc:NP_001071477]	50	100	100	NaN	100	100	100	100
Chr1:3516901-3517000	1	3516901	3517000	TIAM1	ENSBTAG00000017839	T-lymphoma invasion and metastasis-inducing protein 1 [Source:RefSeq peptide;Acc:NP_001071477]	92	100	100	NaN	100	100	100	100
Chr1:3517001-3517100	1	3517001	3517100	TIAM1	ENSBTAG00000017839	T-lymphoma invasion and metastasis-inducing protein 1 [Source:RefSeq peptide;Acc:NP_001071477]	35.2941	90	66.6667	NaN	89.7059	NaN	100	100
Chr1:3518101-3518200	1	3518101	3518200	TIAM1	ENSBTAG00000017839	T-lymphoma invasion and metastasis-inducing protein 1 [Source:RefSeq peptide;Acc:NP_001071477]	100	100	100	100	100	NaN	100	100
Chr1:3518201-3518300	1	3518201	3518300	TIAM1	ENSBTAG00000017839	T-lymphoma invasion and metastasis-inducing protein 1 [Source:RefSeq peptide;Acc:NP_001071477]	100	100	100	100	100	NaN	100	100
Chr1:3520401-3520500	1	3520401	3520500	TIAM1	ENSBTAG00000017839	T-lymphoma invasion and metastasis-inducing protein 1 [Source:RefSeq peptide;Acc:NP_001071477]	NaN	100	100	100	0	100	82.5397	100
Chr1:3520601-3520700	1	3520601	3520700	TIAM1	ENSBTAG00000017839	T-lymphoma invasion and metastasis-inducing protein 1 [Source:RefSeq peptide;Acc:NP_001071477]	100	100	100	100	100	100	96.6667	93.75
Chr1:3520701-3520800	1	3520701	3520800	TIAM1	ENSBTAG00000017839	T-lymphoma invasion and metastasis-inducing protein 1 [Source:RefSeq peptide;Acc:NP_001071477]	100	72.9412	87.6191	NaN	100	NaN	100	100
Chr1:3520901-3521000	1	3520901	3521000	TIAM1	ENSBTAG00000017839	T-lymphoma invasion and metastasis-inducing protein 1 [Source:RefSeq peptide;Acc:NP_001071477]	100	100	100	NaN	100	100	NaN	100
Chr1:3521101-3521200	1	3521101	3521200	TIAM1	ENSBTAG00000017839	T-lymphoma invasion and metastasis-inducing protein 1 [Source:RefSeq peptide;Acc:NP_001071477]	NaN	100	70.5882	100	96	100	50	100
Chr1:3521201-3521300	1	3521201	3521300	TIAM1	ENSBTAG00000017839	T-lymphoma invasion and metastasis-inducing protein 1 [Source:RefSeq peptide;Acc:NP_001071477]	100	77.2727	100	NaN	100	100	100	100
Chr1:3521301-3521400	1	3521301	3521400	TIAM1	ENSBTAG00000017839	T-lymphoma invasion and metastasis-inducing protein 1 [Source:RefSeq peptide;Acc:NP_001071477]	100	100	100	100	100	100	95.7143	100
Chr1:3521401-3521500	1	3521401	3521500	TIAM1	ENSBTAG00000017839	T-lymphoma invasion and metastasis-inducing protein 1 [Source:RefSeq peptide;Acc:NP_001071477]	100	NaN	97.7273	100	100	100	96.7196	96.6667
Chr1:3522401-3522500	1	3522401	3522500	TIAM1	ENSBTAG00000017839	T-lymphoma invasion and metastasis-inducing protein 1 [Source:RefSeq peptide;Acc:NP_001071477]	100	100	100	0	100	100	100	100
Chr1:3522501-3522600	1	3522501	3522600	TIAM1	ENSBTAG00000017839	T-lymphoma invasion and metastasis-inducing protein 1 [Source:RefSeq peptide;Acc:NP_001071477]	100	100	NaN	100	93.75	100	98.3333	100
Chr1:3522601-3522700	1	3522601	3522700	TIAM1	ENSBTAG00000017839	T-lymphoma invasion and metastasis-inducing protein 1 [Source:RefSeq peptide;Acc:NP_001071477]	NaN	100	100	100	100	100	100	93.8597
Chr1:3522701-3522800	1	3522701	3522800	TIAM1	ENSBTAG00000017839	T-lymphoma invasion and metastasis-inducing protein 1 [Source:RefSeq peptide;Acc:NP_001071477]	100	76.3158	92.8572	100	93.75	100	100	100
Chr1:3527401-3527500	1	3527401	3527500	TIAM1	ENSBTAG00000017839	T-lymphoma invasion and metastasis-inducing protein 1 [Source:RefSeq peptide;Acc:NP_001071477]	100	100	100	100	100	100	100	NaN
Chr1:3527601-3527700	1	3527601	3527700	TIAM1	ENSBTAG00000017839	T-lymphoma invasion and metastasis-inducing protein 1 [Source:RefSeq peptide;Acc:NP_001071477]	100	100	100	NaN	100	89.7436	100	100
Chr1:3527701-3527800	1	3527701	3527800	TIAM1	ENSBTAG00000017839	T-lymphoma invasion and metastasis-inducing protein 1 [Source:RefSeq peptide;Acc:NP_001071477]	100	NaN	100	80.5556	100	100	100	100
Chr1:3527801-3527900	1	3527801	3527900	TIAM1	ENSBTAG00000017839	T-lymphoma invasion and metastasis-inducing protein 1 [Source:RefSeq peptide;Acc:NP_001071477]	100	NaN	100	100	100	100	100	100
Chr1:3530501-3530600	1	3530501	3530600	TIAM1	ENSBTAG00000017839	T-lymphoma invasion and metastasis-inducing protein 1 [Source:RefSeq peptide;Acc:NP_001071477]	100	NaN	100	100	100	NaN	100	100
Chr1:3531001-3531100	1	3531001	3531100	TIAM1	ENSBTAG00000017839	T-lymphoma invasion and metastasis-inducing protein 1 [Source:RefSeq peptide;Acc:NP_001071477]	NaN	100	100	100	100	100	87.5	100
Chr1:3531101-3531200	1	3531101	3531200	TIAM1	ENSBTAG00000017839	T-lymphoma invasion and metastasis-inducing protein 1 [Source:RefSeq peptide;Acc:NP_001071477]	NaN	100	86.5385	100	100	100	100	100
Chr1:3531201-3531300	1	3531201	3531300	TIAM1	ENSBTAG00000017839	T-lymphoma invasion and metastasis-inducing protein 1 [Source:RefSeq peptide;Acc:NP_001071477]	100	100	100	100	100	100	100	73.913
Chr1:3532301-3532400	1	3532301	3532400	TIAM1	ENSBTAG00000017839	T-lymphoma invasion and metastasis-inducing protein 1 [Source:RefSeq peptide;Acc:NP_001071477]	98.5294	66.6667	100	NaN	NaN	100	96.4286	100
Chr1:3532401-3532500	1	3532401	3532500	TIAM1	ENSBTAG00000017839	T-lymphoma invasion and metastasis-inducing protein 1 [Source:RefSeq peptide;Acc:NP_001071477]	89.2857	100	94.3182	NaN	84.0909	NaN	100	100
Chr1:3532501-3532600	1	3532501	3532600	TIAM1	ENSBTAG00000017839	T-lymphoma invasion and metastasis-inducing protein 1 [Source:RefSeq peptide;Acc:NP_001071477]	100	100	100	NaN	100	NaN	100	100
Chr1:3534801-3534900	1	3534801	3534900	TIAM1	ENSBTAG00000017839	T-lymphoma invasion and metastasis-inducing protein 1 [Source:RefSeq peptide;Acc:NP_001071477]	100	100	100	100	NaN	100	100	100
Chr1:3550001-3550100	1	3550001	3550100	TIAM1	ENSBTAG00000017839	T-lymphoma invasion and metastasis-inducing protein 1 [Source:RefSeq peptide;Acc:NP_001071477]	NaN	50	96	93.5714	0	NaN	96	100
Chr1:3550101-3550200	1	3550101	3550200	TIAM1	ENSBTAG00000017839	T-lymphoma invasion and metastasis-inducing protein 1 [Source:RefSeq peptide;Acc:NP_001071477]	NaN	100	91.6667	100	80	NaN	90	100
Chr1:3553801-3553900	1	3553801	3553900	TIAM1	ENSBTAG00000017839	T-lymphoma invasion and metastasis-inducing protein 1 [Source:RefSeq peptide;Acc:NP_001071477]	100	NaN	100	100	50	100	100	100
Chr1:3553901-3554000	1	3553901	3554000	TIAM1	ENSBTAG00000017839	T-lymphoma invasion and metastasis-inducing protein 1 [Source:RefSeq peptide;Acc:NP_001071477]	100	NaN	100	100	100	100	100	100
Chr1:3557301-3557400	1	3557301	3557400	TIAM1	ENSBTAG00000017839	T-lymphoma invasion and metastasis-inducing protein 1 [Source:RefSeq peptide;Acc:NP_001071477]	75.641	NaN	90	85.7143	82.3232	85.7143	80.8163	80.2387
Chr1:3557401-3557500	1	3557401	3557500	TIAM1	ENSBTAG00000017839	T-lymphoma invasion and metastasis-inducing protein 1 [Source:RefSeq peptide;Acc:NP_001071477]	100	NaN	100	50	NaN	100	100	100
Chr1:3557701-3557800	1	3557701	3557800	TIAM1	ENSBTAG00000017839	T-lymphoma invasion and metastasis-inducing protein 1 [Source:RefSeq peptide;Acc:NP_001071477]	100	100	79.1667	100	100	NaN	96.4286	91.2162
Chr1:3557801-3557900	1	3557801	3557900	TIAM1	ENSBTAG00000017839	T-lymphoma invasion and metastasis-inducing protein 1 [Source:RefSeq peptide;Acc:NP_001071477]	100	100	100	100	100	NaN	100	100
Chr1:3557901-3558000	1	3557901	3558000	TIAM1	ENSBTAG00000017839	T-lymphoma invasion and metastasis-inducing protein 1 [Source:RefSeq peptide;Acc:NP_001071477]	100	100	0	100	100	NaN	75	100
Chr1:3568201-3568300	1	3568201	3568300	TIAM1	ENSBTAG00000017839	T-lymphoma invasion and metastasis-inducing protein 1 [Source:RefSeq peptide;Acc:NP_001071477]	100	100	NaN	100	100	100	100	53.3333
Chr1:3568301-3568400	1	3568301	3568400	TIAM1	ENSBTAG00000017839	T-lymphoma invasion and metastasis-inducing protein 1 [Source:RefSeq peptide;Acc:NP_001071477]	95	100	100	100	91.358	91.6667	87.0348	75
Chr1:3568401-3568500	1	3568401	3568500	TIAM1	ENSBTAG00000017839	T-lymphoma invasion and metastasis-inducing protein 1 [Source:RefSeq peptide;Acc:NP_001071477]	100	100	100	NaN	100	100	88.5714	100
Chr1:3568501-3568600	1	3568501	3568600	TIAM1	ENSBTAG00000017839	T-lymphoma invasion and metastasis-inducing protein 1 [Source:RefSeq peptide;Acc:NP_001071477]	100	100	100	100	100	NaN	100	100
Chr1:3570901-3571000	1	3570901	3571000	TIAM1	ENSBTAG00000017839	T-lymphoma invasion and metastasis-inducing protein 1 [Source:RefSeq peptide;Acc:NP_001071477]	100	94.6237	100	100	100	100	100	99.5614
Chr1:3571001-3571100	1	3571001	3571100	TIAM1	ENSBTAG00000017839	T-lymphoma invasion and metastasis-inducing protein 1 [Source:RefSeq peptide;Acc:NP_001071477]	94.5098	100	94.4932	100	100	99.8264	99.7368	97.8431
Chr1:3571101-3571200	1	3571101	3571200	TIAM1	ENSBTAG00000017839	T-lymphoma invasion and metastasis-inducing protein 1 [Source:RefSeq peptide;Acc:NP_001071477]	100	100	100	100	100	99.6296	88.2143	98.6395
Chr1:3571201-3571300	1	3571201	3571300	TIAM1	ENSBTAG00000017839	T-lymphoma invasion and metastasis-inducing protein 1 [Source:RefSeq peptide;Acc:NP_001071477]	100	100	100	100	100	66.6667	91.3043	100
Chr1:3571401-3571500	1	3571401	3571500	TIAM1	ENSBTAG00000017839	T-lymphoma invasion and metastasis-inducing protein 1 [Source:RefSeq peptide;Acc:NP_001071477]	NaN	100	100	100	100	100	NaN	100
Chr1:3572501-3572600	1	3572501	3572600	TIAM1	ENSBTAG00000017839	T-lymphoma invasion and metastasis-inducing protein 1 [Source:RefSeq peptide;Acc:NP_001071477]	100	100	NaN	100	100	100	85	100
Chr1:3572601-3572700	1	3572601	3572700	TIAM1	ENSBTAG00000017839	T-lymphoma invasion and metastasis-inducing protein 1 [Source:RefSeq peptide;Acc:NP_001071477]	89.2857	99.0385	85.2941	100	87.1753	100	100	100
Chr1:3573401-3573500	1	3573401	3573500	TIAM1	ENSBTAG00000017839	T-lymphoma invasion and metastasis-inducing protein 1 [Source:RefSeq peptide;Acc:NP_001071477]	100	100	100	100	100	100	100	100
Chr1:3573501-3573600	1	3573501	3573600	TIAM1	ENSBTAG00000017839	T-lymphoma invasion and metastasis-inducing protein 1 [Source:RefSeq peptide;Acc:NP_001071477]	100	97.2222	100	100	100	100	100	100
Chr1:3573701-3573800	1	3573701	3573800	TIAM1	ENSBTAG00000017839	T-lymphoma invasion and metastasis-inducing protein 1 [Source:RefSeq peptide;Acc:NP_001071477]	66.6667	84.127	100	100	100	100	97.2222	100
Chr1:3574601-3574700	1	3574601	3574700	TIAM1	ENSBTAG00000017839	T-lymphoma invasion and metastasis-inducing protein 1 [Source:RefSeq peptide;Acc:NP_001071477]	100	100	100	NaN	100	NaN	100	100
Chr1:3574801-3574900	1	3574801	3574900	TIAM1	ENSBTAG00000017839	T-lymphoma invasion and metastasis-inducing protein 1 [Source:RefSeq peptide;Acc:NP_001071477]	50	100	42.8571	NaN	100	100	50	100
Chr1:3576601-3576700	1	3576601	3576700	TIAM1	ENSBTAG00000017839	T-lymphoma invasion and metastasis-inducing protein 1 [Source:RefSeq peptide;Acc:NP_001071477]	100	NaN	100	100	100	100	100	NaN
Chr1:3576801-3576900	1	3576801	3576900	TIAM1	ENSBTAG00000017839	T-lymphoma invasion and metastasis-inducing protein 1 [Source:RefSeq peptide;Acc:NP_001071477]	100	100	94.7369	100	100	100	100	100
Chr1:3576901-3577000	1	3576901	3577000	TIAM1	ENSBTAG00000017839	T-lymphoma invasion and metastasis-inducing protein 1 [Source:RefSeq peptide;Acc:NP_001071477]	100	100	100	NaN	100	100	100	100
Chr1:3579201-3579300	1	3579201	3579300	TIAM1	ENSBTAG00000017839	T-lymphoma invasion and metastasis-inducing protein 1 [Source:RefSeq peptide;Acc:NP_001071477]	100	100	100	NaN	100	100	100	100
Chr1:3579301-3579400	1	3579301	3579400	TIAM1	ENSBTAG00000017839	T-lymphoma invasion and metastasis-inducing protein 1 [Source:RefSeq peptide;Acc:NP_001071477]	100	100	100	100	NaN	58.3333	85.7143	92
Chr1:3579401-3579500	1	3579401	3579500	TIAM1	ENSBTAG00000017839	T-lymphoma invasion and metastasis-inducing protein 1 [Source:RefSeq peptide;Acc:NP_001071477]	100	100	100	100	100	98.3333	96.2998	96.2281
Chr1:3579501-3579600	1	3579501	3579600	TIAM1	ENSBTAG00000017839	T-lymphoma invasion and metastasis-inducing protein 1 [Source:RefSeq peptide;Acc:NP_001071477]	100	100	93.75	100	NaN	100	100	100
Chr1:3579601-3579700	1	3579601	3579700	TIAM1	ENSBTAG00000017839	T-lymphoma invasion and metastasis-inducing protein 1 [Source:RefSeq peptide;Acc:NP_001071477]	NaN	100	100	100	100	100	97.9167	100
Chr1:3580201-3580300	1	3580201	3580300	TIAM1	ENSBTAG00000017839	T-lymphoma invasion and metastasis-inducing protein 1 [Source:RefSeq peptide;Acc:NP_001071477]	100	100	100	NaN	100	NaN	100	100
Chr1:3580401-3580500	1	3580401	3580500	TIAM1	ENSBTAG00000017839	T-lymphoma invasion and metastasis-inducing protein 1 [Source:RefSeq peptide;Acc:NP_001071477]	100	100	100	NaN	100	NaN	100	100
Chr1:3581501-3581600	1	3581501	3581600	TIAM1	ENSBTAG00000017839	T-lymphoma invasion and metastasis-inducing protein 1 [Source:RefSeq peptide;Acc:NP_001071477]	NaN	100	100	100	100	100	NaN	100
Chr1:3586001-3586100	1	3586001	3586100	TIAM1	ENSBTAG00000017839	T-lymphoma invasion and metastasis-inducing protein 1 [Source:RefSeq peptide;Acc:NP_001071477]	100	91.0714	100	NaN	100	100	100	100
Chr1:3587101-3587200	1	3587101	3587200	TIAM1	ENSBTAG00000017839	T-lymphoma invasion and metastasis-inducing protein 1 [Source:RefSeq peptide;Acc:NP_001071477]	100	100	100	100	100	NaN	100	100
Chr1:3587201-3587300	1	3587201	3587300	TIAM1	ENSBTAG00000017839	T-lymphoma invasion and metastasis-inducing protein 1 [Source:RefSeq peptide;Acc:NP_001071477]	NaN	66.6667	89.7727	75	80	70.6667	100	NaN
Chr1:3587301-3587400	1	3587301	3587400	TIAM1	ENSBTAG00000017839	T-lymphoma invasion and metastasis-inducing protein 1 [Source:RefSeq peptide;Acc:NP_001071477]	NaN	33.3333	25.7143	25	50	50	0	33.3333
Chr1:3587601-3587700	1	3587601	3587700	TIAM1	ENSBTAG00000017839	T-lymphoma invasion and metastasis-inducing protein 1 [Source:RefSeq peptide;Acc:NP_001071477]	89.8438	NaN	95.6522	100	100	100	100	93.421
Chr1:3587701-3587800	1	3587701	3587800	TIAM1	ENSBTAG00000017839	T-lymphoma invasion and metastasis-inducing protein 1 [Source:RefSeq peptide;Acc:NP_001071477]	50	NaN	50	50	50	50	50	50
Chr1:3588301-3588400	1	3588301	3588400	TIAM1	ENSBTAG00000017839	T-lymphoma invasion and metastasis-inducing protein 1 [Source:RefSeq peptide;Acc:NP_001071477]	84.8485	100	100	100	75	NaN	88.8889	100
Chr1:3588801-3588900	1	3588801	3588900	TIAM1	ENSBTAG00000017839	T-lymphoma invasion and metastasis-inducing protein 1 [Source:RefSeq peptide;Acc:NP_001071477]	NaN	100	100	81.8182	95.2381	100	100	98.4848
Chr1:3588901-3589000	1	3588901	3589000	TIAM1	ENSBTAG00000017839	T-lymphoma invasion and metastasis-inducing protein 1 [Source:RefSeq peptide;Acc:NP_001071477]	100	92.3588	100	95.8333	88.2653	100	98.9011	92.299
Chr1:3589001-3589100	1	3589001	3589100	TIAM1	ENSBTAG00000017839	T-lymphoma invasion and metastasis-inducing protein 1 [Source:RefSeq peptide;Acc:NP_001071477]	100	100	90.9091	100	100	100	100	100
Chr1:3589101-3589200	1	3589101	3589200	TIAM1	ENSBTAG00000017839	T-lymphoma invasion and metastasis-inducing protein 1 [Source:RefSeq peptide;Acc:NP_001071477]	NaN	100	100	70	100	100	100	50
Chr1:3590101-3590200	1	3590101	3590200	TIAM1	ENSBTAG00000017839	T-lymphoma invasion and metastasis-inducing protein 1 [Source:RefSeq peptide;Acc:NP_001071477]	100	100	NaN	81.8182	100	100	100	100
Chr1:3590201-3590300	1	3590201	3590300	TIAM1	ENSBTAG00000017839	T-lymphoma invasion and metastasis-inducing protein 1 [Source:RefSeq peptide;Acc:NP_001071477]	80	77.9221	100	64.0909	85.0202	100	100	100
Chr1:3590301-3590400	1	3590301	3590400	TIAM1	ENSBTAG00000017839	T-lymphoma invasion and metastasis-inducing protein 1 [Source:RefSeq peptide;Acc:NP_001071477]	NaN	100	100	100	83.3333	100	81.25	100
Chr1:3591601-3591700	1	3591601	3591700	TIAM1	ENSBTAG00000017839	T-lymphoma invasion and metastasis-inducing protein 1 [Source:RefSeq peptide;Acc:NP_001071477]	NaN	100	100	100	NaN	100	100	100
Chr1:3591701-3591800	1	3591701	3591800	TIAM1	ENSBTAG00000017839	T-lymphoma invasion and metastasis-inducing protein 1 [Source:RefSeq peptide;Acc:NP_001071477]	NaN	100	100	100	NaN	100	85.7143	100
Chr1:3591801-3591900	1	3591801	3591900	TIAM1	ENSBTAG00000017839	T-lymphoma invasion and metastasis-inducing protein 1 [Source:RefSeq peptide;Acc:NP_001071477]	100	100	100	50	100	100	94.1176	96.3636
Chr1:3592401-3592500	1	3592401	3592500	TIAM1	ENSBTAG00000017839	T-lymphoma invasion and metastasis-inducing protein 1 [Source:RefSeq peptide;Acc:NP_001071477]	100	100	100	NaN	100	100	100	100
Chr1:3593101-3593200	1	3593101	3593200	TIAM1	ENSBTAG00000017839	T-lymphoma invasion and metastasis-inducing protein 1 [Source:RefSeq peptide;Acc:NP_001071477]	100	100	100	NaN	100	100	100	100
Chr1:3593301-3593400	1	3593301	3593400	TIAM1	ENSBTAG00000017839	T-lymphoma invasion and metastasis-inducing protein 1 [Source:RefSeq peptide;Acc:NP_001071477]	100	100	100	93.75	100	100	99.7024	98.0159
Chr1:3593401-3593500	1	3593401	3593500	TIAM1	ENSBTAG00000017839	T-lymphoma invasion and metastasis-inducing protein 1 [Source:RefSeq peptide;Acc:NP_001071477]	100	100	100	78.6667	100	100	100	87.8788
Chr1:3593501-3593600	1	3593501	3593600	TIAM1	ENSBTAG00000017839	T-lymphoma invasion and metastasis-inducing protein 1 [Source:RefSeq peptide;Acc:NP_001071477]	100	100	100	100	100	0	100	98.3871
Chr1:3593601-3593700	1	3593601	3593700	TIAM1	ENSBTAG00000017839	T-lymphoma invasion and metastasis-inducing protein 1 [Source:RefSeq peptide;Acc:NP_001071477]	26.6667	100	42.8571	100	100	NaN	100	100
Chr1:3598901-3599000	1	3598901	3599000	TIAM1	ENSBTAG00000017839	T-lymphoma invasion and metastasis-inducing protein 1 [Source:RefSeq peptide;Acc:NP_001071477]	60	100	100	100	99.2064	100	92.1875	50
Chr1:3599001-3599100	1	3599001	3599100	TIAM1	ENSBTAG00000017839	T-lymphoma invasion and metastasis-inducing protein 1 [Source:RefSeq peptide;Acc:NP_001071477]	100	NaN	100	100	100	NaN	100	100
Chr1:3600401-3600500	1	3600401	3600500	TIAM1	ENSBTAG00000017839	T-lymphoma invasion and metastasis-inducing protein 1 [Source:RefSeq peptide;Acc:NP_001071477]	100	100	100	70.2703	100	100	100	94.7115
Chr1:3600501-3600600	1	3600501	3600600	TIAM1	ENSBTAG00000017839	T-lymphoma invasion and metastasis-inducing protein 1 [Source:RefSeq peptide;Acc:NP_001071477]	100	100	100	100	100	100	100	100
Chr1:3600601-3600700	1	3600601	3600700	TIAM1	ENSBTAG00000017839	T-lymphoma invasion and metastasis-inducing protein 1 [Source:RefSeq peptide;Acc:NP_001071477]	100	100	87.9121	100	100	100	100	100
Chr1:3600701-3600800	1	3600701	3600800	TIAM1	ENSBTAG00000017839	T-lymphoma invasion and metastasis-inducing protein 1 [Source:RefSeq peptide;Acc:NP_001071477]	98.3333	100	100	100	100	100	96.2278	100
Chr1:3600801-3600900	1	3600801	3600900	TIAM1	ENSBTAG00000017839	T-lymphoma invasion and metastasis-inducing protein 1 [Source:RefSeq peptide;Acc:NP_001071477]	100	100	100	100	100	100	100	100
Chr1:3600901-3601000	1	3600901	3601000	TIAM1	ENSBTAG00000017839	T-lymphoma invasion and metastasis-inducing protein 1 [Source:RefSeq peptide;Acc:NP_001071477]	100	68.6274	76.4706	NaN	100	NaN	99.0991	100
Chr1:3601001-3601100	1	3601001	3601100	TIAM1	ENSBTAG00000017839	T-lymphoma invasion and metastasis-inducing protein 1 [Source:RefSeq peptide;Acc:NP_001071477]	100	94.2029	100	100	100	75	100	88.8889
Chr1:3601101-3601200	1	3601101	3601200	TIAM1	ENSBTAG00000017839	T-lymphoma invasion and metastasis-inducing protein 1 [Source:RefSeq peptide;Acc:NP_001071477]	80	100	100	NaN	100	100	100	100
Chr1:3603501-3603600	1	3603501	3603600	TIAM1	ENSBTAG00000017839	T-lymphoma invasion and metastasis-inducing protein 1 [Source:RefSeq peptide;Acc:NP_001071477]	NaN	100	100	100	100	NaN	100	66.6667
Chr1:3603601-3603700	1	3603601	3603700	TIAM1	ENSBTAG00000017839	T-lymphoma invasion and metastasis-inducing protein 1 [Source:RefSeq peptide;Acc:NP_001071477]	100	93.9394	100	83.3333	100	NaN	100	99.1071
Chr1:3603701-3603800	1	3603701	3603800	TIAM1	ENSBTAG00000017839	T-lymphoma invasion and metastasis-inducing protein 1 [Source:RefSeq peptide;Acc:NP_001071477]	100	100	100	100	94.8276	NaN	100	80.7065
Chr1:3603801-3603900	1	3603801	3603900	TIAM1	ENSBTAG00000017839	T-lymphoma invasion and metastasis-inducing protein 1 [Source:RefSeq peptide;Acc:NP_001071477]	100	100	87.5	100	100	NaN	96.3505	86.2175
Chr1:3603901-3604000	1	3603901	3604000	TIAM1	ENSBTAG00000017839	T-lymphoma invasion and metastasis-inducing protein 1 [Source:RefSeq peptide;Acc:NP_001071477]	97.2973	NaN	100	100	100	NaN	94.7369	100
Chr1:3605001-3605100	1	3605001	3605100	TIAM1	ENSBTAG00000017839	T-lymphoma invasion and metastasis-inducing protein 1 [Source:RefSeq peptide;Acc:NP_001071477]	100	0	100	NaN	100	NaN	100	100
Chr1:3605701-3605800	1	3605701	3605800	TIAM1	ENSBTAG00000017839	T-lymphoma invasion and metastasis-inducing protein 1 [Source:RefSeq peptide;Acc:NP_001071477]	NaN	100	100	100	100	100	20	92.8571
Chr1:3605801-3605900	1	3605801	3605900	TIAM1	ENSBTAG00000017839	T-lymphoma invasion and metastasis-inducing protein 1 [Source:RefSeq peptide;Acc:NP_001071477]	100	87.5	100	100	100	100	88.5714	100
Chr1:3605901-3606000	1	3605901	3606000	TIAM1	ENSBTAG00000017839	T-lymphoma invasion and metastasis-inducing protein 1 [Source:RefSeq peptide;Acc:NP_001071477]	100	100	100	NaN	100	100	100	100
Chr1:3606001-3606100	1	3606001	3606100	TIAM1	ENSBTAG00000017839	T-lymphoma invasion and metastasis-inducing protein 1 [Source:RefSeq peptide;Acc:NP_001071477]	NaN	100	100	100	100	100	50	100
Chr1:3606101-3606200	1	3606101	3606200	TIAM1	ENSBTAG00000017839	T-lymphoma invasion and metastasis-inducing protein 1 [Source:RefSeq peptide;Acc:NP_001071477]	NaN	83.3333	71.4286	100	100	100	100	100
Chr1:3613501-3613600	1	3613501	3613600	TIAM1	ENSBTAG00000017839	T-lymphoma invasion and metastasis-inducing protein 1 [Source:RefSeq peptide;Acc:NP_001071477]	100	80	NaN	80	82.6577	80	96.3636	52.8058
Chr1:3613601-3613700	1	3613601	3613700	TIAM1	ENSBTAG00000017839	T-lymphoma invasion and metastasis-inducing protein 1 [Source:RefSeq peptide;Acc:NP_001071477]	100	100	100	90.4762	98.3507	91.5642	97.4026	98.0848
Chr1:3613801-3613900	1	3613801	3613900	TIAM1	ENSBTAG00000017839	T-lymphoma invasion and metastasis-inducing protein 1 [Source:RefSeq peptide;Acc:NP_001071477]	100	100	100	NaN	100	61.5385	100	100
Chr1:3614901-3615000	1	3614901	3615000	TIAM1	ENSBTAG00000017839	T-lymphoma invasion and metastasis-inducing protein 1 [Source:RefSeq peptide;Acc:NP_001071477]	100	100	100	100	100	NaN	100	100
Chr1:3615001-3615100	1	3615001	3615100	TIAM1	ENSBTAG00000017839	T-lymphoma invasion and metastasis-inducing protein 1 [Source:RefSeq peptide;Acc:NP_001071477]	100	100	100	NaN	100	NaN	100	100
Chr1:3615101-3615200	1	3615101	3615200	TIAM1	ENSBTAG00000017839	T-lymphoma invasion and metastasis-inducing protein 1 [Source:RefSeq peptide;Acc:NP_001071477]	89.2282	100	100	100	86.6667	NaN	100	98.8889
Chr1:3615201-3615300	1	3615201	3615300	TIAM1	ENSBTAG00000017839	T-lymphoma invasion and metastasis-inducing protein 1 [Source:RefSeq peptide;Acc:NP_001071477]	100	100	100	NaN	100	50	NaN	100
Chr1:3615301-3615400	1	3615301	3615400	TIAM1	ENSBTAG00000017839	T-lymphoma invasion and metastasis-inducing protein 1 [Source:RefSeq peptide;Acc:NP_001071477]	100	100	100	NaN	100	NaN	100	81.25
Chr1:3615401-3615500	1	3615401	3615500	TIAM1	ENSBTAG00000017839	T-lymphoma invasion and metastasis-inducing protein 1 [Source:RefSeq peptide;Acc:NP_001071477]	100	NaN	100	100	100	NaN	100	62.5
Chr1:3615501-3615600	1	3615501	3615600	TIAM1	ENSBTAG00000017839	T-lymphoma invasion and metastasis-inducing protein 1 [Source:RefSeq peptide;Acc:NP_001071477]	100	NaN	100	100	100	100	100	100
Chr1:3615601-3615700	1	3615601	3615700	TIAM1	ENSBTAG00000017839	T-lymphoma invasion and metastasis-inducing protein 1 [Source:RefSeq peptide;Acc:NP_001071477]	100	100	100	100	66.6667	NaN	100	94.9219
Chr1:3615701-3615800	1	3615701	3615800	TIAM1	ENSBTAG00000017839	T-lymphoma invasion and metastasis-inducing protein 1 [Source:RefSeq peptide;Acc:NP_001071477]	100	100	NaN	100	100	NaN	100	100
Chr1:3620601-3620700	1	3620601	3620700	TIAM1	ENSBTAG00000017839	T-lymphoma invasion and metastasis-inducing protein 1 [Source:RefSeq peptide;Acc:NP_001071477]	100	NaN	100	81.9444	100	100	100	100
Chr1:3621001-3621100	1	3621001	3621100	TIAM1	ENSBTAG00000017839	T-lymphoma invasion and metastasis-inducing protein 1 [Source:RefSeq peptide;Acc:NP_001071477]	100	NaN	100	100	NaN	100	77.2727	100
Chr1:3621701-3621800	1	3621701	3621800	TIAM1	ENSBTAG00000017839	T-lymphoma invasion and metastasis-inducing protein 1 [Source:RefSeq peptide;Acc:NP_001071477]	100	100	100	100	100	100	100	100
Chr1:3621801-3621900	1	3621801	3621900	TIAM1	ENSBTAG00000017839	T-lymphoma invasion and metastasis-inducing protein 1 [Source:RefSeq peptide;Acc:NP_001071477]	98.8205	80	97.7778	100	100	100	85.1948	92.8105
Chr1:3621901-3622000	1	3621901	3622000	TIAM1	ENSBTAG00000017839	T-lymphoma invasion and metastasis-inducing protein 1 [Source:RefSeq peptide;Acc:NP_001071477]	87.8788	100	100	NaN	100	100	100	100
Chr1:3622001-3622100	1	3622001	3622100	TIAM1	ENSBTAG00000017839	T-lymphoma invasion and metastasis-inducing protein 1 [Source:RefSeq peptide;Acc:NP_001071477]	100	100	100	100	90.2778	100	77.7778	78.4314
Chr1:3622201-3622300	1	3622201	3622300	TIAM1	ENSBTAG00000017839	T-lymphoma invasion and metastasis-inducing protein 1 [Source:RefSeq peptide;Acc:NP_001071477]	100	100	100	NaN	100	100	83.0688	100
Chr1:3622301-3622400	1	3622301	3622400	TIAM1	ENSBTAG00000017839	T-lymphoma invasion and metastasis-inducing protein 1 [Source:RefSeq peptide;Acc:NP_001071477]	99.0476	100	100	100	100	84.127	88.2353	99.4624
Chr1:3622401-3622500	1	3622401	3622500	TIAM1	ENSBTAG00000017839	T-lymphoma invasion and metastasis-inducing protein 1 [Source:RefSeq peptide;Acc:NP_001071477]	100	100	100	100	100	100	100	100
Chr1:3622501-3622600	1	3622501	3622600	TIAM1	ENSBTAG00000017839	T-lymphoma invasion and metastasis-inducing protein 1 [Source:RefSeq peptide;Acc:NP_001071477]	100	100	100	100	100	100	93.0481	100
Chr1:3622601-3622700	1	3622601	3622700	TIAM1	ENSBTAG00000017839	T-lymphoma invasion and metastasis-inducing protein 1 [Source:RefSeq peptide;Acc:NP_001071477]	100	100	NaN	100	100	100	100	100
Chr1:3625601-3625700	1	3625601	3625700	TIAM1	ENSBTAG00000017839	T-lymphoma invasion and metastasis-inducing protein 1 [Source:RefSeq peptide;Acc:NP_001071477]	100	100	100	NaN	100	100	100	100
Chr1:3625701-3625800	1	3625701	3625800	TIAM1	ENSBTAG00000017839	T-lymphoma invasion and metastasis-inducing protein 1 [Source:RefSeq peptide;Acc:NP_001071477]	100	100	91.3461	66.6667	94.5652	100	100	100
Chr1:3625801-3625900	1	3625801	3625900	TIAM1	ENSBTAG00000017839	T-lymphoma invasion and metastasis-inducing protein 1 [Source:RefSeq peptide;Acc:NP_001071477]	100	100	100	NaN	100	100	89.8026	99.5833
Chr1:3625901-3626000	1	3625901	3626000	TIAM1	ENSBTAG00000017839	T-lymphoma invasion and metastasis-inducing protein 1 [Source:RefSeq peptide;Acc:NP_001071477]	100	100	95.4023	100	100	100	100	100
Chr1:3626101-3626200	1	3626101	3626200	TIAM1	ENSBTAG00000017839	T-lymphoma invasion and metastasis-inducing protein 1 [Source:RefSeq peptide;Acc:NP_001071477]	100	100	100	NaN	100	75	NaN	100
Chr1:3626901-3627000	1	3626901	3627000	TIAM1	ENSBTAG00000017839	T-lymphoma invasion and metastasis-inducing protein 1 [Source:RefSeq peptide;Acc:NP_001071477]	100	100	NaN	100	100	NaN	95.4545	100
Chr1:3627101-3627200	1	3627101	3627200	TIAM1	ENSBTAG00000017839	T-lymphoma invasion and metastasis-inducing protein 1 [Source:RefSeq peptide;Acc:NP_001071477]	100	100	NaN	100	100	100	100	100
Chr1:3627201-3627300	1	3627201	3627300	TIAM1	ENSBTAG00000017839	T-lymphoma invasion and metastasis-inducing protein 1 [Source:RefSeq peptide;Acc:NP_001071477]	100	100	100	100	100	100	97.1429	100
Chr1:3631501-3631600	1	3631501	3631600	TIAM1	ENSBTAG00000017839	T-lymphoma invasion and metastasis-inducing protein 1 [Source:RefSeq peptide;Acc:NP_001071477]	100	100	100	NaN	100	100	100	100
Chr1:3631601-3631700	1	3631601	3631700	TIAM1	ENSBTAG00000017839	T-lymphoma invasion and metastasis-inducing protein 1 [Source:RefSeq peptide;Acc:NP_001071477]	100	100	100	NaN	100	NaN	100	100
Chr1:3631701-3631800	1	3631701	3631800	TIAM1	ENSBTAG00000017839	T-lymphoma invasion and metastasis-inducing protein 1 [Source:RefSeq peptide;Acc:NP_001071477]	100	NaN	100	100	100	100	100	100
Chr1:3631801-3631900	1	3631801	3631900	TIAM1	ENSBTAG00000017839	T-lymphoma invasion and metastasis-inducing protein 1 [Source:RefSeq peptide;Acc:NP_001071477]	100	NaN	100	100	100	100	100	100
Chr1:3632001-3632100	1	3632001	3632100	TIAM1	ENSBTAG00000017839	T-lymphoma invasion and metastasis-inducing protein 1 [Source:RefSeq peptide;Acc:NP_001071477]	0	NaN	0	0	0	0	0	0
Chr1:3632501-3632600	1	3632501	3632600	TIAM1	ENSBTAG00000017839	T-lymphoma invasion and metastasis-inducing protein 1 [Source:RefSeq peptide;Acc:NP_001071477]	100	NaN	100	100	NaN	100	100	100
Chr1:3632701-3632800	1	3632701	3632800	TIAM1	ENSBTAG00000017839	T-lymphoma invasion and metastasis-inducing protein 1 [Source:RefSeq peptide;Acc:NP_001071477]	100	100	100	NaN	NaN	100	100	100
Chr1:3633101-3633200	1	3633101	3633200	TIAM1	ENSBTAG00000017839	T-lymphoma invasion and metastasis-inducing protein 1 [Source:RefSeq peptide;Acc:NP_001071477]	NaN	50	20	0	NaN	100	100	100
Chr1:3634401-3634500	1	3634401	3634500	TIAM1	ENSBTAG00000017839	T-lymphoma invasion and metastasis-inducing protein 1 [Source:RefSeq peptide;Acc:NP_001071477]	100	100	NaN	100	NaN	93.75	100	66.6667
Chr1:3638801-3638900	1	3638801	3638900	TIAM1	ENSBTAG00000017839	T-lymphoma invasion and metastasis-inducing protein 1 [Source:RefSeq peptide;Acc:NP_001071477]	NaN	100	76.69	100	95	100	100	91.8919
Chr1:3638901-3639000	1	3638901	3639000	TIAM1	ENSBTAG00000017839	T-lymphoma invasion and metastasis-inducing protein 1 [Source:RefSeq peptide;Acc:NP_001071477]	NaN	100	100	81.1111	100	NaN	83.3333	100
Chr1:3639801-3639900	1	3639801	3639900	TIAM1	ENSBTAG00000017839	T-lymphoma invasion and metastasis-inducing protein 1 [Source:RefSeq peptide;Acc:NP_001071477]	100	100	100	NaN	100	NaN	100	100
Chr1:3640101-3640200	1	3640101	3640200	TIAM1	ENSBTAG00000017839	T-lymphoma invasion and metastasis-inducing protein 1 [Source:RefSeq peptide;Acc:NP_001071477]	100	100	100	NaN	100	100	100	NaN
Chr1:3640201-3640300	1	3640201	3640300	TIAM1	ENSBTAG00000017839	T-lymphoma invasion and metastasis-inducing protein 1 [Source:RefSeq peptide;Acc:NP_001071477]	NaN	100	100	100	100	100	100	NaN
Chr1:3641101-3641200	1	3641101	3641200	TIAM1	ENSBTAG00000017839	T-lymphoma invasion and metastasis-inducing protein 1 [Source:RefSeq peptide;Acc:NP_001071477]	100	100	92.5926	NaN	100	100	100	100
Chr1:3641201-3641300	1	3641201	3641300	TIAM1	ENSBTAG00000017839	T-lymphoma invasion and metastasis-inducing protein 1 [Source:RefSeq peptide;Acc:NP_001071477]	100	100	95.2381	NaN	100	100	94.2529	100
Chr1:3647101-3647200	1	3647101	3647200	TIAM1	ENSBTAG00000017839	T-lymphoma invasion and metastasis-inducing protein 1 [Source:RefSeq peptide;Acc:NP_001071477]	100	100	100	NaN	100	66.6667	100	100
Chr1:3647201-3647300	1	3647201	3647300	TIAM1	ENSBTAG00000017839	T-lymphoma invasion and metastasis-inducing protein 1 [Source:RefSeq peptide;Acc:NP_001071477]	100	66.6667	100	NaN	100	100	100	100
Chr1:3648601-3648700	1	3648601	3648700	TIAM1	ENSBTAG00000017839	T-lymphoma invasion and metastasis-inducing protein 1 [Source:RefSeq peptide;Acc:NP_001071477]	100	100	100	NaN	100	95	100	64.7059
Chr1:3648701-3648800	1	3648701	3648800	TIAM1	ENSBTAG00000017839	T-lymphoma invasion and metastasis-inducing protein 1 [Source:RefSeq peptide;Acc:NP_001071477]	99.4048	100	91.0331	100	100	96.2121	96.2037	95.9596
Chr1:3648801-3648900	1	3648801	3648900	TIAM1	ENSBTAG00000017839	T-lymphoma invasion and metastasis-inducing protein 1 [Source:RefSeq peptide;Acc:NP_001071477]	90	100	100	100	100	100	100	96.8469
Chr1:3648901-3649000	1	3648901	3649000	TIAM1	ENSBTAG00000017839	T-lymphoma invasion and metastasis-inducing protein 1 [Source:RefSeq peptide;Acc:NP_001071477]	100	86.4583	100	80.8824	100	100	96.4286	100
Chr1:3649001-3649100	1	3649001	3649100	TIAM1	ENSBTAG00000017839	T-lymphoma invasion and metastasis-inducing protein 1 [Source:RefSeq peptide;Acc:NP_001071477]	NaN	100	100	90.625	100	100	100	100
Chr1:3649101-3649200	1	3649101	3649200	TIAM1	ENSBTAG00000017839	T-lymphoma invasion and metastasis-inducing protein 1 [Source:RefSeq peptide;Acc:NP_001071477]	84.5238	100	100	100	100	100	91.6667	100
Chr1:3649201-3649300	1	3649201	3649300	TIAM1	ENSBTAG00000017839	T-lymphoma invasion and metastasis-inducing protein 1 [Source:RefSeq peptide;Acc:NP_001071477]	100	100	100	100	100	100	100	100
Chr1:3652201-3652300	1	3652201	3652300	TIAM1	ENSBTAG00000017839	T-lymphoma invasion and metastasis-inducing protein 1 [Source:RefSeq peptide;Acc:NP_001071477]	100	100	84	NaN	100	100	100	NaN
Chr1:3657301-3657400	1	3657301	3657400	TIAM1	ENSBTAG00000017839	T-lymphoma invasion and metastasis-inducing protein 1 [Source:RefSeq peptide;Acc:NP_001071477]	66.6667	NaN	80	83.3333	100	NaN	60	77.7778
Chr1:3657401-3657500	1	3657401	3657500	TIAM1	ENSBTAG00000017839	T-lymphoma invasion and metastasis-inducing protein 1 [Source:RefSeq peptide;Acc:NP_001071477]	80	100	80	50	80	NaN	66.6667	76.6667
Chr1:3658401-3658500	1	3658401	3658500	TIAM1	ENSBTAG00000017839	T-lymphoma invasion and metastasis-inducing protein 1 [Source:RefSeq peptide;Acc:NP_001071477]	100	50	100	NaN	100	NaN	95.8333	100
Chr1:3659201-3659300	1	3659201	3659300	TIAM1	ENSBTAG00000017839	T-lymphoma invasion and metastasis-inducing protein 1 [Source:RefSeq peptide;Acc:NP_001071477]	75	100	100	100	100	100	97.8261	100
Chr1:3659301-3659400	1	3659301	3659400	TIAM1	ENSBTAG00000017839	T-lymphoma invasion and metastasis-inducing protein 1 [Source:RefSeq peptide;Acc:NP_001071477]	100	100	100	100	100	100	100	100
Chr1:3659401-3659500	1	3659401	3659500	TIAM1	ENSBTAG00000017839	T-lymphoma invasion and metastasis-inducing protein 1 [Source:RefSeq peptide;Acc:NP_001071477]	97.8723	100	100	100	100	100	97.8723	95.4545
Chr1:3659501-3659600	1	3659501	3659600	TIAM1	ENSBTAG00000017839	T-lymphoma invasion and metastasis-inducing protein 1 [Source:RefSeq peptide;Acc:NP_001071477]	100	100	80	100	100	100	100	93.9759
Chr1:3659601-3659700	1	3659601	3659700	TIAM1	ENSBTAG00000017839	T-lymphoma invasion and metastasis-inducing protein 1 [Source:RefSeq peptide;Acc:NP_001071477]	94.4828	100	100	100	100	99.3333	97.8378	92.6733
Chr1:3659701-3659800	1	3659701	3659800	TIAM1	ENSBTAG00000017839	T-lymphoma invasion and metastasis-inducing protein 1 [Source:RefSeq peptide;Acc:NP_001071477]	100	100	100	100	100	100	100	100
Chr1:3659801-3659900	1	3659801	3659900	TIAM1	ENSBTAG00000017839	T-lymphoma invasion and metastasis-inducing protein 1 [Source:RefSeq peptide;Acc:NP_001071477]	100	100	100	100	100	100	100	100
Chr1:3660201-3660300	1	3660201	3660300	TIAM1	ENSBTAG00000017839	T-lymphoma invasion and metastasis-inducing protein 1 [Source:RefSeq peptide;Acc:NP_001071477]	100	100	100	100	NaN	100	100	100
Chr1:3660301-3660400	1	3660301	3660400	TIAM1	ENSBTAG00000017839	T-lymphoma invasion and metastasis-inducing protein 1 [Source:RefSeq peptide;Acc:NP_001071477]	100	100	100	100	NaN	100	93.3333	100
Chr1:3660401-3660500	1	3660401	3660500	TIAM1	ENSBTAG00000017839	T-lymphoma invasion and metastasis-inducing protein 1 [Source:RefSeq peptide;Acc:NP_001071477]	100	100	100	84.8485	NaN	50	92.1875	100
Chr1:3660701-3660800	1	3660701	3660800	TIAM1	ENSBTAG00000017839	T-lymphoma invasion and metastasis-inducing protein 1 [Source:RefSeq peptide;Acc:NP_001071477]	NaN	100	100	100	99.4444	95	97.7273	100
Chr1:3660801-3660900	1	3660801	3660900	TIAM1	ENSBTAG00000017839	T-lymphoma invasion and metastasis-inducing protein 1 [Source:RefSeq peptide;Acc:NP_001071477]	100	100	100	100	99.2063	100	100	100
Chr1:3662001-3662100	1	3662001	3662100	TIAM1	ENSBTAG00000017839	T-lymphoma invasion and metastasis-inducing protein 1 [Source:RefSeq peptide;Acc:NP_001071477]	100	100	NaN	100	100	100	100	100
Chr1:3662201-3662300	1	3662201	3662300	TIAM1	ENSBTAG00000017839	T-lymphoma invasion and metastasis-inducing protein 1 [Source:RefSeq peptide;Acc:NP_001071477]	100	100	100	100	NaN	100	100	100
Chr1:3662301-3662400	1	3662301	3662400	TIAM1	ENSBTAG00000017839	T-lymphoma invasion and metastasis-inducing protein 1 [Source:RefSeq peptide;Acc:NP_001071477]	87.0968	100	100	100	100	100	100	100
Chr1:3662701-3662800	1	3662701	3662800	TIAM1	ENSBTAG00000017839	T-lymphoma invasion and metastasis-inducing protein 1 [Source:RefSeq peptide;Acc:NP_001071477]	100	NaN	92.1569	100	100	100	86.532	56.9444
Chr1:3664001-3664100	1	3664001	3664100	TIAM1	ENSBTAG00000017839	T-lymphoma invasion and metastasis-inducing protein 1 [Source:RefSeq peptide;Acc:NP_001071477]	77.3109	76.6667	100	100	97.8022	NaN	100	95.6277
Chr1:3664101-3664200	1	3664101	3664200	TIAM1	ENSBTAG00000017839	T-lymphoma invasion and metastasis-inducing protein 1 [Source:RefSeq peptide;Acc:NP_001071477]	100	100	100	100	100	100	100	100
Chr1:3664301-3664400	1	3664301	3664400	TIAM1	ENSBTAG00000017839	T-lymphoma invasion and metastasis-inducing protein 1 [Source:RefSeq peptide;Acc:NP_001071477]	100	100	100	100	100	89.0244	100	100
Chr1:3664401-3664500	1	3664401	3664500	TIAM1	ENSBTAG00000017839	T-lymphoma invasion and metastasis-inducing protein 1 [Source:RefSeq peptide;Acc:NP_001071477]	100	100	100	100	100	100	86.7733	100
Chr1:3664501-3664600	1	3664501	3664600	TIAM1	ENSBTAG00000017839	T-lymphoma invasion and metastasis-inducing protein 1 [Source:RefSeq peptide;Acc:NP_001071477]	100	100	100	99.7863	100	97	92.7149	94.9124
Chr1:3664601-3664700	1	3664601	3664700	TIAM1	ENSBTAG00000017839	T-lymphoma invasion and metastasis-inducing protein 1 [Source:RefSeq peptide;Acc:NP_001071477]	100	100	100	100	NaN	100	100	100
Chr1:3664701-3664800	1	3664701	3664800	TIAM1	ENSBTAG00000017839	T-lymphoma invasion and metastasis-inducing protein 1 [Source:RefSeq peptide;Acc:NP_001071477]	100	100	100	100	100	100	100	100
Chr1:3668801-3668900	1	3668801	3668900	TIAM1	ENSBTAG00000017839	T-lymphoma invasion and metastasis-inducing protein 1 [Source:RefSeq peptide;Acc:NP_001071477]	100	97.9167	84.7874	100	100	100	100	77.0833
Chr1:3668901-3669000	1	3668901	3669000	TIAM1	ENSBTAG00000017839	T-lymphoma invasion and metastasis-inducing protein 1 [Source:RefSeq peptide;Acc:NP_001071477]	100	100	99.0741	100	100	100	98.75	95.8333
Chr1:3669101-3669200	1	3669101	3669200	TIAM1	ENSBTAG00000017839	T-lymphoma invasion and metastasis-inducing protein 1 [Source:RefSeq peptide;Acc:NP_001071477]	100	100	100	100	100	100	80	NaN
Chr1:3670301-3670400	1	3670301	3670400	TIAM1	ENSBTAG00000017839	T-lymphoma invasion and metastasis-inducing protein 1 [Source:RefSeq peptide;Acc:NP_001071477]	100	100	100	NaN	100	NaN	100	100
Chr1:3670501-3670600	1	3670501	3670600	TIAM1	ENSBTAG00000017839	T-lymphoma invasion and metastasis-inducing protein 1 [Source:RefSeq peptide;Acc:NP_001071477]	100	100	100	NaN	100	NaN	100	100
Chr1:3672601-3672700	1	3672601	3672700	TIAM1	ENSBTAG00000017839	T-lymphoma invasion and metastasis-inducing protein 1 [Source:RefSeq peptide;Acc:NP_001071477]	100	75	100	NaN	100	95	100	100
Chr1:3672701-3672800	1	3672701	3672800	TIAM1	ENSBTAG00000017839	T-lymphoma invasion and metastasis-inducing protein 1 [Source:RefSeq peptide;Acc:NP_001071477]	100	100	100	100	86.3636	100	100	NaN
Chr1:3672801-3672900	1	3672801	3672900	TIAM1	ENSBTAG00000017839	T-lymphoma invasion and metastasis-inducing protein 1 [Source:RefSeq peptide;Acc:NP_001071477]	100	100	96.6667	100	100	74.2424	100	100
Chr1:3672901-3673000	1	3672901	3673000	TIAM1	ENSBTAG00000017839	T-lymphoma invasion and metastasis-inducing protein 1 [Source:RefSeq peptide;Acc:NP_001071477]	66.6667	100	100	NaN	100	100	100	81.25
Chr1:3673001-3673100	1	3673001	3673100	TIAM1	ENSBTAG00000017839	T-lymphoma invasion and metastasis-inducing protein 1 [Source:RefSeq peptide;Acc:NP_001071477]	100	100	100	87.5	100	100	100	100
Chr1:3673301-3673400	1	3673301	3673400	TIAM1	ENSBTAG00000017839	T-lymphoma invasion and metastasis-inducing protein 1 [Source:RefSeq peptide;Acc:NP_001071477]	NaN	100	100	100	100	100	98.9583	90.9091
Chr1:3673401-3673500	1	3673401	3673500	TIAM1	ENSBTAG00000017839	T-lymphoma invasion and metastasis-inducing protein 1 [Source:RefSeq peptide;Acc:NP_001071477]	NaN	100	100	100	100	100	96.25	100
Chr1:3673501-3673600	1	3673501	3673600	TIAM1	ENSBTAG00000017839	T-lymphoma invasion and metastasis-inducing protein 1 [Source:RefSeq peptide;Acc:NP_001071477]	100	100	100	100	100	NaN	100	88.8889
Chr1:3673601-3673700	1	3673601	3673700	TIAM1	ENSBTAG00000017839	T-lymphoma invasion and metastasis-inducing protein 1 [Source:RefSeq peptide;Acc:NP_001071477]	100	NaN	100	100	100	100	100	100
Chr1:3675001-3675100	1	3675001	3675100	TIAM1	ENSBTAG00000017839	T-lymphoma invasion and metastasis-inducing protein 1 [Source:RefSeq peptide;Acc:NP_001071477]	100	100	100	NaN	NaN	100	90	100
Chr1:3675101-3675200	1	3675101	3675200	TIAM1	ENSBTAG00000017839	T-lymphoma invasion and metastasis-inducing protein 1 [Source:RefSeq peptide;Acc:NP_001071477]	100	100	100	NaN	83.3333	100	100	100
Chr1:3680501-3680600	1	3680501	3680600	TIAM1	ENSBTAG00000017839	T-lymphoma invasion and metastasis-inducing protein 1 [Source:RefSeq peptide;Acc:NP_001071477]	100	100	100	100	100	NaN	72.7273	100
Chr1:3680701-3680800	1	3680701	3680800	TIAM1	ENSBTAG00000017839	T-lymphoma invasion and metastasis-inducing protein 1 [Source:RefSeq peptide;Acc:NP_001071477]	NaN	100	97.1429	86.6667	100	86.2374	100	72.5
Chr1:3680801-3680900	1	3680801	3680900	TIAM1	ENSBTAG00000017839	T-lymphoma invasion and metastasis-inducing protein 1 [Source:RefSeq peptide;Acc:NP_001071477]	100	100	79.5455	100	100	100	92.9293	NaN
Chr1:3685101-3685200	1	3685101	3685200	TIAM1	ENSBTAG00000017839	T-lymphoma invasion and metastasis-inducing protein 1 [Source:RefSeq peptide;Acc:NP_001071477]	100	100	85.7143	100	63.6223	100	100	100
Chr1:3685201-3685300	1	3685201	3685300	TIAM1	ENSBTAG00000017839	T-lymphoma invasion and metastasis-inducing protein 1 [Source:RefSeq peptide;Acc:NP_001071477]	100	100	100	81.8182	100	NaN	100	93.8889
Chr1:3688101-3688200	1	3688101	3688200	TIAM1	ENSBTAG00000017839	T-lymphoma invasion and metastasis-inducing protein 1 [Source:RefSeq peptide;Acc:NP_001071477]	100	100	100	100	80	NaN	87.6191	100
Chr1:3688201-3688300	1	3688201	3688300	TIAM1	ENSBTAG00000017839	T-lymphoma invasion and metastasis-inducing protein 1 [Source:RefSeq peptide;Acc:NP_001071477]	100	100	94.4444	100	92.029	NaN	95.8333	100
Chr1:3688301-3688400	1	3688301	3688400	TIAM1	ENSBTAG00000017839	T-lymphoma invasion and metastasis-inducing protein 1 [Source:RefSeq peptide;Acc:NP_001071477]	75	NaN	100	100	100	NaN	100	99.359
Chr1:3688401-3688500	1	3688401	3688500	TIAM1	ENSBTAG00000017839	T-lymphoma invasion and metastasis-inducing protein 1 [Source:RefSeq peptide;Acc:NP_001071477]	97.9167	85.7143	100	100	85.0575	NaN	100	100
Chr1:3688501-3688600	1	3688501	3688600	TIAM1	ENSBTAG00000017839	T-lymphoma invasion and metastasis-inducing protein 1 [Source:RefSeq peptide;Acc:NP_001071477]	100	55	100	100	100	NaN	100	100
Chr1:3688601-3688700	1	3688601	3688700	TIAM1	ENSBTAG00000017839	T-lymphoma invasion and metastasis-inducing protein 1 [Source:RefSeq peptide;Acc:NP_001071477]	100	100	NaN	100	100	NaN	100	94.8718
Chr1:3688701-3688800	1	3688701	3688800	TIAM1	ENSBTAG00000017839	T-lymphoma invasion and metastasis-inducing protein 1 [Source:RefSeq peptide;Acc:NP_001071477]	100	100	100	100	NaN	100	50	100
Chr1:3688801-3688900	1	3688801	3688900	TIAM1	ENSBTAG00000017839	T-lymphoma invasion and metastasis-inducing protein 1 [Source:RefSeq peptide;Acc:NP_001071477]	100	100	80	100	100	100	89.0909	98.7879
Chr1:3688901-3689000	1	3688901	3689000	TIAM1	ENSBTAG00000017839	T-lymphoma invasion and metastasis-inducing protein 1 [Source:RefSeq peptide;Acc:NP_001071477]	100	NaN	100	100	100	NaN	100	100
Chr1:3689001-3689100	1	3689001	3689100	TIAM1	ENSBTAG00000017839	T-lymphoma invasion and metastasis-inducing protein 1 [Source:RefSeq peptide;Acc:NP_001071477]	100	100	100	100	100	100	NaN	100
Chr1:3694801-3694900	1	3694801	3694900	TIAM1	ENSBTAG00000017839	T-lymphoma invasion and metastasis-inducing protein 1 [Source:RefSeq peptide;Acc:NP_001071477]	100	NaN	100	100	69.2308	NaN	100	100
Chr1:3695101-3695200	1	3695101	3695200	TIAM1	ENSBTAG00000017839	T-lymphoma invasion and metastasis-inducing protein 1 [Source:RefSeq peptide;Acc:NP_001071477]	100	100	100	100	100	100	100	NaN
Chr1:3698801-3698900	1	3698801	3698900	TIAM1	ENSBTAG00000017839	T-lymphoma invasion and metastasis-inducing protein 1 [Source:RefSeq peptide;Acc:NP_001071477]	100	100	100	NaN	100	100	100	100
Chr1:3699001-3699100	1	3699001	3699100	TIAM1	ENSBTAG00000017839	T-lymphoma invasion and metastasis-inducing protein 1 [Source:RefSeq peptide;Acc:NP_001071477]	100	100	100	NaN	100	33.3333	100	100
Chr1:3706101-3706200	1	3706101	3706200	TIAM1	ENSBTAG00000017839	T-lymphoma invasion and metastasis-inducing protein 1 [Source:RefSeq peptide;Acc:NP_001071477]	100	100	96.3964	NaN	100	100	100	100
Chr1:3706301-3706400	1	3706301	3706400	TIAM1	ENSBTAG00000017839	T-lymphoma invasion and metastasis-inducing protein 1 [Source:RefSeq peptide;Acc:NP_001071477]	100	84.7826	100	NaN	100	71.4286	100	100
Chr1:3706601-3706700	1	3706601	3706700	TIAM1	ENSBTAG00000017839	T-lymphoma invasion and metastasis-inducing protein 1 [Source:RefSeq peptide;Acc:NP_001071477]	100	100	100	NaN	66.6667	NaN	100	100
Chr1:3707301-3707400	1	3707301	3707400	TIAM1	ENSBTAG00000017839	T-lymphoma invasion and metastasis-inducing protein 1 [Source:RefSeq peptide;Acc:NP_001071477]	100	100	100	100	100	100	94.4444	100
Chr1:3707401-3707500	1	3707401	3707500	TIAM1	ENSBTAG00000017839	T-lymphoma invasion and metastasis-inducing protein 1 [Source:RefSeq peptide;Acc:NP_001071477]	66.6667	100	60.2564	100	66.6667	21.1111	50	66.6667
Chr1:3707501-3707600	1	3707501	3707600	TIAM1	ENSBTAG00000017839	T-lymphoma invasion and metastasis-inducing protein 1 [Source:RefSeq peptide;Acc:NP_001071477]	100	100	48.7374	100	94.6428	100	100	100
Chr1:3707701-3707800	1	3707701	3707800	TIAM1	ENSBTAG00000017839	T-lymphoma invasion and metastasis-inducing protein 1 [Source:RefSeq peptide;Acc:NP_001071477]	100	100	100	NaN	100	100	100	NaN
Chr1:3712201-3712300	1	3712201	3712300	TIAM1	ENSBTAG00000017839	T-lymphoma invasion and metastasis-inducing protein 1 [Source:RefSeq peptide;Acc:NP_001071477]	100	50	61.1111	NaN	100	NaN	73.6842	50
Chr1:3715701-3715800	1	3715701	3715800	TIAM1	ENSBTAG00000017839	T-lymphoma invasion and metastasis-inducing protein 1 [Source:RefSeq peptide;Acc:NP_001071477]	100	100	100	NaN	NaN	100	100	100
Chr1:3715901-3716000	1	3715901	3716000	TIAM1	ENSBTAG00000017839	T-lymphoma invasion and metastasis-inducing protein 1 [Source:RefSeq peptide;Acc:NP_001071477]	100	100	100	100	NaN	100	91.6667	83.3333
Chr1:3717501-3717600	1	3717501	3717600	TIAM1	ENSBTAG00000017839	T-lymphoma invasion and metastasis-inducing protein 1 [Source:RefSeq peptide;Acc:NP_001071477]	100	NaN	100	100	100	NaN	75	100
Chr1:3717601-3717700	1	3717601	3717700	TIAM1	ENSBTAG00000017839	T-lymphoma invasion and metastasis-inducing protein 1 [Source:RefSeq peptide;Acc:NP_001071477]	100	NaN	100	100	100	100	100	100
Chr1:3717801-3717900	1	3717801	3717900	TIAM1	ENSBTAG00000017839	T-lymphoma invasion and metastasis-inducing protein 1 [Source:RefSeq peptide;Acc:NP_001071477]	100	NaN	100	100	100	NaN	100	100
Chr1:3719601-3719700	1	3719601	3719700	TIAM1	ENSBTAG00000017839	T-lymphoma invasion and metastasis-inducing protein 1 [Source:RefSeq peptide;Acc:NP_001071477]	100	NaN	100	100	100	100	100	100
Chr1:3719701-3719800	1	3719701	3719800	TIAM1	ENSBTAG00000017839	T-lymphoma invasion and metastasis-inducing protein 1 [Source:RefSeq peptide;Acc:NP_001071477]	100	NaN	100	97.6562	98.5294	100	92.6587	100
Chr1:3719801-3719900	1	3719801	3719900	TIAM1	ENSBTAG00000017839	T-lymphoma invasion and metastasis-inducing protein 1 [Source:RefSeq peptide;Acc:NP_001071477]	98.3333	100	100	100	100	100	NaN	88.3681
Chr1:3720101-3720200	1	3720101	3720200	TIAM1	ENSBTAG00000017839	T-lymphoma invasion and metastasis-inducing protein 1 [Source:RefSeq peptide;Acc:NP_001071477]	95	NaN	100	76.3889	100	100	NaN	100
Chr1:4775401-4775500	1	4775401	4775500	A1A4M9_BOVIN	ENSBTAG00000039602	keratin-associated protein 14 [Source:RefSeq peptide;Acc:NP_001073819]	100	96.9697	100	86.9231	100	92.3016	88.9002	95.8974
Chr1:4775501-4775600	1	4775501	4775600	A1A4M9_BOVIN	ENSBTAG00000039602	keratin-associated protein 14 [Source:RefSeq peptide;Acc:NP_001073819]	100	100	100	NaN	NaN	100	100	100
Chr1:4775601-4775700	1	4775601	4775700	A1A4M9_BOVIN	ENSBTAG00000039602	keratin-associated protein 14 [Source:RefSeq peptide;Acc:NP_001073819]	87.963	100	100	100	100	100	100	100
Chr1:4894301-4894400	1	4894301	4894400	Q0VCZ9_BOVIN	ENSBTAG00000039597	Putative uncharacterized protein [Source:UniProtKB/TrEMBL;Acc:Q0VCZ9]	100	100	100	NaN	100	86.5385	100	NaN
Chr1:4955601-4955700	1	4955601	4955700	KRTAP24-1	ENSBTAG00000046384	No description	100	NaN	100	100	100	NaN	100	87.1795
Chr1:5745301-5745400	1	5745301	5745400	GRIK1	ENSBTAG00000034854	glutamate receptor, ionotropic kainate 1 [Source:RefSeq peptide;Acc:NP_001095984]	100	86.6667	100	NaN	NaN	50	93.0208	100
Chr1:5745401-5745500	1	5745401	5745500	GRIK1	ENSBTAG00000034854	glutamate receptor, ionotropic kainate 1 [Source:RefSeq peptide;Acc:NP_001095984]	NaN	100	100	100	NaN	100	100	100
Chr1:5746201-5746300	1	5746201	5746300	GRIK1	ENSBTAG00000034854	glutamate receptor, ionotropic kainate 1 [Source:RefSeq peptide;Acc:NP_001095984]	95.3125	100	100	NaN	100	100	100	100
Chr1:5746401-5746500	1	5746401	5746500	GRIK1	ENSBTAG00000034854	glutamate receptor, ionotropic kainate 1 [Source:RefSeq peptide;Acc:NP_001095984]	100	0	100	NaN	NaN	100	100	100
Chr1:5749901-5750000	1	5749901	5750000	GRIK1	ENSBTAG00000034854	glutamate receptor, ionotropic kainate 1 [Source:RefSeq peptide;Acc:NP_001095984]	100	100	100	99.2857	100	100	NaN	97.7778
Chr1:5753401-5753500	1	5753401	5753500	GRIK1	ENSBTAG00000034854	glutamate receptor, ionotropic kainate 1 [Source:RefSeq peptide;Acc:NP_001095984]	NaN	50	81.8182	100	0	100	100	75
Chr1:5764301-5764400	1	5764301	5764400	GRIK1	ENSBTAG00000034854	glutamate receptor, ionotropic kainate 1 [Source:RefSeq peptide;Acc:NP_001095984]	66.6667	100	66.6667	NaN	66.6667	NaN	100	100
Chr1:5764401-5764500	1	5764401	5764500	GRIK1	ENSBTAG00000034854	glutamate receptor, ionotropic kainate 1 [Source:RefSeq peptide;Acc:NP_001095984]	100	100	100	NaN	100	NaN	100	100
Chr1:5765201-5765300	1	5765201	5765300	GRIK1	ENSBTAG00000034854	glutamate receptor, ionotropic kainate 1 [Source:RefSeq peptide;Acc:NP_001095984]	50	NaN	100	97.7273	100	100	100	100
Chr1:5769501-5769600	1	5769501	5769600	GRIK1	ENSBTAG00000034854	glutamate receptor, ionotropic kainate 1 [Source:RefSeq peptide;Acc:NP_001095984]	100	100	NaN	100	100	NaN	100	100
Chr1:5769701-5769800	1	5769701	5769800	GRIK1	ENSBTAG00000034854	glutamate receptor, ionotropic kainate 1 [Source:RefSeq peptide;Acc:NP_001095984]	100	100	100	100	100	NaN	100	100
Chr1:5796001-5796100	1	5796001	5796100	GRIK1	ENSBTAG00000034854	glutamate receptor, ionotropic kainate 1 [Source:RefSeq peptide;Acc:NP_001095984]	100	100	100	NaN	79.6296	84.7222	100	100
Chr1:5796201-5796300	1	5796201	5796300	GRIK1	ENSBTAG00000034854	glutamate receptor, ionotropic kainate 1 [Source:RefSeq peptide;Acc:NP_001095984]	100	100	100	NaN	100	100	98.3333	100
Chr1:5804401-5804500	1	5804401	5804500	GRIK1	ENSBTAG00000034854	glutamate receptor, ionotropic kainate 1 [Source:RefSeq peptide;Acc:NP_001095984]	75	NaN	75	66.6667	NaN	59.5238	100	100
Chr1:5804501-5804600	1	5804501	5804600	GRIK1	ENSBTAG00000034854	glutamate receptor, ionotropic kainate 1 [Source:RefSeq peptide;Acc:NP_001095984]	87.8788	66.6667	85.7143	100	66.6667	100	68.75	NaN
Chr1:5825201-5825300	1	5825201	5825300	GRIK1	ENSBTAG00000034854	glutamate receptor, ionotropic kainate 1 [Source:RefSeq peptide;Acc:NP_001095984]	NaN	100	90	100	100	100	83.3333	80.1587
Chr1:5827601-5827700	1	5827601	5827700	GRIK1	ENSBTAG00000034854	glutamate receptor, ionotropic kainate 1 [Source:RefSeq peptide;Acc:NP_001095984]	100	NaN	100	100	100	100	NaN	100
Chr1:5831201-5831300	1	5831201	5831300	GRIK1	ENSBTAG00000034854	glutamate receptor, ionotropic kainate 1 [Source:RefSeq peptide;Acc:NP_001095984]	100	100	100	NaN	100	100	NaN	100
Chr1:5831301-5831400	1	5831301	5831400	GRIK1	ENSBTAG00000034854	glutamate receptor, ionotropic kainate 1 [Source:RefSeq peptide;Acc:NP_001095984]	100	97.3684	100	NaN	100	100	NaN	100
Chr1:5845901-5846000	1	5845901	5846000	GRIK1	ENSBTAG00000034854	glutamate receptor, ionotropic kainate 1 [Source:RefSeq peptide;Acc:NP_001095984]	100	100	94.3628	NaN	100	100	93.75	100
Chr1:5855901-5856000	1	5855901	5856000	GRIK1	ENSBTAG00000034854	glutamate receptor, ionotropic kainate 1 [Source:RefSeq peptide;Acc:NP_001095984]	100	100	100	100	100	100	68.9655	100
Chr1:5856001-5856100	1	5856001	5856100	GRIK1	ENSBTAG00000034854	glutamate receptor, ionotropic kainate 1 [Source:RefSeq peptide;Acc:NP_001095984]	96.8045	96.4286	96.1472	92.8571	78.9895	90	97.2851	94.6903
Chr1:5856101-5856200	1	5856101	5856200	GRIK1	ENSBTAG00000034854	glutamate receptor, ionotropic kainate 1 [Source:RefSeq peptide;Acc:NP_001095984]	71.2121	100	100	100	100	100	100	100
Chr1:5856201-5856300	1	5856201	5856300	GRIK1	ENSBTAG00000034854	glutamate receptor, ionotropic kainate 1 [Source:RefSeq peptide;Acc:NP_001095984]	100	100	50	NaN	100	100	NaN	100
Chr1:5856301-5856400	1	5856301	5856400	GRIK1	ENSBTAG00000034854	glutamate receptor, ionotropic kainate 1 [Source:RefSeq peptide;Acc:NP_001095984]	100	100	81.25	100	100	100	100	100
Chr1:5867301-5867400	1	5867301	5867400	GRIK1	ENSBTAG00000034854	glutamate receptor, ionotropic kainate 1 [Source:RefSeq peptide;Acc:NP_001095984]	100	100	100	100	100	100	100	100
Chr1:5867401-5867500	1	5867401	5867500	GRIK1	ENSBTAG00000034854	glutamate receptor, ionotropic kainate 1 [Source:RefSeq peptide;Acc:NP_001095984]	NaN	95	100	100	100	100	96.6667	58.3333
Chr1:5869201-5869300	1	5869201	5869300	GRIK1	ENSBTAG00000034854	glutamate receptor, ionotropic kainate 1 [Source:RefSeq peptide;Acc:NP_001095984]	100	NaN	100	100	84.375	NaN	100	100
Chr1:5869501-5869600	1	5869501	5869600	GRIK1	ENSBTAG00000034854	glutamate receptor, ionotropic kainate 1 [Source:RefSeq peptide;Acc:NP_001095984]	100	NaN	100	100	100	100	100	100
Chr1:5883101-5883200	1	5883101	5883200	GRIK1	ENSBTAG00000034854	glutamate receptor, ionotropic kainate 1 [Source:RefSeq peptide;Acc:NP_001095984]	95	100	100	NaN	100	100	100	100
Chr1:5908501-5908600	1	5908501	5908600	GRIK1	ENSBTAG00000034854	glutamate receptor, ionotropic kainate 1 [Source:RefSeq peptide;Acc:NP_001095984]	100	50	100	100	100	NaN	100	100
Chr1:5908601-5908700	1	5908601	5908700	GRIK1	ENSBTAG00000034854	glutamate receptor, ionotropic kainate 1 [Source:RefSeq peptide;Acc:NP_001095984]	100	82.1428	100	NaN	100	100	100	100
Chr1:5908701-5908800	1	5908701	5908800	GRIK1	ENSBTAG00000034854	glutamate receptor, ionotropic kainate 1 [Source:RefSeq peptide;Acc:NP_001095984]	100	57.6923	93.1818	100	98.5294	95.1389	95.3704	100
Chr1:5910501-5910600	1	5910501	5910600	GRIK1	ENSBTAG00000034854	glutamate receptor, ionotropic kainate 1 [Source:RefSeq peptide;Acc:NP_001095984]	0	100	100	NaN	50	100	100	100
Chr1:5910701-5910800	1	5910701	5910800	GRIK1	ENSBTAG00000034854	glutamate receptor, ionotropic kainate 1 [Source:RefSeq peptide;Acc:NP_001095984]	100	100	85	NaN	75	100	100	76.1905
Chr1:5910801-5910900	1	5910801	5910900	GRIK1	ENSBTAG00000034854	glutamate receptor, ionotropic kainate 1 [Source:RefSeq peptide;Acc:NP_001095984]	100	100	100	NaN	100	100	100	100
Chr1:5913501-5913600	1	5913501	5913600	GRIK1	ENSBTAG00000034854	glutamate receptor, ionotropic kainate 1 [Source:RefSeq peptide;Acc:NP_001095984]	100	100	96.6667	100	100	100	98.8506	97.7591
Chr1:5913601-5913700	1	5913601	5913700	GRIK1	ENSBTAG00000034854	glutamate receptor, ionotropic kainate 1 [Source:RefSeq peptide;Acc:NP_001095984]	100	100	88.8889	100	99.0196	100	100	100
Chr1:5913801-5913900	1	5913801	5913900	GRIK1	ENSBTAG00000034854	glutamate receptor, ionotropic kainate 1 [Source:RefSeq peptide;Acc:NP_001095984]	50	100	100	NaN	100	100	78.5714	100
Chr1:6157601-6157700	1	6157601	6157700	E1BJL3_BOVIN	ENSBTAG00000004139	Uncharacterized protein [Source:UniProtKB/TrEMBL;Acc:E1BJL3]	100	100	61.5385	100	100	57.1429	100	100
Chr1:6157701-6157800	1	6157701	6157800	E1BJL3_BOVIN	ENSBTAG00000004139	Uncharacterized protein [Source:UniProtKB/TrEMBL;Acc:E1BJL3]	100	34.2857	NaN	76.1905	94.6939	80	77.3611	85.7143
Chr1:6157801-6157900	1	6157801	6157900	E1BJL3_BOVIN	ENSBTAG00000004139	Uncharacterized protein [Source:UniProtKB/TrEMBL;Acc:E1BJL3]	100	100	NaN	100	100	NaN	94.8052	76.2519
Chr1:6157901-6158000	1	6157901	6158000	E1BJL3_BOVIN	ENSBTAG00000004139	Uncharacterized protein [Source:UniProtKB/TrEMBL;Acc:E1BJL3]	98.6842	94.4444	NaN	100	100	NaN	100	100
Chr1:6159301-6159400	1	6159301	6159400	E1BJL3_BOVIN	ENSBTAG00000004139	Uncharacterized protein [Source:UniProtKB/TrEMBL;Acc:E1BJL3]	100	100	100	NaN	100	100	100	100
Chr1:6161301-6161400	1	6161301	6161400	E1BJL3_BOVIN	ENSBTAG00000004139	Uncharacterized protein [Source:UniProtKB/TrEMBL;Acc:E1BJL3]	79.5918	100	100	100	100	100	100	100
Chr1:6161401-6161500	1	6161401	6161500	E1BJL3_BOVIN	ENSBTAG00000004139	Uncharacterized protein [Source:UniProtKB/TrEMBL;Acc:E1BJL3]	86.8421	100	92.5	100	88.5621	92.1875	100	98.9286
Chr1:6161601-6161700	1	6161601	6161700	E1BJL3_BOVIN	ENSBTAG00000004139	Uncharacterized protein [Source:UniProtKB/TrEMBL;Acc:E1BJL3]	100	100	94	100	100	52.1739	87.8788	90.4762
Chr1:6161701-6161800	1	6161701	6161800	E1BJL3_BOVIN	ENSBTAG00000004139	Uncharacterized protein [Source:UniProtKB/TrEMBL;Acc:E1BJL3]	100	100	100	NaN	100	52.1739	85.7143	100
Chr1:6166301-6166400	1	6166301	6166400	E1BJL3_BOVIN	ENSBTAG00000004139	Uncharacterized protein [Source:UniProtKB/TrEMBL;Acc:E1BJL3]	100	100	100	100	100	100	98.0543	97.2222
Chr1:6166401-6166500	1	6166401	6166500	E1BJL3_BOVIN	ENSBTAG00000004139	Uncharacterized protein [Source:UniProtKB/TrEMBL;Acc:E1BJL3]	100	98.6111	98.5507	100	100	90.3846	96.9697	100
Chr1:6169301-6169400	1	6169301	6169400	E1BJL3_BOVIN	ENSBTAG00000004139	Uncharacterized protein [Source:UniProtKB/TrEMBL;Acc:E1BJL3]	100	83.3333	NaN	80	90.8333	100	98.6667	100
Chr1:6169401-6169500	1	6169401	6169500	E1BJL3_BOVIN	ENSBTAG00000004139	Uncharacterized protein [Source:UniProtKB/TrEMBL;Acc:E1BJL3]	100	100	85.7143	100	100	100	100	97.1154
Chr1:6169501-6169600	1	6169501	6169600	E1BJL3_BOVIN	ENSBTAG00000004139	Uncharacterized protein [Source:UniProtKB/TrEMBL;Acc:E1BJL3]	96.9657	100	97.5	100	100	96.1957	95.2446	97.9592
Chr1:6169601-6169700	1	6169601	6169700	E1BJL3_BOVIN	ENSBTAG00000004139	Uncharacterized protein [Source:UniProtKB/TrEMBL;Acc:E1BJL3]	100	100	100	100	100	100	100	100
Chr1:6169701-6169800	1	6169701	6169800	E1BJL3_BOVIN	ENSBTAG00000004139	Uncharacterized protein [Source:UniProtKB/TrEMBL;Acc:E1BJL3]	100	100	100	100	91.2	100	97.2917	100
Chr1:6169801-6169900	1	6169801	6169900	E1BJL3_BOVIN	ENSBTAG00000004139	Uncharacterized protein [Source:UniProtKB/TrEMBL;Acc:E1BJL3]	100	100	100	98.5714	75.5556	100	97.2222	91.7647
Chr1:6367301-6367400	1	6367301	6367400	Q0VC45_BOVIN	ENSBTAG00000007444	C1H21ORF7 protein [Source:UniProtKB/TrEMBL;Acc:Q0VC45]	100	100	100	100	100	81.8182	100	100
Chr1:6367401-6367500	1	6367401	6367500	Q0VC45_BOVIN	ENSBTAG00000007444	C1H21ORF7 protein [Source:UniProtKB/TrEMBL;Acc:Q0VC45]	100	75	75	NaN	100	75	95.4545	88.8889
Chr1:6367501-6367600	1	6367501	6367600	Q0VC45_BOVIN	ENSBTAG00000007444	C1H21ORF7 protein [Source:UniProtKB/TrEMBL;Acc:Q0VC45]	100	100	96.2963	100	100	NaN	100	85.7143
Chr1:6375001-6375100	1	6375001	6375100	Q0VC45_BOVIN	ENSBTAG00000007444	C1H21ORF7 protein [Source:UniProtKB/TrEMBL;Acc:Q0VC45]	100	100	NaN	100	NaN	100	100	100
Chr1:6375101-6375200	1	6375101	6375200	Q0VC45_BOVIN	ENSBTAG00000007444	C1H21ORF7 protein [Source:UniProtKB/TrEMBL;Acc:Q0VC45]	100	100	100	100	100	96.1111	100	93.75
Chr1:6375201-6375300	1	6375201	6375300	Q0VC45_BOVIN	ENSBTAG00000007444	C1H21ORF7 protein [Source:UniProtKB/TrEMBL;Acc:Q0VC45]	100	100	100	100	98.4615	100	95.8609	100
Chr1:6375301-6375400	1	6375301	6375400	Q0VC45_BOVIN	ENSBTAG00000007444	C1H21ORF7 protein [Source:UniProtKB/TrEMBL;Acc:Q0VC45]	100	100	100	100	100	74.6032	97.4359	100
Chr1:6379901-6380000	1	6379901	6380000	Q0VC45_BOVIN	ENSBTAG00000007444	C1H21ORF7 protein [Source:UniProtKB/TrEMBL;Acc:Q0VC45]	100	100	100	NaN	100	100	100	100
Chr1:6380101-6380200	1	6380101	6380200	Q0VC45_BOVIN	ENSBTAG00000007444	C1H21ORF7 protein [Source:UniProtKB/TrEMBL;Acc:Q0VC45]	100	100	100	NaN	100	100	98.9899	100
Chr1:6380201-6380300	1	6380201	6380300	Q0VC45_BOVIN	ENSBTAG00000007444	C1H21ORF7 protein [Source:UniProtKB/TrEMBL;Acc:Q0VC45]	50	100	100	NaN	87.931	100	100	76.3795
Chr1:6380301-6380400	1	6380301	6380400	Q0VC45_BOVIN	ENSBTAG00000007444	C1H21ORF7 protein [Source:UniProtKB/TrEMBL;Acc:Q0VC45]	100	100	100	NaN	100	100	100	100
Chr1:6383301-6383400	1	6383301	6383400	Q0VC45_BOVIN	ENSBTAG00000007444	C1H21ORF7 protein [Source:UniProtKB/TrEMBL;Acc:Q0VC45]	100	100	100	NaN	100	92.1053	NaN	100
Chr1:6383501-6383600	1	6383501	6383600	Q0VC45_BOVIN	ENSBTAG00000007444	C1H21ORF7 protein [Source:UniProtKB/TrEMBL;Acc:Q0VC45]	100	100	100	100	100	100	97.2222	100
Chr1:6383601-6383700	1	6383601	6383700	Q0VC45_BOVIN	ENSBTAG00000007444	C1H21ORF7 protein [Source:UniProtKB/TrEMBL;Acc:Q0VC45]	100	100	98.4127	100	100	100	100	100
Chr1:6389201-6389300	1	6389201	6389300	Q0VC45_BOVIN	ENSBTAG00000007444	C1H21ORF7 protein [Source:UniProtKB/TrEMBL;Acc:Q0VC45]	100	100	96.4286	NaN	85.7143	100	NaN	100
Chr1:6389301-6389400	1	6389301	6389400	Q0VC45_BOVIN	ENSBTAG00000007444	C1H21ORF7 protein [Source:UniProtKB/TrEMBL;Acc:Q0VC45]	87.5	100	100	NaN	100	NaN	100	100
Chr1:6392301-6392400	1	6392301	6392400	Q0VC45_BOVIN	ENSBTAG00000007444	C1H21ORF7 protein [Source:UniProtKB/TrEMBL;Acc:Q0VC45]	100	NaN	100	75	100	100	100	100
Chr1:6392401-6392500	1	6392401	6392500	Q0VC45_BOVIN	ENSBTAG00000007444	C1H21ORF7 protein [Source:UniProtKB/TrEMBL;Acc:Q0VC45]	90.1961	80	76.6234	92.7273	NaN	84.959	85	90.8571
Chr1:6392501-6392600	1	6392501	6392600	Q0VC45_BOVIN	ENSBTAG00000007444	C1H21ORF7 protein [Source:UniProtKB/TrEMBL;Acc:Q0VC45]	100	NaN	72.7273	100	100	100	37.5	100
Chr1:6395601-6395700	1	6395601	6395700	Q0VC45_BOVIN	ENSBTAG00000007444	C1H21ORF7 protein [Source:UniProtKB/TrEMBL;Acc:Q0VC45]	100	100	100	NaN	NaN	100	100	94.7369
Chr1:6396501-6396600	1	6396501	6396600	Q0VC45_BOVIN	ENSBTAG00000007444	C1H21ORF7 protein [Source:UniProtKB/TrEMBL;Acc:Q0VC45]	100	100	85.7143	NaN	NaN	100	100	100
Chr1:6396801-6396900	1	6396801	6396900	Q0VC45_BOVIN	ENSBTAG00000007444	C1H21ORF7 protein [Source:UniProtKB/TrEMBL;Acc:Q0VC45]	100	66.6667	51.6667	NaN	100	100	100	100
Chr1:6396901-6397000	1	6396901	6397000	Q0VC45_BOVIN	ENSBTAG00000007444	C1H21ORF7 protein [Source:UniProtKB/TrEMBL;Acc:Q0VC45]	100	100	100	NaN	100	100	100	100
Chr1:6397401-6397500	1	6397401	6397500	Q0VC45_BOVIN	ENSBTAG00000007444	C1H21ORF7 protein [Source:UniProtKB/TrEMBL;Acc:Q0VC45]	100	NaN	100	100	NaN	100	100	100
Chr1:6402901-6403000	1	6402901	6403000	Q0VC45_BOVIN	ENSBTAG00000007444	C1H21ORF7 protein [Source:UniProtKB/TrEMBL;Acc:Q0VC45]	100	100	NaN	50	100	68.75	NaN	50
Chr1:6403001-6403100	1	6403001	6403100	Q0VC45_BOVIN	ENSBTAG00000007444	C1H21ORF7 protein [Source:UniProtKB/TrEMBL;Acc:Q0VC45]	100	57.1429	100	80	100	100	100	100
Chr1:6403101-6403200	1	6403101	6403200	Q0VC45_BOVIN	ENSBTAG00000007444	C1H21ORF7 protein [Source:UniProtKB/TrEMBL;Acc:Q0VC45]	100	100	100	100	100	100	NaN	77.8571
Chr1:6404201-6404300	1	6404201	6404300	Q0VC45_BOVIN	ENSBTAG00000007444	C1H21ORF7 protein [Source:UniProtKB/TrEMBL;Acc:Q0VC45]	82.621	100	85	NaN	100	100	96.2963	NaN
Chr1:6404301-6404400	1	6404301	6404400	Q0VC45_BOVIN	ENSBTAG00000007444	C1H21ORF7 protein [Source:UniProtKB/TrEMBL;Acc:Q0VC45]	100	71.7949	54.4444	NaN	100	60.4348	96.1539	50
Chr1:6404401-6404500	1	6404401	6404500	Q0VC45_BOVIN	ENSBTAG00000007444	C1H21ORF7 protein [Source:UniProtKB/TrEMBL;Acc:Q0VC45]	100	100	100	NaN	100	100	100	100
Chr1:6411201-6411300	1	6411201	6411300	Q0VC45_BOVIN	ENSBTAG00000007444	C1H21ORF7 protein [Source:UniProtKB/TrEMBL;Acc:Q0VC45]	100	89	100	NaN	95.9184	73.5484	95	79.3333
Chr1:6411301-6411400	1	6411301	6411400	Q0VC45_BOVIN	ENSBTAG00000007444	C1H21ORF7 protein [Source:UniProtKB/TrEMBL;Acc:Q0VC45]	81.25	100	97.7778	NaN	100	100	100	100
Chr1:6411501-6411600	1	6411501	6411600	Q0VC45_BOVIN	ENSBTAG00000007444	C1H21ORF7 protein [Source:UniProtKB/TrEMBL;Acc:Q0VC45]	100	100	100	NaN	50	81.25	60	100
Chr1:6496901-6497000	1	6496901	6497000	F1N2B1_BOVIN	ENSBTAG00000020122	ubiquitin carboxyl-terminal hydrolase 16 [Source:RefSeq peptide;Acc:NP_001070335]	NaN	100	100	100	99.0196	100	94.2857	80
Chr1:6497001-6497100	1	6497001	6497100	F1N2B1_BOVIN	ENSBTAG00000020122	ubiquitin carboxyl-terminal hydrolase 16 [Source:RefSeq peptide;Acc:NP_001070335]	100	100	100	100	100	100	98.4375	99.5113
Chr1:6497101-6497200	1	6497101	6497200	F1N2B1_BOVIN	ENSBTAG00000020122	ubiquitin carboxyl-terminal hydrolase 16 [Source:RefSeq peptide;Acc:NP_001070335]	100	100	100	100	92.2368	98.3333	94.9275	97.9857
Chr1:6497301-6497400	1	6497301	6497400	F1N2B1_BOVIN	ENSBTAG00000020122	ubiquitin carboxyl-terminal hydrolase 16 [Source:RefSeq peptide;Acc:NP_001070335]	100	100	80	100	100	100	100	100
Chr1:6527301-6527400	1	6527301	6527400	F1N2B3_BOVIN	ENSBTAG00000020121	Uncharacterized protein [Source:UniProtKB/TrEMBL;Acc:F1N2B3]	33.3333	100	100	NaN	100	100	100	100
Chr1:6528501-6528600	1	6528501	6528600	F1N2B3_BOVIN	ENSBTAG00000020121	Uncharacterized protein [Source:UniProtKB/TrEMBL;Acc:F1N2B3]	100	83.8542	100	NaN	98.3333	100	100	100
Chr1:6530501-6530600	1	6530501	6530600	F1N2B3_BOVIN	ENSBTAG00000020121	Uncharacterized protein [Source:UniProtKB/TrEMBL;Acc:F1N2B3]	100	100	100	100	100	100	91.4438	100
Chr1:6530601-6530700	1	6530601	6530700	F1N2B3_BOVIN	ENSBTAG00000020121	Uncharacterized protein [Source:UniProtKB/TrEMBL;Acc:F1N2B3]	75	37.5	100	90.625	79.5139	100	92.1569	80
Chr1:6530701-6530800	1	6530701	6530800	F1N2B3_BOVIN	ENSBTAG00000020121	Uncharacterized protein [Source:UniProtKB/TrEMBL;Acc:F1N2B3]	NaN	100	100	100	100	100	90.625	50
Chr1:6581701-6581800	1	6581701	6581800	Q2KI81_BOVIN	ENSBTAG00000000201	RNF160 protein [Source:UniProtKB/TrEMBL;Acc:Q2KI81]	100	100	100	100	92.3077	100	100	100
Chr1:6581801-6581900	1	6581801	6581900	Q2KI81_BOVIN	ENSBTAG00000000201	RNF160 protein [Source:UniProtKB/TrEMBL;Acc:Q2KI81]	100	100	91.6667	90.4762	100	88.8889	88.8889	100
Chr1:6582101-6582200	1	6582101	6582200	Q2KI81_BOVIN	ENSBTAG00000000201	RNF160 protein [Source:UniProtKB/TrEMBL;Acc:Q2KI81]	100	100	100	100	100	100	100	NaN
Chr1:6587401-6587500	1	6587401	6587500	Q2KI81_BOVIN	ENSBTAG00000000201	RNF160 protein [Source:UniProtKB/TrEMBL;Acc:Q2KI81]	100	100	80	NaN	100	0	100	100
Chr1:6587501-6587600	1	6587501	6587600	Q2KI81_BOVIN	ENSBTAG00000000201	RNF160 protein [Source:UniProtKB/TrEMBL;Acc:Q2KI81]	100	100	100	100	97.6064	NaN	100	75
Chr1:6587601-6587700	1	6587601	6587700	Q2KI81_BOVIN	ENSBTAG00000000201	RNF160 protein [Source:UniProtKB/TrEMBL;Acc:Q2KI81]	100	100	100	NaN	100	100	100	100
Chr1:6598201-6598300	1	6598201	6598300	Q2KI81_BOVIN	ENSBTAG00000000201	RNF160 protein [Source:UniProtKB/TrEMBL;Acc:Q2KI81]	100	100	100	NaN	66.6667	100	NaN	100
Chr1:6598601-6598700	1	6598601	6598700	Q2KI81_BOVIN	ENSBTAG00000000201	RNF160 protein [Source:UniProtKB/TrEMBL;Acc:Q2KI81]	100	100	95.3125	NaN	100	100	100	NaN
Chr1:8818901-8819000	1	8818901	8819000	F1MRZ2_BOVIN	ENSBTAG00000000648	A disintegrin and metalloproteinase with thrombospondin motifs 5 [Source:RefSeq peptide;Acc:NP_001159987]	100	100	100	NaN	100	100	100	85.7143
Chr1:8822301-8822400	1	8822301	8822400	F1MRZ2_BOVIN	ENSBTAG00000000648	A disintegrin and metalloproteinase with thrombospondin motifs 5 [Source:RefSeq peptide;Acc:NP_001159987]	100	100	100	100	98.5119	100	95.3595	95.7143
Chr1:8834701-8834800	1	8834701	8834800	F1MRZ2_BOVIN	ENSBTAG00000000648	A disintegrin and metalloproteinase with thrombospondin motifs 5 [Source:RefSeq peptide;Acc:NP_001159987]	NaN	100	100	35.4839	100	100	100	100
Chr1:8834801-8834900	1	8834801	8834900	F1MRZ2_BOVIN	ENSBTAG00000000648	A disintegrin and metalloproteinase with thrombospondin motifs 5 [Source:RefSeq peptide;Acc:NP_001159987]	100	90	100	96.1789	100	100	100	100
Chr1:8837701-8837800	1	8837701	8837800	F1MRZ2_BOVIN	ENSBTAG00000000648	A disintegrin and metalloproteinase with thrombospondin motifs 5 [Source:RefSeq peptide;Acc:NP_001159987]	100	100	100	100	NaN	100	100	100
Chr1:8837801-8837900	1	8837801	8837900	F1MRZ2_BOVIN	ENSBTAG00000000648	A disintegrin and metalloproteinase with thrombospondin motifs 5 [Source:RefSeq peptide;Acc:NP_001159987]	100	100	100	100	NaN	100	100	100
Chr1:8837901-8838000	1	8837901	8838000	F1MRZ2_BOVIN	ENSBTAG00000000648	A disintegrin and metalloproteinase with thrombospondin motifs 5 [Source:RefSeq peptide;Acc:NP_001159987]	66.6667	100	77.7778	100	100	100	100	100
Chr1:8838001-8838100	1	8838001	8838100	F1MRZ2_BOVIN	ENSBTAG00000000648	A disintegrin and metalloproteinase with thrombospondin motifs 5 [Source:RefSeq peptide;Acc:NP_001159987]	100	100	100	100	100	100	100	100
Chr1:8840701-8840800	1	8840701	8840800	F1MRZ2_BOVIN	ENSBTAG00000000648	A disintegrin and metalloproteinase with thrombospondin motifs 5 [Source:RefSeq peptide;Acc:NP_001159987]	100	NaN	100	100	100	100	NaN	100
Chr1:8840801-8840900	1	8840801	8840900	F1MRZ2_BOVIN	ENSBTAG00000000648	A disintegrin and metalloproteinase with thrombospondin motifs 5 [Source:RefSeq peptide;Acc:NP_001159987]	92.3077	100	87.0994	NaN	100	100	100	100
Chr1:8841101-8841200	1	8841101	8841200	F1MRZ2_BOVIN	ENSBTAG00000000648	A disintegrin and metalloproteinase with thrombospondin motifs 5 [Source:RefSeq peptide;Acc:NP_001159987]	74.359	50	100	NaN	NaN	33.3333	100	100
Chr1:8844101-8844200	1	8844101	8844200	F1MRZ2_BOVIN	ENSBTAG00000000648	A disintegrin and metalloproteinase with thrombospondin motifs 5 [Source:RefSeq peptide;Acc:NP_001159987]	100	NaN	100	100	100	100	100	NaN
Chr1:8848001-8848100	1	8848001	8848100	F1MRZ2_BOVIN	ENSBTAG00000000648	A disintegrin and metalloproteinase with thrombospondin motifs 5 [Source:RefSeq peptide;Acc:NP_001159987]	100	100	87.6923	NaN	97.5694	NaN	100	85.7143
Chr1:8850001-8850100	1	8850001	8850100	F1MRZ2_BOVIN	ENSBTAG00000000648	A disintegrin and metalloproteinase with thrombospondin motifs 5 [Source:RefSeq peptide;Acc:NP_001159987]	NaN	100	100	100	100	100	100	100
Chr1:8853001-8853100	1	8853001	8853100	F1MRZ2_BOVIN	ENSBTAG00000000648	A disintegrin and metalloproteinase with thrombospondin motifs 5 [Source:RefSeq peptide;Acc:NP_001159987]	NaN	100	100	100	100	100	100	78.3333
Chr1:8853201-8853300	1	8853201	8853300	F1MRZ2_BOVIN	ENSBTAG00000000648	A disintegrin and metalloproteinase with thrombospondin motifs 5 [Source:RefSeq peptide;Acc:NP_001159987]	NaN	0	100	100	100	50	100	66.6667
Chr1:8958001-8958100	1	8958001	8958100	A7MB07_BOVIN	ENSBTAG00000000706	A disintegrin and metalloproteinase with thrombospondin motifs 1 [Source:RefSeq peptide;Acc:NP_001094550]	NaN	66.6667	100	100	81.7674	100	86.0577	88.904
Chr1:8958101-8958200	1	8958101	8958200	A7MB07_BOVIN	ENSBTAG00000000706	A disintegrin and metalloproteinase with thrombospondin motifs 1 [Source:RefSeq peptide;Acc:NP_001094550]	0	100	100	100	100	100	NaN	96.9444
Chr1:8959301-8959400	1	8959301	8959400	A7MB07_BOVIN	ENSBTAG00000000706	A disintegrin and metalloproteinase with thrombospondin motifs 1 [Source:RefSeq peptide;Acc:NP_001094550]	100	100	90.7692	NaN	100	NaN	83.3333	100
Chr1:8959601-8959700	1	8959601	8959700	A7MB07_BOVIN	ENSBTAG00000000706	A disintegrin and metalloproteinase with thrombospondin motifs 1 [Source:RefSeq peptide;Acc:NP_001094550]	100	100	100	NaN	100	100	80	100
Chr1:8959901-8960000	1	8959901	8960000	A7MB07_BOVIN	ENSBTAG00000000706	A disintegrin and metalloproteinase with thrombospondin motifs 1 [Source:RefSeq peptide;Acc:NP_001094550]	100	100	100	100	NaN	100	100	100
Chr1:8960001-8960100	1	8960001	8960100	A7MB07_BOVIN	ENSBTAG00000000706	A disintegrin and metalloproteinase with thrombospondin motifs 1 [Source:RefSeq peptide;Acc:NP_001094550]	100	100	98.125	85	100	88.8889	98.3882	100
Chr1:8960101-8960200	1	8960101	8960200	A7MB07_BOVIN	ENSBTAG00000000706	A disintegrin and metalloproteinase with thrombospondin motifs 1 [Source:RefSeq peptide;Acc:NP_001094550]	100	100	100	100	100	NaN	91.9634	100
Chr1:8960401-8960500	1	8960401	8960500	A7MB07_BOVIN	ENSBTAG00000000706	A disintegrin and metalloproteinase with thrombospondin motifs 1 [Source:RefSeq peptide;Acc:NP_001094550]	100	100	100	100	100	NaN	100	100
Chr1:8960501-8960600	1	8960501	8960600	A7MB07_BOVIN	ENSBTAG00000000706	A disintegrin and metalloproteinase with thrombospondin motifs 1 [Source:RefSeq peptide;Acc:NP_001094550]	100	78.9773	100	98.9035	97.3684	100	100	99.6244
Chr1:8960601-8960700	1	8960601	8960700	A7MB07_BOVIN	ENSBTAG00000000706	A disintegrin and metalloproteinase with thrombospondin motifs 1 [Source:RefSeq peptide;Acc:NP_001094550]	91.9311	6.25	98.2143	100	91.0714	100	89.9841	100
Chr1:8960701-8960800	1	8960701	8960800	A7MB07_BOVIN	ENSBTAG00000000706	A disintegrin and metalloproteinase with thrombospondin motifs 1 [Source:RefSeq peptide;Acc:NP_001094550]	50	100	66.6667	80.5556	50	60	78.7037	67.8632
Chr1:8960801-8960900	1	8960801	8960900	A7MB07_BOVIN	ENSBTAG00000000706	A disintegrin and metalloproteinase with thrombospondin motifs 1 [Source:RefSeq peptide;Acc:NP_001094550]	100	16.6667	100	100	100	NaN	83.3333	78.8461
Chr1:8962201-8962300	1	8962201	8962300	A7MB07_BOVIN	ENSBTAG00000000706	A disintegrin and metalloproteinase with thrombospondin motifs 1 [Source:RefSeq peptide;Acc:NP_001094550]	100	NaN	100	100	NaN	100	100	100
Chr1:8962301-8962400	1	8962301	8962400	A7MB07_BOVIN	ENSBTAG00000000706	A disintegrin and metalloproteinase with thrombospondin motifs 1 [Source:RefSeq peptide;Acc:NP_001094550]	94.6237	NaN	100	98.0952	100	100	97.037	98.2906
Chr1:8962401-8962500	1	8962401	8962500	A7MB07_BOVIN	ENSBTAG00000000706	A disintegrin and metalloproteinase with thrombospondin motifs 1 [Source:RefSeq peptide;Acc:NP_001094550]	100	100	NaN	100	100	100	95	93.3333
Chr1:8962501-8962600	1	8962501	8962600	A7MB07_BOVIN	ENSBTAG00000000706	A disintegrin and metalloproteinase with thrombospondin motifs 1 [Source:RefSeq peptide;Acc:NP_001094550]	83.3333	100	100	100	100	100	94.8718	100
Chr1:8962601-8962700	1	8962601	8962700	A7MB07_BOVIN	ENSBTAG00000000706	A disintegrin and metalloproteinase with thrombospondin motifs 1 [Source:RefSeq peptide;Acc:NP_001094550]	100	NaN	100	100	97.9167	100	95.6845	96.6317
Chr1:8962701-8962800	1	8962701	8962800	A7MB07_BOVIN	ENSBTAG00000000706	A disintegrin and metalloproteinase with thrombospondin motifs 1 [Source:RefSeq peptide;Acc:NP_001094550]	100	100	100	98.8235	93.3333	97.1429	100	100
Chr1:8962801-8962900	1	8962801	8962900	A7MB07_BOVIN	ENSBTAG00000000706	A disintegrin and metalloproteinase with thrombospondin motifs 1 [Source:RefSeq peptide;Acc:NP_001094550]	97.2222	100	100	40	40	100	100	100
Chr1:8962901-8963000	1	8962901	8963000	A7MB07_BOVIN	ENSBTAG00000000706	A disintegrin and metalloproteinase with thrombospondin motifs 1 [Source:RefSeq peptide;Acc:NP_001094550]	100	NaN	100	73.538	NaN	100	100	100
Chr1:8963001-8963100	1	8963001	8963100	A7MB07_BOVIN	ENSBTAG00000000706	A disintegrin and metalloproteinase with thrombospondin motifs 1 [Source:RefSeq peptide;Acc:NP_001094550]	100	NaN	92	100	100	100	100	100
Chr1:8963401-8963500	1	8963401	8963500	A7MB07_BOVIN	ENSBTAG00000000706	A disintegrin and metalloproteinase with thrombospondin motifs 1 [Source:RefSeq peptide;Acc:NP_001094550]	84.2857	100	100	NaN	90	100	100	100
Chr1:8963501-8963600	1	8963501	8963600	A7MB07_BOVIN	ENSBTAG00000000706	A disintegrin and metalloproteinase with thrombospondin motifs 1 [Source:RefSeq peptide;Acc:NP_001094550]	100	79.1667	100	NaN	100	100	100	100
Chr1:9245501-9245600	1	9245501	9245600	CYYR1	ENSBTAG00000005742	cysteine/tyrosine-rich 1 [Source:HGNC Symbol;Acc:16274]	100	100	100	NaN	90.7143	100	54.7721	100
Chr1:9245601-9245700	1	9245601	9245700	CYYR1	ENSBTAG00000005742	cysteine/tyrosine-rich 1 [Source:HGNC Symbol;Acc:16274]	100	100	50	0	100	100	50	0
Chr1:9245701-9245800	1	9245701	9245800	CYYR1	ENSBTAG00000005742	cysteine/tyrosine-rich 1 [Source:HGNC Symbol;Acc:16274]	NaN	90	40	50	97.6191	81.8182	33.4596	70.8791
Chr1:9246601-9246700	1	9246601	9246700	CYYR1	ENSBTAG00000005742	cysteine/tyrosine-rich 1 [Source:HGNC Symbol;Acc:16274]	100	100	33.3333	NaN	100	100	100	NaN
Chr1:9246701-9246800	1	9246701	9246800	CYYR1	ENSBTAG00000005742	cysteine/tyrosine-rich 1 [Source:HGNC Symbol;Acc:16274]	NaN	100	100	100	100	NaN	100	100
Chr1:9246801-9246900	1	9246801	9246900	CYYR1	ENSBTAG00000005742	cysteine/tyrosine-rich 1 [Source:HGNC Symbol;Acc:16274]	100	100	63.8889	66.6667	100	100	100	100
Chr1:9614101-9614200	1	9614101	9614200	A4_BOVIN	ENSBTAG00000017753	Amyloid beta A4 proteinSoluble APP-betaCTF-alphaBeta-amyloid protein 42Beta-amyloid protein 40Gamma-secretase C-terminal fragment 59Gamma-secretase C-terminal fragment 57 [Source:UniProtKB/Swiss-Prot;Acc:Q28053]	100	100	78.5714	100	100	100	91.6667	100
Chr1:9614201-9614300	1	9614201	9614300	A4_BOVIN	ENSBTAG00000017753	Amyloid beta A4 proteinSoluble APP-betaCTF-alphaBeta-amyloid protein 42Beta-amyloid protein 40Gamma-secretase C-terminal fragment 59Gamma-secretase C-terminal fragment 57 [Source:UniProtKB/Swiss-Prot;Acc:Q28053]	NaN	100	100	100	100	NaN	100	100
Chr1:9627401-9627500	1	9627401	9627500	A4_BOVIN	ENSBTAG00000017753	Amyloid beta A4 proteinSoluble APP-betaCTF-alphaBeta-amyloid protein 42Beta-amyloid protein 40Gamma-secretase C-terminal fragment 59Gamma-secretase C-terminal fragment 57 [Source:UniProtKB/Swiss-Prot;Acc:Q28053]	100	100	100	100	100	NaN	95.2381	100
Chr1:9627501-9627600	1	9627501	9627600	A4_BOVIN	ENSBTAG00000017753	Amyloid beta A4 proteinSoluble APP-betaCTF-alphaBeta-amyloid protein 42Beta-amyloid protein 40Gamma-secretase C-terminal fragment 59Gamma-secretase C-terminal fragment 57 [Source:UniProtKB/Swiss-Prot;Acc:Q28053]	100	100	100	100	97.7778	NaN	85.2941	100
Chr1:9627601-9627700	1	9627601	9627700	A4_BOVIN	ENSBTAG00000017753	Amyloid beta A4 proteinSoluble APP-betaCTF-alphaBeta-amyloid protein 42Beta-amyloid protein 40Gamma-secretase C-terminal fragment 59Gamma-secretase C-terminal fragment 57 [Source:UniProtKB/Swiss-Prot;Acc:Q28053]	100	100	100	100	100	50	100	75.4167
Chr1:9627701-9627800	1	9627701	9627800	A4_BOVIN	ENSBTAG00000017753	Amyloid beta A4 proteinSoluble APP-betaCTF-alphaBeta-amyloid protein 42Beta-amyloid protein 40Gamma-secretase C-terminal fragment 59Gamma-secretase C-terminal fragment 57 [Source:UniProtKB/Swiss-Prot;Acc:Q28053]	100	100	100	100	100	NaN	100	100
Chr1:9627801-9627900	1	9627801	9627900	A4_BOVIN	ENSBTAG00000017753	Amyloid beta A4 proteinSoluble APP-betaCTF-alphaBeta-amyloid protein 42Beta-amyloid protein 40Gamma-secretase C-terminal fragment 59Gamma-secretase C-terminal fragment 57 [Source:UniProtKB/Swiss-Prot;Acc:Q28053]	100	100	61.7647	NaN	100	100	100	100
Chr1:9628101-9628200	1	9628101	9628200	A4_BOVIN	ENSBTAG00000017753	Amyloid beta A4 proteinSoluble APP-betaCTF-alphaBeta-amyloid protein 42Beta-amyloid protein 40Gamma-secretase C-terminal fragment 59Gamma-secretase C-terminal fragment 57 [Source:UniProtKB/Swiss-Prot;Acc:Q28053]	100	90.7407	100	NaN	100	100	100	89.7487
Chr1:9628201-9628300	1	9628201	9628300	A4_BOVIN	ENSBTAG00000017753	Amyloid beta A4 proteinSoluble APP-betaCTF-alphaBeta-amyloid protein 42Beta-amyloid protein 40Gamma-secretase C-terminal fragment 59Gamma-secretase C-terminal fragment 57 [Source:UniProtKB/Swiss-Prot;Acc:Q28053]	100	100	96.4286	100	100	100	NaN	100
Chr1:9628301-9628400	1	9628301	9628400	A4_BOVIN	ENSBTAG00000017753	Amyloid beta A4 proteinSoluble APP-betaCTF-alphaBeta-amyloid protein 42Beta-amyloid protein 40Gamma-secretase C-terminal fragment 59Gamma-secretase C-terminal fragment 57 [Source:UniProtKB/Swiss-Prot;Acc:Q28053]	NaN	100	97.7273	100	100	100	100	100
Chr1:9634901-9635000	1	9634901	9635000	A4_BOVIN	ENSBTAG00000017753	Amyloid beta A4 proteinSoluble APP-betaCTF-alphaBeta-amyloid protein 42Beta-amyloid protein 40Gamma-secretase C-terminal fragment 59Gamma-secretase C-terminal fragment 57 [Source:UniProtKB/Swiss-Prot;Acc:Q28053]	100	66.6667	100	NaN	100	100	100	100
Chr1:9641801-9641900	1	9641801	9641900	A4_BOVIN	ENSBTAG00000017753	Amyloid beta A4 proteinSoluble APP-betaCTF-alphaBeta-amyloid protein 42Beta-amyloid protein 40Gamma-secretase C-terminal fragment 59Gamma-secretase C-terminal fragment 57 [Source:UniProtKB/Swiss-Prot;Acc:Q28053]	100	100	100	NaN	100	100	100	100
Chr1:9641901-9642000	1	9641901	9642000	A4_BOVIN	ENSBTAG00000017753	Amyloid beta A4 proteinSoluble APP-betaCTF-alphaBeta-amyloid protein 42Beta-amyloid protein 40Gamma-secretase C-terminal fragment 59Gamma-secretase C-terminal fragment 57 [Source:UniProtKB/Swiss-Prot;Acc:Q28053]	100	100	100	NaN	100	100	84.375	100
Chr1:9642101-9642200	1	9642101	9642200	A4_BOVIN	ENSBTAG00000017753	Amyloid beta A4 proteinSoluble APP-betaCTF-alphaBeta-amyloid protein 42Beta-amyloid protein 40Gamma-secretase C-terminal fragment 59Gamma-secretase C-terminal fragment 57 [Source:UniProtKB/Swiss-Prot;Acc:Q28053]	100	100	93.0233	NaN	100	100	100	100
Chr1:9642901-9643000	1	9642901	9643000	A4_BOVIN	ENSBTAG00000017753	Amyloid beta A4 proteinSoluble APP-betaCTF-alphaBeta-amyloid protein 42Beta-amyloid protein 40Gamma-secretase C-terminal fragment 59Gamma-secretase C-terminal fragment 57 [Source:UniProtKB/Swiss-Prot;Acc:Q28053]	100	100	100	NaN	100	100	NaN	100
Chr1:9656901-9657000	1	9656901	9657000	A4_BOVIN	ENSBTAG00000017753	Amyloid beta A4 proteinSoluble APP-betaCTF-alphaBeta-amyloid protein 42Beta-amyloid protein 40Gamma-secretase C-terminal fragment 59Gamma-secretase C-terminal fragment 57 [Source:UniProtKB/Swiss-Prot;Acc:Q28053]	100	100	85.2941	100	92.8571	100	50	100
Chr1:9657101-9657200	1	9657101	9657200	A4_BOVIN	ENSBTAG00000017753	Amyloid beta A4 proteinSoluble APP-betaCTF-alphaBeta-amyloid protein 42Beta-amyloid protein 40Gamma-secretase C-terminal fragment 59Gamma-secretase C-terminal fragment 57 [Source:UniProtKB/Swiss-Prot;Acc:Q28053]	100	78.0247	91.1111	NaN	98.5714	NaN	75	66.6667
Chr1:9662501-9662600	1	9662501	9662600	A4_BOVIN	ENSBTAG00000017753	Amyloid beta A4 proteinSoluble APP-betaCTF-alphaBeta-amyloid protein 42Beta-amyloid protein 40Gamma-secretase C-terminal fragment 59Gamma-secretase C-terminal fragment 57 [Source:UniProtKB/Swiss-Prot;Acc:Q28053]	100	NaN	95.8333	100	88.8889	NaN	90.3663	100
Chr1:9668001-9668100	1	9668001	9668100	A4_BOVIN	ENSBTAG00000017753	Amyloid beta A4 proteinSoluble APP-betaCTF-alphaBeta-amyloid protein 42Beta-amyloid protein 40Gamma-secretase C-terminal fragment 59Gamma-secretase C-terminal fragment 57 [Source:UniProtKB/Swiss-Prot;Acc:Q28053]	100	83.3333	100	100	100	100	86.6072	100
Chr1:9668101-9668200	1	9668101	9668200	A4_BOVIN	ENSBTAG00000017753	Amyloid beta A4 proteinSoluble APP-betaCTF-alphaBeta-amyloid protein 42Beta-amyloid protein 40Gamma-secretase C-terminal fragment 59Gamma-secretase C-terminal fragment 57 [Source:UniProtKB/Swiss-Prot;Acc:Q28053]	100	98.8095	92.4242	100	100	100	100	100
Chr1:9673001-9673100	1	9673001	9673100	A4_BOVIN	ENSBTAG00000017753	Amyloid beta A4 proteinSoluble APP-betaCTF-alphaBeta-amyloid protein 42Beta-amyloid protein 40Gamma-secretase C-terminal fragment 59Gamma-secretase C-terminal fragment 57 [Source:UniProtKB/Swiss-Prot;Acc:Q28053]	NaN	100	100	98.8095	100	100	98.8636	95.1724
Chr1:9673101-9673200	1	9673101	9673200	A4_BOVIN	ENSBTAG00000017753	Amyloid beta A4 proteinSoluble APP-betaCTF-alphaBeta-amyloid protein 42Beta-amyloid protein 40Gamma-secretase C-terminal fragment 59Gamma-secretase C-terminal fragment 57 [Source:UniProtKB/Swiss-Prot;Acc:Q28053]	NaN	100	83.9286	100	100	100	100	92.1759
Chr1:9674401-9674500	1	9674401	9674500	A4_BOVIN	ENSBTAG00000017753	Amyloid beta A4 proteinSoluble APP-betaCTF-alphaBeta-amyloid protein 42Beta-amyloid protein 40Gamma-secretase C-terminal fragment 59Gamma-secretase C-terminal fragment 57 [Source:UniProtKB/Swiss-Prot;Acc:Q28053]	100	NaN	100	50	72.1739	100	68.6508	75
Chr1:9674601-9674700	1	9674601	9674700	A4_BOVIN	ENSBTAG00000017753	Amyloid beta A4 proteinSoluble APP-betaCTF-alphaBeta-amyloid protein 42Beta-amyloid protein 40Gamma-secretase C-terminal fragment 59Gamma-secretase C-terminal fragment 57 [Source:UniProtKB/Swiss-Prot;Acc:Q28053]	100	100	NaN	100	100	NaN	87.5	93.9394
Chr1:9675901-9676000	1	9675901	9676000	A4_BOVIN	ENSBTAG00000017753	Amyloid beta A4 proteinSoluble APP-betaCTF-alphaBeta-amyloid protein 42Beta-amyloid protein 40Gamma-secretase C-terminal fragment 59Gamma-secretase C-terminal fragment 57 [Source:UniProtKB/Swiss-Prot;Acc:Q28053]	100	100	100	NaN	100	100	98.4848	100
Chr1:9676001-9676100	1	9676001	9676100	A4_BOVIN	ENSBTAG00000017753	Amyloid beta A4 proteinSoluble APP-betaCTF-alphaBeta-amyloid protein 42Beta-amyloid protein 40Gamma-secretase C-terminal fragment 59Gamma-secretase C-terminal fragment 57 [Source:UniProtKB/Swiss-Prot;Acc:Q28053]	95.8333	NaN	100	97.2222	100	100	100	96.4247
Chr1:9676101-9676200	1	9676101	9676200	A4_BOVIN	ENSBTAG00000017753	Amyloid beta A4 proteinSoluble APP-betaCTF-alphaBeta-amyloid protein 42Beta-amyloid protein 40Gamma-secretase C-terminal fragment 59Gamma-secretase C-terminal fragment 57 [Source:UniProtKB/Swiss-Prot;Acc:Q28053]	100	80	100	NaN	100	100	97.1429	100
Chr1:9679401-9679500	1	9679401	9679500	A4_BOVIN	ENSBTAG00000017753	Amyloid beta A4 proteinSoluble APP-betaCTF-alphaBeta-amyloid protein 42Beta-amyloid protein 40Gamma-secretase C-terminal fragment 59Gamma-secretase C-terminal fragment 57 [Source:UniProtKB/Swiss-Prot;Acc:Q28053]	100	100	100	100	100	100	94.4444	100
Chr1:9682201-9682300	1	9682201	9682300	A4_BOVIN	ENSBTAG00000017753	Amyloid beta A4 proteinSoluble APP-betaCTF-alphaBeta-amyloid protein 42Beta-amyloid protein 40Gamma-secretase C-terminal fragment 59Gamma-secretase C-terminal fragment 57 [Source:UniProtKB/Swiss-Prot;Acc:Q28053]	100	96.1539	100	NaN	100	78.125	98.9583	100
Chr1:9682301-9682400	1	9682301	9682400	A4_BOVIN	ENSBTAG00000017753	Amyloid beta A4 proteinSoluble APP-betaCTF-alphaBeta-amyloid protein 42Beta-amyloid protein 40Gamma-secretase C-terminal fragment 59Gamma-secretase C-terminal fragment 57 [Source:UniProtKB/Swiss-Prot;Acc:Q28053]	100	100	100	NaN	NaN	100	100	97.2973
Chr1:9693501-9693600	1	9693501	9693600	A4_BOVIN	ENSBTAG00000017753	Amyloid beta A4 proteinSoluble APP-betaCTF-alphaBeta-amyloid protein 42Beta-amyloid protein 40Gamma-secretase C-terminal fragment 59Gamma-secretase C-terminal fragment 57 [Source:UniProtKB/Swiss-Prot;Acc:Q28053]	100	100	100	NaN	100	100	100	NaN
Chr1:9693701-9693800	1	9693701	9693800	A4_BOVIN	ENSBTAG00000017753	Amyloid beta A4 proteinSoluble APP-betaCTF-alphaBeta-amyloid protein 42Beta-amyloid protein 40Gamma-secretase C-terminal fragment 59Gamma-secretase C-terminal fragment 57 [Source:UniProtKB/Swiss-Prot;Acc:Q28053]	100	100	0	NaN	35	NaN	61.4719	100
Chr1:9693901-9694000	1	9693901	9694000	A4_BOVIN	ENSBTAG00000017753	Amyloid beta A4 proteinSoluble APP-betaCTF-alphaBeta-amyloid protein 42Beta-amyloid protein 40Gamma-secretase C-terminal fragment 59Gamma-secretase C-terminal fragment 57 [Source:UniProtKB/Swiss-Prot;Acc:Q28053]	95.8333	100	100	100	100	100	90.4762	100
Chr1:9694101-9694200	1	9694101	9694200	A4_BOVIN	ENSBTAG00000017753	Amyloid beta A4 proteinSoluble APP-betaCTF-alphaBeta-amyloid protein 42Beta-amyloid protein 40Gamma-secretase C-terminal fragment 59Gamma-secretase C-terminal fragment 57 [Source:UniProtKB/Swiss-Prot;Acc:Q28053]	100	100	100	NaN	100	100	100	94.1176
Chr1:9696801-9696900	1	9696801	9696900	A4_BOVIN	ENSBTAG00000017753	Amyloid beta A4 proteinSoluble APP-betaCTF-alphaBeta-amyloid protein 42Beta-amyloid protein 40Gamma-secretase C-terminal fragment 59Gamma-secretase C-terminal fragment 57 [Source:UniProtKB/Swiss-Prot;Acc:Q28053]	100	NaN	100	100	100	100	100	NaN
Chr1:9696901-9697000	1	9696901	9697000	A4_BOVIN	ENSBTAG00000017753	Amyloid beta A4 proteinSoluble APP-betaCTF-alphaBeta-amyloid protein 42Beta-amyloid protein 40Gamma-secretase C-terminal fragment 59Gamma-secretase C-terminal fragment 57 [Source:UniProtKB/Swiss-Prot;Acc:Q28053]	100	NaN	100	100	100	89.2857	100	NaN
Chr1:9697001-9697100	1	9697001	9697100	A4_BOVIN	ENSBTAG00000017753	Amyloid beta A4 proteinSoluble APP-betaCTF-alphaBeta-amyloid protein 42Beta-amyloid protein 40Gamma-secretase C-terminal fragment 59Gamma-secretase C-terminal fragment 57 [Source:UniProtKB/Swiss-Prot;Acc:Q28053]	100	100	100	NaN	100	100	78.9474	100
Chr1:9697201-9697300	1	9697201	9697300	A4_BOVIN	ENSBTAG00000017753	Amyloid beta A4 proteinSoluble APP-betaCTF-alphaBeta-amyloid protein 42Beta-amyloid protein 40Gamma-secretase C-terminal fragment 59Gamma-secretase C-terminal fragment 57 [Source:UniProtKB/Swiss-Prot;Acc:Q28053]	100	100	94.4444	100	95.3333	100	92.5926	95.3125
Chr1:9697901-9698000	1	9697901	9698000	A4_BOVIN	ENSBTAG00000017753	Amyloid beta A4 proteinSoluble APP-betaCTF-alphaBeta-amyloid protein 42Beta-amyloid protein 40Gamma-secretase C-terminal fragment 59Gamma-secretase C-terminal fragment 57 [Source:UniProtKB/Swiss-Prot;Acc:Q28053]	80	100	100	NaN	100	NaN	100	100
Chr1:9699201-9699300	1	9699201	9699300	A4_BOVIN	ENSBTAG00000017753	Amyloid beta A4 proteinSoluble APP-betaCTF-alphaBeta-amyloid protein 42Beta-amyloid protein 40Gamma-secretase C-terminal fragment 59Gamma-secretase C-terminal fragment 57 [Source:UniProtKB/Swiss-Prot;Acc:Q28053]	100	100	0	NaN	100	100	NaN	100
Chr1:9699301-9699400	1	9699301	9699400	A4_BOVIN	ENSBTAG00000017753	Amyloid beta A4 proteinSoluble APP-betaCTF-alphaBeta-amyloid protein 42Beta-amyloid protein 40Gamma-secretase C-terminal fragment 59Gamma-secretase C-terminal fragment 57 [Source:UniProtKB/Swiss-Prot;Acc:Q28053]	100	100	100	100	100	100	NaN	100
Chr1:9699401-9699500	1	9699401	9699500	A4_BOVIN	ENSBTAG00000017753	Amyloid beta A4 proteinSoluble APP-betaCTF-alphaBeta-amyloid protein 42Beta-amyloid protein 40Gamma-secretase C-terminal fragment 59Gamma-secretase C-terminal fragment 57 [Source:UniProtKB/Swiss-Prot;Acc:Q28053]	100	100	100	NaN	100	91.6667	100	100
Chr1:9699501-9699600	1	9699501	9699600	A4_BOVIN	ENSBTAG00000017753	Amyloid beta A4 proteinSoluble APP-betaCTF-alphaBeta-amyloid protein 42Beta-amyloid protein 40Gamma-secretase C-terminal fragment 59Gamma-secretase C-terminal fragment 57 [Source:UniProtKB/Swiss-Prot;Acc:Q28053]	100	85.7143	95.8333	NaN	100	98.172	NaN	100
Chr1:9699601-9699700	1	9699601	9699700	A4_BOVIN	ENSBTAG00000017753	Amyloid beta A4 proteinSoluble APP-betaCTF-alphaBeta-amyloid protein 42Beta-amyloid protein 40Gamma-secretase C-terminal fragment 59Gamma-secretase C-terminal fragment 57 [Source:UniProtKB/Swiss-Prot;Acc:Q28053]	100	100	79.4872	100	100	100	100	100
Chr1:9701601-9701700	1	9701601	9701700	A4_BOVIN	ENSBTAG00000017753	Amyloid beta A4 proteinSoluble APP-betaCTF-alphaBeta-amyloid protein 42Beta-amyloid protein 40Gamma-secretase C-terminal fragment 59Gamma-secretase C-terminal fragment 57 [Source:UniProtKB/Swiss-Prot;Acc:Q28053]	61.9658	100	100	NaN	NaN	100	64.7059	14.2857
Chr1:9701901-9702000	1	9701901	9702000	A4_BOVIN	ENSBTAG00000017753	Amyloid beta A4 proteinSoluble APP-betaCTF-alphaBeta-amyloid protein 42Beta-amyloid protein 40Gamma-secretase C-terminal fragment 59Gamma-secretase C-terminal fragment 57 [Source:UniProtKB/Swiss-Prot;Acc:Q28053]	100	50	100	NaN	NaN	100	100	100
Chr1:9706701-9706800	1	9706701	9706800	A4_BOVIN	ENSBTAG00000017753	Amyloid beta A4 proteinSoluble APP-betaCTF-alphaBeta-amyloid protein 42Beta-amyloid protein 40Gamma-secretase C-terminal fragment 59Gamma-secretase C-terminal fragment 57 [Source:UniProtKB/Swiss-Prot;Acc:Q28053]	100	100	40	NaN	100	100	0	100
Chr1:9706901-9707000	1	9706901	9707000	A4_BOVIN	ENSBTAG00000017753	Amyloid beta A4 proteinSoluble APP-betaCTF-alphaBeta-amyloid protein 42Beta-amyloid protein 40Gamma-secretase C-terminal fragment 59Gamma-secretase C-terminal fragment 57 [Source:UniProtKB/Swiss-Prot;Acc:Q28053]	100	99.3056	100	NaN	100	100	100	100
Chr1:9708301-9708400	1	9708301	9708400	A4_BOVIN	ENSBTAG00000017753	Amyloid beta A4 proteinSoluble APP-betaCTF-alphaBeta-amyloid protein 42Beta-amyloid protein 40Gamma-secretase C-terminal fragment 59Gamma-secretase C-terminal fragment 57 [Source:UniProtKB/Swiss-Prot;Acc:Q28053]	100	99.1803	100	100	100	100	94.4444	100
Chr1:9708401-9708500	1	9708401	9708500	A4_BOVIN	ENSBTAG00000017753	Amyloid beta A4 proteinSoluble APP-betaCTF-alphaBeta-amyloid protein 42Beta-amyloid protein 40Gamma-secretase C-terminal fragment 59Gamma-secretase C-terminal fragment 57 [Source:UniProtKB/Swiss-Prot;Acc:Q28053]	100	100	96.6667	100	95.4545	100	98.8636	99.0868
Chr1:9708701-9708800	1	9708701	9708800	A4_BOVIN	ENSBTAG00000017753	Amyloid beta A4 proteinSoluble APP-betaCTF-alphaBeta-amyloid protein 42Beta-amyloid protein 40Gamma-secretase C-terminal fragment 59Gamma-secretase C-terminal fragment 57 [Source:UniProtKB/Swiss-Prot;Acc:Q28053]	100	100	100	100	100	100	100	100
Chr1:9720301-9720400	1	9720301	9720400	A4_BOVIN	ENSBTAG00000017753	Amyloid beta A4 proteinSoluble APP-betaCTF-alphaBeta-amyloid protein 42Beta-amyloid protein 40Gamma-secretase C-terminal fragment 59Gamma-secretase C-terminal fragment 57 [Source:UniProtKB/Swiss-Prot;Acc:Q28053]	100	100	100	100	100	90	NaN	99.537
Chr1:9720501-9720600	1	9720501	9720600	A4_BOVIN	ENSBTAG00000017753	Amyloid beta A4 proteinSoluble APP-betaCTF-alphaBeta-amyloid protein 42Beta-amyloid protein 40Gamma-secretase C-terminal fragment 59Gamma-secretase C-terminal fragment 57 [Source:UniProtKB/Swiss-Prot;Acc:Q28053]	100	100	100	100	100	NaN	100	100
Chr1:9720601-9720700	1	9720601	9720700	A4_BOVIN	ENSBTAG00000017753	Amyloid beta A4 proteinSoluble APP-betaCTF-alphaBeta-amyloid protein 42Beta-amyloid protein 40Gamma-secretase C-terminal fragment 59Gamma-secretase C-terminal fragment 57 [Source:UniProtKB/Swiss-Prot;Acc:Q28053]	100	100	91.1765	100	100	100	97.8261	NaN
Chr1:9720701-9720800	1	9720701	9720800	A4_BOVIN	ENSBTAG00000017753	Amyloid beta A4 proteinSoluble APP-betaCTF-alphaBeta-amyloid protein 42Beta-amyloid protein 40Gamma-secretase C-terminal fragment 59Gamma-secretase C-terminal fragment 57 [Source:UniProtKB/Swiss-Prot;Acc:Q28053]	51.8519	100	76.8261	NaN	100	100	100	NaN
Chr1:9724401-9724500	1	9724401	9724500	A4_BOVIN	ENSBTAG00000017753	Amyloid beta A4 proteinSoluble APP-betaCTF-alphaBeta-amyloid protein 42Beta-amyloid protein 40Gamma-secretase C-terminal fragment 59Gamma-secretase C-terminal fragment 57 [Source:UniProtKB/Swiss-Prot;Acc:Q28053]	100	100	100	100	92.7273	100	100	100
Chr1:9724501-9724600	1	9724501	9724600	A4_BOVIN	ENSBTAG00000017753	Amyloid beta A4 proteinSoluble APP-betaCTF-alphaBeta-amyloid protein 42Beta-amyloid protein 40Gamma-secretase C-terminal fragment 59Gamma-secretase C-terminal fragment 57 [Source:UniProtKB/Swiss-Prot;Acc:Q28053]	50	100	62.381	75	70.4584	NaN	43.0769	82.3529
Chr1:9735001-9735100	1	9735001	9735100	A4_BOVIN	ENSBTAG00000017753	Amyloid beta A4 proteinSoluble APP-betaCTF-alphaBeta-amyloid protein 42Beta-amyloid protein 40Gamma-secretase C-terminal fragment 59Gamma-secretase C-terminal fragment 57 [Source:UniProtKB/Swiss-Prot;Acc:Q28053]	100	NaN	100	100	NaN	100	100	100
Chr1:9735101-9735200	1	9735101	9735200	A4_BOVIN	ENSBTAG00000017753	Amyloid beta A4 proteinSoluble APP-betaCTF-alphaBeta-amyloid protein 42Beta-amyloid protein 40Gamma-secretase C-terminal fragment 59Gamma-secretase C-terminal fragment 57 [Source:UniProtKB/Swiss-Prot;Acc:Q28053]	100	100	100	100	NaN	65.2174	100	100
Chr1:9738401-9738500	1	9738401	9738500	A4_BOVIN	ENSBTAG00000017753	Amyloid beta A4 proteinSoluble APP-betaCTF-alphaBeta-amyloid protein 42Beta-amyloid protein 40Gamma-secretase C-terminal fragment 59Gamma-secretase C-terminal fragment 57 [Source:UniProtKB/Swiss-Prot;Acc:Q28053]	100	80	100	100	100	100	100	100
Chr1:9738501-9738600	1	9738501	9738600	A4_BOVIN	ENSBTAG00000017753	Amyloid beta A4 proteinSoluble APP-betaCTF-alphaBeta-amyloid protein 42Beta-amyloid protein 40Gamma-secretase C-terminal fragment 59Gamma-secretase C-terminal fragment 57 [Source:UniProtKB/Swiss-Prot;Acc:Q28053]	100	100	100	100	100	NaN	100	100
Chr1:9738601-9738700	1	9738601	9738700	A4_BOVIN	ENSBTAG00000017753	Amyloid beta A4 proteinSoluble APP-betaCTF-alphaBeta-amyloid protein 42Beta-amyloid protein 40Gamma-secretase C-terminal fragment 59Gamma-secretase C-terminal fragment 57 [Source:UniProtKB/Swiss-Prot;Acc:Q28053]	NaN	100	100	100	100	100	100	NaN
Chr1:9745401-9745500	1	9745401	9745500	A4_BOVIN	ENSBTAG00000017753	Amyloid beta A4 proteinSoluble APP-betaCTF-alphaBeta-amyloid protein 42Beta-amyloid protein 40Gamma-secretase C-terminal fragment 59Gamma-secretase C-terminal fragment 57 [Source:UniProtKB/Swiss-Prot;Acc:Q28053]	100	NaN	100	100	100	100	100	100
Chr1:9745501-9745600	1	9745501	9745600	A4_BOVIN	ENSBTAG00000017753	Amyloid beta A4 proteinSoluble APP-betaCTF-alphaBeta-amyloid protein 42Beta-amyloid protein 40Gamma-secretase C-terminal fragment 59Gamma-secretase C-terminal fragment 57 [Source:UniProtKB/Swiss-Prot;Acc:Q28053]	100	NaN	100	100	100	100	98.75	100
Chr1:9748601-9748700	1	9748601	9748700	A4_BOVIN	ENSBTAG00000017753	Amyloid beta A4 proteinSoluble APP-betaCTF-alphaBeta-amyloid protein 42Beta-amyloid protein 40Gamma-secretase C-terminal fragment 59Gamma-secretase C-terminal fragment 57 [Source:UniProtKB/Swiss-Prot;Acc:Q28053]	100	100	100	NaN	90.7143	100	71.5476	100
Chr1:9749301-9749400	1	9749301	9749400	A4_BOVIN	ENSBTAG00000017753	Amyloid beta A4 proteinSoluble APP-betaCTF-alphaBeta-amyloid protein 42Beta-amyloid protein 40Gamma-secretase C-terminal fragment 59Gamma-secretase C-terminal fragment 57 [Source:UniProtKB/Swiss-Prot;Acc:Q28053]	100	100	100	NaN	100	100	100	100
Chr1:9749401-9749500	1	9749401	9749500	A4_BOVIN	ENSBTAG00000017753	Amyloid beta A4 proteinSoluble APP-betaCTF-alphaBeta-amyloid protein 42Beta-amyloid protein 40Gamma-secretase C-terminal fragment 59Gamma-secretase C-terminal fragment 57 [Source:UniProtKB/Swiss-Prot;Acc:Q28053]	67.6226	100	100	NaN	100	80.3922	97.7778	100
Chr1:9753701-9753800	1	9753701	9753800	A4_BOVIN	ENSBTAG00000017753	Amyloid beta A4 proteinSoluble APP-betaCTF-alphaBeta-amyloid protein 42Beta-amyloid protein 40Gamma-secretase C-terminal fragment 59Gamma-secretase C-terminal fragment 57 [Source:UniProtKB/Swiss-Prot;Acc:Q28053]	84.6154	70	93.6471	NaN	80.8929	100	98.4615	99.5652
Chr1:9753801-9753900	1	9753801	9753900	A4_BOVIN	ENSBTAG00000017753	Amyloid beta A4 proteinSoluble APP-betaCTF-alphaBeta-amyloid protein 42Beta-amyloid protein 40Gamma-secretase C-terminal fragment 59Gamma-secretase C-terminal fragment 57 [Source:UniProtKB/Swiss-Prot;Acc:Q28053]	100	100	100	NaN	NaN	100	100	95.1219
Chr1:9753901-9754000	1	9753901	9754000	A4_BOVIN	ENSBTAG00000017753	Amyloid beta A4 proteinSoluble APP-betaCTF-alphaBeta-amyloid protein 42Beta-amyloid protein 40Gamma-secretase C-terminal fragment 59Gamma-secretase C-terminal fragment 57 [Source:UniProtKB/Swiss-Prot;Acc:Q28053]	100	100	100	NaN	100	46.1538	100	100
Chr1:9758501-9758600	1	9758501	9758600	A4_BOVIN	ENSBTAG00000017753	Amyloid beta A4 proteinSoluble APP-betaCTF-alphaBeta-amyloid protein 42Beta-amyloid protein 40Gamma-secretase C-terminal fragment 59Gamma-secretase C-terminal fragment 57 [Source:UniProtKB/Swiss-Prot;Acc:Q28053]	100	100	100	100	92.6075	100	100	100
Chr1:9758601-9758700	1	9758601	9758700	A4_BOVIN	ENSBTAG00000017753	Amyloid beta A4 proteinSoluble APP-betaCTF-alphaBeta-amyloid protein 42Beta-amyloid protein 40Gamma-secretase C-terminal fragment 59Gamma-secretase C-terminal fragment 57 [Source:UniProtKB/Swiss-Prot;Acc:Q28053]	100	100	100	73.913	100	97.5	93.9394	94.386
Chr1:9758701-9758800	1	9758701	9758800	A4_BOVIN	ENSBTAG00000017753	Amyloid beta A4 proteinSoluble APP-betaCTF-alphaBeta-amyloid protein 42Beta-amyloid protein 40Gamma-secretase C-terminal fragment 59Gamma-secretase C-terminal fragment 57 [Source:UniProtKB/Swiss-Prot;Acc:Q28053]	100	100	93.75	100	100	97.8495	82.3529	86.25
Chr1:9758801-9758900	1	9758801	9758900	A4_BOVIN	ENSBTAG00000017753	Amyloid beta A4 proteinSoluble APP-betaCTF-alphaBeta-amyloid protein 42Beta-amyloid protein 40Gamma-secretase C-terminal fragment 59Gamma-secretase C-terminal fragment 57 [Source:UniProtKB/Swiss-Prot;Acc:Q28053]	100	88.8889	50	100	100	100	91.3043	100
Chr1:9760401-9760500	1	9760401	9760500	A4_BOVIN	ENSBTAG00000017753	Amyloid beta A4 proteinSoluble APP-betaCTF-alphaBeta-amyloid protein 42Beta-amyloid protein 40Gamma-secretase C-terminal fragment 59Gamma-secretase C-terminal fragment 57 [Source:UniProtKB/Swiss-Prot;Acc:Q28053]	100	100	100	100	NaN	87.8049	100	84.6154
Chr1:9760501-9760600	1	9760501	9760600	A4_BOVIN	ENSBTAG00000017753	Amyloid beta A4 proteinSoluble APP-betaCTF-alphaBeta-amyloid protein 42Beta-amyloid protein 40Gamma-secretase C-terminal fragment 59Gamma-secretase C-terminal fragment 57 [Source:UniProtKB/Swiss-Prot;Acc:Q28053]	100	100	100	100	100	94.5355	79.9107	94.717
Chr1:9760601-9760700	1	9760601	9760700	A4_BOVIN	ENSBTAG00000017753	Amyloid beta A4 proteinSoluble APP-betaCTF-alphaBeta-amyloid protein 42Beta-amyloid protein 40Gamma-secretase C-terminal fragment 59Gamma-secretase C-terminal fragment 57 [Source:UniProtKB/Swiss-Prot;Acc:Q28053]	NaN	100	100	100	100	100	100	100
Chr1:9760701-9760800	1	9760701	9760800	A4_BOVIN	ENSBTAG00000017753	Amyloid beta A4 proteinSoluble APP-betaCTF-alphaBeta-amyloid protein 42Beta-amyloid protein 40Gamma-secretase C-terminal fragment 59Gamma-secretase C-terminal fragment 57 [Source:UniProtKB/Swiss-Prot;Acc:Q28053]	100	100	100	100	100	100	100	100
Chr1:9760801-9760900	1	9760801	9760900	A4_BOVIN	ENSBTAG00000017753	Amyloid beta A4 proteinSoluble APP-betaCTF-alphaBeta-amyloid protein 42Beta-amyloid protein 40Gamma-secretase C-terminal fragment 59Gamma-secretase C-terminal fragment 57 [Source:UniProtKB/Swiss-Prot;Acc:Q28053]	100	100	NaN	100	NaN	77.3585	100	100
Chr1:9760901-9761000	1	9760901	9761000	A4_BOVIN	ENSBTAG00000017753	Amyloid beta A4 proteinSoluble APP-betaCTF-alphaBeta-amyloid protein 42Beta-amyloid protein 40Gamma-secretase C-terminal fragment 59Gamma-secretase C-terminal fragment 57 [Source:UniProtKB/Swiss-Prot;Acc:Q28053]	100	100	100	100	100	100	100	100
Chr1:9765101-9765200	1	9765101	9765200	A4_BOVIN	ENSBTAG00000017753	Amyloid beta A4 proteinSoluble APP-betaCTF-alphaBeta-amyloid protein 42Beta-amyloid protein 40Gamma-secretase C-terminal fragment 59Gamma-secretase C-terminal fragment 57 [Source:UniProtKB/Swiss-Prot;Acc:Q28053]	100	0	100	NaN	NaN	0	100	100
Chr1:9765201-9765300	1	9765201	9765300	A4_BOVIN	ENSBTAG00000017753	Amyloid beta A4 proteinSoluble APP-betaCTF-alphaBeta-amyloid protein 42Beta-amyloid protein 40Gamma-secretase C-terminal fragment 59Gamma-secretase C-terminal fragment 57 [Source:UniProtKB/Swiss-Prot;Acc:Q28053]	100	88.8889	100	NaN	100	100	100	98.5294
Chr1:9765301-9765400	1	9765301	9765400	A4_BOVIN	ENSBTAG00000017753	Amyloid beta A4 proteinSoluble APP-betaCTF-alphaBeta-amyloid protein 42Beta-amyloid protein 40Gamma-secretase C-terminal fragment 59Gamma-secretase C-terminal fragment 57 [Source:UniProtKB/Swiss-Prot;Acc:Q28053]	100	0	100	NaN	94.4444	0	90	63.6364
Chr1:9765401-9765500	1	9765401	9765500	A4_BOVIN	ENSBTAG00000017753	Amyloid beta A4 proteinSoluble APP-betaCTF-alphaBeta-amyloid protein 42Beta-amyloid protein 40Gamma-secretase C-terminal fragment 59Gamma-secretase C-terminal fragment 57 [Source:UniProtKB/Swiss-Prot;Acc:Q28053]	100	100	100	NaN	100	100	94.4444	100
Chr1:9777601-9777700	1	9777601	9777700	A4_BOVIN	ENSBTAG00000017753	Amyloid beta A4 proteinSoluble APP-betaCTF-alphaBeta-amyloid protein 42Beta-amyloid protein 40Gamma-secretase C-terminal fragment 59Gamma-secretase C-terminal fragment 57 [Source:UniProtKB/Swiss-Prot;Acc:Q28053]	100	100	100	100	100	NaN	100	98.718
Chr1:9777701-9777800	1	9777701	9777800	A4_BOVIN	ENSBTAG00000017753	Amyloid beta A4 proteinSoluble APP-betaCTF-alphaBeta-amyloid protein 42Beta-amyloid protein 40Gamma-secretase C-terminal fragment 59Gamma-secretase C-terminal fragment 57 [Source:UniProtKB/Swiss-Prot;Acc:Q28053]	100	90.3846	100	100	100	NaN	95	100
Chr1:9780501-9780600	1	9780501	9780600	A4_BOVIN	ENSBTAG00000017753	Amyloid beta A4 proteinSoluble APP-betaCTF-alphaBeta-amyloid protein 42Beta-amyloid protein 40Gamma-secretase C-terminal fragment 59Gamma-secretase C-terminal fragment 57 [Source:UniProtKB/Swiss-Prot;Acc:Q28053]	33.3333	100	100	NaN	100	NaN	100	66.6667
Chr1:9781301-9781400	1	9781301	9781400	A4_BOVIN	ENSBTAG00000017753	Amyloid beta A4 proteinSoluble APP-betaCTF-alphaBeta-amyloid protein 42Beta-amyloid protein 40Gamma-secretase C-terminal fragment 59Gamma-secretase C-terminal fragment 57 [Source:UniProtKB/Swiss-Prot;Acc:Q28053]	100	100	100	NaN	100	100	100	NaN
Chr1:9783401-9783500	1	9783401	9783500	A4_BOVIN	ENSBTAG00000017753	Amyloid beta A4 proteinSoluble APP-betaCTF-alphaBeta-amyloid protein 42Beta-amyloid protein 40Gamma-secretase C-terminal fragment 59Gamma-secretase C-terminal fragment 57 [Source:UniProtKB/Swiss-Prot;Acc:Q28053]	100	100	94.1176	NaN	100	100	100	70.5324
Chr1:9787901-9788000	1	9787901	9788000	A4_BOVIN	ENSBTAG00000017753	Amyloid beta A4 proteinSoluble APP-betaCTF-alphaBeta-amyloid protein 42Beta-amyloid protein 40Gamma-secretase C-terminal fragment 59Gamma-secretase C-terminal fragment 57 [Source:UniProtKB/Swiss-Prot;Acc:Q28053]	100	94.2857	NaN	80	84.127	100	100	99.1453
Chr1:9788001-9788100	1	9788001	9788100	A4_BOVIN	ENSBTAG00000017753	Amyloid beta A4 proteinSoluble APP-betaCTF-alphaBeta-amyloid protein 42Beta-amyloid protein 40Gamma-secretase C-terminal fragment 59Gamma-secretase C-terminal fragment 57 [Source:UniProtKB/Swiss-Prot;Acc:Q28053]	100	100	80	66.6667	100	98.5714	100	100
Chr1:9788101-9788200	1	9788101	9788200	A4_BOVIN	ENSBTAG00000017753	Amyloid beta A4 proteinSoluble APP-betaCTF-alphaBeta-amyloid protein 42Beta-amyloid protein 40Gamma-secretase C-terminal fragment 59Gamma-secretase C-terminal fragment 57 [Source:UniProtKB/Swiss-Prot;Acc:Q28053]	100	100	100	100	83.3333	100	100	100
Chr1:9803301-9803400	1	9803301	9803400	A4_BOVIN	ENSBTAG00000017753	Amyloid beta A4 proteinSoluble APP-betaCTF-alphaBeta-amyloid protein 42Beta-amyloid protein 40Gamma-secretase C-terminal fragment 59Gamma-secretase C-terminal fragment 57 [Source:UniProtKB/Swiss-Prot;Acc:Q28053]	100	100	100	NaN	NaN	100	100	100
Chr1:9803401-9803500	1	9803401	9803500	A4_BOVIN	ENSBTAG00000017753	Amyloid beta A4 proteinSoluble APP-betaCTF-alphaBeta-amyloid protein 42Beta-amyloid protein 40Gamma-secretase C-terminal fragment 59Gamma-secretase C-terminal fragment 57 [Source:UniProtKB/Swiss-Prot;Acc:Q28053]	100	NaN	100	100	100	100	100	100
Chr1:9805501-9805600	1	9805501	9805600	A4_BOVIN	ENSBTAG00000017753	Amyloid beta A4 proteinSoluble APP-betaCTF-alphaBeta-amyloid protein 42Beta-amyloid protein 40Gamma-secretase C-terminal fragment 59Gamma-secretase C-terminal fragment 57 [Source:UniProtKB/Swiss-Prot;Acc:Q28053]	100	100	100	100	100	100	91.6667	83.3333
Chr1:9805601-9805700	1	9805601	9805700	A4_BOVIN	ENSBTAG00000017753	Amyloid beta A4 proteinSoluble APP-betaCTF-alphaBeta-amyloid protein 42Beta-amyloid protein 40Gamma-secretase C-terminal fragment 59Gamma-secretase C-terminal fragment 57 [Source:UniProtKB/Swiss-Prot;Acc:Q28053]	100	100	98.9583	83.3333	100	100	95.5357	100
Chr1:9805701-9805800	1	9805701	9805800	A4_BOVIN	ENSBTAG00000017753	Amyloid beta A4 proteinSoluble APP-betaCTF-alphaBeta-amyloid protein 42Beta-amyloid protein 40Gamma-secretase C-terminal fragment 59Gamma-secretase C-terminal fragment 57 [Source:UniProtKB/Swiss-Prot;Acc:Q28053]	100	100	98.75	100	100	NaN	100	99.5671
Chr1:9806501-9806600	1	9806501	9806600	A4_BOVIN	ENSBTAG00000017753	Amyloid beta A4 proteinSoluble APP-betaCTF-alphaBeta-amyloid protein 42Beta-amyloid protein 40Gamma-secretase C-terminal fragment 59Gamma-secretase C-terminal fragment 57 [Source:UniProtKB/Swiss-Prot;Acc:Q28053]	93.8776	100	100	NaN	100	60.9375	100	0
Chr1:9806601-9806700	1	9806601	9806700	A4_BOVIN	ENSBTAG00000017753	Amyloid beta A4 proteinSoluble APP-betaCTF-alphaBeta-amyloid protein 42Beta-amyloid protein 40Gamma-secretase C-terminal fragment 59Gamma-secretase C-terminal fragment 57 [Source:UniProtKB/Swiss-Prot;Acc:Q28053]	96.25	100	65.3846	NaN	100	75	100	100
Chr1:9806701-9806800	1	9806701	9806800	A4_BOVIN	ENSBTAG00000017753	Amyloid beta A4 proteinSoluble APP-betaCTF-alphaBeta-amyloid protein 42Beta-amyloid protein 40Gamma-secretase C-terminal fragment 59Gamma-secretase C-terminal fragment 57 [Source:UniProtKB/Swiss-Prot;Acc:Q28053]	100	100	98.6111	NaN	100	100	100	100
Chr1:9806801-9806900	1	9806801	9806900	A4_BOVIN	ENSBTAG00000017753	Amyloid beta A4 proteinSoluble APP-betaCTF-alphaBeta-amyloid protein 42Beta-amyloid protein 40Gamma-secretase C-terminal fragment 59Gamma-secretase C-terminal fragment 57 [Source:UniProtKB/Swiss-Prot;Acc:Q28053]	100	71.5278	100	NaN	100	87.4396	100	100
Chr1:9816501-9816600	1	9816501	9816600	A4_BOVIN	ENSBTAG00000017753	Amyloid beta A4 proteinSoluble APP-betaCTF-alphaBeta-amyloid protein 42Beta-amyloid protein 40Gamma-secretase C-terminal fragment 59Gamma-secretase C-terminal fragment 57 [Source:UniProtKB/Swiss-Prot;Acc:Q28053]	100	100	97.2222	NaN	100	100	100	100
Chr1:9816601-9816700	1	9816601	9816700	A4_BOVIN	ENSBTAG00000017753	Amyloid beta A4 proteinSoluble APP-betaCTF-alphaBeta-amyloid protein 42Beta-amyloid protein 40Gamma-secretase C-terminal fragment 59Gamma-secretase C-terminal fragment 57 [Source:UniProtKB/Swiss-Prot;Acc:Q28053]	66.6667	NaN	66.6667	0	0	0	66.6667	100
Chr1:9820901-9821000	1	9820901	9821000	A4_BOVIN	ENSBTAG00000017753	Amyloid beta A4 proteinSoluble APP-betaCTF-alphaBeta-amyloid protein 42Beta-amyloid protein 40Gamma-secretase C-terminal fragment 59Gamma-secretase C-terminal fragment 57 [Source:UniProtKB/Swiss-Prot;Acc:Q28053]	100	NaN	100	100	100	100	100	100
Chr1:9822901-9823000	1	9822901	9823000	A4_BOVIN	ENSBTAG00000017753	Amyloid beta A4 proteinSoluble APP-betaCTF-alphaBeta-amyloid protein 42Beta-amyloid protein 40Gamma-secretase C-terminal fragment 59Gamma-secretase C-terminal fragment 57 [Source:UniProtKB/Swiss-Prot;Acc:Q28053]	100	NaN	100	100	100	100	100	100
Chr1:9823001-9823100	1	9823001	9823100	A4_BOVIN	ENSBTAG00000017753	Amyloid beta A4 proteinSoluble APP-betaCTF-alphaBeta-amyloid protein 42Beta-amyloid protein 40Gamma-secretase C-terminal fragment 59Gamma-secretase C-terminal fragment 57 [Source:UniProtKB/Swiss-Prot;Acc:Q28053]	0	NaN	100	98	83.7037	100	100	82.4639
Chr1:9849401-9849500	1	9849401	9849500	A4_BOVIN	ENSBTAG00000017753	Amyloid beta A4 proteinSoluble APP-betaCTF-alphaBeta-amyloid protein 42Beta-amyloid protein 40Gamma-secretase C-terminal fragment 59Gamma-secretase C-terminal fragment 57 [Source:UniProtKB/Swiss-Prot;Acc:Q28053]	66.6667	54.5455	100	100	100	50	100	100
Chr1:9849601-9849700	1	9849601	9849700	A4_BOVIN	ENSBTAG00000017753	Amyloid beta A4 proteinSoluble APP-betaCTF-alphaBeta-amyloid protein 42Beta-amyloid protein 40Gamma-secretase C-terminal fragment 59Gamma-secretase C-terminal fragment 57 [Source:UniProtKB/Swiss-Prot;Acc:Q28053]	NaN	100	95.874	100	95.8333	100	94.4444	100
Chr1:9850401-9850500	1	9850401	9850500	A4_BOVIN	ENSBTAG00000017753	Amyloid beta A4 proteinSoluble APP-betaCTF-alphaBeta-amyloid protein 42Beta-amyloid protein 40Gamma-secretase C-terminal fragment 59Gamma-secretase C-terminal fragment 57 [Source:UniProtKB/Swiss-Prot;Acc:Q28053]	100	100	100	NaN	100	100	100	100
Chr1:9856401-9856500	1	9856401	9856500	A4_BOVIN	ENSBTAG00000017753	Amyloid beta A4 proteinSoluble APP-betaCTF-alphaBeta-amyloid protein 42Beta-amyloid protein 40Gamma-secretase C-terminal fragment 59Gamma-secretase C-terminal fragment 57 [Source:UniProtKB/Swiss-Prot;Acc:Q28053]	99.2424	100	33.3333	NaN	66.6667	100	61.1111	NaN
Chr1:9861001-9861100	1	9861001	9861100	A4_BOVIN	ENSBTAG00000017753	Amyloid beta A4 proteinSoluble APP-betaCTF-alphaBeta-amyloid protein 42Beta-amyloid protein 40Gamma-secretase C-terminal fragment 59Gamma-secretase C-terminal fragment 57 [Source:UniProtKB/Swiss-Prot;Acc:Q28053]	100	100	100	NaN	100	100	100	100
Chr1:9863001-9863100	1	9863001	9863100	A4_BOVIN	ENSBTAG00000017753	Amyloid beta A4 proteinSoluble APP-betaCTF-alphaBeta-amyloid protein 42Beta-amyloid protein 40Gamma-secretase C-terminal fragment 59Gamma-secretase C-terminal fragment 57 [Source:UniProtKB/Swiss-Prot;Acc:Q28053]	NaN	100	100	100	100	100	100	100
Chr1:9863101-9863200	1	9863101	9863200	A4_BOVIN	ENSBTAG00000017753	Amyloid beta A4 proteinSoluble APP-betaCTF-alphaBeta-amyloid protein 42Beta-amyloid protein 40Gamma-secretase C-terminal fragment 59Gamma-secretase C-terminal fragment 57 [Source:UniProtKB/Swiss-Prot;Acc:Q28053]	100	96.4748	100	99.6951	100	92.3077	100	94.6339
Chr1:9863301-9863400	1	9863301	9863400	A4_BOVIN	ENSBTAG00000017753	Amyloid beta A4 proteinSoluble APP-betaCTF-alphaBeta-amyloid protein 42Beta-amyloid protein 40Gamma-secretase C-terminal fragment 59Gamma-secretase C-terminal fragment 57 [Source:UniProtKB/Swiss-Prot;Acc:Q28053]	NaN	100	100	100	100	NaN	100	100
Chr1:9866801-9866900	1	9866801	9866900	A4_BOVIN	ENSBTAG00000017753	Amyloid beta A4 proteinSoluble APP-betaCTF-alphaBeta-amyloid protein 42Beta-amyloid protein 40Gamma-secretase C-terminal fragment 59Gamma-secretase C-terminal fragment 57 [Source:UniProtKB/Swiss-Prot;Acc:Q28053]	100	NaN	100	100	100	100	95.098	100
Chr1:9866901-9867000	1	9866901	9867000	A4_BOVIN	ENSBTAG00000017753	Amyloid beta A4 proteinSoluble APP-betaCTF-alphaBeta-amyloid protein 42Beta-amyloid protein 40Gamma-secretase C-terminal fragment 59Gamma-secretase C-terminal fragment 57 [Source:UniProtKB/Swiss-Prot;Acc:Q28053]	82.5	NaN	55.5556	66.6667	79.0323	71.4286	72.6797	88.5714
Chr1:9872101-9872200	1	9872101	9872200	A4_BOVIN	ENSBTAG00000017753	Amyloid beta A4 proteinSoluble APP-betaCTF-alphaBeta-amyloid protein 42Beta-amyloid protein 40Gamma-secretase C-terminal fragment 59Gamma-secretase C-terminal fragment 57 [Source:UniProtKB/Swiss-Prot;Acc:Q28053]	100	79.798	100	NaN	100	100	100	NaN
Chr1:9872401-9872500	1	9872401	9872500	A4_BOVIN	ENSBTAG00000017753	Amyloid beta A4 proteinSoluble APP-betaCTF-alphaBeta-amyloid protein 42Beta-amyloid protein 40Gamma-secretase C-terminal fragment 59Gamma-secretase C-terminal fragment 57 [Source:UniProtKB/Swiss-Prot;Acc:Q28053]	100	100	100	NaN	75	100	100	NaN
Chr1:9873301-9873400	1	9873301	9873400	A4_BOVIN	ENSBTAG00000017753	Amyloid beta A4 proteinSoluble APP-betaCTF-alphaBeta-amyloid protein 42Beta-amyloid protein 40Gamma-secretase C-terminal fragment 59Gamma-secretase C-terminal fragment 57 [Source:UniProtKB/Swiss-Prot;Acc:Q28053]	100	NaN	100	100	75	100	100	100
Chr1:9880101-9880200	1	9880101	9880200	A4_BOVIN	ENSBTAG00000017753	Amyloid beta A4 proteinSoluble APP-betaCTF-alphaBeta-amyloid protein 42Beta-amyloid protein 40Gamma-secretase C-terminal fragment 59Gamma-secretase C-terminal fragment 57 [Source:UniProtKB/Swiss-Prot;Acc:Q28053]	87.5	90.9091	97.8182	NaN	100	100	100	100
Chr1:9880301-9880400	1	9880301	9880400	A4_BOVIN	ENSBTAG00000017753	Amyloid beta A4 proteinSoluble APP-betaCTF-alphaBeta-amyloid protein 42Beta-amyloid protein 40Gamma-secretase C-terminal fragment 59Gamma-secretase C-terminal fragment 57 [Source:UniProtKB/Swiss-Prot;Acc:Q28053]	100	100	100	100	100	100	86.9565	97.9167
Chr1:9880401-9880500	1	9880401	9880500	A4_BOVIN	ENSBTAG00000017753	Amyloid beta A4 proteinSoluble APP-betaCTF-alphaBeta-amyloid protein 42Beta-amyloid protein 40Gamma-secretase C-terminal fragment 59Gamma-secretase C-terminal fragment 57 [Source:UniProtKB/Swiss-Prot;Acc:Q28053]	100	100	100	100	97.01	99.1379	91.25	77.3069
Chr1:9880501-9880600	1	9880501	9880600	A4_BOVIN	ENSBTAG00000017753	Amyloid beta A4 proteinSoluble APP-betaCTF-alphaBeta-amyloid protein 42Beta-amyloid protein 40Gamma-secretase C-terminal fragment 59Gamma-secretase C-terminal fragment 57 [Source:UniProtKB/Swiss-Prot;Acc:Q28053]	100	100	93.6508	NaN	96.6667	100	100	100
Chr1:9880601-9880700	1	9880601	9880700	A4_BOVIN	ENSBTAG00000017753	Amyloid beta A4 proteinSoluble APP-betaCTF-alphaBeta-amyloid protein 42Beta-amyloid protein 40Gamma-secretase C-terminal fragment 59Gamma-secretase C-terminal fragment 57 [Source:UniProtKB/Swiss-Prot;Acc:Q28053]	100	100	95.5882	100	100	100	100	91.6667
Chr1:9880701-9880800	1	9880701	9880800	A4_BOVIN	ENSBTAG00000017753	Amyloid beta A4 proteinSoluble APP-betaCTF-alphaBeta-amyloid protein 42Beta-amyloid protein 40Gamma-secretase C-terminal fragment 59Gamma-secretase C-terminal fragment 57 [Source:UniProtKB/Swiss-Prot;Acc:Q28053]	80	100	100	NaN	100	83.3333	100	100
Chr1:9881501-9881600	1	9881501	9881600	A4_BOVIN	ENSBTAG00000017753	Amyloid beta A4 proteinSoluble APP-betaCTF-alphaBeta-amyloid protein 42Beta-amyloid protein 40Gamma-secretase C-terminal fragment 59Gamma-secretase C-terminal fragment 57 [Source:UniProtKB/Swiss-Prot;Acc:Q28053]	NaN	100	77.7778	0	100	100	66.6667	75
Chr1:9883601-9883700	1	9883601	9883700	A4_BOVIN	ENSBTAG00000017753	Amyloid beta A4 proteinSoluble APP-betaCTF-alphaBeta-amyloid protein 42Beta-amyloid protein 40Gamma-secretase C-terminal fragment 59Gamma-secretase C-terminal fragment 57 [Source:UniProtKB/Swiss-Prot;Acc:Q28053]	100	87.5	95.8333	NaN	60	NaN	100	100
Chr1:9889101-9889200	1	9889101	9889200	A4_BOVIN	ENSBTAG00000017753	Amyloid beta A4 proteinSoluble APP-betaCTF-alphaBeta-amyloid protein 42Beta-amyloid protein 40Gamma-secretase C-terminal fragment 59Gamma-secretase C-terminal fragment 57 [Source:UniProtKB/Swiss-Prot;Acc:Q28053]	100	100	100	100	100	79.5455	100	100
Chr1:9889201-9889300	1	9889201	9889300	A4_BOVIN	ENSBTAG00000017753	Amyloid beta A4 proteinSoluble APP-betaCTF-alphaBeta-amyloid protein 42Beta-amyloid protein 40Gamma-secretase C-terminal fragment 59Gamma-secretase C-terminal fragment 57 [Source:UniProtKB/Swiss-Prot;Acc:Q28053]	65.4545	87.5	100	100	90.9091	100	100	100
Chr1:9889301-9889400	1	9889301	9889400	A4_BOVIN	ENSBTAG00000017753	Amyloid beta A4 proteinSoluble APP-betaCTF-alphaBeta-amyloid protein 42Beta-amyloid protein 40Gamma-secretase C-terminal fragment 59Gamma-secretase C-terminal fragment 57 [Source:UniProtKB/Swiss-Prot;Acc:Q28053]	89.2857	75	86.1539	100	100	100	92.8572	75
Chr1:9891501-9891600	1	9891501	9891600	A4_BOVIN	ENSBTAG00000017753	Amyloid beta A4 proteinSoluble APP-betaCTF-alphaBeta-amyloid protein 42Beta-amyloid protein 40Gamma-secretase C-terminal fragment 59Gamma-secretase C-terminal fragment 57 [Source:UniProtKB/Swiss-Prot;Acc:Q28053]	100	100	100	100	97.2222	100	100	100
Chr1:9891601-9891700	1	9891601	9891700	A4_BOVIN	ENSBTAG00000017753	Amyloid beta A4 proteinSoluble APP-betaCTF-alphaBeta-amyloid protein 42Beta-amyloid protein 40Gamma-secretase C-terminal fragment 59Gamma-secretase C-terminal fragment 57 [Source:UniProtKB/Swiss-Prot;Acc:Q28053]	91.6667	91.1111	100	100	100	100	100	100
Chr1:9891701-9891800	1	9891701	9891800	A4_BOVIN	ENSBTAG00000017753	Amyloid beta A4 proteinSoluble APP-betaCTF-alphaBeta-amyloid protein 42Beta-amyloid protein 40Gamma-secretase C-terminal fragment 59Gamma-secretase C-terminal fragment 57 [Source:UniProtKB/Swiss-Prot;Acc:Q28053]	100	100	80.4924	NaN	100	100	100	100
Chr1:9894001-9894100	1	9894001	9894100	A4_BOVIN	ENSBTAG00000017753	Amyloid beta A4 proteinSoluble APP-betaCTF-alphaBeta-amyloid protein 42Beta-amyloid protein 40Gamma-secretase C-terminal fragment 59Gamma-secretase C-terminal fragment 57 [Source:UniProtKB/Swiss-Prot;Acc:Q28053]	100	100	100	NaN	100	100	96.1735	100
Chr1:9894101-9894200	1	9894101	9894200	A4_BOVIN	ENSBTAG00000017753	Amyloid beta A4 proteinSoluble APP-betaCTF-alphaBeta-amyloid protein 42Beta-amyloid protein 40Gamma-secretase C-terminal fragment 59Gamma-secretase C-terminal fragment 57 [Source:UniProtKB/Swiss-Prot;Acc:Q28053]	100	100	100	NaN	100	100	100	100
Chr1:9894201-9894300	1	9894201	9894300	A4_BOVIN	ENSBTAG00000017753	Amyloid beta A4 proteinSoluble APP-betaCTF-alphaBeta-amyloid protein 42Beta-amyloid protein 40Gamma-secretase C-terminal fragment 59Gamma-secretase C-terminal fragment 57 [Source:UniProtKB/Swiss-Prot;Acc:Q28053]	NaN	91.3043	100	100	100	100	100	100
Chr1:9896401-9896500	1	9896401	9896500	A4_BOVIN	ENSBTAG00000017753	Amyloid beta A4 proteinSoluble APP-betaCTF-alphaBeta-amyloid protein 42Beta-amyloid protein 40Gamma-secretase C-terminal fragment 59Gamma-secretase C-terminal fragment 57 [Source:UniProtKB/Swiss-Prot;Acc:Q28053]	100	93.75	100	NaN	93.3333	100	87.8846	99.3548
Chr1:9897601-9897700	1	9897601	9897700	A4_BOVIN	ENSBTAG00000017753	Amyloid beta A4 proteinSoluble APP-betaCTF-alphaBeta-amyloid protein 42Beta-amyloid protein 40Gamma-secretase C-terminal fragment 59Gamma-secretase C-terminal fragment 57 [Source:UniProtKB/Swiss-Prot;Acc:Q28053]	100	100	100	100	100	100	100	NaN
Chr1:9897701-9897800	1	9897701	9897800	A4_BOVIN	ENSBTAG00000017753	Amyloid beta A4 proteinSoluble APP-betaCTF-alphaBeta-amyloid protein 42Beta-amyloid protein 40Gamma-secretase C-terminal fragment 59Gamma-secretase C-terminal fragment 57 [Source:UniProtKB/Swiss-Prot;Acc:Q28053]	100	100	100	100	100	100	100	100
Chr1:9897901-9898000	1	9897901	9898000	A4_BOVIN	ENSBTAG00000017753	Amyloid beta A4 proteinSoluble APP-betaCTF-alphaBeta-amyloid protein 42Beta-amyloid protein 40Gamma-secretase C-terminal fragment 59Gamma-secretase C-terminal fragment 57 [Source:UniProtKB/Swiss-Prot;Acc:Q28053]	90.9091	86.9231	95.8333	98.374	98.9899	100	100	95.3166
Chr1:9898001-9898100	1	9898001	9898100	A4_BOVIN	ENSBTAG00000017753	Amyloid beta A4 proteinSoluble APP-betaCTF-alphaBeta-amyloid protein 42Beta-amyloid protein 40Gamma-secretase C-terminal fragment 59Gamma-secretase C-terminal fragment 57 [Source:UniProtKB/Swiss-Prot;Acc:Q28053]	100	100	100	95.2381	100	91.1111	97.672	97.972
Chr1:9898101-9898200	1	9898101	9898200	A4_BOVIN	ENSBTAG00000017753	Amyloid beta A4 proteinSoluble APP-betaCTF-alphaBeta-amyloid protein 42Beta-amyloid protein 40Gamma-secretase C-terminal fragment 59Gamma-secretase C-terminal fragment 57 [Source:UniProtKB/Swiss-Prot;Acc:Q28053]	100	NaN	100	100	100	100	100	100
Chr1:9899301-9899400	1	9899301	9899400	A4_BOVIN	ENSBTAG00000017753	Amyloid beta A4 proteinSoluble APP-betaCTF-alphaBeta-amyloid protein 42Beta-amyloid protein 40Gamma-secretase C-terminal fragment 59Gamma-secretase C-terminal fragment 57 [Source:UniProtKB/Swiss-Prot;Acc:Q28053]	NaN	100	100	100	100	100	100	100
Chr1:9899401-9899500	1	9899401	9899500	A4_BOVIN	ENSBTAG00000017753	Amyloid beta A4 proteinSoluble APP-betaCTF-alphaBeta-amyloid protein 42Beta-amyloid protein 40Gamma-secretase C-terminal fragment 59Gamma-secretase C-terminal fragment 57 [Source:UniProtKB/Swiss-Prot;Acc:Q28053]	NaN	96.3542	88.0952	97.6191	100	98.5294	100	100
Chr1:9899701-9899800	1	9899701	9899800	A4_BOVIN	ENSBTAG00000017753	Amyloid beta A4 proteinSoluble APP-betaCTF-alphaBeta-amyloid protein 42Beta-amyloid protein 40Gamma-secretase C-terminal fragment 59Gamma-secretase C-terminal fragment 57 [Source:UniProtKB/Swiss-Prot;Acc:Q28053]	NaN	100	100	100	66.6667	100	100	100
Chr1:9900501-9900600	1	9900501	9900600	A4_BOVIN	ENSBTAG00000017753	Amyloid beta A4 proteinSoluble APP-betaCTF-alphaBeta-amyloid protein 42Beta-amyloid protein 40Gamma-secretase C-terminal fragment 59Gamma-secretase C-terminal fragment 57 [Source:UniProtKB/Swiss-Prot;Acc:Q28053]	50	100	100	NaN	100	NaN	100	100
Chr1:9902301-9902400	1	9902301	9902400	A4_BOVIN	ENSBTAG00000017753	Amyloid beta A4 proteinSoluble APP-betaCTF-alphaBeta-amyloid protein 42Beta-amyloid protein 40Gamma-secretase C-terminal fragment 59Gamma-secretase C-terminal fragment 57 [Source:UniProtKB/Swiss-Prot;Acc:Q28053]	100	81.579	100	NaN	100	NaN	100	100
Chr1:9902401-9902500	1	9902401	9902500	A4_BOVIN	ENSBTAG00000017753	Amyloid beta A4 proteinSoluble APP-betaCTF-alphaBeta-amyloid protein 42Beta-amyloid protein 40Gamma-secretase C-terminal fragment 59Gamma-secretase C-terminal fragment 57 [Source:UniProtKB/Swiss-Prot;Acc:Q28053]	100	100	100	NaN	100	97.9167	100	100
Chr1:9907801-9907900	1	9907801	9907900	A4_BOVIN	ENSBTAG00000017753	Amyloid beta A4 proteinSoluble APP-betaCTF-alphaBeta-amyloid protein 42Beta-amyloid protein 40Gamma-secretase C-terminal fragment 59Gamma-secretase C-terminal fragment 57 [Source:UniProtKB/Swiss-Prot;Acc:Q28053]	50	50	100	NaN	0	50	100	33.3333
Chr1:9907901-9908000	1	9907901	9908000	A4_BOVIN	ENSBTAG00000017753	Amyloid beta A4 proteinSoluble APP-betaCTF-alphaBeta-amyloid protein 42Beta-amyloid protein 40Gamma-secretase C-terminal fragment 59Gamma-secretase C-terminal fragment 57 [Source:UniProtKB/Swiss-Prot;Acc:Q28053]	75	66.6667	66.6667	75	75	75	71.4286	80
Chr1:9908001-9908100	1	9908001	9908100	A4_BOVIN	ENSBTAG00000017753	Amyloid beta A4 proteinSoluble APP-betaCTF-alphaBeta-amyloid protein 42Beta-amyloid protein 40Gamma-secretase C-terminal fragment 59Gamma-secretase C-terminal fragment 57 [Source:UniProtKB/Swiss-Prot;Acc:Q28053]	100	100	100	100	100	100	100	98.5294
Chr1:9909401-9909500	1	9909401	9909500	A4_BOVIN	ENSBTAG00000017753	Amyloid beta A4 proteinSoluble APP-betaCTF-alphaBeta-amyloid protein 42Beta-amyloid protein 40Gamma-secretase C-terminal fragment 59Gamma-secretase C-terminal fragment 57 [Source:UniProtKB/Swiss-Prot;Acc:Q28053]	100	100	100	100	100	75	96.7949	100
Chr1:9909501-9909600	1	9909501	9909600	A4_BOVIN	ENSBTAG00000017753	Amyloid beta A4 proteinSoluble APP-betaCTF-alphaBeta-amyloid protein 42Beta-amyloid protein 40Gamma-secretase C-terminal fragment 59Gamma-secretase C-terminal fragment 57 [Source:UniProtKB/Swiss-Prot;Acc:Q28053]	NaN	100	100	100	85.5263	100	100	100
Chr1:9909601-9909700	1	9909601	9909700	A4_BOVIN	ENSBTAG00000017753	Amyloid beta A4 proteinSoluble APP-betaCTF-alphaBeta-amyloid protein 42Beta-amyloid protein 40Gamma-secretase C-terminal fragment 59Gamma-secretase C-terminal fragment 57 [Source:UniProtKB/Swiss-Prot;Acc:Q28053]	66.6667	75	50	0	75	50	100	100
Chr1:9914101-9914200	1	9914101	9914200	A4_BOVIN	ENSBTAG00000017753	Amyloid beta A4 proteinSoluble APP-betaCTF-alphaBeta-amyloid protein 42Beta-amyloid protein 40Gamma-secretase C-terminal fragment 59Gamma-secretase C-terminal fragment 57 [Source:UniProtKB/Swiss-Prot;Acc:Q28053]	100	100	100	NaN	100	NaN	100	100
Chr1:9914301-9914400	1	9914301	9914400	A4_BOVIN	ENSBTAG00000017753	Amyloid beta A4 proteinSoluble APP-betaCTF-alphaBeta-amyloid protein 42Beta-amyloid protein 40Gamma-secretase C-terminal fragment 59Gamma-secretase C-terminal fragment 57 [Source:UniProtKB/Swiss-Prot;Acc:Q28053]	100	100	100	100	69.2308	100	100	100
Chr1:9914401-9914500	1	9914401	9914500	A4_BOVIN	ENSBTAG00000017753	Amyloid beta A4 proteinSoluble APP-betaCTF-alphaBeta-amyloid protein 42Beta-amyloid protein 40Gamma-secretase C-terminal fragment 59Gamma-secretase C-terminal fragment 57 [Source:UniProtKB/Swiss-Prot;Acc:Q28053]	100	100	83.3333	100	96.4	100	100	100
Chr1:9914501-9914600	1	9914501	9914600	A4_BOVIN	ENSBTAG00000017753	Amyloid beta A4 proteinSoluble APP-betaCTF-alphaBeta-amyloid protein 42Beta-amyloid protein 40Gamma-secretase C-terminal fragment 59Gamma-secretase C-terminal fragment 57 [Source:UniProtKB/Swiss-Prot;Acc:Q28053]	100	100	100	NaN	100	66.6667	99.0783	100
Chr1:9914601-9914700	1	9914601	9914700	A4_BOVIN	ENSBTAG00000017753	Amyloid beta A4 proteinSoluble APP-betaCTF-alphaBeta-amyloid protein 42Beta-amyloid protein 40Gamma-secretase C-terminal fragment 59Gamma-secretase C-terminal fragment 57 [Source:UniProtKB/Swiss-Prot;Acc:Q28053]	100	NaN	100	100	100	100	100	100
Chr1:9918101-9918200	1	9918101	9918200	A4_BOVIN	ENSBTAG00000017753	Amyloid beta A4 proteinSoluble APP-betaCTF-alphaBeta-amyloid protein 42Beta-amyloid protein 40Gamma-secretase C-terminal fragment 59Gamma-secretase C-terminal fragment 57 [Source:UniProtKB/Swiss-Prot;Acc:Q28053]	100	100	100	NaN	100	NaN	100	100
Chr1:9918201-9918300	1	9918201	9918300	A4_BOVIN	ENSBTAG00000017753	Amyloid beta A4 proteinSoluble APP-betaCTF-alphaBeta-amyloid protein 42Beta-amyloid protein 40Gamma-secretase C-terminal fragment 59Gamma-secretase C-terminal fragment 57 [Source:UniProtKB/Swiss-Prot;Acc:Q28053]	100	66.6667	60	NaN	65.991	NaN	60	70.5882
Chr1:9918401-9918500	1	9918401	9918500	A4_BOVIN	ENSBTAG00000017753	Amyloid beta A4 proteinSoluble APP-betaCTF-alphaBeta-amyloid protein 42Beta-amyloid protein 40Gamma-secretase C-terminal fragment 59Gamma-secretase C-terminal fragment 57 [Source:UniProtKB/Swiss-Prot;Acc:Q28053]	100	100	100	100	100	0	100	100
Chr1:9918501-9918600	1	9918501	9918600	A4_BOVIN	ENSBTAG00000017753	Amyloid beta A4 proteinSoluble APP-betaCTF-alphaBeta-amyloid protein 42Beta-amyloid protein 40Gamma-secretase C-terminal fragment 59Gamma-secretase C-terminal fragment 57 [Source:UniProtKB/Swiss-Prot;Acc:Q28053]	100	100	100	100	100	100	100	100
Chr1:9918601-9918700	1	9918601	9918700	A4_BOVIN	ENSBTAG00000017753	Amyloid beta A4 proteinSoluble APP-betaCTF-alphaBeta-amyloid protein 42Beta-amyloid protein 40Gamma-secretase C-terminal fragment 59Gamma-secretase C-terminal fragment 57 [Source:UniProtKB/Swiss-Prot;Acc:Q28053]	93.1579	84	100	100	96.0958	100	100	95.901
Chr1:9918801-9918900	1	9918801	9918900	A4_BOVIN	ENSBTAG00000017753	Amyloid beta A4 proteinSoluble APP-betaCTF-alphaBeta-amyloid protein 42Beta-amyloid protein 40Gamma-secretase C-terminal fragment 59Gamma-secretase C-terminal fragment 57 [Source:UniProtKB/Swiss-Prot;Acc:Q28053]	100	100	NaN	100	100	100	93.75	100
Chr1:9919601-9919700	1	9919601	9919700	A4_BOVIN	ENSBTAG00000017753	Amyloid beta A4 proteinSoluble APP-betaCTF-alphaBeta-amyloid protein 42Beta-amyloid protein 40Gamma-secretase C-terminal fragment 59Gamma-secretase C-terminal fragment 57 [Source:UniProtKB/Swiss-Prot;Acc:Q28053]	47.1429	80	75	NaN	100	70	81.6667	NaN
Chr1:9919901-9920000	1	9919901	9920000	A4_BOVIN	ENSBTAG00000017753	Amyloid beta A4 proteinSoluble APP-betaCTF-alphaBeta-amyloid protein 42Beta-amyloid protein 40Gamma-secretase C-terminal fragment 59Gamma-secretase C-terminal fragment 57 [Source:UniProtKB/Swiss-Prot;Acc:Q28053]	100	100	100	100	59.0909	NaN	100	100
Chr1:9920001-9920100	1	9920001	9920100	A4_BOVIN	ENSBTAG00000017753	Amyloid beta A4 proteinSoluble APP-betaCTF-alphaBeta-amyloid protein 42Beta-amyloid protein 40Gamma-secretase C-terminal fragment 59Gamma-secretase C-terminal fragment 57 [Source:UniProtKB/Swiss-Prot;Acc:Q28053]	95.5882	100	92.4615	100	92.9187	100	100	91.1765
Chr1:9920101-9920200	1	9920101	9920200	A4_BOVIN	ENSBTAG00000017753	Amyloid beta A4 proteinSoluble APP-betaCTF-alphaBeta-amyloid protein 42Beta-amyloid protein 40Gamma-secretase C-terminal fragment 59Gamma-secretase C-terminal fragment 57 [Source:UniProtKB/Swiss-Prot;Acc:Q28053]	100	NaN	97.7778	100	85.4167	100	100	80
Chr1:9920201-9920300	1	9920201	9920300	A4_BOVIN	ENSBTAG00000017753	Amyloid beta A4 proteinSoluble APP-betaCTF-alphaBeta-amyloid protein 42Beta-amyloid protein 40Gamma-secretase C-terminal fragment 59Gamma-secretase C-terminal fragment 57 [Source:UniProtKB/Swiss-Prot;Acc:Q28053]	50	100	100	100	100	100	100	100
Chr1:9920301-9920400	1	9920301	9920400	A4_BOVIN	ENSBTAG00000017753	Amyloid beta A4 proteinSoluble APP-betaCTF-alphaBeta-amyloid protein 42Beta-amyloid protein 40Gamma-secretase C-terminal fragment 59Gamma-secretase C-terminal fragment 57 [Source:UniProtKB/Swiss-Prot;Acc:Q28053]	NaN	100	100	0	NaN	100	100	100
Chr1:10034401-10034500	1	10034401	10034500	Q0VC98_BOVIN	ENSBTAG00000019043	GA-binding protein alpha chain [Source:RefSeq peptide;Acc:NP_001068905]	100	100	100	NaN	100	100	100	56.25
Chr1:10034501-10034600	1	10034501	10034600	Q0VC98_BOVIN	ENSBTAG00000019043	GA-binding protein alpha chain [Source:RefSeq peptide;Acc:NP_001068905]	100	100	100	NaN	100	100	95.5844	94.9275
Chr1:10039501-10039600	1	10039501	10039600	Q0VC98_BOVIN	ENSBTAG00000019043	GA-binding protein alpha chain [Source:RefSeq peptide;Acc:NP_001068905]	100	100	100	100	100	100	100	100
Chr1:10039601-10039700	1	10039601	10039700	Q0VC98_BOVIN	ENSBTAG00000019043	GA-binding protein alpha chain [Source:RefSeq peptide;Acc:NP_001068905]	100	93.75	96.2121	100	100	100	97.5	100
Chr1:10039701-10039800	1	10039701	10039800	Q0VC98_BOVIN	ENSBTAG00000019043	GA-binding protein alpha chain [Source:RefSeq peptide;Acc:NP_001068905]	100	100	100	100	100	100	100	100
Chr1:10039801-10039900	1	10039801	10039900	Q0VC98_BOVIN	ENSBTAG00000019043	GA-binding protein alpha chain [Source:RefSeq peptide;Acc:NP_001068905]	100	NaN	89.7959	100	NaN	100	90	82.6087
Chr1:10039901-10040000	1	10039901	10040000	Q0VC98_BOVIN	ENSBTAG00000019043	GA-binding protein alpha chain [Source:RefSeq peptide;Acc:NP_001068905]	100	100	100	100	NaN	72.7273	100	100
Chr1:10049101-10049200	1	10049101	10049200	Q0VC98_BOVIN	ENSBTAG00000019043	GA-binding protein alpha chain [Source:RefSeq peptide;Acc:NP_001068905]	100	NaN	100	100	100	100	NaN	100
Chr1:10050201-10050300	1	10050201	10050300	Q0VC98_BOVIN	ENSBTAG00000019043	GA-binding protein alpha chain [Source:RefSeq peptide;Acc:NP_001068905]	100	100	98.8235	83.3333	97.0907	100	98.9418	100
Chr1:10050301-10050400	1	10050301	10050400	Q0VC98_BOVIN	ENSBTAG00000019043	GA-binding protein alpha chain [Source:RefSeq peptide;Acc:NP_001068905]	97.037	100	100	96.8254	100	96.5152	92.2838	99.4172
Chr1:10050401-10050500	1	10050401	10050500	Q0VC98_BOVIN	ENSBTAG00000019043	GA-binding protein alpha chain [Source:RefSeq peptide;Acc:NP_001068905]	100	100	96.6667	100	100	100	100	100
Chr1:10050501-10050600	1	10050501	10050600	Q0VC98_BOVIN	ENSBTAG00000019043	GA-binding protein alpha chain [Source:RefSeq peptide;Acc:NP_001068905]	100	50	67.8572	100	100	100	91.6667	100
Chr1:10050601-10050700	1	10050601	10050700	Q0VC98_BOVIN	ENSBTAG00000019043	GA-binding protein alpha chain [Source:RefSeq peptide;Acc:NP_001068905]	100	100	100	100	100	57.1429	100	100
Chr1:10060301-10060400	1	10060301	10060400	Q0VC98_BOVIN	ENSBTAG00000019043	GA-binding protein alpha chain [Source:RefSeq peptide;Acc:NP_001068905]	100	100	100	NaN	100	NaN	100	100
Chr1:10065001-10065100	1	10065001	10065100	Q0VC98_BOVIN	ENSBTAG00000019043	GA-binding protein alpha chain [Source:RefSeq peptide;Acc:NP_001068905]	100	100	94.8276	100	100	100	97.2222	96.7949
Chr1:10065101-10065200	1	10065101	10065200	Q0VC98_BOVIN	ENSBTAG00000019043	GA-binding protein alpha chain [Source:RefSeq peptide;Acc:NP_001068905]	100	100	100	100	100	NaN	87.1795	94.5455
Chr1:10075601-10075700	1	10075601	10075700	ATP5J_BOVIN	ENSBTAG00000000605	ATP synthase-coupling factor 6, mitochondrial [Source:UniProtKB/Swiss-Prot;Acc:P02721]	75	100	97.3611	NaN	100	100	100	100
Chr1:10076301-10076400	1	10076301	10076400	ATP5J_BOVIN	ENSBTAG00000000605	ATP synthase-coupling factor 6, mitochondrial [Source:UniProtKB/Swiss-Prot;Acc:P02721]	100	100	100	100	100	100	95.6858	100
Chr1:10076501-10076600	1	10076501	10076600	ATP5J_BOVIN	ENSBTAG00000000605	ATP synthase-coupling factor 6, mitochondrial [Source:UniProtKB/Swiss-Prot;Acc:P02721]	95.4545	100	100	NaN	100	100	100	100
Chr1:10076701-10076800	1	10076701	10076800	ATP5J_BOVIN	ENSBTAG00000000605	ATP synthase-coupling factor 6, mitochondrial [Source:UniProtKB/Swiss-Prot;Acc:P02721]	100	100	100	NaN	100	NaN	77.7778	0
Chr1:10076801-10076900	1	10076801	10076900	ATP5J_BOVIN	ENSBTAG00000000605	ATP synthase-coupling factor 6, mitochondrial [Source:UniProtKB/Swiss-Prot;Acc:P02721]	0	100	83.3333	NaN	100	32.8671	100	100
Chr1:10084501-10084600	1	10084501	10084600	A4IFI9_BOVIN	ENSBTAG00000000603	junctional adhesion molecule B [Source:RefSeq peptide;Acc:NP_001077205]	100	100	100	NaN	100	100	100	NaN
Chr1:10084601-10084700	1	10084601	10084700	A4IFI9_BOVIN	ENSBTAG00000000603	junctional adhesion molecule B [Source:RefSeq peptide;Acc:NP_001077205]	100	100	100	NaN	100	100	100	NaN
Chr1:10084801-10084900	1	10084801	10084900	A4IFI9_BOVIN	ENSBTAG00000000603	junctional adhesion molecule B [Source:RefSeq peptide;Acc:NP_001077205]	92.5287	100	100	91.6667	86.5385	100	100	100
Chr1:10085001-10085100	1	10085001	10085100	A4IFI9_BOVIN	ENSBTAG00000000603	junctional adhesion molecule B [Source:RefSeq peptide;Acc:NP_001077205]	100	100	100	100	100	100	79.1667	100
Chr1:10091001-10091100	1	10091001	10091100	A4IFI9_BOVIN	ENSBTAG00000000603	junctional adhesion molecule B [Source:RefSeq peptide;Acc:NP_001077205]	100	67.8572	100	NaN	NaN	100	100	100
Chr1:10091201-10091300	1	10091201	10091300	A4IFI9_BOVIN	ENSBTAG00000000603	junctional adhesion molecule B [Source:RefSeq peptide;Acc:NP_001077205]	100	100	100	NaN	100	100	100	NaN
Chr1:10091301-10091400	1	10091301	10091400	A4IFI9_BOVIN	ENSBTAG00000000603	junctional adhesion molecule B [Source:RefSeq peptide;Acc:NP_001077205]	100	100	100	NaN	100	100	100	100
Chr1:10094401-10094500	1	10094401	10094500	A4IFI9_BOVIN	ENSBTAG00000000603	junctional adhesion molecule B [Source:RefSeq peptide;Acc:NP_001077205]	NaN	100	100	100	53.8462	100	100	100
Chr1:10094501-10094600	1	10094501	10094600	A4IFI9_BOVIN	ENSBTAG00000000603	junctional adhesion molecule B [Source:RefSeq peptide;Acc:NP_001077205]	NaN	100	100	100	100	100	91.6667	100
Chr1:10096601-10096700	1	10096601	10096700	A4IFI9_BOVIN	ENSBTAG00000000603	junctional adhesion molecule B [Source:RefSeq peptide;Acc:NP_001077205]	100	100	100	NaN	100	100	89.2857	92.5
Chr1:10096701-10096800	1	10096701	10096800	A4IFI9_BOVIN	ENSBTAG00000000603	junctional adhesion molecule B [Source:RefSeq peptide;Acc:NP_001077205]	100	100	99.2857	NaN	100	100	100	98.6842
Chr1:10107401-10107500	1	10107401	10107500	A4IFI9_BOVIN	ENSBTAG00000000603	junctional adhesion molecule B [Source:RefSeq peptide;Acc:NP_001077205]	NaN	83.3333	100	100	100	100	94.6667	100
Chr1:10107501-10107600	1	10107501	10107600	A4IFI9_BOVIN	ENSBTAG00000000603	junctional adhesion molecule B [Source:RefSeq peptide;Acc:NP_001077205]	NaN	100	75	100	100	100	100	100
Chr1:10129501-10129600	1	10129501	10129600	A4IFI9_BOVIN	ENSBTAG00000000603	junctional adhesion molecule B [Source:RefSeq peptide;Acc:NP_001077205]	100	50	94.4444	100	100	100	100	100
Chr1:10129601-10129700	1	10129601	10129700	A4IFI9_BOVIN	ENSBTAG00000000603	junctional adhesion molecule B [Source:RefSeq peptide;Acc:NP_001077205]	33.3333	100	NaN	100	100	80	100	100
Chr1:10131701-10131800	1	10131701	10131800	A4IFI9_BOVIN	ENSBTAG00000000603	junctional adhesion molecule B [Source:RefSeq peptide;Acc:NP_001077205]	100	100	100	NaN	100	NaN	100	80
Chr1:10142901-10143000	1	10142901	10143000	A4IFI9_BOVIN	ENSBTAG00000000603	junctional adhesion molecule B [Source:RefSeq peptide;Acc:NP_001077205]	92.1875	NaN	100	100	80	97.7778	94.9735	97.2727
Chr1:10143001-10143100	1	10143001	10143100	A4IFI9_BOVIN	ENSBTAG00000000603	junctional adhesion molecule B [Source:RefSeq peptide;Acc:NP_001077205]	50	100	100	100	100	100	88.8889	38.5833
Chr1:10143101-10143200	1	10143101	10143200	A4IFI9_BOVIN	ENSBTAG00000000603	junctional adhesion molecule B [Source:RefSeq peptide;Acc:NP_001077205]	100	100	100	100	100	100	100	100
Chr1:10144101-10144200	1	10144101	10144200	A4IFI9_BOVIN	ENSBTAG00000000603	junctional adhesion molecule B [Source:RefSeq peptide;Acc:NP_001077205]	100	NaN	100	100	NaN	67.8571	36.3636	100
Chr1:10144201-10144300	1	10144201	10144300	A4IFI9_BOVIN	ENSBTAG00000000603	junctional adhesion molecule B [Source:RefSeq peptide;Acc:NP_001077205]	100	97.2222	92.0455	100	27.2947	100	83.3448	97.3214
Chr1:10144301-10144400	1	10144301	10144400	A4IFI9_BOVIN	ENSBTAG00000000603	junctional adhesion molecule B [Source:RefSeq peptide;Acc:NP_001077205]	93.4524	4.16667	93.8597	56.954	88.4511	NaN	96.4912	99.6212
Chr1:10146001-10146100	1	10146001	10146100	A4IFI9_BOVIN	ENSBTAG00000000603	junctional adhesion molecule B [Source:RefSeq peptide;Acc:NP_001077205]	100	100	100	NaN	100	NaN	100	0
Chr1:10146101-10146200	1	10146101	10146200	A4IFI9_BOVIN	ENSBTAG00000000603	junctional adhesion molecule B [Source:RefSeq peptide;Acc:NP_001077205]	100	100	66.6667	NaN	100	100	100	100
Chr1:10146201-10146300	1	10146201	10146300	A4IFI9_BOVIN	ENSBTAG00000000603	junctional adhesion molecule B [Source:RefSeq peptide;Acc:NP_001077205]	100	100	100	NaN	100	NaN	100	100
Chr1:10146301-10146400	1	10146301	10146400	A4IFI9_BOVIN	ENSBTAG00000000603	junctional adhesion molecule B [Source:RefSeq peptide;Acc:NP_001077205]	100	100	100	NaN	76.6667	100	100	100
Chr1:10147601-10147700	1	10147601	10147700	A4IFI9_BOVIN	ENSBTAG00000000603	junctional adhesion molecule B [Source:RefSeq peptide;Acc:NP_001077205]	100	41.6667	100	NaN	100	100	87.5	100
Chr1:10147701-10147800	1	10147701	10147800	A4IFI9_BOVIN	ENSBTAG00000000603	junctional adhesion molecule B [Source:RefSeq peptide;Acc:NP_001077205]	100	86.1111	67.5381	100	96.7593	100	93.4641	75
Chr1:10147801-10147900	1	10147801	10147900	A4IFI9_BOVIN	ENSBTAG00000000603	junctional adhesion molecule B [Source:RefSeq peptide;Acc:NP_001077205]	100	65.2778	92.2129	77.7778	100	100	99.0476	93.2099
Chr1:10147901-10148000	1	10147901	10148000	A4IFI9_BOVIN	ENSBTAG00000000603	junctional adhesion molecule B [Source:RefSeq peptide;Acc:NP_001077205]	94.079	87.069	100	100	75	100	100	75
Chr1:10148101-10148200	1	10148101	10148200	A4IFI9_BOVIN	ENSBTAG00000000603	junctional adhesion molecule B [Source:RefSeq peptide;Acc:NP_001077205]	100	100	100	100	100	100	95.8333	0
Chr1:10148201-10148300	1	10148201	10148300	A4IFI9_BOVIN	ENSBTAG00000000603	junctional adhesion molecule B [Source:RefSeq peptide;Acc:NP_001077205]	83.4099	100	100	100	96.0714	100	100	100
Chr1:10148301-10148400	1	10148301	10148400	A4IFI9_BOVIN	ENSBTAG00000000603	junctional adhesion molecule B [Source:RefSeq peptide;Acc:NP_001077205]	76.087	100	100	100	100	100	94.1176	100
Chr1:10148401-10148500	1	10148401	10148500	A4IFI9_BOVIN	ENSBTAG00000000603	junctional adhesion molecule B [Source:RefSeq peptide;Acc:NP_001077205]	100	100	100	NaN	85.7143	100	84.6154	86.2745
Chr1:10148501-10148600	1	10148501	10148600	A4IFI9_BOVIN	ENSBTAG00000000603	junctional adhesion molecule B [Source:RefSeq peptide;Acc:NP_001077205]	100	100	100	100	100	NaN	100	81.25
Chr1:10156601-10156700	1	10156601	10156700	A4IFI9_BOVIN	ENSBTAG00000000603	junctional adhesion molecule B [Source:RefSeq peptide;Acc:NP_001077205]	100	99.0741	100	NaN	100	93.6274	100	NaN
Chr1:10156901-10157000	1	10156901	10157000	A4IFI9_BOVIN	ENSBTAG00000000603	junctional adhesion molecule B [Source:RefSeq peptide;Acc:NP_001077205]	100	100	100	NaN	100	100	100	NaN
Chr1:10227301-10227400	1	10227301	10227400	bta-mir-155	ENSBTAG00000036404	bta-mir-155 [Source:miRBase;Acc:MI0009752]	100	100	100	NaN	100	100	100	NaN
Chr1:14798601-14798700	1	14798601	14798700	NCAM2	ENSBTAG00000003301	No description	100	100	100	100	94.4444	100	100	100
Chr1:14805901-14806000	1	14805901	14806000	NCAM2	ENSBTAG00000003301	No description	NaN	100	87.5	100	83.3333	100	88.3333	81.8182
Chr1:14806001-14806100	1	14806001	14806100	NCAM2	ENSBTAG00000003301	No description	NaN	100	100	100	100	100	100	100
Chr1:14806101-14806200	1	14806101	14806200	NCAM2	ENSBTAG00000003301	No description	NaN	100	75	58.1117	100	100	100	60
Chr1:14813001-14813100	1	14813001	14813100	NCAM2	ENSBTAG00000003301	No description	100	100	100	NaN	100	NaN	100	62.5
Chr1:14813101-14813200	1	14813101	14813200	NCAM2	ENSBTAG00000003301	No description	100	100	100	100	100	100	100	100
Chr1:14813301-14813400	1	14813301	14813400	NCAM2	ENSBTAG00000003301	No description	NaN	100	73.913	100	100	100	100	NaN
Chr1:14827901-14828000	1	14827901	14828000	NCAM2	ENSBTAG00000003301	No description	100	68.1818	100	100	100	100	100	100
Chr1:14828001-14828100	1	14828001	14828100	NCAM2	ENSBTAG00000003301	No description	100	100	100	100	100	87.5	97.1429	91.3333
Chr1:14828101-14828200	1	14828101	14828200	NCAM2	ENSBTAG00000003301	No description	100	83.3333	100	100	100	100	100	92.1053
Chr1:14839701-14839800	1	14839701	14839800	NCAM2	ENSBTAG00000003301	No description	100	5.55556	100	NaN	100	100	100	100
Chr1:14839801-14839900	1	14839801	14839900	NCAM2	ENSBTAG00000003301	No description	94.5652	98.3333	100	NaN	NaN	80.6452	100	100
Chr1:14839901-14840000	1	14839901	14840000	NCAM2	ENSBTAG00000003301	No description	100	100	100	NaN	NaN	100	100	100
Chr1:14849601-14849700	1	14849601	14849700	NCAM2	ENSBTAG00000003301	No description	100	100	100	100	NaN	94.7712	100	100
Chr1:14849801-14849900	1	14849801	14849900	NCAM2	ENSBTAG00000003301	No description	100	100	100	NaN	100	100	38.8889	100
Chr1:14850101-14850200	1	14850101	14850200	NCAM2	ENSBTAG00000003301	No description	NaN	97.2222	100	100	80.5556	100	100	100
Chr1:14850201-14850300	1	14850201	14850300	NCAM2	ENSBTAG00000003301	No description	100	100	100	100	100	100	96.4286	100
Chr1:14850301-14850400	1	14850301	14850400	NCAM2	ENSBTAG00000003301	No description	NaN	100	97.2222	100	100	100	94.8443	100
Chr1:14852901-14853000	1	14852901	14853000	NCAM2	ENSBTAG00000003301	No description	NaN	100	100	0	100	100	100	NaN
Chr1:14853001-14853100	1	14853001	14853100	NCAM2	ENSBTAG00000003301	No description	100	100	97.1429	100	100	98.2456	95.2381	100
Chr1:14853101-14853200	1	14853101	14853200	NCAM2	ENSBTAG00000003301	No description	100	100	100	NaN	72.9323	96.8254	95.2381	NaN
Chr1:14853201-14853300	1	14853201	14853300	NCAM2	ENSBTAG00000003301	No description	NaN	100	100	100	100	100	100	NaN
Chr1:14855001-14855100	1	14855001	14855100	NCAM2	ENSBTAG00000003301	No description	82.1429	100	100	100	96.2963	100	100	100
Chr1:14855101-14855200	1	14855101	14855200	NCAM2	ENSBTAG00000003301	No description	100	100	100	100	100	NaN	100	100
Chr1:14855201-14855300	1	14855201	14855300	NCAM2	ENSBTAG00000003301	No description	100	100	100	100	100	NaN	97.5	100
Chr1:14855301-14855400	1	14855301	14855400	NCAM2	ENSBTAG00000003301	No description	100	100	100	100	100	100	100	100
Chr1:14857601-14857700	1	14857601	14857700	NCAM2	ENSBTAG00000003301	No description	100	100	91.6667	NaN	100	NaN	100	100
Chr1:14873601-14873700	1	14873601	14873700	NCAM2	ENSBTAG00000003301	No description	75	100	72.2222	100	NaN	75	95.2381	100
Chr1:14873801-14873900	1	14873801	14873900	NCAM2	ENSBTAG00000003301	No description	100	NaN	100	100	66.6667	0	91.6667	100
Chr1:14874501-14874600	1	14874501	14874600	NCAM2	ENSBTAG00000003301	No description	100	66.6667	100	100	100	100	80.9524	NaN
Chr1:14888601-14888700	1	14888601	14888700	NCAM2	ENSBTAG00000003301	No description	100	100	100	100	100	100	100	100
Chr1:14889301-14889400	1	14889301	14889400	NCAM2	ENSBTAG00000003301	No description	100	100	100	100	100	100	100	100
Chr1:14889401-14889500	1	14889401	14889500	NCAM2	ENSBTAG00000003301	No description	100	100	100	94.4444	100	100	100	95.6731
Chr1:14889501-14889600	1	14889501	14889600	NCAM2	ENSBTAG00000003301	No description	50	50	92.3077	100	66.6667	0	50	100
Chr1:14920401-14920500	1	14920401	14920500	NCAM2	ENSBTAG00000003301	No description	100	94.4444	100	100	99.3056	100	97.6191	100
Chr1:14920501-14920600	1	14920501	14920600	NCAM2	ENSBTAG00000003301	No description	98.5294	100	100	100	75	100	90.1099	83.3333
Chr1:14930201-14930300	1	14930201	14930300	NCAM2	ENSBTAG00000003301	No description	100	100	100	NaN	NaN	100	100	100
Chr1:14932501-14932600	1	14932501	14932600	NCAM2	ENSBTAG00000003301	No description	100	100	90	77.7778	NaN	100	100	100
Chr1:14932601-14932700	1	14932601	14932700	NCAM2	ENSBTAG00000003301	No description	NaN	100	100	100	NaN	100	100	100
Chr1:14932701-14932800	1	14932701	14932800	NCAM2	ENSBTAG00000003301	No description	100	100	100	100	NaN	100	71.3141	100
Chr1:14942101-14942200	1	14942101	14942200	NCAM2	ENSBTAG00000003301	No description	75	100	100	NaN	100	NaN	93.3333	87.5
Chr1:14952101-14952200	1	14952101	14952200	NCAM2	ENSBTAG00000003301	No description	100	NaN	100	100	73.3333	100	100	100
Chr1:14957401-14957500	1	14957401	14957500	NCAM2	ENSBTAG00000003301	No description	NaN	75	75	100	50	66.6667	NaN	66.6667
Chr1:14975201-14975300	1	14975201	14975300	NCAM2	ENSBTAG00000003301	No description	66.6667	66.6667	63.3333	NaN	66.6667	66.6667	50	NaN
Chr1:14975401-14975500	1	14975401	14975500	NCAM2	ENSBTAG00000003301	No description	100	100	90.4762	NaN	100	96.3415	100	NaN
Chr1:14975501-14975600	1	14975501	14975600	NCAM2	ENSBTAG00000003301	No description	100	95.6522	93.9394	NaN	90.4762	100	100	NaN
Chr1:14979401-14979500	1	14979401	14979500	NCAM2	ENSBTAG00000003301	No description	100	100	100	100	100	100	100	82.5
Chr1:14979501-14979600	1	14979501	14979600	NCAM2	ENSBTAG00000003301	No description	100	100	100	NaN	100	100	93.0719	100
Chr1:14979601-14979700	1	14979601	14979700	NCAM2	ENSBTAG00000003301	No description	100	NaN	90.7936	100	75.8621	100	100	NaN
Chr1:14992401-14992500	1	14992401	14992500	NCAM2	ENSBTAG00000003301	No description	100	90.7895	100	NaN	100	100	100	NaN
Chr1:15002301-15002400	1	15002301	15002400	NCAM2	ENSBTAG00000003301	No description	100	100	100	100	100	100	NaN	75
Chr1:15002401-15002500	1	15002401	15002500	NCAM2	ENSBTAG00000003301	No description	100	100	100	100	56.6667	98.1482	NaN	100
Chr1:17827701-17827800	1	17827701	17827800	ENSBTAG00000043929	ENSBTAG00000043929	No description	100	100	100	NaN	100	100	98.9583	93.3333
Chr1:18067401-18067500	1	18067401	18067500	ENTK_BOVIN	ENSBTAG00000000597	EnteropeptidaseEnteropeptidase non-catalytic heavy chainEnteropeptidase catalytic light chain [Source:UniProtKB/Swiss-Prot;Acc:P98072]	100	100	NaN	100	79.2541	100	86.3175	100
Chr1:18067501-18067600	1	18067501	18067600	ENTK_BOVIN	ENSBTAG00000000597	EnteropeptidaseEnteropeptidase non-catalytic heavy chainEnteropeptidase catalytic light chain [Source:UniProtKB/Swiss-Prot;Acc:P98072]	100	66.6667	NaN	100	83.3333	100	100	100
Chr1:18083001-18083100	1	18083001	18083100	ENTK_BOVIN	ENSBTAG00000000597	EnteropeptidaseEnteropeptidase non-catalytic heavy chainEnteropeptidase catalytic light chain [Source:UniProtKB/Swiss-Prot;Acc:P98072]	100	100	95	NaN	NaN	100	100	100
Chr1:18083101-18083200	1	18083101	18083200	ENTK_BOVIN	ENSBTAG00000000597	EnteropeptidaseEnteropeptidase non-catalytic heavy chainEnteropeptidase catalytic light chain [Source:UniProtKB/Swiss-Prot;Acc:P98072]	100	100	100	NaN	NaN	100	100	100
Chr1:18083201-18083300	1	18083201	18083300	ENTK_BOVIN	ENSBTAG00000000597	EnteropeptidaseEnteropeptidase non-catalytic heavy chainEnteropeptidase catalytic light chain [Source:UniProtKB/Swiss-Prot;Acc:P98072]	100	93.0995	93.8889	NaN	NaN	100	100	100
Chr1:18083301-18083400	1	18083301	18083400	ENTK_BOVIN	ENSBTAG00000000597	EnteropeptidaseEnteropeptidase non-catalytic heavy chainEnteropeptidase catalytic light chain [Source:UniProtKB/Swiss-Prot;Acc:P98072]	100	100	100	NaN	NaN	100	100	100
Chr1:18083401-18083500	1	18083401	18083500	ENTK_BOVIN	ENSBTAG00000000597	EnteropeptidaseEnteropeptidase non-catalytic heavy chainEnteropeptidase catalytic light chain [Source:UniProtKB/Swiss-Prot;Acc:P98072]	100	100	100	NaN	NaN	100	100	100
Chr1:18092101-18092200	1	18092101	18092200	ENTK_BOVIN	ENSBTAG00000000597	EnteropeptidaseEnteropeptidase non-catalytic heavy chainEnteropeptidase catalytic light chain [Source:UniProtKB/Swiss-Prot;Acc:P98072]	100	100	100	NaN	100	NaN	100	100
Chr1:18094001-18094100	1	18094001	18094100	ENTK_BOVIN	ENSBTAG00000000597	EnteropeptidaseEnteropeptidase non-catalytic heavy chainEnteropeptidase catalytic light chain [Source:UniProtKB/Swiss-Prot;Acc:P98072]	100	87.5	100	100	75.5556	100	100	100
Chr1:18094101-18094200	1	18094101	18094200	ENTK_BOVIN	ENSBTAG00000000597	EnteropeptidaseEnteropeptidase non-catalytic heavy chainEnteropeptidase catalytic light chain [Source:UniProtKB/Swiss-Prot;Acc:P98072]	100	84.375	90	NaN	100	100	100	100
Chr1:18094201-18094300	1	18094201	18094300	ENTK_BOVIN	ENSBTAG00000000597	EnteropeptidaseEnteropeptidase non-catalytic heavy chainEnteropeptidase catalytic light chain [Source:UniProtKB/Swiss-Prot;Acc:P98072]	100	100	100	93.75	100	100	84.6154	NaN
Chr1:18094301-18094400	1	18094301	18094400	ENTK_BOVIN	ENSBTAG00000000597	EnteropeptidaseEnteropeptidase non-catalytic heavy chainEnteropeptidase catalytic light chain [Source:UniProtKB/Swiss-Prot;Acc:P98072]	90.9091	100	100	77.7778	100	100	100	NaN
Chr1:18094801-18094900	1	18094801	18094900	ENTK_BOVIN	ENSBTAG00000000597	EnteropeptidaseEnteropeptidase non-catalytic heavy chainEnteropeptidase catalytic light chain [Source:UniProtKB/Swiss-Prot;Acc:P98072]	100	100	65.3846	NaN	NaN	100	100	100
Chr1:18094901-18095000	1	18094901	18095000	ENTK_BOVIN	ENSBTAG00000000597	EnteropeptidaseEnteropeptidase non-catalytic heavy chainEnteropeptidase catalytic light chain [Source:UniProtKB/Swiss-Prot;Acc:P98072]	100	58.1026	100	100	NaN	100	92.2619	100
Chr1:18095001-18095100	1	18095001	18095100	ENTK_BOVIN	ENSBTAG00000000597	EnteropeptidaseEnteropeptidase non-catalytic heavy chainEnteropeptidase catalytic light chain [Source:UniProtKB/Swiss-Prot;Acc:P98072]	100	100	100	NaN	100	100	100	100
Chr1:18095101-18095200	1	18095101	18095200	ENTK_BOVIN	ENSBTAG00000000597	EnteropeptidaseEnteropeptidase non-catalytic heavy chainEnteropeptidase catalytic light chain [Source:UniProtKB/Swiss-Prot;Acc:P98072]	NaN	100	100	100	100	NaN	100	100
Chr1:18097501-18097600	1	18097501	18097600	ENTK_BOVIN	ENSBTAG00000000597	EnteropeptidaseEnteropeptidase non-catalytic heavy chainEnteropeptidase catalytic light chain [Source:UniProtKB/Swiss-Prot;Acc:P98072]	92.3611	100	100	100	100	98.2143	100	100
Chr1:18097601-18097700	1	18097601	18097700	ENTK_BOVIN	ENSBTAG00000000597	EnteropeptidaseEnteropeptidase non-catalytic heavy chainEnteropeptidase catalytic light chain [Source:UniProtKB/Swiss-Prot;Acc:P98072]	100	100	100	NaN	100	100	100	84.6154
Chr1:18097701-18097800	1	18097701	18097800	ENTK_BOVIN	ENSBTAG00000000597	EnteropeptidaseEnteropeptidase non-catalytic heavy chainEnteropeptidase catalytic light chain [Source:UniProtKB/Swiss-Prot;Acc:P98072]	100	100	100	NaN	100	100	100	100
Chr1:18115601-18115700	1	18115601	18115700	ENTK_BOVIN	ENSBTAG00000000597	EnteropeptidaseEnteropeptidase non-catalytic heavy chainEnteropeptidase catalytic light chain [Source:UniProtKB/Swiss-Prot;Acc:P98072]	100	100	100	NaN	NaN	100	100	100
Chr1:18115701-18115800	1	18115701	18115800	ENTK_BOVIN	ENSBTAG00000000597	EnteropeptidaseEnteropeptidase non-catalytic heavy chainEnteropeptidase catalytic light chain [Source:UniProtKB/Swiss-Prot;Acc:P98072]	100	100	100	NaN	NaN	100	100	100
Chr1:18118201-18118300	1	18118201	18118300	ENTK_BOVIN	ENSBTAG00000000597	EnteropeptidaseEnteropeptidase non-catalytic heavy chainEnteropeptidase catalytic light chain [Source:UniProtKB/Swiss-Prot;Acc:P98072]	100	100	100	NaN	100	100	100	NaN
Chr1:18118301-18118400	1	18118301	18118400	ENTK_BOVIN	ENSBTAG00000000597	EnteropeptidaseEnteropeptidase non-catalytic heavy chainEnteropeptidase catalytic light chain [Source:UniProtKB/Swiss-Prot;Acc:P98072]	100	100	94.3182	NaN	100	98.75	100	NaN
Chr1:18130001-18130100	1	18130001	18130100	ENTK_BOVIN	ENSBTAG00000000597	EnteropeptidaseEnteropeptidase non-catalytic heavy chainEnteropeptidase catalytic light chain [Source:UniProtKB/Swiss-Prot;Acc:P98072]	NaN	100	100	100	NaN	100	100	100
Chr1:18130101-18130200	1	18130101	18130200	ENTK_BOVIN	ENSBTAG00000000597	EnteropeptidaseEnteropeptidase non-catalytic heavy chainEnteropeptidase catalytic light chain [Source:UniProtKB/Swiss-Prot;Acc:P98072]	100	100	100	100	100	100	100	100
Chr1:18130201-18130300	1	18130201	18130300	ENTK_BOVIN	ENSBTAG00000000597	EnteropeptidaseEnteropeptidase non-catalytic heavy chainEnteropeptidase catalytic light chain [Source:UniProtKB/Swiss-Prot;Acc:P98072]	100	94.7789	100	100	99.1667	93.75	100	98.6761
Chr1:18130301-18130400	1	18130301	18130400	ENTK_BOVIN	ENSBTAG00000000597	EnteropeptidaseEnteropeptidase non-catalytic heavy chainEnteropeptidase catalytic light chain [Source:UniProtKB/Swiss-Prot;Acc:P98072]	NaN	100	100	100	100	100	94.2857	100
Chr1:18130401-18130500	1	18130401	18130500	ENTK_BOVIN	ENSBTAG00000000597	EnteropeptidaseEnteropeptidase non-catalytic heavy chainEnteropeptidase catalytic light chain [Source:UniProtKB/Swiss-Prot;Acc:P98072]	NaN	100	100	100	100	100	100	100
Chr1:18151501-18151600	1	18151501	18151600	ENTK_BOVIN	ENSBTAG00000000597	EnteropeptidaseEnteropeptidase non-catalytic heavy chainEnteropeptidase catalytic light chain [Source:UniProtKB/Swiss-Prot;Acc:P98072]	100	100	100	NaN	NaN	100	100	100
Chr1:18151701-18151800	1	18151701	18151800	ENTK_BOVIN	ENSBTAG00000000597	EnteropeptidaseEnteropeptidase non-catalytic heavy chainEnteropeptidase catalytic light chain [Source:UniProtKB/Swiss-Prot;Acc:P98072]	100	100	100	NaN	100	100	91.6667	100
Chr1:18151801-18151900	1	18151801	18151900	ENTK_BOVIN	ENSBTAG00000000597	EnteropeptidaseEnteropeptidase non-catalytic heavy chainEnteropeptidase catalytic light chain [Source:UniProtKB/Swiss-Prot;Acc:P98072]	100	100	84.4444	NaN	100	100	96.2963	100
Chr1:18156901-18157000	1	18156901	18157000	ENTK_BOVIN	ENSBTAG00000000597	EnteropeptidaseEnteropeptidase non-catalytic heavy chainEnteropeptidase catalytic light chain [Source:UniProtKB/Swiss-Prot;Acc:P98072]	100	100	NaN	100	100	100	100	100
Chr1:18167401-18167500	1	18167401	18167500	ENTK_BOVIN	ENSBTAG00000000597	EnteropeptidaseEnteropeptidase non-catalytic heavy chainEnteropeptidase catalytic light chain [Source:UniProtKB/Swiss-Prot;Acc:P98072]	83.3333	100	100	100	100	100	100	85.4167
Chr1:18167501-18167600	1	18167501	18167600	ENTK_BOVIN	ENSBTAG00000000597	EnteropeptidaseEnteropeptidase non-catalytic heavy chainEnteropeptidase catalytic light chain [Source:UniProtKB/Swiss-Prot;Acc:P98072]	100	100	96.3636	100	85.9127	100	98.4127	100
Chr1:18167601-18167700	1	18167601	18167700	ENTK_BOVIN	ENSBTAG00000000597	EnteropeptidaseEnteropeptidase non-catalytic heavy chainEnteropeptidase catalytic light chain [Source:UniProtKB/Swiss-Prot;Acc:P98072]	87.5	0	100	NaN	100	50	80.9524	0
Chr1:18167701-18167800	1	18167701	18167800	ENTK_BOVIN	ENSBTAG00000000597	EnteropeptidaseEnteropeptidase non-catalytic heavy chainEnteropeptidase catalytic light chain [Source:UniProtKB/Swiss-Prot;Acc:P98072]	100	100	100	NaN	96.087	100	96.1735	100
Chr1:18170001-18170100	1	18170001	18170100	ENTK_BOVIN	ENSBTAG00000000597	EnteropeptidaseEnteropeptidase non-catalytic heavy chainEnteropeptidase catalytic light chain [Source:UniProtKB/Swiss-Prot;Acc:P98072]	50	100	50	NaN	100	NaN	90	94.6428
Chr1:18170101-18170200	1	18170101	18170200	ENTK_BOVIN	ENSBTAG00000000597	EnteropeptidaseEnteropeptidase non-catalytic heavy chainEnteropeptidase catalytic light chain [Source:UniProtKB/Swiss-Prot;Acc:P98072]	100	100	0	100	50	100	26.6667	100
Chr1:18170201-18170300	1	18170201	18170300	ENTK_BOVIN	ENSBTAG00000000597	EnteropeptidaseEnteropeptidase non-catalytic heavy chainEnteropeptidase catalytic light chain [Source:UniProtKB/Swiss-Prot;Acc:P98072]	90	100	100	100	100	100	100	100
Chr1:18171901-18172000	1	18171901	18172000	ENTK_BOVIN	ENSBTAG00000000597	EnteropeptidaseEnteropeptidase non-catalytic heavy chainEnteropeptidase catalytic light chain [Source:UniProtKB/Swiss-Prot;Acc:P98072]	100	100	100	100	99.3333	NaN	100	93.5294
Chr1:18172001-18172100	1	18172001	18172100	ENTK_BOVIN	ENSBTAG00000000597	EnteropeptidaseEnteropeptidase non-catalytic heavy chainEnteropeptidase catalytic light chain [Source:UniProtKB/Swiss-Prot;Acc:P98072]	100	100	100	100	100	NaN	100	99.0385
Chr1:18172601-18172700	1	18172601	18172700	ENTK_BOVIN	ENSBTAG00000000597	EnteropeptidaseEnteropeptidase non-catalytic heavy chainEnteropeptidase catalytic light chain [Source:UniProtKB/Swiss-Prot;Acc:P98072]	NaN	100	100	99.4318	100	98.9583	90.5983	94.0312
Chr1:18172701-18172800	1	18172701	18172800	ENTK_BOVIN	ENSBTAG00000000597	EnteropeptidaseEnteropeptidase non-catalytic heavy chainEnteropeptidase catalytic light chain [Source:UniProtKB/Swiss-Prot;Acc:P98072]	NaN	99.5536	100	100	78.5714	100	66.1539	93.2692
Chr1:18188201-18188300	1	18188201	18188300	ENTK_BOVIN	ENSBTAG00000000597	EnteropeptidaseEnteropeptidase non-catalytic heavy chainEnteropeptidase catalytic light chain [Source:UniProtKB/Swiss-Prot;Acc:P98072]	100	100	100	NaN	100	85	97.5	100
Chr1:18188301-18188400	1	18188301	18188400	ENTK_BOVIN	ENSBTAG00000000597	EnteropeptidaseEnteropeptidase non-catalytic heavy chainEnteropeptidase catalytic light chain [Source:UniProtKB/Swiss-Prot;Acc:P98072]	100	100	100	100	94.4444	100	100	100
Chr1:18188401-18188500	1	18188401	18188500	ENTK_BOVIN	ENSBTAG00000000597	EnteropeptidaseEnteropeptidase non-catalytic heavy chainEnteropeptidase catalytic light chain [Source:UniProtKB/Swiss-Prot;Acc:P98072]	100	100	88.4888	NaN	100	100	95.3765	90
Chr1:18188501-18188600	1	18188501	18188600	ENTK_BOVIN	ENSBTAG00000000597	EnteropeptidaseEnteropeptidase non-catalytic heavy chainEnteropeptidase catalytic light chain [Source:UniProtKB/Swiss-Prot;Acc:P98072]	100	100	100	100	100	100	100	100
Chr1:18188601-18188700	1	18188601	18188700	ENTK_BOVIN	ENSBTAG00000000597	EnteropeptidaseEnteropeptidase non-catalytic heavy chainEnteropeptidase catalytic light chain [Source:UniProtKB/Swiss-Prot;Acc:P98072]	67.6471	100	100	NaN	100	100	100	100
Chr1:18188701-18188800	1	18188701	18188800	ENTK_BOVIN	ENSBTAG00000000597	EnteropeptidaseEnteropeptidase non-catalytic heavy chainEnteropeptidase catalytic light chain [Source:UniProtKB/Swiss-Prot;Acc:P98072]	100	100	100	NaN	100	NaN	78.5714	100
Chr1:18218701-18218800	1	18218701	18218800	A6QLI4_BOVIN	ENSBTAG00000000588	chondrolectin [Source:RefSeq peptide;Acc:NP_001094698]	100	0	100	100	100	NaN	50	100
Chr1:18218801-18218900	1	18218801	18218900	A6QLI4_BOVIN	ENSBTAG00000000588	chondrolectin [Source:RefSeq peptide;Acc:NP_001094698]	87.5	28.9474	94.3421	NaN	100	100	97.0588	100
Chr1:18218901-18219000	1	18218901	18219000	A6QLI4_BOVIN	ENSBTAG00000000588	chondrolectin [Source:RefSeq peptide;Acc:NP_001094698]	100	100	100	100	100	100	88.8889	85.7143
Chr1:18219001-18219100	1	18219001	18219100	A6QLI4_BOVIN	ENSBTAG00000000588	chondrolectin [Source:RefSeq peptide;Acc:NP_001094698]	100	100	100	100	100	83.3333	NaN	100
Chr1:18221601-18221700	1	18221601	18221700	A6QLI4_BOVIN	ENSBTAG00000000588	chondrolectin [Source:RefSeq peptide;Acc:NP_001094698]	100	100	100	NaN	100	47.3809	NaN	100
Chr1:18221801-18221900	1	18221801	18221900	A6QLI4_BOVIN	ENSBTAG00000000588	chondrolectin [Source:RefSeq peptide;Acc:NP_001094698]	100	100	100	NaN	100	NaN	100	100
Chr1:18726001-18726100	1	18726001	18726100	Q32L32_BOVIN	ENSBTAG00000001395	hypothetical protein LOC540784 [Source:RefSeq peptide;Acc:NP_001032706]	100	100	100	NaN	100	98.9011	100	100
Chr1:18726101-18726200	1	18726101	18726200	Q32L32_BOVIN	ENSBTAG00000001395	hypothetical protein LOC540784 [Source:RefSeq peptide;Acc:NP_001032706]	100	100	100	NaN	NaN	66.6667	100	100
Chr1:18731601-18731700	1	18731601	18731700	Q32L32_BOVIN	ENSBTAG00000001395	hypothetical protein LOC540784 [Source:RefSeq peptide;Acc:NP_001032706]	100	100	100	NaN	100	100	100	100
Chr1:18731701-18731800	1	18731701	18731800	Q32L32_BOVIN	ENSBTAG00000001395	hypothetical protein LOC540784 [Source:RefSeq peptide;Acc:NP_001032706]	100	100	100	NaN	100	100	100	100
Chr1:18731801-18731900	1	18731801	18731900	Q32L32_BOVIN	ENSBTAG00000001395	hypothetical protein LOC540784 [Source:RefSeq peptide;Acc:NP_001032706]	100	NaN	100	100	100	NaN	100	100
Chr1:18927801-18927900	1	18927801	18927900	Q3T082_BOVIN	ENSBTAG00000018704	protein BTG3 [Source:RefSeq peptide;Acc:NP_001029894]	100	100	100	NaN	100	100	100	NaN
Chr1:18928001-18928100	1	18928001	18928100	Q3T082_BOVIN	ENSBTAG00000018704	protein BTG3 [Source:RefSeq peptide;Acc:NP_001029894]	100	100	100	NaN	100	0	100	100
Chr1:18951401-18951500	1	18951401	18951500	CXAR_BOVIN	ENSBTAG00000004869	Coxsackievirus and adenovirus receptor homolog [Source:UniProtKB/Swiss-Prot;Acc:Q8WMV3]	100	100	100	100	100	100	87.7193	100
Chr1:18951501-18951600	1	18951501	18951600	CXAR_BOVIN	ENSBTAG00000004869	Coxsackievirus and adenovirus receptor homolog [Source:UniProtKB/Swiss-Prot;Acc:Q8WMV3]	100	99.8264	NaN	100	100	99.2064	97.906	100
Chr1:18951601-18951700	1	18951601	18951700	CXAR_BOVIN	ENSBTAG00000004869	Coxsackievirus and adenovirus receptor homolog [Source:UniProtKB/Swiss-Prot;Acc:Q8WMV3]	100	100	100	93.8095	100	100	100	100
Chr1:18951701-18951800	1	18951701	18951800	CXAR_BOVIN	ENSBTAG00000004869	Coxsackievirus and adenovirus receptor homolog [Source:UniProtKB/Swiss-Prot;Acc:Q8WMV3]	100	100	100	NaN	95.2	100	100	100
Chr1:18951901-18952000	1	18951901	18952000	CXAR_BOVIN	ENSBTAG00000004869	Coxsackievirus and adenovirus receptor homolog [Source:UniProtKB/Swiss-Prot;Acc:Q8WMV3]	100	100	80.7692	NaN	NaN	100	100	100
Chr1:18952701-18952800	1	18952701	18952800	CXAR_BOVIN	ENSBTAG00000004869	Coxsackievirus and adenovirus receptor homolog [Source:UniProtKB/Swiss-Prot;Acc:Q8WMV3]	83.3333	100	100	NaN	NaN	100	92.8572	100
Chr1:18952801-18952900	1	18952801	18952900	CXAR_BOVIN	ENSBTAG00000004869	Coxsackievirus and adenovirus receptor homolog [Source:UniProtKB/Swiss-Prot;Acc:Q8WMV3]	100	100	88.8889	NaN	NaN	0	100	100
Chr1:18952901-18953000	1	18952901	18953000	CXAR_BOVIN	ENSBTAG00000004869	Coxsackievirus and adenovirus receptor homolog [Source:UniProtKB/Swiss-Prot;Acc:Q8WMV3]	100	100	100	NaN	100	100	97.6191	0
Chr1:18953201-18953300	1	18953201	18953300	CXAR_BOVIN	ENSBTAG00000004869	Coxsackievirus and adenovirus receptor homolog [Source:UniProtKB/Swiss-Prot;Acc:Q8WMV3]	100	83.3333	100	100	100	100	100	100
Chr1:18953301-18953400	1	18953301	18953400	CXAR_BOVIN	ENSBTAG00000004869	Coxsackievirus and adenovirus receptor homolog [Source:UniProtKB/Swiss-Prot;Acc:Q8WMV3]	100	100	100	100	100	100	90	100
Chr1:18953401-18953500	1	18953401	18953500	CXAR_BOVIN	ENSBTAG00000004869	Coxsackievirus and adenovirus receptor homolog [Source:UniProtKB/Swiss-Prot;Acc:Q8WMV3]	100	100	88	NaN	100	100	70.8333	100
Chr1:18953501-18953600	1	18953501	18953600	CXAR_BOVIN	ENSBTAG00000004869	Coxsackievirus and adenovirus receptor homolog [Source:UniProtKB/Swiss-Prot;Acc:Q8WMV3]	100	0	100	50	100	100	100	33.3333
Chr1:18953601-18953700	1	18953601	18953700	CXAR_BOVIN	ENSBTAG00000004869	Coxsackievirus and adenovirus receptor homolog [Source:UniProtKB/Swiss-Prot;Acc:Q8WMV3]	73.4375	100	100	NaN	100	100	100	100
Chr1:18953701-18953800	1	18953701	18953800	CXAR_BOVIN	ENSBTAG00000004869	Coxsackievirus and adenovirus receptor homolog [Source:UniProtKB/Swiss-Prot;Acc:Q8WMV3]	100	100	88	100	97.537	99.6528	100	93.5065
Chr1:18953801-18953900	1	18953801	18953900	CXAR_BOVIN	ENSBTAG00000004869	Coxsackievirus and adenovirus receptor homolog [Source:UniProtKB/Swiss-Prot;Acc:Q8WMV3]	100	100	95	100	100	100	96.875	100
Chr1:18953901-18954000	1	18953901	18954000	CXAR_BOVIN	ENSBTAG00000004869	Coxsackievirus and adenovirus receptor homolog [Source:UniProtKB/Swiss-Prot;Acc:Q8WMV3]	100	100	100	NaN	100	100	100	100
Chr1:18954001-18954100	1	18954001	18954100	CXAR_BOVIN	ENSBTAG00000004869	Coxsackievirus and adenovirus receptor homolog [Source:UniProtKB/Swiss-Prot;Acc:Q8WMV3]	100	100	100	NaN	100	66.6667	100	66.6667
Chr1:18954801-18954900	1	18954801	18954900	CXAR_BOVIN	ENSBTAG00000004869	Coxsackievirus and adenovirus receptor homolog [Source:UniProtKB/Swiss-Prot;Acc:Q8WMV3]	100	100	100	50	50	100	100	100
Chr1:18954901-18955000	1	18954901	18955000	CXAR_BOVIN	ENSBTAG00000004869	Coxsackievirus and adenovirus receptor homolog [Source:UniProtKB/Swiss-Prot;Acc:Q8WMV3]	100	100	66.6667	100	100	92.5926	87.9928	100
Chr1:18955001-18955100	1	18955001	18955100	CXAR_BOVIN	ENSBTAG00000004869	Coxsackievirus and adenovirus receptor homolog [Source:UniProtKB/Swiss-Prot;Acc:Q8WMV3]	100	87.5	95	100	100	100	97.5781	100
Chr1:18955101-18955200	1	18955101	18955200	CXAR_BOVIN	ENSBTAG00000004869	Coxsackievirus and adenovirus receptor homolog [Source:UniProtKB/Swiss-Prot;Acc:Q8WMV3]	81.7734	100	100	100	100	100	100	92.664
Chr1:18960501-18960600	1	18960501	18960600	CXAR_BOVIN	ENSBTAG00000004869	Coxsackievirus and adenovirus receptor homolog [Source:UniProtKB/Swiss-Prot;Acc:Q8WMV3]	100	100	83.3333	NaN	100	100	NaN	100
Chr1:18965101-18965200	1	18965101	18965200	CXAR_BOVIN	ENSBTAG00000004869	Coxsackievirus and adenovirus receptor homolog [Source:UniProtKB/Swiss-Prot;Acc:Q8WMV3]	NaN	100	100	100	100	100	86.5455	88.8889
Chr1:18968201-18968300	1	18968201	18968300	CXAR_BOVIN	ENSBTAG00000004869	Coxsackievirus and adenovirus receptor homolog [Source:UniProtKB/Swiss-Prot;Acc:Q8WMV3]	100	100	100	NaN	100	100	100	100
Chr1:18972101-18972200	1	18972101	18972200	CXAR_BOVIN	ENSBTAG00000004869	Coxsackievirus and adenovirus receptor homolog [Source:UniProtKB/Swiss-Prot;Acc:Q8WMV3]	100	NaN	100	100	91.8182	NaN	100	76.3305
Chr1:18975101-18975200	1	18975101	18975200	CXAR_BOVIN	ENSBTAG00000004869	Coxsackievirus and adenovirus receptor homolog [Source:UniProtKB/Swiss-Prot;Acc:Q8WMV3]	78	89.1248	86.6667	80	100	100	38.0952	87.2983
Chr1:18975201-18975300	1	18975201	18975300	CXAR_BOVIN	ENSBTAG00000004869	Coxsackievirus and adenovirus receptor homolog [Source:UniProtKB/Swiss-Prot;Acc:Q8WMV3]	98.2809	100	92.5	100	100	100	94.5737	91.1232
Chr1:18975301-18975400	1	18975301	18975400	CXAR_BOVIN	ENSBTAG00000004869	Coxsackievirus and adenovirus receptor homolog [Source:UniProtKB/Swiss-Prot;Acc:Q8WMV3]	90.735	95.8333	85.9375	97.2222	96.6667	100	95.1322	94.5
Chr1:18975401-18975500	1	18975401	18975500	CXAR_BOVIN	ENSBTAG00000004869	Coxsackievirus and adenovirus receptor homolog [Source:UniProtKB/Swiss-Prot;Acc:Q8WMV3]	63.6364	100	42.1053	0	NaN	100	81.4815	60.2679
Chr1:18975501-18975600	1	18975501	18975600	CXAR_BOVIN	ENSBTAG00000004869	Coxsackievirus and adenovirus receptor homolog [Source:UniProtKB/Swiss-Prot;Acc:Q8WMV3]	89.2027	100	97.2222	99.2593	100	100	96.25	83.3333
Chr1:18981101-18981200	1	18981101	18981200	CXAR_BOVIN	ENSBTAG00000004869	Coxsackievirus and adenovirus receptor homolog [Source:UniProtKB/Swiss-Prot;Acc:Q8WMV3]	NaN	100	100	100	78.5714	75	95.7143	88.8889
Chr1:18981201-18981300	1	18981201	18981300	CXAR_BOVIN	ENSBTAG00000004869	Coxsackievirus and adenovirus receptor homolog [Source:UniProtKB/Swiss-Prot;Acc:Q8WMV3]	NaN	100	100	100	NaN	100	100	100
Chr1:18988401-18988500	1	18988401	18988500	CXAR_BOVIN	ENSBTAG00000004869	Coxsackievirus and adenovirus receptor homolog [Source:UniProtKB/Swiss-Prot;Acc:Q8WMV3]	NaN	89	100	100	100	100	100	100
Chr1:18988601-18988700	1	18988601	18988700	CXAR_BOVIN	ENSBTAG00000004869	Coxsackievirus and adenovirus receptor homolog [Source:UniProtKB/Swiss-Prot;Acc:Q8WMV3]	100	100	93.75	NaN	100	100	100	100
Chr1:18988801-18988900	1	18988801	18988900	CXAR_BOVIN	ENSBTAG00000004869	Coxsackievirus and adenovirus receptor homolog [Source:UniProtKB/Swiss-Prot;Acc:Q8WMV3]	100	100	100	100	100	100	100	100
Chr1:18988901-18989000	1	18988901	18989000	CXAR_BOVIN	ENSBTAG00000004869	Coxsackievirus and adenovirus receptor homolog [Source:UniProtKB/Swiss-Prot;Acc:Q8WMV3]	100	100	100	NaN	100	100	96.1539	100
Chr1:19931201-19931300	1	19931201	19931300	bta-mir-99a	ENSBTAG00000029768	bta-mir-99a [Source:miRBase;Acc:MI0004751]	100	100	100	NaN	100	100	93.1818	100
Chr1:20665101-20665200	1	20665101	20665200	F1MP13_BOVIN	ENSBTAG00000019314	Uncharacterized protein [Source:UniProtKB/TrEMBL;Acc:F1MP13]	NaN	100	98.1482	100	100	87.5	95.614	96.1039
Chr1:20668801-20668900	1	20668801	20668900	F1MP13_BOVIN	ENSBTAG00000019314	Uncharacterized protein [Source:UniProtKB/TrEMBL;Acc:F1MP13]	100	100	100	NaN	NaN	100	100	100
Chr1:20668901-20669000	1	20668901	20669000	F1MP13_BOVIN	ENSBTAG00000019314	Uncharacterized protein [Source:UniProtKB/TrEMBL;Acc:F1MP13]	50	100	100	NaN	NaN	91.0714	100	100
[truncated: 421,674+ more rows]
