# Supplementary material for: Epigenetic analysis of high and low motile sperm populations reveals methylation variation in satellite regions within the pericentromeric position and in genes functionally related to sperm DNA organization and maintenance in Bos taurus
Source: BMC Genomics. 2019 Dec 6;20:940. doi: 10.1186/s12864-019-6317-6 (PMC6898967; doi:10.1186/s12864-019-6317-6)
Supplement: Supplementary file 5 — Additional file 5. Methylated Regions (MRs) found at least in three samples in both high motile (HM) and low motile (LM) sperm populations upstream of genes (5’UTR). In each column are reported: Probe name, position (Chromosome, Start, End), Feature, protein ID, Description, MRs percentage for each sample (1HM, 2HM, 3HM, 4HM, 1LM, 2LM, 3LM, 4LM). [file 12864_2019_6317_MOESM5_ESM.xlsx]

## Sheet: Foglio1
Probe	Chromosome	Start	End	Feature	ID	Description	1HM	2HM	3HM	4HM	1LM	2LM	3LM	4LM
Chr1:21801-21900	1	21801	21900	ENSBTAG00000046619	ENSBTAG00000046619	No description	66.6667	NaN	71.4286	100	100	100	91.3158	85.3199
Chr1:264901-265000	1	264901	265000	F1N1S3_BOVIN	ENSBTAG00000005540	chromobox protein homolog 3 [Source:RefSeq peptide;Acc:NP_001094668]	95.2381	98.3696	96.875	100	99.2064	94.2073	99.1279	95.1976
Chr1:265001-265100	1	265001	265100	F1N1S3_BOVIN	ENSBTAG00000005540	chromobox protein homolog 3 [Source:RefSeq peptide;Acc:NP_001094668]	96.7213	100	100	100	82.8349	100	93.4783	87.931
Chr1:265101-265200	1	265101	265200	F1N1S3_BOVIN	ENSBTAG00000005540	chromobox protein homolog 3 [Source:RefSeq peptide;Acc:NP_001094668]	100	100	100	100	100	100	100	100
Chr1:421501-421600	1	421501	421600	E1BID2_BOVIN	ENSBTAG00000026259	Uncharacterized protein [Source:UniProtKB/TrEMBL;Acc:E1BID2]	100	100	100	NaN	100	100	100	100
Chr1:421601-421700	1	421601	421700	E1BID2_BOVIN	ENSBTAG00000026259	Uncharacterized protein [Source:UniProtKB/TrEMBL;Acc:E1BID2]	100	100	100	NaN	95.614	100	98.0392	100
Chr1:1592701-1592800	1	1592701	1592800	F1MXT2_BOVIN	ENSBTAG00000015212	interferon alpha/beta receptor 2 precursor [Source:RefSeq peptide;Acc:NP_776978]	100	100	20	100	73.3333	100	88.8889	100
Chr1:1592801-1592900	1	1592801	1592900	F1MXT2_BOVIN	ENSBTAG00000015212	interferon alpha/beta receptor 2 precursor [Source:RefSeq peptide;Acc:NP_776978]	100	100	100	100	100	100	100	100
Chr1:1593001-1593100	1	1593001	1593100	F1MXT2_BOVIN	ENSBTAG00000015212	interferon alpha/beta receptor 2 precursor [Source:RefSeq peptide;Acc:NP_776978]	100	100	NaN	100	100	100	100	100
Chr1:1779101-1779200	1	1779101	1779200	F1N3Q1_BOVIN	ENSBTAG00000037547	Uncharacterized protein [Source:UniProtKB/TrEMBL;Acc:F1N3Q1]	100	100	100	NaN	100	100	100	100
Chr1:1779201-1779300	1	1779201	1779300	F1N3Q1_BOVIN	ENSBTAG00000037547	Uncharacterized protein [Source:UniProtKB/TrEMBL;Acc:F1N3Q1]	100	100	100	NaN	100	100	100	100
Chr1:2027401-2027500	1	2027401	2027500	C1H21orf62	ENSBTAG00000043993	hypothetical protein LOC515053 [Source:RefSeq peptide;Acc:NP_001157166]	100	100	65.4135	NaN	100	83.3333	100	NaN
Chr1:2028801-2028900	1	2028801	2028900	C1H21orf62	ENSBTAG00000043993	hypothetical protein LOC515053 [Source:RefSeq peptide;Acc:NP_001157166]	100	100	NaN	100	100	NaN	100	84.4828
Chr1:2029001-2029100	1	2029001	2029100	C1H21orf62	ENSBTAG00000043993	hypothetical protein LOC515053 [Source:RefSeq peptide;Acc:NP_001157166]	66.6667	100	100	100	100	100	81.25	93.5484
Chr1:3124501-3124600	1	3124501	3124600	SODC_BOVIN	ENSBTAG00000018854	Superoxide dismutase [Cu-Zn] [Source:UniProtKB/Swiss-Prot;Acc:P00442]	100	100	60.7843	NaN	100	50	100	100
Chr1:3579201-3579300	1	3579201	3579300	TIAM1	ENSBTAG00000017839	T-lymphoma invasion and metastasis-inducing protein 1 [Source:RefSeq peptide;Acc:NP_001071477]	100	100	100	NaN	100	100	100	100
Chr1:3579301-3579400	1	3579301	3579400	TIAM1	ENSBTAG00000017839	T-lymphoma invasion and metastasis-inducing protein 1 [Source:RefSeq peptide;Acc:NP_001071477]	100	100	100	100	NaN	58.3333	85.7143	92
Chr1:3579401-3579500	1	3579401	3579500	TIAM1	ENSBTAG00000017839	T-lymphoma invasion and metastasis-inducing protein 1 [Source:RefSeq peptide;Acc:NP_001071477]	100	100	100	100	100	98.3333	96.2998	96.2281
Chr1:3579501-3579600	1	3579501	3579600	TIAM1	ENSBTAG00000017839	T-lymphoma invasion and metastasis-inducing protein 1 [Source:RefSeq peptide;Acc:NP_001071477]	100	100	93.75	100	NaN	100	100	100
Chr1:3579601-3579700	1	3579601	3579700	TIAM1	ENSBTAG00000017839	T-lymphoma invasion and metastasis-inducing protein 1 [Source:RefSeq peptide;Acc:NP_001071477]	NaN	100	100	100	100	100	97.9167	100
Chr1:4774401-4774500	1	4774401	4774500	A1A4M9_BOVIN	ENSBTAG00000039602	keratin-associated protein 14 [Source:RefSeq peptide;Acc:NP_001073819]	92.8571	100	100	NaN	NaN	83.3333	99.5098	100
Chr1:5034701-5034800	1	5034701	5034800	A4IFM4_BOVIN	ENSBTAG00000039820	claudin-8 [Source:RefSeq peptide;Acc:NP_001091565]	100	100	100	NaN	100	100	100	NaN
Chr1:5034801-5034900	1	5034801	5034900	A4IFM4_BOVIN	ENSBTAG00000039820	claudin-8 [Source:RefSeq peptide;Acc:NP_001091565]	100	100	100	NaN	41.6667	0	100	NaN
Chr1:6415801-6415900	1	6415801	6415900	Q0VC45_BOVIN	ENSBTAG00000007444	C1H21ORF7 protein [Source:UniProtKB/TrEMBL;Acc:Q0VC45]	100	98.1482	100	NaN	100	NaN	100	100
Chr1:6415901-6416000	1	6415901	6416000	Q0VC45_BOVIN	ENSBTAG00000007444	C1H21ORF7 protein [Source:UniProtKB/TrEMBL;Acc:Q0VC45]	100	98.4375	100	97.1429	92.2222	100	96.9231	100
Chr1:6416001-6416100	1	6416001	6416100	Q0VC45_BOVIN	ENSBTAG00000007444	C1H21ORF7 protein [Source:UniProtKB/TrEMBL;Acc:Q0VC45]	100	100	100	NaN	100	100	89.1667	83.3333
Chr1:6416101-6416200	1	6416101	6416200	Q0VC45_BOVIN	ENSBTAG00000007444	C1H21ORF7 protein [Source:UniProtKB/TrEMBL;Acc:Q0VC45]	100	100	100	NaN	100	100	78.5714	100
Chr1:6519501-6519600	1	6519501	6519600	F1N2B3_BOVIN	ENSBTAG00000020121	Uncharacterized protein [Source:UniProtKB/TrEMBL;Acc:F1N2B3]	99	90	NaN	100	100	100	100	85.6
Chr1:6827601-6827700	1	6827601	6827700	ENSBTAG00000045479	ENSBTAG00000045479	No description	100	100	100	100	100	100	100	100
Chr1:6827701-6827800	1	6827701	6827800	ENSBTAG00000045479	ENSBTAG00000045479	No description	0	0	NaN	31.5789	0	0	NaN	0
Chr1:6827901-6828000	1	6827901	6828000	ENSBTAG00000045479	ENSBTAG00000045479	No description	100	66.6667	NaN	66.6667	96.5109	100	83.0556	89.5833
Chr1:6828101-6828200	1	6828101	6828200	ENSBTAG00000045479	ENSBTAG00000045479	No description	100	100	100	100	50	0	84.0909	100
Chr1:8326101-8326200	1	8326101	8326200	H4_BOVIN	ENSBTAG00000040155	Histone H4 [Source:UniProtKB/Swiss-Prot;Acc:P62803]	NaN	0	90.9091	100	75	100	100	100
Chr1:8327401-8327500	1	8327401	8327500	H4_BOVIN	ENSBTAG00000040155	Histone H4 [Source:UniProtKB/Swiss-Prot;Acc:P62803]	75	NaN	56.25	100	NaN	75	100	33.3333
Chr1:10610401-10610500	1	10610401	10610500	ENSBTAG00000043064	ENSBTAG00000043064	No description	100	100	100	NaN	NaN	100	100	100
Chr1:18904601-18904700	1	18904601	18904700	ENSBTAG00000047943	ENSBTAG00000047943	No description	96.9697	88.4685	98.8889	100	100	100	100	99.5833
Chr1:18904701-18904800	1	18904701	18904800	ENSBTAG00000047943	ENSBTAG00000047943	No description	88.8889	76	50	50	100	100	50	50
Chr1:18904801-18904900	1	18904801	18904900	ENSBTAG00000047943	ENSBTAG00000047943	No description	100	100	100	100	100	100	100	100
Chr1:19931201-19931300	1	19931201	19931300	bta-mir-99a	ENSBTAG00000029768	bta-mir-99a [Source:miRBase;Acc:MI0004751]	100	100	100	NaN	100	100	93.1818	100
Chr1:20799001-20799100	1	20799001	20799100	F1MP13_BOVIN	ENSBTAG00000019314	Uncharacterized protein [Source:UniProtKB/TrEMBL;Acc:F1MP13]	100	90.9091	91.6667	NaN	92.8572	100	100	97.3039
Chr1:20799101-20799200	1	20799101	20799200	F1MP13_BOVIN	ENSBTAG00000019314	Uncharacterized protein [Source:UniProtKB/TrEMBL;Acc:F1MP13]	100	34	100	NaN	100	NaN	100	100
Chr1:22475301-22475400	1	22475301	22475400	A6QPK2_BOVIN	ENSBTAG00000038512	hypothetical protein LOC617574 [Source:RefSeq peptide;Acc:NP_001098476]	100	100	83.3333	100	NaN	100	100	100
Chr1:22475401-22475500	1	22475401	22475500	A6QPK2_BOVIN	ENSBTAG00000038512	hypothetical protein LOC617574 [Source:RefSeq peptide;Acc:NP_001098476]	93.3333	NaN	100	100	NaN	100	100	100
Chr1:22475601-22475700	1	22475601	22475700	A6QPK2_BOVIN	ENSBTAG00000038512	hypothetical protein LOC617574 [Source:RefSeq peptide;Acc:NP_001098476]	100	100	100	100	NaN	100	100	100
Chr1:23766401-23766500	1	23766401	23766500	ENSBTAG00000047674	ENSBTAG00000047674	No description	75	75	NaN	75	80	80	75	80
Chr1:24668101-24668200	1	24668101	24668200	ENSBTAG00000028813	ENSBTAG00000028813	No description	50	NaN	0	50	NaN	0	30	0
Chr1:24668301-24668400	1	24668301	24668400	ENSBTAG00000028813	ENSBTAG00000028813	No description	88.502	100	94.6667	NaN	100	100	97.7778	100
Chr1:24668401-24668500	1	24668401	24668500	ENSBTAG00000028813	ENSBTAG00000028813	No description	98.5294	25	48.5079	100	100	50	70.4871	100
Chr1:28907101-28907200	1	28907101	28907200	GBE1	ENSBTAG00000036262	glucan (1,4-alpha-), branching enzyme 1 [Source:RefSeq peptide;Acc:NP_001116201]	NaN	50	100	100	100	100	100	100
Chr1:28907301-28907400	1	28907301	28907400	GBE1	ENSBTAG00000036262	glucan (1,4-alpha-), branching enzyme 1 [Source:RefSeq peptide;Acc:NP_001116201]	100	NaN	50	100	100	100	75	100
Chr1:36087401-36087500	1	36087401	36087500	ENSBTAG00000045590	ENSBTAG00000045590	No description	100	NaN	100	100	100	100	100	100
Chr1:36087501-36087600	1	36087501	36087600	ENSBTAG00000045590	ENSBTAG00000045590	No description	100	100	100	100	100	100	100	100
Chr1:37932601-37932700	1	37932601	37932700	F1MNI8_BOVIN	ENSBTAG00000005155	Uncharacterized protein [Source:UniProtKB/TrEMBL;Acc:F1MNI8]	100	100	98	98	100	100	94.1667	100
Chr1:41210401-41210500	1	41210401	41210500	EPHA6	ENSBTAG00000044111	EPH receptor A6 [Source:HGNC Symbol;Acc:19296]	100	100	100	NaN	100	100	100	0
Chr1:41210601-41210700	1	41210601	41210700	EPHA6	ENSBTAG00000044111	EPH receptor A6 [Source:HGNC Symbol;Acc:19296]	100	100	100	NaN	100	100	98	100
Chr1:41210701-41210800	1	41210701	41210800	EPHA6	ENSBTAG00000044111	EPH receptor A6 [Source:HGNC Symbol;Acc:19296]	100	100	100	NaN	100	NaN	100	100
Chr1:41529601-41529700	1	41529601	41529700	EPHA6	ENSBTAG00000044111	EPH receptor A6 [Source:HGNC Symbol;Acc:19296]	100	NaN	83	100	100	66.6667	100	100
Chr1:41758401-41758500	1	41758401	41758500	CRYBG3	ENSBTAG00000008346	beta-gamma crystallin domain containing 3 [Source:HGNC Symbol;Acc:34427]	99.375	100	100	100	96.0714	100	92.3851	100
Chr1:41819701-41819800	1	41819701	41819800	CRYBG3	ENSBTAG00000008346	beta-gamma crystallin domain containing 3 [Source:HGNC Symbol;Acc:34427]	100	100	100	NaN	100	100	NaN	100
Chr1:41997101-41997200	1	41997101	41997200	LOC783756	ENSBTAG00000047095	No description	100	100	100	NaN	NaN	100	89.011	100
Chr1:41997201-41997300	1	41997201	41997300	LOC783756	ENSBTAG00000047095	No description	100	97.9474	100	NaN	100	100	95	100
Chr1:42202101-42202200	1	42202101	42202200	ENSBTAG00000033437	ENSBTAG00000033437	No description	0	0	29.4118	0	NaN	0	37.5	0
Chr1:42202301-42202400	1	42202301	42202400	ENSBTAG00000033437	ENSBTAG00000033437	No description	90.5882	98.5714	80	100	100	100	100	99.4152
Chr1:42202401-42202500	1	42202401	42202500	ENSBTAG00000033437	ENSBTAG00000033437	No description	66.6667	66.6667	60	85.4441	100	66.6667	78.0476	98.718
Chr1:44746501-44746600	1	44746501	44746600	RAB5A	ENSBTAG00000046385	ras-related protein Rab-5A [Source:RefSeq peptide;Acc:NP_001069654]	NaN	100	100	100	100	100	93.254	100
Chr1:44746601-44746700	1	44746601	44746700	RAB5A	ENSBTAG00000046385	ras-related protein Rab-5A [Source:RefSeq peptide;Acc:NP_001069654]	NaN	100	100	100	100	NaN	91.6667	100
Chr1:44747301-44747400	1	44747301	44747400	RAB5A	ENSBTAG00000046385	ras-related protein Rab-5A [Source:RefSeq peptide;Acc:NP_001069654]	100	100	NaN	100	NaN	100	100	100
Chr1:44770801-44770900	1	44770801	44770900	LOC532104	ENSBTAG00000004061	No description	100	100	100	NaN	NaN	95.5556	100	100
Chr1:44770901-44771000	1	44770901	44771000	LOC532104	ENSBTAG00000004061	No description	100	100	100	NaN	100	100	100	100
Chr1:44771001-44771100	1	44771001	44771100	LOC532104	ENSBTAG00000004061	No description	100	53.8919	100	100	100	100	95.4545	100
Chr1:44771101-44771200	1	44771101	44771200	LOC532104	ENSBTAG00000004061	No description	100	100	100	100	100	100	100	100
Chr1:44771201-44771300	1	44771201	44771300	LOC532104	ENSBTAG00000004061	No description	80	100	100	NaN	100	100	100	77.337
Chr1:44771301-44771400	1	44771301	44771400	LOC532104	ENSBTAG00000004061	No description	100	100	NaN	100	96.7491	100	99.4872	100
Chr1:44771401-44771500	1	44771401	44771500	LOC532104	ENSBTAG00000004061	No description	100	100	NaN	100	88.8889	100	100	100
Chr1:44771701-44771800	1	44771701	44771800	LOC532104	ENSBTAG00000004061	No description	100	100	NaN	100	82.7083	76.1905	98.75	100
Chr1:44772001-44772100	1	44772001	44772100	LOC532104	ENSBTAG00000004061	No description	100	100	92.5	100	100	100	100	100
Chr1:44772101-44772200	1	44772101	44772200	LOC532104	ENSBTAG00000004061	No description	100	100	NaN	100	100	100	68.421	100
Chr1:44772201-44772300	1	44772201	44772300	LOC532104	ENSBTAG00000004061	No description	99.1667	100	85.1852	84	95.9184	100	97.6191	100
Chr1:44772301-44772400	1	44772301	44772400	LOC532104	ENSBTAG00000004061	No description	100	100	66.6667	100	100	100	98.1482	100
Chr1:44772401-44772500	1	44772401	44772500	LOC532104	ENSBTAG00000004061	No description	88	82.2222	96.2963	94.6667	98.8095	NaN	93.3333	100
Chr1:44772501-44772600	1	44772501	44772600	LOC532104	ENSBTAG00000004061	No description	100	83.3333	50	100	81.4723	100	74.7222	100
Chr1:44772601-44772700	1	44772601	44772700	LOC532104	ENSBTAG00000004061	No description	100	100	98	100	93.6667	100	97.1429	100
Chr1:44855801-44855900	1	44855801	44855900	F1MRA1_BOVIN	ENSBTAG00000000746	Uncharacterized protein [Source:UniProtKB/TrEMBL;Acc:F1MRA1]	100	100	100	100	96.8254	NaN	100	100
Chr1:44856301-44856400	1	44856301	44856400	F1MRA1_BOVIN	ENSBTAG00000000746	Uncharacterized protein [Source:UniProtKB/TrEMBL;Acc:F1MRA1]	100	100	100	100	90.9091	75	92.5725	96.124
Chr1:44856401-44856500	1	44856401	44856500	F1MRA1_BOVIN	ENSBTAG00000000746	Uncharacterized protein [Source:UniProtKB/TrEMBL;Acc:F1MRA1]	100	50	NaN	100	50	NaN	50	100
Chr1:44856601-44856700	1	44856601	44856700	F1MRA1_BOVIN	ENSBTAG00000000746	Uncharacterized protein [Source:UniProtKB/TrEMBL;Acc:F1MRA1]	100	100	100	100	90	100	97.9167	71.25
Chr1:44856701-44856800	1	44856701	44856800	F1MRA1_BOVIN	ENSBTAG00000000746	Uncharacterized protein [Source:UniProtKB/TrEMBL;Acc:F1MRA1]	100	100	100	100	100	100	100	100
Chr1:44856801-44856900	1	44856801	44856900	F1MRA1_BOVIN	ENSBTAG00000000746	Uncharacterized protein [Source:UniProtKB/TrEMBL;Acc:F1MRA1]	100	100	100	100	100	100	100	88.8571
Chr1:44856901-44857000	1	44856901	44857000	F1MRA1_BOVIN	ENSBTAG00000000746	Uncharacterized protein [Source:UniProtKB/TrEMBL;Acc:F1MRA1]	100	100	66.6667	100	100	100	96.2963	87.5
Chr1:44857001-44857100	1	44857001	44857100	F1MRA1_BOVIN	ENSBTAG00000000746	Uncharacterized protein [Source:UniProtKB/TrEMBL;Acc:F1MRA1]	100	100	100	90.4762	100	100	98.6111	98.9583
Chr1:45414301-45414400	1	45414301	45414400	F1N0C6_BOVIN	ENSBTAG00000012140	probable G-protein coupled receptor 128 [Source:RefSeq peptide;Acc:NP_001077171]	NaN	82.0513	100	100	NaN	100	100	100
Chr1:45414501-45414600	1	45414501	45414600	F1N0C6_BOVIN	ENSBTAG00000012140	probable G-protein coupled receptor 128 [Source:RefSeq peptide;Acc:NP_001077171]	100	100	100	100	100	100	100	100
Chr1:45414601-45414700	1	45414601	45414700	F1N0C6_BOVIN	ENSBTAG00000012140	probable G-protein coupled receptor 128 [Source:RefSeq peptide;Acc:NP_001077171]	100	100	50.889	100	87.5	100	81.25	100
Chr1:45644001-45644100	1	45644001	45644100	ENSBTAG00000048157	ENSBTAG00000048157	No description	100	100	100	NaN	NaN	100	100	100
Chr1:47064501-47064600	1	47064501	47064600	ENSBTAG00000047093	ENSBTAG00000047093	No description	100	50	33.3333	NaN	66.6667	100	12	NaN
Chr1:53766901-53767000	1	53766901	53767000	Q17R11_BOVIN	ENSBTAG00000006158	DAZ interacting protein 3, zinc finger [Source:RefSeq peptide;Acc:NP_001069560]	100	100	100	NaN	100	100	100	NaN
Chr1:53767001-53767100	1	53767001	53767100	Q17R11_BOVIN	ENSBTAG00000006158	DAZ interacting protein 3, zinc finger [Source:RefSeq peptide;Acc:NP_001069560]	NaN	100	100	100	99.0909	100	100	100
Chr1:53994301-53994400	1	53994301	53994400	F1MN87_BOVIN	ENSBTAG00000000183	T-cell receptor-associated transmembrane adapter 1 [Source:RefSeq peptide;Acc:NP_001157415]	NaN	100	100	100	100	100	60	100
Chr1:53994401-53994500	1	53994401	53994500	F1MN87_BOVIN	ENSBTAG00000000183	T-cell receptor-associated transmembrane adapter 1 [Source:RefSeq peptide;Acc:NP_001157415]	100	77.7778	100	69.697	98.75	100	100	84.8148
Chr1:53994701-53994800	1	53994701	53994800	F1MN87_BOVIN	ENSBTAG00000000183	T-cell receptor-associated transmembrane adapter 1 [Source:RefSeq peptide;Acc:NP_001157415]	100	100	100	NaN	100	100	100	100
Chr1:54405801-54405900	1	54405801	54405900	ENSBTAG00000044520	ENSBTAG00000044520	No description	NaN	100	88.3333	100	96.2963	NaN	100	100
Chr1:54491001-54491100	1	54491001	54491100	F1MRA7_BOVIN	ENSBTAG00000020460	Uncharacterized protein [Source:UniProtKB/TrEMBL;Acc:F1MRA7]	96	100	100	100	100	100	95.3416	100
Chr1:54491101-54491200	1	54491101	54491200	F1MRA7_BOVIN	ENSBTAG00000020460	Uncharacterized protein [Source:UniProtKB/TrEMBL;Acc:F1MRA7]	100	NaN	100	100	88.2883	78.4314	99.3939	86.25
Chr1:54650801-54650900	1	54650801	54650900	A1XEA9_BOVIN	ENSBTAG00000022275	Ribosomal protein L10 [Source:UniProtKB/TrEMBL;Acc:A1XEA9]	100	100	98.0392	NaN	100	NaN	91.6667	100
Chr1:54651001-54651100	1	54651001	54651100	A1XEA9_BOVIN	ENSBTAG00000022275	Ribosomal protein L10 [Source:UniProtKB/TrEMBL;Acc:A1XEA9]	100	100	100	NaN	100	100	NaN	83.9226
Chr1:54651101-54651200	1	54651101	54651200	A1XEA9_BOVIN	ENSBTAG00000022275	Ribosomal protein L10 [Source:UniProtKB/TrEMBL;Acc:A1XEA9]	94.1176	100	100	NaN	100	NaN	98.5714	75
Chr1:54651201-54651300	1	54651201	54651300	A1XEA9_BOVIN	ENSBTAG00000022275	Ribosomal protein L10 [Source:UniProtKB/TrEMBL;Acc:A1XEA9]	55.8824	100	22	NaN	100	NaN	100	100
Chr1:57168701-57168800	1	57168701	57168800	ABHDA_BOVIN	ENSBTAG00000004601	Abhydrolase domain-containing protein 10, mitochondrial [Source:UniProtKB/Swiss-Prot;Acc:Q5E9H9]	100	NaN	94.7368	100	100	100	95	97.0588
Chr1:57168801-57168900	1	57168801	57168900	ABHDA_BOVIN	ENSBTAG00000004601	Abhydrolase domain-containing protein 10, mitochondrial [Source:UniProtKB/Swiss-Prot;Acc:Q5E9H9]	100	NaN	98.052	100	100	99.4792	94.3541	100
Chr1:57341301-57341400	1	57341301	57341400	E1B7C8_BOVIN	ENSBTAG00000016556	Uncharacterized protein [Source:UniProtKB/TrEMBL;Acc:E1B7C8]	100	NaN	100	100	97.3214	100	100	95.1087
Chr1:57341401-57341500	1	57341401	57341500	E1B7C8_BOVIN	ENSBTAG00000016556	Uncharacterized protein [Source:UniProtKB/TrEMBL;Acc:E1B7C8]	100	100	98	99.0991	100	100	100	98.6667
Chr1:57341501-57341600	1	57341501	57341600	E1B7C8_BOVIN	ENSBTAG00000016556	Uncharacterized protein [Source:UniProtKB/TrEMBL;Acc:E1B7C8]	NaN	100	100	100	22.2222	100	100	100
Chr1:57342601-57342700	1	57342601	57342700	E1B7C8_BOVIN	ENSBTAG00000016556	Uncharacterized protein [Source:UniProtKB/TrEMBL;Acc:E1B7C8]	100	100	94.4444	100	0	NaN	100	100
Chr1:58244201-58244300	1	58244201	58244300	ENSBTAG00000000242	ENSBTAG00000000242	No description	70.8333	100	100	NaN	28.0488	100	100	NaN
Chr1:58645201-58645300	1	58645201	58645300	F1MIU6_BOVIN	ENSBTAG00000013937	coiled-coil domain-containing protein 52 [Source:RefSeq peptide;Acc:NP_001033206]	88.3928	NaN	93	66.6667	97.561	88.4058	97.2222	100
Chr1:58645301-58645400	1	58645301	58645400	F1MIU6_BOVIN	ENSBTAG00000013937	coiled-coil domain-containing protein 52 [Source:RefSeq peptide;Acc:NP_001033206]	66.6667	NaN	100	100	99.6528	66.6667	98.3242	66.6667
Chr1:58703501-58703600	1	58703501	58703600	LOC790623	ENSBTAG00000013292	No description	100	100	100	NaN	100	NaN	97.1429	100
Chr1:58704601-58704700	1	58704601	58704700	LOC790623	ENSBTAG00000013292	No description	100	100	100	NaN	100	100	66.6667	NaN
Chr1:58705201-58705300	1	58705201	58705300	LOC790623	ENSBTAG00000013292	No description	100	100	NaN	100	100	0	0	NaN
Chr1:58705401-58705500	1	58705401	58705500	LOC790623	ENSBTAG00000013292	No description	100	100	100	75	100	70.3704	83.3333	100
Chr1:59398701-59398800	1	59398701	59398800	bta-mir-568	ENSBTAG00000036373	bta-mir-568 [Source:miRBase;Acc:MI0009866]	100	100	100	100	95	100	87.5	100
Chr1:59398801-59398900	1	59398801	59398900	bta-mir-568	ENSBTAG00000036373	bta-mir-568 [Source:miRBase;Acc:MI0009866]	89	100	100	100	100	100	95.2381	100
Chr1:59399001-59399100	1	59399001	59399100	bta-mir-568	ENSBTAG00000036373	bta-mir-568 [Source:miRBase;Acc:MI0009866]	0	88	43.75	NaN	10	50	82.1221	100
Chr1:64550501-64550600	1	64550501	64550600	F1MMA3_BOVIN	ENSBTAG00000014157	Uncharacterized protein [Source:UniProtKB/TrEMBL;Acc:F1MMA3]	92.7419	87.5	90	100	100	100	100	100
Chr1:64550601-64550700	1	64550601	64550700	F1MMA3_BOVIN	ENSBTAG00000014157	Uncharacterized protein [Source:UniProtKB/TrEMBL;Acc:F1MMA3]	100	100	NaN	100	100	99.0385	96.875	92.7632
Chr1:64550701-64550800	1	64550701	64550800	F1MMA3_BOVIN	ENSBTAG00000014157	Uncharacterized protein [Source:UniProtKB/TrEMBL;Acc:F1MMA3]	100	100	100	100	100	100	100	100
Chr1:64747501-64747600	1	64747501	64747600	F1MCL8_BOVIN	ENSBTAG00000000210	Uncharacterized protein [Source:UniProtKB/TrEMBL;Acc:F1MCL8]	86	0	100	100	100	NaN	100	100
Chr1:65985101-65985200	1	65985101	65985200	B8YB76_BOVIN	ENSBTAG00000015895	homogentisate 1,2-dioxygenase [Source:RefSeq peptide;Acc:NP_001138324]	100	100	100	NaN	100	100	100	NaN
Chr1:66756101-66756200	1	66756101	66756200	Q3SYW3_BOVIN	ENSBTAG00000001009	hematopoietic lineage cell-specific protein [Source:RefSeq peptide;Acc:NP_001030229]	100	100	100	100	100	100	100	83.3333
Chr1:67510501-67510600	1	67510501	67510600	IMA1_BOVIN	ENSBTAG00000011143	Importin subunit alpha-1 [Source:UniProtKB/Swiss-Prot;Acc:A2VE08]	100	100	100	NaN	100	100	100	100
Chr1:67511301-67511400	1	67511301	67511400	IMA1_BOVIN	ENSBTAG00000011143	Importin subunit alpha-1 [Source:UniProtKB/Swiss-Prot;Acc:A2VE08]	100	100	96	NaN	NaN	100	98.7654	95.5556
Chr1:67512201-67512300	1	67512201	67512300	IMA1_BOVIN	ENSBTAG00000011143	Importin subunit alpha-1 [Source:UniProtKB/Swiss-Prot;Acc:A2VE08]	100	75	96.1039	97.5	89.1667	NaN	92.4587	100
Chr1:67512301-67512400	1	67512301	67512400	IMA1_BOVIN	ENSBTAG00000011143	Importin subunit alpha-1 [Source:UniProtKB/Swiss-Prot;Acc:A2VE08]	100	NaN	100	100	93	100	100	96.9697
Chr1:67611001-67611100	1	67611001	67611100	Q0P582_BOVIN	ENSBTAG00000016656	PARP14 protein [Source:UniProtKB/TrEMBL;Acc:Q0P582]	76.1905	100	84.7273	NaN	100	100	100	100
Chr1:67879601-67879700	1	67879601	67879700	F1MTB6_BOVIN	ENSBTAG00000018765	Uncharacterized protein [Source:UniProtKB/TrEMBL;Acc:F1MTB6]	100	38.4615	55.5556	NaN	100	57.1429	100	100
Chr1:67879701-67879800	1	67879701	67879800	F1MTB6_BOVIN	ENSBTAG00000018765	Uncharacterized protein [Source:UniProtKB/TrEMBL;Acc:F1MTB6]	100	86	100	100	100	100	100	100
Chr1:68391001-68391100	1	68391001	68391100	ADCY5	ENSBTAG00000018777	No description	100	100	100	100	100	91.4286	100	100
Chr1:68391201-68391300	1	68391201	68391300	ADCY5	ENSBTAG00000018777	No description	100	100	100	NaN	100	100	100	100
Chr1:68391301-68391400	1	68391301	68391400	ADCY5	ENSBTAG00000018777	No description	100	100	NaN	100	100	100	100	100
Chr1:68391401-68391500	1	68391401	68391500	ADCY5	ENSBTAG00000018777	No description	100	100	100	NaN	NaN	100	100	100
Chr1:68391501-68391600	1	68391501	68391600	ADCY5	ENSBTAG00000018777	No description	100	100	100	100	100	100	92.8571	89.5238
Chr1:68391601-68391700	1	68391601	68391700	ADCY5	ENSBTAG00000018777	No description	100	99	100	NaN	NaN	100	100	92.0635
Chr1:68668001-68668100	1	68668001	68668100	MYLK	ENSBTAG00000014567	myosin light chain kinase, smooth muscle [Source:RefSeq peptide;Acc:NP_788809]	NaN	100	100	100	99.2424	91.6667	98.2639	100
Chr1:68668201-68668300	1	68668201	68668300	MYLK	ENSBTAG00000014567	myosin light chain kinase, smooth muscle [Source:RefSeq peptide;Acc:NP_788809]	NaN	85.5263	79	100	100	100	93.75	89.7059
Chr1:68668301-68668400	1	68668301	68668400	MYLK	ENSBTAG00000014567	myosin light chain kinase, smooth muscle [Source:RefSeq peptide;Acc:NP_788809]	66.6667	100	100	NaN	66.1539	100	95.8333	66.6667
Chr1:69899701-69899800	1	69899701	69899800	Q8MKD2_BOVIN	ENSBTAG00000013755	integrin beta-5 precursor [Source:RefSeq peptide;Acc:NP_777104]	NaN	100	100	100	100	100	100	100
Chr1:69899801-69899900	1	69899801	69899900	Q8MKD2_BOVIN	ENSBTAG00000013755	integrin beta-5 precursor [Source:RefSeq peptide;Acc:NP_777104]	NaN	85.9375	95.8333	100	100	NaN	100	100
Chr1:69900001-69900100	1	69900001	69900100	Q8MKD2_BOVIN	ENSBTAG00000013755	integrin beta-5 precursor [Source:RefSeq peptide;Acc:NP_777104]	NaN	100	94	100	100	NaN	100	100
Chr1:69901401-69901500	1	69901401	69901500	Q8MKD2_BOVIN	ENSBTAG00000013755	integrin beta-5 precursor [Source:RefSeq peptide;Acc:NP_777104]	100	100	100	100	100	87.5	93.75	100
Chr1:70698201-70698300	1	70698201	70698300	LOC785350	ENSBTAG00000003383	No description	100	100	98.8636	100	98.4375	82.344	86.6667	92.8572
Chr1:70994601-70994700	1	70994601	70994700	E1BK05_BOVIN	ENSBTAG00000001890	hypothetical protein LOC508354 [Source:RefSeq peptide;Acc:NP_001095367]	100	100	100	100	100	100	NaN	82.4561
Chr1:70994701-70994800	1	70994701	70994800	E1BK05_BOVIN	ENSBTAG00000001890	hypothetical protein LOC508354 [Source:RefSeq peptide;Acc:NP_001095367]	90	100	100	80	90.9091	100	100	94.9425
Chr1:70994901-70995000	1	70994901	70995000	E1BK05_BOVIN	ENSBTAG00000001890	hypothetical protein LOC508354 [Source:RefSeq peptide;Acc:NP_001095367]	100	100	88	NaN	100	100	93.3333	95.1613
Chr1:71485801-71485900	1	71485801	71485900	Q2KIR5_BOVIN	ENSBTAG00000016979	choline-phosphate cytidylyltransferase A [Source:RefSeq peptide;Acc:NP_001098522]	100	98	100	100	100	100	97.9592	100
Chr1:71485901-71486000	1	71485901	71486000	Q2KIR5_BOVIN	ENSBTAG00000016979	choline-phosphate cytidylyltransferase A [Source:RefSeq peptide;Acc:NP_001098522]	NaN	100	100	100	100	NaN	100	100
Chr1:71900701-71900800	1	71900701	71900800	PAK2	ENSBTAG00000047856	No description	100	NaN	95	97.6191	100	100	100	100
Chr1:72476601-72476700	1	72476601	72476700	LOC507784	ENSBTAG00000048225	No description	0	100	100	100	NaN	100	100	100
Chr1:72540001-72540100	1	72540001	72540100	ENSBTAG00000039659	ENSBTAG00000039659	No description	100	100	100	100	NaN	100	100	100
Chr1:72540101-72540200	1	72540101	72540200	ENSBTAG00000039659	ENSBTAG00000039659	No description	83	100	100	NaN	NaN	93.1034	100	100
Chr1:72883701-72883800	1	72883701	72883800	Q17QT5_BOVIN	ENSBTAG00000003378	centaurin, beta 2 [Source:RefSeq peptide;Acc:NP_001098807]	81	99.0476	100	100	69.6697	NaN	62	100
Chr1:72883801-72883900	1	72883801	72883900	Q17QT5_BOVIN	ENSBTAG00000003378	centaurin, beta 2 [Source:RefSeq peptide;Acc:NP_001098807]	77.1342	76.282	89.5421	100	90.1547	100	96.0317	73.6111
Chr1:72883901-72884000	1	72883901	72884000	Q17QT5_BOVIN	ENSBTAG00000003378	centaurin, beta 2 [Source:RefSeq peptide;Acc:NP_001098807]	100	100	100	100	100	100	93.3333	50
Chr1:72884001-72884100	1	72884001	72884100	Q17QT5_BOVIN	ENSBTAG00000003378	centaurin, beta 2 [Source:RefSeq peptide;Acc:NP_001098807]	84	100	100	100	100	100	100	100
Chr1:72884101-72884200	1	72884101	72884200	Q17QT5_BOVIN	ENSBTAG00000003378	centaurin, beta 2 [Source:RefSeq peptide;Acc:NP_001098807]	100	100	100	100	87.2773	97.1795	98.6667	100
Chr1:73783401-73783500	1	73783401	73783500	LRRC15	ENSBTAG00000038600	leucine rich repeat containing 15 [Source:HGNC Symbol;Acc:20818]	100	NaN	100	100	100	100	100	100
Chr1:73783501-73783600	1	73783501	73783600	LRRC15	ENSBTAG00000038600	leucine rich repeat containing 15 [Source:HGNC Symbol;Acc:20818]	78.6532	100	92.5	93.1915	96.087	100	100	100
Chr1:73783701-73783800	1	73783701	73783800	LRRC15	ENSBTAG00000038600	leucine rich repeat containing 15 [Source:HGNC Symbol;Acc:20818]	96.1539	NaN	100	100	100	100	100	96.1539
Chr1:73785201-73785300	1	73785201	73785300	LRRC15	ENSBTAG00000038600	leucine rich repeat containing 15 [Source:HGNC Symbol;Acc:20818]	100	100	100	NaN	100	100	NaN	100
Chr1:74544001-74544100	1	74544001	74544100	F1N272_BOVIN	ENSBTAG00000016305	Uncharacterized protein [Source:UniProtKB/TrEMBL;Acc:F1N272]	93.0195	80	90	NaN	100	NaN	66.6667	92.2222
Chr1:75986001-75986100	1	75986001	75986100	ENSBTAG00000045796	ENSBTAG00000045796	No description	100	100	100	NaN	100	91.6667	92.8572	NaN
Chr1:75986101-75986200	1	75986101	75986200	ENSBTAG00000045796	ENSBTAG00000045796	No description	100	57.1429	100	NaN	100	100	85.7143	NaN
Chr1:76996101-76996200	1	76996101	76996200	LOC100139788	ENSBTAG00000023593	No description	100	NaN	100	100	NaN	100	100	100
Chr1:76996201-76996300	1	76996201	76996300	LOC100139788	ENSBTAG00000023593	No description	100	100	100	100	100	100	100	100
Chr1:77414401-77414500	1	77414401	77414500	LOC100295666	ENSBTAG00000013456	No description	NaN	100	100	100	100	100	100	NaN
Chr1:77414501-77414600	1	77414501	77414600	LOC100295666	ENSBTAG00000013456	No description	NaN	100	100	100	88	100	92.5926	100
Chr1:81122301-81122400	1	81122301	81122400	F1MNV4_BOVIN	ENSBTAG00000005122	kininogen-1 isoform I [Source:RefSeq peptide;Acc:NP_786968]	100	100	100	100	100	NaN	87.5	100
Chr1:81122901-81123000	1	81122901	81123000	F1MNV4_BOVIN	ENSBTAG00000005122	kininogen-1 isoform I [Source:RefSeq peptide;Acc:NP_786968]	100	100	100	NaN	95	100	100	100
Chr1:81137401-81137500	1	81137401	81137500	HRG	ENSBTAG00000001265	histidine-rich glycoprotein [Source:RefSeq peptide;Acc:NP_776344]	100	100	100	NaN	100	100	70	100
Chr1:81255001-81255100	1	81255001	81255100	F1MYH4_BOVIN	ENSBTAG00000003143	TBCC domain-containing protein 1 [Source:RefSeq peptide;Acc:NP_001077199]	100	100	100	NaN	100	100	NaN	100
Chr1:81852901-81853000	1	81852901	81853000	F1N4W7_BOVIN	ENSBTAG00000011305	PREDICTED: Bos taurus hCG2041270-like (LOC616971), miscRNA, [Source:RefSeq DNA;Acc:XR_082739]	100	100	100	NaN	100	100	100	100
Chr1:81853501-81853600	1	81853501	81853600	F1N4W7_BOVIN	ENSBTAG00000011305	PREDICTED: Bos taurus hCG2041270-like (LOC616971), miscRNA, [Source:RefSeq DNA;Acc:XR_082739]	87.037	90	100	100	100	100	99.1379	100
Chr1:81853601-81853700	1	81853601	81853700	F1N4W7_BOVIN	ENSBTAG00000011305	PREDICTED: Bos taurus hCG2041270-like (LOC616971), miscRNA, [Source:RefSeq DNA;Acc:XR_082739]	100	100	100	100	100	100	100	100
Chr1:81853701-81853800	1	81853701	81853800	F1N4W7_BOVIN	ENSBTAG00000011305	PREDICTED: Bos taurus hCG2041270-like (LOC616971), miscRNA, [Source:RefSeq DNA;Acc:XR_082739]	NaN	100	100	96.875	100	NaN	100	100
Chr1:81857401-81857500	1	81857401	81857500	F1N4W7_BOVIN	ENSBTAG00000011305	PREDICTED: Bos taurus hCG2041270-like (LOC616971), miscRNA, [Source:RefSeq DNA;Acc:XR_082739]	100	100	100	NaN	100	NaN	78.5714	100
Chr1:81857501-81857600	1	81857501	81857600	F1N4W7_BOVIN	ENSBTAG00000011305	PREDICTED: Bos taurus hCG2041270-like (LOC616971), miscRNA, [Source:RefSeq DNA;Acc:XR_082739]	NaN	100	100	100	90.3646	NaN	100	99.0909
Chr1:82547601-82547700	1	82547601	82547700	LOC100140254	ENSBTAG00000007296	No description	100	90	49.2822	NaN	100	52.7778	58.9744	NaN
Chr1:82813001-82813100	1	82813001	82813100	VPS8	ENSBTAG00000005209	No description	100	100	NaN	100	100	100	100	86.3636
Chr1:83088401-83088500	1	83088401	83088500	F1MJS3_BOVIN	ENSBTAG00000019014	melanoma-associated antigen F1 [Source:RefSeq peptide;Acc:NP_001095519]	100	98	98	100	100	93.5294	100	97.6623
Chr1:83088501-83088600	1	83088501	83088600	F1MJS3_BOVIN	ENSBTAG00000019014	melanoma-associated antigen F1 [Source:RefSeq peptide;Acc:NP_001095519]	100	100	100	NaN	92.5	100	100	100
Chr1:83342901-83343000	1	83342901	83343000	ENSBTAG00000046790	ENSBTAG00000046790	No description	100	NaN	100	100	100	NaN	100	96
Chr1:83476101-83476200	1	83476101	83476200	EIF4GI	ENSBTAG00000012881	No description	100	100	100	NaN	78.022	100	100	65
Chr1:83476301-83476400	1	83476301	83476400	EIF4GI	ENSBTAG00000012881	No description	100	100	100	100	100	97.451	92.8571	100
Chr1:83476501-83476600	1	83476501	83476600	EIF4GI	ENSBTAG00000012881	No description	100	NaN	100	100	100	100	NaN	100
Chr1:83476901-83477000	1	83476901	83477000	EIF4GI	ENSBTAG00000012881	No description	100	NaN	100	100	95.8333	NaN	100	100
Chr1:83477101-83477200	1	83477101	83477200	EIF4GI	ENSBTAG00000012881	No description	100	NaN	100	100	100	100	86.6162	89.8914
Chr1:83548501-83548600	1	83548501	83548600	VWA5B2	ENSBTAG00000040399	No description	100	100	100	NaN	100	100	100	100
Chr1:83548601-83548700	1	83548601	83548700	VWA5B2	ENSBTAG00000040399	No description	100	100	100	NaN	100	100	88.8889	100
Chr1:83763001-83763100	1	83763001	83763100	Q1LZD6_BOVIN	ENSBTAG00000038131	ATP-binding cassette, sub-family C (CFTR/MRP), member 5 [Source:RefSeq peptide;Acc:NP_001071375]	100	100	NaN	85.7143	92.8571	100	98.125	99.3007
Chr1:83763601-83763700	1	83763601	83763700	Q1LZD6_BOVIN	ENSBTAG00000038131	ATP-binding cassette, sub-family C (CFTR/MRP), member 5 [Source:RefSeq peptide;Acc:NP_001071375]	100	100	88.8572	97.5	0	100	100	NaN
Chr1:83763801-83763900	1	83763801	83763900	Q1LZD6_BOVIN	ENSBTAG00000038131	ATP-binding cassette, sub-family C (CFTR/MRP), member 5 [Source:RefSeq peptide;Acc:NP_001071375]	100	100	100	NaN	100	100	100	NaN
Chr1:83763901-83764000	1	83763901	83764000	Q1LZD6_BOVIN	ENSBTAG00000038131	ATP-binding cassette, sub-family C (CFTR/MRP), member 5 [Source:RefSeq peptide;Acc:NP_001071375]	100	NaN	100	100	100	96.2963	100	NaN
Chr1:84158201-84158300	1	84158201	84158300	F1MPX1_BOVIN	ENSBTAG00000037951	Uncharacterized protein [Source:UniProtKB/TrEMBL;Acc:F1MPX1]	100	100	100	100	100	100	100	100
Chr1:84158501-84158600	1	84158501	84158600	F1MPX1_BOVIN	ENSBTAG00000037951	Uncharacterized protein [Source:UniProtKB/TrEMBL;Acc:F1MPX1]	100	100	73	100	100	100	83.3333	100
Chr1:84324801-84324900	1	84324801	84324900	ENSBTAG00000032217	ENSBTAG00000032217	No description	100	50	100	NaN	100	100	85.7143	90
Chr1:85947501-85947600	1	85947501	85947600	ENSBTAG00000043803	ENSBTAG00000043803	No description	67	NaN	100	100	100	NaN	100	100
Chr1:88110101-88110200	1	88110101	88110200	NDUB5_BOVIN	ENSBTAG00000002463	NADH dehydrogenase [ubiquinone] 1 beta subcomplex subunit 5, mitochondrial [Source:UniProtKB/Swiss-Prot;Acc:Q02380]	100	93	100	100	90.9091	100	100	100
Chr1:88110201-88110300	1	88110201	88110300	NDUB5_BOVIN	ENSBTAG00000002463	NADH dehydrogenase [ubiquinone] 1 beta subcomplex subunit 5, mitochondrial [Source:UniProtKB/Swiss-Prot;Acc:Q02380]	80.015	80.5195	87	80	79.5556	80	80	65.1429
Chr1:88225001-88225100	1	88225001	88225100	A5PKD6_BOVIN	ENSBTAG00000002767	guanine nucleotide-binding protein subunit beta-4 [Source:RefSeq peptide;Acc:NP_001092503]	100	100	100	NaN	100	100	96.2963	NaN
Chr1:88225101-88225200	1	88225101	88225200	A5PKD6_BOVIN	ENSBTAG00000002767	guanine nucleotide-binding protein subunit beta-4 [Source:RefSeq peptide;Acc:NP_001092503]	100	100	100	NaN	100	100	80.7692	NaN
Chr1:88225201-88225300	1	88225201	88225300	A5PKD6_BOVIN	ENSBTAG00000002767	guanine nucleotide-binding protein subunit beta-4 [Source:RefSeq peptide;Acc:NP_001092503]	100	NaN	100	60	100	100	93.3333	NaN
Chr1:93215201-93215300	1	93215201	93215300	ENSBTAG00000043126	ENSBTAG00000043126	No description	100	NaN	100	100	100	89.2857	96.1539	100
Chr1:93215301-93215400	1	93215301	93215400	ENSBTAG00000043126	ENSBTAG00000043126	No description	100	100	100	100	100	100	100	100
Chr1:93215401-93215500	1	93215401	93215500	ENSBTAG00000043126	ENSBTAG00000043126	No description	100	100	96.2798	100	100	35.1562	98.2523	100
Chr1:94963601-94963700	1	94963601	94963700	F1MN96_BOVIN	ENSBTAG00000031802	Uncharacterized protein [Source:UniProtKB/TrEMBL;Acc:F1MN96]	100	100	100	NaN	NaN	100	100	100
Chr1:94963901-94964000	1	94963901	94964000	F1MN96_BOVIN	ENSBTAG00000031802	Uncharacterized protein [Source:UniProtKB/TrEMBL;Acc:F1MN96]	88.75	100	97.3684	NaN	NaN	100	95	100
Chr1:95537401-95537500	1	95537401	95537500	ECT2	ENSBTAG00000023814	protein ECT2 [Source:RefSeq peptide;Acc:NP_001091042]	100	100	82.5	100	100	NaN	100	50
Chr1:95537501-95537600	1	95537501	95537600	ECT2	ENSBTAG00000023814	protein ECT2 [Source:RefSeq peptide;Acc:NP_001091042]	100	100	98.4848	100	100	100	96.9697	100
Chr1:95537601-95537700	1	95537601	95537700	ECT2	ENSBTAG00000023814	protein ECT2 [Source:RefSeq peptide;Acc:NP_001091042]	100	75	93.3333	NaN	100	16.6667	100	95.7672
Chr1:95537701-95537800	1	95537701	95537800	ECT2	ENSBTAG00000023814	protein ECT2 [Source:RefSeq peptide;Acc:NP_001091042]	100	100	100	NaN	50	NaN	100	100
Chr1:96419001-96419100	1	96419001	96419100	F1MYZ6_BOVIN	ENSBTAG00000006174	Uncharacterized protein [Source:UniProtKB/TrEMBL;Acc:F1MYZ6]	100	100	NaN	100	100	NaN	91.1111	100
Chr1:96515801-96515900	1	96515801	96515900	A6QR57_BOVIN	ENSBTAG00000017490	phospholipase D1 [Source:RefSeq peptide;Acc:NP_001095471]	63.8889	100	80	NaN	100	100	100	NaN
Chr1:96515901-96516000	1	96515901	96516000	A6QR57_BOVIN	ENSBTAG00000017490	phospholipase D1 [Source:RefSeq peptide;Acc:NP_001095471]	37.9317	70	69.697	NaN	100	0	100	100
Chr1:96516001-96516100	1	96516001	96516100	A6QR57_BOVIN	ENSBTAG00000017490	phospholipase D1 [Source:RefSeq peptide;Acc:NP_001095471]	75	100	100	NaN	93.033	100	97.7778	100
Chr1:96516101-96516200	1	96516101	96516200	A6QR57_BOVIN	ENSBTAG00000017490	phospholipase D1 [Source:RefSeq peptide;Acc:NP_001095471]	83.3333	100	83.3333	NaN	100	100	100	100
Chr1:97218301-97218400	1	97218301	97218400	GTR2_BOVIN	ENSBTAG00000005386	Solute carrier family 2, facilitated glucose transporter member 2 [Source:UniProtKB/Swiss-Prot;Acc:P58351]	100	NaN	100	100	100	100	100	100
Chr1:97218401-97218500	1	97218401	97218500	GTR2_BOVIN	ENSBTAG00000005386	Solute carrier family 2, facilitated glucose transporter member 2 [Source:UniProtKB/Swiss-Prot;Acc:P58351]	100	NaN	100	100	100	100	100	100
Chr1:98074401-98074500	1	98074401	98074500	GPR160	ENSBTAG00000048011	No description	100	100	NaN	100	100	100	87.5	100
Chr1:98081201-98081300	1	98081201	98081300	ENSBTAG00000042535	ENSBTAG00000042535	No description	94.5312	NaN	100	98.9744	100	93.75	87.5	97.7679
Chr1:98399601-98399700	1	98399601	98399700	Q2TBH3_BOVIN	ENSBTAG00000013141	actin related protein M1 [Source:RefSeq peptide;Acc:NP_001033762]	100	100	100	NaN	100	100	100	100
Chr1:98399901-98400000	1	98399901	98400000	ENSBTAG00000043157	ENSBTAG00000043157	No description	94	100	100	NaN	100	74	100	100
Chr1:98817001-98817100	1	98817001	98817100	ENSBTAG00000047144	ENSBTAG00000047144	No description	100	100	NaN	100	64.7059	NaN	100	95
Chr1:98817101-98817200	1	98817101	98817200	ENSBTAG00000047144	ENSBTAG00000047144	No description	100	100	NaN	100	100	100	100	100
Chr1:102828501-102828600	1	102828501	102828600	ENSBTAG00000044337	ENSBTAG00000044337	No description	83.3333	100	NaN	100	100	100	100	NaN
Chr1:102828601-102828700	1	102828601	102828700	ENSBTAG00000044337	ENSBTAG00000044337	No description	100	100	88.5714	100	100	100	100	100
Chr1:102828701-102828800	1	102828701	102828800	ENSBTAG00000044337	ENSBTAG00000044337	No description	50	100	50	100	50	100	100	NaN
Chr1:104835401-104835500	1	104835401	104835500	ENSBTAG00000043587	ENSBTAG00000043587	No description	90	100	100	NaN	100	100	100	100
Chr1:105171601-105171700	1	105171601	105171700	LOC781650	ENSBTAG00000027213	No description	NaN	100	100	100	100	100	100	49.8246
Chr1:106374301-106374400	1	106374301	106374400	ENSBTAG00000043595	ENSBTAG00000043595	No description	100	NaN	100	72.2222	100	100	100	87.8378
Chr1:106374401-106374500	1	106374401	106374500	ENSBTAG00000043595	ENSBTAG00000043595	No description	100	NaN	100	100	100	100	99.1667	90
Chr1:106374501-106374600	1	106374501	106374600	ENSBTAG00000043595	ENSBTAG00000043595	No description	95.6522	100	56.8182	100	100	NaN	95.9184	100
Chr1:107817701-107817800	1	107817701	107817800	C1JZ67_BOVIN	ENSBTAG00000017416	karyopherin alpha 4 (importin alpha 3) [Source:RefSeq peptide;Acc:NP_001152788]	100	100	100	NaN	100	97.5961	100	100
Chr1:107817801-107817900	1	107817801	107817900	C1JZ67_BOVIN	ENSBTAG00000017416	karyopherin alpha 4 (importin alpha 3) [Source:RefSeq peptide;Acc:NP_001152788]	100	100	100	NaN	100	100	97.4359	91.6667
Chr1:107817901-107818000	1	107817901	107818000	C1JZ67_BOVIN	ENSBTAG00000017416	karyopherin alpha 4 (importin alpha 3) [Source:RefSeq peptide;Acc:NP_001152788]	NaN	100	100	100	100	100	87.5	100
Chr1:107818101-107818200	1	107818101	107818200	C1JZ67_BOVIN	ENSBTAG00000017416	karyopherin alpha 4 (importin alpha 3) [Source:RefSeq peptide;Acc:NP_001152788]	100	100	100	NaN	NaN	100	80	100
Chr1:108088301-108088400	1	108088301	108088400	ENSBTAG00000047247	ENSBTAG00000047247	No description	0	NaN	0	0	0	0	0	0
Chr1:108088401-108088500	1	108088401	108088500	ENSBTAG00000047247	ENSBTAG00000047247	No description	97.9167	100	63.1579	67.4419	100	100	100	100
Chr1:108088501-108088600	1	108088501	108088600	ENSBTAG00000047247	ENSBTAG00000047247	No description	98.6667	90	98.2536	100	81.7864	100	99.4595	100
Chr1:108088601-108088700	1	108088601	108088700	ENSBTAG00000047247	ENSBTAG00000047247	No description	100	100	100	100	94.2387	100	100	100
Chr1:108454701-108454800	1	108454701	108454800	Q2KJB8_BOVIN	ENSBTAG00000014960	schwannomin-interacting protein 1 [Source:RefSeq peptide;Acc:NP_001039877]	100	100	86.1111	NaN	100	100	86.6667	95.2381
Chr1:108454801-108454900	1	108454801	108454900	Q2KJB8_BOVIN	ENSBTAG00000014960	schwannomin-interacting protein 1 [Source:RefSeq peptide;Acc:NP_001039877]	100	100	73.3333	NaN	100	100	100	100
Chr1:109548701-109548800	1	109548701	109548800	ENSBTAG00000038395	ENSBTAG00000038395	No description	100	100	NaN	100	50	100	100	100
Chr1:109548801-109548900	1	109548801	109548900	ENSBTAG00000038395	ENSBTAG00000038395	No description	100	100	100	84.375	75	100	100	100
Chr1:109548901-109549000	1	109548901	109549000	ENSBTAG00000038395	ENSBTAG00000038395	No description	NaN	83	100	86.25	100	100	100	100
Chr1:109549001-109549100	1	109549001	109549100	ENSBTAG00000038395	ENSBTAG00000038395	No description	100	100	100	100	100	100	100	100
Chr1:109549101-109549200	1	109549101	109549200	ENSBTAG00000038395	ENSBTAG00000038395	No description	75	NaN	82.5	75.8193	100	76.0417	75	75
Chr1:112564601-112564700	1	112564601	112564700	ENSBTAG00000009622	ENSBTAG00000009622	No description	100	100	100	NaN	99.3464	100	100	100
Chr1:112564701-112564800	1	112564701	112564800	ENSBTAG00000009622	ENSBTAG00000009622	No description	100	100	88.8889	NaN	100	100	100	100
Chr1:112564801-112564900	1	112564801	112564900	ENSBTAG00000009622	ENSBTAG00000009622	No description	100	100	100	100	100	100	100	100
Chr1:117587001-117587100	1	117587001	117587100	MED12L	ENSBTAG00000021703	mediator complex subunit 12-like [Source:HGNC Symbol;Acc:16050]	100	NaN	100	100	100	100	100	NaN
Chr1:117587101-117587200	1	117587101	117587200	MED12L	ENSBTAG00000021703	mediator complex subunit 12-like [Source:HGNC Symbol;Acc:16050]	100	100	100	NaN	NaN	100	100	100
Chr1:117588101-117588200	1	117588101	117588200	MED12L	ENSBTAG00000021703	mediator complex subunit 12-like [Source:HGNC Symbol;Acc:16050]	100	100	100	100	100	100	86.6667	NaN
Chr1:117588201-117588300	1	117588201	117588300	MED12L	ENSBTAG00000021703	mediator complex subunit 12-like [Source:HGNC Symbol;Acc:16050]	100	NaN	100	100	61.5385	100	80	100
Chr1:117785001-117785100	1	117785001	117785100	MED12L	ENSBTAG00000021703	mediator complex subunit 12-like [Source:HGNC Symbol;Acc:16050]	85.5556	100	100	NaN	100	100	86.6667	100
Chr1:119307801-119307900	1	119307801	119307900	E1BI95_BOVIN	ENSBTAG00000031346	Uncharacterized protein [Source:UniProtKB/TrEMBL;Acc:E1BI95]	NaN	100	92.5926	100	100	100	98.6111	93.8272
Chr1:119307901-119308000	1	119307901	119308000	E1BI95_BOVIN	ENSBTAG00000031346	Uncharacterized protein [Source:UniProtKB/TrEMBL;Acc:E1BI95]	NaN	100	100	98	100	100	99.3421	100
Chr1:119632501-119632600	1	119632501	119632600	Q3ZBI0_BOVIN	ENSBTAG00000001893	transmembrane 4 L6 family member 4 [Source:RefSeq peptide;Acc:NP_001029478]	100	100	100	100	100	100	100	100
Chr1:119632601-119632700	1	119632601	119632700	Q3ZBI0_BOVIN	ENSBTAG00000001893	transmembrane 4 L6 family member 4 [Source:RefSeq peptide;Acc:NP_001029478]	NaN	38.8768	83.3333	100	80	66.6667	80	100
Chr1:119632701-119632800	1	119632701	119632800	Q3ZBI0_BOVIN	ENSBTAG00000001893	transmembrane 4 L6 family member 4 [Source:RefSeq peptide;Acc:NP_001029478]	100	60	100	NaN	100	100	100	70.3125
Chr1:120269001-120269100	1	120269001	120269100	E1BK06_BOVIN	ENSBTAG00000015008	Uncharacterized protein [Source:UniProtKB/TrEMBL;Acc:E1BK06]	100	100	100	NaN	100	100	90	NaN
Chr1:120270201-120270300	1	120270201	120270300	E1BK06_BOVIN	ENSBTAG00000015008	Uncharacterized protein [Source:UniProtKB/TrEMBL;Acc:E1BK06]	100	50	100	NaN	100	NaN	100	100
Chr1:124789001-124789100	1	124789001	124789100	ENSBTAG00000043802	ENSBTAG00000043802	No description	0	50	75	NaN	75	80.9524	75	66.6667
Chr1:127417401-127417500	1	127417401	127417500	PLSI_BOVIN	ENSBTAG00000023429	Plastin-1 [Source:UniProtKB/Swiss-Prot;Acc:A6H742]	100	100	100	NaN	100	100	100	66.6667
Chr1:127417501-127417600	1	127417501	127417600	PLSI_BOVIN	ENSBTAG00000023429	Plastin-1 [Source:UniProtKB/Swiss-Prot;Acc:A6H742]	100	100	100	NaN	100	100	100	100
Chr1:127417701-127417800	1	127417701	127417800	PLSI_BOVIN	ENSBTAG00000023429	Plastin-1 [Source:UniProtKB/Swiss-Prot;Acc:A6H742]	82.3529	100	100	NaN	100	81.25	100	100
Chr1:128034601-128034700	1	128034601	128034700	LOC511302	ENSBTAG00000019007	No description	100	100	96.1905	100	100	85.7143	91.4624	100
Chr1:128034901-128035000	1	128034901	128035000	LOC511302	ENSBTAG00000019007	No description	100	100	100	NaN	100	NaN	100	100
Chr1:128186201-128186300	1	128186201	128186300	F1MH44_BOVIN	ENSBTAG00000021886	G protein-coupled receptor kinase 7 precursor [Source:RefSeq peptide;Acc:NP_776757]	NaN	100	100	100	100	100	100	100
Chr1:128186301-128186400	1	128186301	128186400	F1MH44_BOVIN	ENSBTAG00000021886	G protein-coupled receptor kinase 7 precursor [Source:RefSeq peptide;Acc:NP_776757]	NaN	99.2188	100	100	100	100	100	97.4194
Chr1:128706301-128706400	1	128706301	128706400	LOC537248	ENSBTAG00000014034	PREDICTED: Bos taurus hypothetical LOC537248 (LOC537248), miscRNA, [Source:RefSeq DNA;Acc:XR_084627]	100	100	100	NaN	NaN	100	100	100
Chr1:128903401-128903500	1	128903401	128903500	SPSB4	ENSBTAG00000009115	No description	NaN	50	82.1428	100	100	100	100	50
Chr1:130683101-130683200	1	130683101	130683200	A7MBG1_BOVIN	ENSBTAG00000015056	retinol-binding protein 2 [Source:RefSeq peptide;Acc:NP_001094729]	100	100	100	NaN	100	100	NaN	100
Chr1:133221301-133221400	1	133221301	133221400	ENSBTAG00000043591	ENSBTAG00000043591	No description	100	100	100	NaN	100	100	85.2941	100
Chr1:133271601-133271700	1	133271601	133271700	A6QNP0_BOVIN	ENSBTAG00000008299	interleukin-20 receptor subunit beta [Source:RefSeq peptide;Acc:NP_001095645]	81.9444	100	100	82.6923	100	68.5847	100	100
Chr1:133271701-133271800	1	133271701	133271800	A6QNP0_BOVIN	ENSBTAG00000008299	interleukin-20 receptor subunit beta [Source:RefSeq peptide;Acc:NP_001095645]	100	100	95.431	100	96	95.0411	100	94.6667
Chr1:133271801-133271900	1	133271801	133271900	A6QNP0_BOVIN	ENSBTAG00000008299	interleukin-20 receptor subunit beta [Source:RefSeq peptide;Acc:NP_001095645]	100	100	100	100	100	100	100	100
Chr1:133271901-133272000	1	133271901	133272000	A6QNP0_BOVIN	ENSBTAG00000008299	interleukin-20 receptor subunit beta [Source:RefSeq peptide;Acc:NP_001095645]	100	100	100	65.3846	100	100	100	100
Chr1:133656701-133656800	1	133656701	133656800	LOC616159	ENSBTAG00000016306	No description	100	63	100	100	100	100	97.4359	70.4861
Chr1:133656801-133656900	1	133656801	133656900	LOC616159	ENSBTAG00000016306	No description	100	52.9412	100	NaN	92.3077	100	100	100
Chr1:133657001-133657100	1	133657001	133657100	LOC616159	ENSBTAG00000016306	No description	100	100	100	100	100	100	100	100
Chr1:133677001-133677100	1	133677001	133677100	STAG1	ENSBTAG00000035437	No description	NaN	100	100	100	100	100	100	100
Chr1:133677101-133677200	1	133677101	133677200	STAG1	ENSBTAG00000035437	No description	100	100	100	NaN	100	100	100	100
Chr1:133677201-133677300	1	133677201	133677300	STAG1	ENSBTAG00000035437	No description	100	100	100	NaN	93.3333	80	100	98.3838
Chr1:133677301-133677400	1	133677301	133677400	STAG1	ENSBTAG00000035437	No description	100	100	100	100	100	50	100	100
Chr1:135518801-135518900	1	135518801	135518900	EPHB1	ENSBTAG00000015377	No description	NaN	100	100	100	100	100	NaN	100
Chr1:135937101-135937200	1	135937101	135937200	E1BDP9_BOVIN	ENSBTAG00000007014	Uncharacterized protein [Source:UniProtKB/TrEMBL;Acc:E1BDP9]	100	100	100	NaN	100	100	100	100
Chr1:136052301-136052400	1	136052301	136052400	Q0V8J3_BOVIN	ENSBTAG00000000742	Angiomotin like 2 [Source:UniProtKB/TrEMBL;Acc:Q0V8J3]	0	100	100	NaN	100	NaN	100	100
Chr1:136052401-136052500	1	136052401	136052500	Q0V8J3_BOVIN	ENSBTAG00000000742	Angiomotin like 2 [Source:UniProtKB/TrEMBL;Acc:Q0V8J3]	100	NaN	93	100	100	100	98.7097	100
Chr1:136052501-136052600	1	136052501	136052600	Q0V8J3_BOVIN	ENSBTAG00000000742	Angiomotin like 2 [Source:UniProtKB/TrEMBL;Acc:Q0V8J3]	50	100	100	100	100	NaN	94.1176	100
Chr1:136206601-136206700	1	136206601	136206700	F1MGI6_BOVIN	ENSBTAG00000016999	Uncharacterized protein [Source:UniProtKB/TrEMBL;Acc:F1MGI6]	100	100	100	NaN	100	100	NaN	100
Chr1:136206701-136206800	1	136206701	136206800	F1MGI6_BOVIN	ENSBTAG00000016999	Uncharacterized protein [Source:UniProtKB/TrEMBL;Acc:F1MGI6]	93.3333	100	86.3636	60	100	100	96.6667	100
Chr1:136206801-136206900	1	136206801	136206900	F1MGI6_BOVIN	ENSBTAG00000016999	Uncharacterized protein [Source:UniProtKB/TrEMBL;Acc:F1MGI6]	100	100	98	NaN	42.2917	91.1111	95	100
Chr1:136678401-136678500	1	136678401	136678500	SRPRB	ENSBTAG00000044075	signal recognition particle receptor, B subunit [Source:HGNC Symbol;Acc:24085]	100	100	100	NaN	100	100	100	100
Chr1:136678501-136678600	1	136678501	136678600	SRPRB	ENSBTAG00000044075	signal recognition particle receptor, B subunit [Source:HGNC Symbol;Acc:24085]	100	90.8046	100	100	100	93.9394	100	100
Chr1:136678601-136678700	1	136678601	136678700	SRPRB	ENSBTAG00000044075	signal recognition particle receptor, B subunit [Source:HGNC Symbol;Acc:24085]	100	97.0238	94.4444	100	100	100	100	99.8893
Chr1:136678701-136678800	1	136678701	136678800	SRPRB	ENSBTAG00000044075	signal recognition particle receptor, B subunit [Source:HGNC Symbol;Acc:24085]	72	81.0345	55	100	NaN	100	100	100
Chr1:136988801-136988900	1	136988801	136988900	ENSBTAG00000043328	ENSBTAG00000043328	No description	37.5	100	100	NaN	100	75.7576	100	100
Chr1:140994801-140994900	1	140994801	140994900	LCA5L_BOVIN	ENSBTAG00000030993	Lebercilin-like protein [Source:UniProtKB/Swiss-Prot;Acc:A7E3D8]	100	100	100	NaN	100	100	NaN	88.6364
Chr1:140994901-140995000	1	140994901	140995000	LCA5L_BOVIN	ENSBTAG00000030993	Lebercilin-like protein [Source:UniProtKB/Swiss-Prot;Acc:A7E3D8]	83.3333	100	89	100	97.7273	100	97.7273	100
Chr1:143827601-143827700	1	143827601	143827700	UMODL1	ENSBTAG00000021270	uromodulin-like 1 [Source:HGNC Symbol;Acc:12560]	89.8947	100	100	94.4444	100	100	96.4286	100
Chr1:143827701-143827800	1	143827701	143827800	UMODL1	ENSBTAG00000021270	uromodulin-like 1 [Source:HGNC Symbol;Acc:12560]	100	100	100	100	100	100	100	100
Chr1:143827801-143827900	1	143827801	143827900	UMODL1	ENSBTAG00000021270	uromodulin-like 1 [Source:HGNC Symbol;Acc:12560]	100	100	91.9048	NaN	82.4009	100	94.0476	100
Chr1:143827901-143828000	1	143827901	143828000	UMODL1	ENSBTAG00000021270	uromodulin-like 1 [Source:HGNC Symbol;Acc:12560]	100	60	NaN	100	100	100	77.7778	100
Chr1:143828001-143828100	1	143828001	143828100	UMODL1	ENSBTAG00000021270	uromodulin-like 1 [Source:HGNC Symbol;Acc:12560]	100	100	100	NaN	100	100	100	100
Chr1:143828401-143828500	1	143828401	143828500	UMODL1	ENSBTAG00000021270	uromodulin-like 1 [Source:HGNC Symbol;Acc:12560]	100	100	100	NaN	NaN	100	81.25	100
Chr1:143828501-143828600	1	143828501	143828600	UMODL1	ENSBTAG00000021270	uromodulin-like 1 [Source:HGNC Symbol;Acc:12560]	100	97	100	NaN	100	NaN	100	100
Chr1:143828801-143828900	1	143828801	143828900	UMODL1	ENSBTAG00000021270	uromodulin-like 1 [Source:HGNC Symbol;Acc:12560]	NaN	100	100	100	100	NaN	100	100
Chr1:143829001-143829100	1	143829001	143829100	UMODL1	ENSBTAG00000021270	uromodulin-like 1 [Source:HGNC Symbol;Acc:12560]	100	100	100	100	100	NaN	100	88.7097
Chr1:144071801-144071900	1	144071801	144071900	TFF3	ENSBTAG00000021276	trefoil factor 3 [Source:RefSeq peptide;Acc:NP_001107981]	0	50	66.6667	NaN	35.8974	60	100	26.6667
Chr1:144072001-144072100	1	144072001	144072100	TFF3	ENSBTAG00000021276	trefoil factor 3 [Source:RefSeq peptide;Acc:NP_001107981]	94.7917	91	99	100	95.8828	100	99.0741	100
Chr1:144072101-144072200	1	144072101	144072200	TFF3	ENSBTAG00000021276	trefoil factor 3 [Source:RefSeq peptide;Acc:NP_001107981]	100	100	100	100	100	100	96.6667	100
Chr1:144243901-144244000	1	144243901	144244000	F1MYZ1_BOVIN	ENSBTAG00000021280	Uncharacterized protein [Source:UniProtKB/TrEMBL;Acc:F1MYZ1]	100	100	66.6667	NaN	100	100	96.6667	100
Chr1:144244601-144244700	1	144244601	144244700	F1MYZ1_BOVIN	ENSBTAG00000021280	Uncharacterized protein [Source:UniProtKB/TrEMBL;Acc:F1MYZ1]	100	100	NaN	100	100	100	100	100
Chr1:144244701-144244800	1	144244701	144244800	F1MYZ1_BOVIN	ENSBTAG00000021280	Uncharacterized protein [Source:UniProtKB/TrEMBL;Acc:F1MYZ1]	100	100	100	NaN	NaN	80	100	100
Chr1:144244801-144244900	1	144244801	144244900	F1MYZ1_BOVIN	ENSBTAG00000021280	Uncharacterized protein [Source:UniProtKB/TrEMBL;Acc:F1MYZ1]	100	100	100	NaN	NaN	100	100	100
Chr1:144605601-144605700	1	144605601	144605700	ENSBTAG00000046859	ENSBTAG00000046859	No description	82	100	100	98.8095	94.7826	100	100	100
Chr1:144605701-144605800	1	144605701	144605800	ENSBTAG00000046859	ENSBTAG00000046859	No description	100	100	100	100	100	100	93.5065	100
Chr1:144605801-144605900	1	144605801	144605900	ENSBTAG00000046859	ENSBTAG00000046859	No description	NaN	100	100	100	79.4118	100	100	100
Chr1:144886401-144886500	1	144886401	144886500	CRYAA_BOVIN	ENSBTAG00000003134	Alpha-crystallin A chainAlpha-crystallin A chain, short form [Source:UniProtKB/Swiss-Prot;Acc:P02470]	71.1111	NaN	86	66.6667	95.4545	80	100	NaN
Chr1:145828701-145828800	1	145828701	145828800	E1BFK7_BOVIN	ENSBTAG00000021901	Uncharacterized protein [Source:UniProtKB/TrEMBL;Acc:E1BFK7]	100	100	100	NaN	100	100	100	100
Chr1:146120901-146121000	1	146120901	146121000	UB2G2_BOVIN	ENSBTAG00000048090	Ubiquitin-conjugating enzyme E2 G2 [Source:UniProtKB/Swiss-Prot;Acc:Q17QG5]	95.2381	67	100	NaN	100	100	100	100
Chr1:146121801-146121900	1	146121801	146121900	UB2G2_BOVIN	ENSBTAG00000048090	Ubiquitin-conjugating enzyme E2 G2 [Source:UniProtKB/Swiss-Prot;Acc:Q17QG5]	100	NaN	100	100	100	NaN	100	100
Chr1:146121901-146122000	1	146121901	146122000	UB2G2_BOVIN	ENSBTAG00000048090	Ubiquitin-conjugating enzyme E2 G2 [Source:UniProtKB/Swiss-Prot;Acc:Q17QG5]	NaN	100	100	0	100	NaN	88.2915	100
Chr1:146489201-146489300	1	146489201	146489300	PDXK_BOVIN	ENSBTAG00000018186	Pyridoxal kinase [Source:UniProtKB/Swiss-Prot;Acc:Q0II59]	72.1739	100	100	NaN	100	NaN	80	100
Chr1:146858101-146858200	1	146858101	146858200	E1BL00_BOVIN	ENSBTAG00000007105	Uncharacterized protein [Source:UniProtKB/TrEMBL;Acc:E1BL00]	100	100	100	100	51.2821	NaN	70.5882	100
Chr1:146858201-146858300	1	146858201	146858300	E1BL00_BOVIN	ENSBTAG00000007105	Uncharacterized protein [Source:UniProtKB/TrEMBL;Acc:E1BL00]	73.74	NaN	65.9864	59.7403	75	NaN	76.1905	54.1667
Chr1:146904001-146904100	1	146904001	146904100	ENSBTAG00000048134	ENSBTAG00000048134	No description	50	100	100	100	100	NaN	100	100
Chr1:146904701-146904800	1	146904701	146904800	ENSBTAG00000048134	ENSBTAG00000048134	No description	NaN	100	66.6667	100	NaN	100	100	100
Chr1:146905201-146905300	1	146905201	146905300	ENSBTAG00000048134	ENSBTAG00000048134	No description	100	NaN	100	100	100	66.6667	100	100
Chr1:150052301-150052400	1	150052301	150052400	CBR1	ENSBTAG00000023384	carbonyl reductase [Source:RefSeq peptide;Acc:NP_001029685]	100	100	100	100	100	100	100	100
Chr1:150052401-150052500	1	150052401	150052500	CBR1	ENSBTAG00000023384	carbonyl reductase [Source:RefSeq peptide;Acc:NP_001029685]	100	100	NaN	100	100	100	100	100
Chr1:150052501-150052600	1	150052501	150052600	CBR1	ENSBTAG00000023384	carbonyl reductase [Source:RefSeq peptide;Acc:NP_001029685]	100	100	100	100	50	100	100	100
Chr1:150107601-150107700	1	150107601	150107700	Q3T0T9_BOVIN	ENSBTAG00000030629	20-beta-hydroxysteroid dehydrogenase-like [Source:RefSeq peptide;Acc:NP_001030258]	100	100	100	NaN	100	100	98.4	100
Chr1:150167901-150168000	1	150167901	150168000	E1BAK4_BOVIN	ENSBTAG00000014306	Uncharacterized protein [Source:UniProtKB/TrEMBL;Acc:E1BAK4]	100	100	100	NaN	75	100	100	100
Chr1:150168301-150168400	1	150168301	150168400	E1BAK4_BOVIN	ENSBTAG00000014306	Uncharacterized protein [Source:UniProtKB/TrEMBL;Acc:E1BAK4]	100	100	66.6667	100	100	100	100	100
Chr1:150168501-150168600	1	150168501	150168600	E1BAK4_BOVIN	ENSBTAG00000014306	Uncharacterized protein [Source:UniProtKB/TrEMBL;Acc:E1BAK4]	100	NaN	79.1667	50	NaN	100	95.5556	100
Chr1:150168601-150168700	1	150168601	150168700	E1BAK4_BOVIN	ENSBTAG00000014306	Uncharacterized protein [Source:UniProtKB/TrEMBL;Acc:E1BAK4]	100	100	100	NaN	100	100	88.8889	100
Chr1:150169101-150169200	1	150169101	150169200	E1BAK4_BOVIN	ENSBTAG00000014306	Uncharacterized protein [Source:UniProtKB/TrEMBL;Acc:E1BAK4]	100	57.6923	22.2222	NaN	100	100	95.2381	NaN
Chr1:150169501-150169600	1	150169501	150169600	E1BAK4_BOVIN	ENSBTAG00000014306	Uncharacterized protein [Source:UniProtKB/TrEMBL;Acc:E1BAK4]	NaN	100	100	100	100	100	100	100
Chr1:150169601-150169700	1	150169601	150169700	E1BAK4_BOVIN	ENSBTAG00000014306	Uncharacterized protein [Source:UniProtKB/TrEMBL;Acc:E1BAK4]	NaN	100	76.1905	100	100	100	97.7778	100
Chr1:150169801-150169900	1	150169801	150169900	E1BAK4_BOVIN	ENSBTAG00000014306	Uncharacterized protein [Source:UniProtKB/TrEMBL;Acc:E1BAK4]	100	100	75	100	83.3333	75	75	75
Chr1:150305501-150305600	1	150305501	150305600	F1MFY1_BOVIN	ENSBTAG00000011876	Uncharacterized protein [Source:UniProtKB/TrEMBL;Acc:F1MFY1]	100	NaN	100	100	NaN	79.1667	100	100
Chr1:150442301-150442400	1	150442301	150442400	E1BMT9_BOVIN	ENSBTAG00000030585	Uncharacterized protein [Source:UniProtKB/TrEMBL;Acc:E1BMT9]	100	NaN	100	100	100	100	100	100
Chr1:150902401-150902500	1	150902401	150902500	F1MF01_BOVIN	ENSBTAG00000033679	Uncharacterized protein [Source:UniProtKB/TrEMBL;Acc:F1MF01]	100	66.6667	0	100	100	50	NaN	100
Chr1:150902501-150902600	1	150902501	150902600	F1MF01_BOVIN	ENSBTAG00000033679	Uncharacterized protein [Source:UniProtKB/TrEMBL;Acc:F1MF01]	NaN	100	87.5	100	100	85	NaN	100
Chr1:150977501-150977600	1	150977501	150977600	ENSBTAG00000043298	ENSBTAG00000043298	No description	100	100	NaN	100	100	NaN	100	100
Chr1:151032801-151032900	1	151032801	151032900	TTC3	ENSBTAG00000008167	tetratricopeptide repeat domain 3 [Source:RefSeq peptide;Acc:NP_001103237]	71.4286	NaN	95.3846	100	100	98	100	100
Chr1:151032901-151033000	1	151032901	151033000	TTC3	ENSBTAG00000008167	tetratricopeptide repeat domain 3 [Source:RefSeq peptide;Acc:NP_001103237]	100	NaN	72	100	100	100	100	100
Chr1:151033001-151033100	1	151033001	151033100	TTC3	ENSBTAG00000008167	tetratricopeptide repeat domain 3 [Source:RefSeq peptide;Acc:NP_001103237]	100	NaN	100	100	100	NaN	100	100
Chr1:151368901-151369000	1	151368901	151369000	F1N2J2_BOVIN	ENSBTAG00000001771	Uncharacterized protein [Source:UniProtKB/TrEMBL;Acc:F1N2J2]	100	NaN	100	100	50	100	77.9762	100
Chr1:151369001-151369100	1	151369001	151369100	F1N2J2_BOVIN	ENSBTAG00000001771	Uncharacterized protein [Source:UniProtKB/TrEMBL;Acc:F1N2J2]	100	NaN	100	100	100	100	100	100
Chr1:151612501-151612600	1	151612501	151612600	F1MUD1_BOVIN	ENSBTAG00000037616	Uncharacterized protein [Source:UniProtKB/TrEMBL;Acc:F1MUD1]	100	100	100	NaN	100	100	100	100
Chr1:152112201-152112300	1	152112201	152112300	ENSBTAG00000045272	ENSBTAG00000045272	No description	NaN	100	100	100	100	100	100	100
Chr1:152112301-152112400	1	152112301	152112400	ENSBTAG00000045272	ENSBTAG00000045272	No description	NaN	100	100	100	100	100	94.1176	NaN
Chr1:152515501-152515600	1	152515501	152515600	ERG	ENSBTAG00000011001	transcriptional regulator ERG [Source:RefSeq peptide;Acc:NP_001095653]	100	NaN	100	100	93.75	100	100	100
Chr1:152516201-152516300	1	152516201	152516300	ERG	ENSBTAG00000011001	transcriptional regulator ERG [Source:RefSeq peptide;Acc:NP_001095653]	33.3333	100	100	NaN	100	92.8571	100	100
Chr1:152516301-152516400	1	152516301	152516400	ERG	ENSBTAG00000011001	transcriptional regulator ERG [Source:RefSeq peptide;Acc:NP_001095653]	33.3333	100	100	NaN	97.9167	NaN	100	100
Chr1:152516501-152516600	1	152516501	152516600	ERG	ENSBTAG00000011001	transcriptional regulator ERG [Source:RefSeq peptide;Acc:NP_001095653]	100	100	89.7608	NaN	100	100	100	100
Chr1:152880301-152880400	1	152880301	152880400	F1MEX1_BOVIN	ENSBTAG00000009214	protein C-ets-2 [Source:RefSeq peptide;Acc:NP_001073683]	100	NaN	100	100	100	65.2402	NaN	100
Chr1:153232401-153232500	1	153232401	153232500	A6QLW1_BOVIN	ENSBTAG00000020787	phosphoinositide 3-kinase regulatory subunit 4 [Source:RefSeq peptide;Acc:NP_001093784]	100	100	100	NaN	100	97.0588	100	100
Chr1:153232501-153232600	1	153232501	153232600	A6QLW1_BOVIN	ENSBTAG00000020787	phosphoinositide 3-kinase regulatory subunit 4 [Source:RefSeq peptide;Acc:NP_001093784]	100	100	95.8333	NaN	100	100	100	100
Chr1:153232601-153232700	1	153232601	153232700	A6QLW1_BOVIN	ENSBTAG00000020787	phosphoinositide 3-kinase regulatory subunit 4 [Source:RefSeq peptide;Acc:NP_001093784]	100	100	100	NaN	81.3675	95.5556	100	100
Chr1:153801101-153801200	1	153801101	153801200	F1MZI3_BOVIN	ENSBTAG00000021139	PREDICTED: Bos taurus collagen type VI alpha 4-like (LOC527882), miscRNA, [Source:RefSeq DNA;Acc:XR_083073]	NaN	100	100	100	100	NaN	93.1818	99.3464
Chr1:153801201-153801300	1	153801201	153801300	F1MZI3_BOVIN	ENSBTAG00000021139	PREDICTED: Bos taurus collagen type VI alpha 4-like (LOC527882), miscRNA, [Source:RefSeq DNA;Acc:XR_083073]	NaN	100	100	100	0	NaN	100	75
Chr1:154149701-154149800	1	154149701	154149800	LOC618066	ENSBTAG00000030592	Bos taurus ubiquitin-like 5 (UBL5), mRNA, [Source:RefSeq DNA;Acc:NM_001037710]	100	100	100	100	NaN	100	100	100
Chr1:154149901-154150000	1	154149901	154150000	LOC618066	ENSBTAG00000030592	Bos taurus ubiquitin-like 5 (UBL5), mRNA, [Source:RefSeq DNA;Acc:NM_001037710]	NaN	100	100	100	100	100	75	99.6212
Chr1:154286701-154286800	1	154286701	154286800	COLQ	ENSBTAG00000040193	acetylcholinesterase collagenic tail peptide [Source:RefSeq peptide;Acc:NP_001030374]	100	100	100	100	100	NaN	100	74.2857
Chr1:154286901-154287000	1	154286901	154287000	COLQ	ENSBTAG00000040193	acetylcholinesterase collagenic tail peptide [Source:RefSeq peptide;Acc:NP_001030374]	95.7237	89	100	NaN	96.5517	87.5	98.125	100
Chr1:154287001-154287100	1	154287001	154287100	COLQ	ENSBTAG00000040193	acetylcholinesterase collagenic tail peptide [Source:RefSeq peptide;Acc:NP_001030374]	100	89.1892	100	100	96.875	100	97.3545	91.4562
Chr1:154287101-154287200	1	154287101	154287200	COLQ	ENSBTAG00000040193	acetylcholinesterase collagenic tail peptide [Source:RefSeq peptide;Acc:NP_001030374]	99.5968	100	90.9061	100	100	100	93.3824	88.9126
Chr1:154287201-154287300	1	154287201	154287300	COLQ	ENSBTAG00000040193	acetylcholinesterase collagenic tail peptide [Source:RefSeq peptide;Acc:NP_001030374]	91.1765	100	100	100	100	100	96.3415	95.6522
Chr1:154287301-154287400	1	154287301	154287400	COLQ	ENSBTAG00000040193	acetylcholinesterase collagenic tail peptide [Source:RefSeq peptide;Acc:NP_001030374]	80	100	100	NaN	100	100	100	66.6667
Chr1:154287401-154287500	1	154287401	154287500	COLQ	ENSBTAG00000040193	acetylcholinesterase collagenic tail peptide [Source:RefSeq peptide;Acc:NP_001030374]	100	100	NaN	100	NaN	100	90.6926	95.8333
Chr1:154287501-154287600	1	154287501	154287600	COLQ	ENSBTAG00000040193	acetylcholinesterase collagenic tail peptide [Source:RefSeq peptide;Acc:NP_001030374]	100	100	NaN	100	NaN	100	100	100
Chr1:154680501-154680600	1	154680501	154680600	ENSBTAG00000038697	ENSBTAG00000038697	No description	100	100	100	100	100	NaN	96.9697	100
Chr1:154680601-154680700	1	154680601	154680700	ENSBTAG00000038697	ENSBTAG00000038697	No description	100	100	100	100	100	100	80	100
Chr1:154921301-154921400	1	154921301	154921400	GALNTL2	ENSBTAG00000008240escription=UDP-N-acetyl-alpha-D-galactosamine:polypeptideN-acetylgalactosaminyltransferase-like 2 [Source:HGNCSymbol;Acc:21531]	No description	100	100	81.0345	NaN	100	NaN	100	100
Chr1:154921401-154921500	1	154921401	154921500	GALNTL2	ENSBTAG00000008240escription=UDP-N-acetyl-alpha-D-galactosamine:polypeptideN-acetylgalactosaminyltransferase-like 2 [Source:HGNCSymbol;Acc:21531]	No description	100	100	100	NaN	92.7273	NaN	93.421	100
Chr1:155016901-155017000	1	155016901	155017000	OXND1_BOVIN	ENSBTAG00000004891	Oxidoreductase NAD-binding domain-containing protein 1 [Source:UniProtKB/Swiss-Prot;Acc:Q58DM7]	100	100	100	NaN	100	100	100	100
Chr1:155017101-155017200	1	155017101	155017200	OXND1_BOVIN	ENSBTAG00000004891	Oxidoreductase NAD-binding domain-containing protein 1 [Source:UniProtKB/Swiss-Prot;Acc:Q58DM7]	100	100	100	NaN	100	87.0968	70.8333	100
Chr1:155017201-155017300	1	155017201	155017300	OXND1_BOVIN	ENSBTAG00000004891	Oxidoreductase NAD-binding domain-containing protein 1 [Source:UniProtKB/Swiss-Prot;Acc:Q58DM7]	100	100	100	NaN	96.875	0	100	100
Chr1:155689801-155689900	1	155689801	155689900	E1BH60_BOVIN	ENSBTAG00000009942	Uncharacterized protein [Source:UniProtKB/TrEMBL;Acc:E1BH60]	100	100	100	66.6667	100	100	95.6522	77.6042
Chr1:155689901-155690000	1	155689901	155690000	E1BH60_BOVIN	ENSBTAG00000009942	Uncharacterized protein [Source:UniProtKB/TrEMBL;Acc:E1BH60]	100	100	100	100	100	100	98.8726	100
Chr1:155690101-155690200	1	155690101	155690200	E1BH60_BOVIN	ENSBTAG00000009942	Uncharacterized protein [Source:UniProtKB/TrEMBL;Acc:E1BH60]	100	NaN	100	100	68.75	100	95.2381	100
Chr1:155690201-155690300	1	155690201	155690300	E1BH60_BOVIN	ENSBTAG00000009942	Uncharacterized protein [Source:UniProtKB/TrEMBL;Acc:E1BH60]	100	100	89	NaN	95.8333	100	100	100
Chr1:155690301-155690400	1	155690301	155690400	E1BH60_BOVIN	ENSBTAG00000009942	Uncharacterized protein [Source:UniProtKB/TrEMBL;Acc:E1BH60]	100	100	94.6428	NaN	97.037	75	100	100
Chr1:158299601-158299700	1	158299601	158299700	LOC100297040	ENSBTAG00000047978	No description	92	100	78.9474	100	97.2528	100	81.1137	89.3204
Chr1:158299701-158299800	1	158299701	158299800	LOC100297040	ENSBTAG00000047978	No description	100	NaN	100	100	70.8333	100	74.4277	87.5
Chr1:158299801-158299900	1	158299801	158299900	LOC100297040	ENSBTAG00000047978	No description	100	100	84.6465	73.3333	88.9819	93.2773	77.1762	95.1434
Chr1:158299901-158300000	1	158299901	158300000	LOC100297040	ENSBTAG00000047978	No description	61.9048	0	0	35.7143	54.4872	0	39.7561	5.47945
Chr2:365901-366000	2	365901	366000	OCA2	ENSBTAG00000009831	oculocutaneous albinism II [Source:HGNC Symbol;Acc:8101]	91.7059	NaN	90.4762	60	98.1818	100	17.2727	NaN
Chr2:1848101-1848200	2	1848101	1848200	A4FV32_BOVIN	ENSBTAG00000000941	pleckstrin homology domain-containing family B member 2 [Source:RefSeq peptide;Acc:NP_001076998]	75	100	55	100	NaN	100	91.6667	83.6207
Chr2:4540701-4540800	2	4540701	4540800	E1BC45_BOVIN	ENSBTAG00000008089	Uncharacterized protein [Source:UniProtKB/TrEMBL;Acc:E1BC45]	100	100	100	100	100	100	100	100
Chr2:4540801-4540900	2	4540801	4540900	E1BC45_BOVIN	ENSBTAG00000008089	Uncharacterized protein [Source:UniProtKB/TrEMBL;Acc:E1BC45]	80	94.2029	100	100	98.5486	100	96.2169	88.8466
Chr2:4540901-4541000	2	4540901	4541000	E1BC45_BOVIN	ENSBTAG00000008089	Uncharacterized protein [Source:UniProtKB/TrEMBL;Acc:E1BC45]	100	100	NaN	100	100	100	100	100
Chr2:4541101-4541200	2	4541101	4541200	E1BC45_BOVIN	ENSBTAG00000008089	Uncharacterized protein [Source:UniProtKB/TrEMBL;Acc:E1BC45]	NaN	100	100	69.7115	100	100	100	100
Chr2:4778101-4778200	2	4778101	4778200	LIMS2_BOVIN	ENSBTAG00000006262	LIM and senescent cell antigen-like-containing domain protein 2 [Source:UniProtKB/Swiss-Prot;Acc:Q2KJ33]	100	NaN	100	100	100	100	100	66.6667
Chr2:4813801-4813900	2	4813801	4813900	LIMS2_BOVIN	ENSBTAG00000006262	LIM and senescent cell antigen-like-containing domain protein 2 [Source:UniProtKB/Swiss-Prot;Acc:Q2KJ33]	100	100	100	100	50	100	100	100
Chr2:4943501-4943600	2	4943501	4943600	IWS1	ENSBTAG00000021172	No description	100	100	97	100	100	NaN	100	100
Chr2:5046501-5046600	2	5046501	5046600	F1MHI3_BOVIN	ENSBTAG00000003950	vitamin K-dependent protein C [Source:RefSeq peptide;Acc:NP_001159984]	100	100	86.6667	NaN	100	100	100	100
Chr2:5343301-5343400	2	5343301	5343400	F1MLQ1_BOVIN	ENSBTAG00000034949	Uncharacterized protein [Source:UniProtKB/TrEMBL;Acc:F1MLQ1]	100	100	100	NaN	100	100	100	NaN
Chr2:5344101-5344200	2	5344101	5344200	F1MLQ1_BOVIN	ENSBTAG00000034949	Uncharacterized protein [Source:UniProtKB/TrEMBL;Acc:F1MLQ1]	100	100	100	100	85.7143	100	88.8889	100
Chr2:5344201-5344300	2	5344201	5344300	F1MLQ1_BOVIN	ENSBTAG00000034949	Uncharacterized protein [Source:UniProtKB/TrEMBL;Acc:F1MLQ1]	91.6667	100	100	NaN	100	100	96.5714	100
Chr2:5344301-5344400	2	5344301	5344400	F1MLQ1_BOVIN	ENSBTAG00000034949	Uncharacterized protein [Source:UniProtKB/TrEMBL;Acc:F1MLQ1]	98.0159	100	86.6667	100	97.3063	96.2522	95.3153	94.8276
Chr2:5344401-5344500	2	5344401	5344500	F1MLQ1_BOVIN	ENSBTAG00000034949	Uncharacterized protein [Source:UniProtKB/TrEMBL;Acc:F1MLQ1]	95	100	84.4444	NaN	100	97.9167	98.3333	100
Chr2:5397701-5397800	2	5397701	5397800	Q2KJ23_BOVIN	ENSBTAG00000019177	bridging integrator 1 [Source:RefSeq peptide;Acc:NP_001040006]	NaN	100	100	100	100	100	100	100
Chr2:5397801-5397900	2	5397801	5397900	Q2KJ23_BOVIN	ENSBTAG00000019177	bridging integrator 1 [Source:RefSeq peptide;Acc:NP_001040006]	100	99	90	90.3704	85.6831	100	83.7662	100
Chr2:5397901-5398000	2	5397901	5398000	Q2KJ23_BOVIN	ENSBTAG00000019177	bridging integrator 1 [Source:RefSeq peptide;Acc:NP_001040006]	100	93.75	100	100	91.55	100	100	100
Chr2:5398001-5398100	2	5398001	5398100	Q2KJ23_BOVIN	ENSBTAG00000019177	bridging integrator 1 [Source:RefSeq peptide;Acc:NP_001040006]	100	100	NaN	100	99.1775	100	99.2	100
Chr2:5398101-5398200	2	5398101	5398200	Q2KJ23_BOVIN	ENSBTAG00000019177	bridging integrator 1 [Source:RefSeq peptide;Acc:NP_001040006]	99.1379	100	100	100	100	100	100	100
Chr2:5398201-5398300	2	5398201	5398300	Q2KJ23_BOVIN	ENSBTAG00000019177	bridging integrator 1 [Source:RefSeq peptide;Acc:NP_001040006]	100	100	100	100	100	100	100	100
Chr2:5603901-5604000	2	5603901	5604000	A7MB61_BOVIN	ENSBTAG00000000266	NGFI-A-binding protein 1 [Source:RefSeq peptide;Acc:NP_001095509]	100	87.5	NaN	100	99.2857	100	89.0625	100
Chr2:5604601-5604700	2	5604601	5604700	A7MB61_BOVIN	ENSBTAG00000000266	NGFI-A-binding protein 1 [Source:RefSeq peptide;Acc:NP_001095509]	100	94.4444	100	92.7273	100	100	70	100
Chr2:5604901-5605000	2	5604901	5605000	A7MB61_BOVIN	ENSBTAG00000000266	NGFI-A-binding protein 1 [Source:RefSeq peptide;Acc:NP_001095509]	NaN	0	100	100	0	0	100	NaN
Chr2:5932701-5932800	2	5932701	5932800	HIBCH	ENSBTAG00000007787	3-hydroxyisobutyryl-CoA hydrolase [Source:HGNC Symbol;Acc:4908]	98.8636	89.5833	95.8333	90.376	100	100	96.7681	100
Chr2:5932801-5932900	2	5932801	5932900	HIBCH	ENSBTAG00000007787	3-hydroxyisobutyryl-CoA hydrolase [Source:HGNC Symbol;Acc:4908]	98.3333	100	100	98.8889	100	100	100	100
Chr2:5932901-5933000	2	5932901	5933000	HIBCH	ENSBTAG00000007787	3-hydroxyisobutyryl-CoA hydrolase [Source:HGNC Symbol;Acc:4908]	100	100	100	100	100	100	100	100
Chr2:6509701-6509800	2	6509701	6509800	F1MW63_BOVIN	ENSBTAG00000018795	PMS1 protein homolog 1 [Source:RefSeq peptide;Acc:NP_001071449]	80	83.3333	76	83.3333	66.6667	NaN	84.2365	83.3333
Chr2:7212201-7212300	2	7212201	7212300	COL5A2	ENSBTAG00000027020	collagen, type V, alpha 2 [Source:HGNC Symbol;Acc:2210]	80	100	100	NaN	100	100	100	100
Chr2:8001001-8001100	2	8001001	8001100	ENSBTAG00000042939	ENSBTAG00000042939	No description	100	100	92	NaN	100	NaN	100	100
Chr2:9762001-9762100	2	9762001	9762100	Q8MKD4_BOVIN	ENSBTAG00000019929	integrin alpha-V [Source:RefSeq peptide;Acc:NP_776792]	100	100	100	NaN	99.6875	80	100	100
Chr2:11599901-11600000	2	11599901	11600000	ZNF804A	ENSBTAG00000026122	No description	100	NaN	100	91.6667	100	100	100	100
Chr2:11600001-11600100	2	11600001	11600100	ZNF804A	ENSBTAG00000026122	No description	100	NaN	82.2917	100	100	66.6667	NaN	100
Chr2:13122101-13122200	2	13122101	13122200	ENSBTAG00000045221	ENSBTAG00000045221	No description	100	100	100	NaN	100	100	100	100
Chr2:13122201-13122300	2	13122201	13122300	ENSBTAG00000045221	ENSBTAG00000045221	No description	100	100	80.7792	NaN	66.6667	100	74.4579	100
Chr2:13122301-13122400	2	13122301	13122400	ENSBTAG00000045221	ENSBTAG00000045221	No description	85.5537	66.6667	97.7273	NaN	77.2535	66.6667	88.3648	100
Chr2:13122401-13122500	2	13122401	13122500	ENSBTAG00000045221	ENSBTAG00000045221	No description	100	100	87.8049	100	81.25	100	93.3333	NaN
Chr2:13122601-13122700	2	13122601	13122700	ENSBTAG00000045221	ENSBTAG00000045221	No description	20	100	100	100	100	NaN	78.9309	72.7273
Chr2:14624701-14624800	2	14624701	14624800	E1BPZ4_BOVIN	ENSBTAG00000044009	Uncharacterized protein [Source:UniProtKB/TrEMBL;Acc:E1BPZ4]	100	100	83.3333	NaN	100	100	NaN	100
Chr2:14624901-14625000	2	14624901	14625000	E1BPZ4_BOVIN	ENSBTAG00000044009	Uncharacterized protein [Source:UniProtKB/TrEMBL;Acc:E1BPZ4]	100	100	100	NaN	100	100	100	100
Chr2:14625001-14625100	2	14625001	14625100	E1BPZ4_BOVIN	ENSBTAG00000044009	Uncharacterized protein [Source:UniProtKB/TrEMBL;Acc:E1BPZ4]	100	65.625	91.6667	NaN	100	100	100	86.2903
Chr2:14625101-14625200	2	14625101	14625200	E1BPZ4_BOVIN	ENSBTAG00000044009	Uncharacterized protein [Source:UniProtKB/TrEMBL;Acc:E1BPZ4]	50	100	84.0362	NaN	87.5	94.3396	87.3563	99.3421
Chr2:14625201-14625300	2	14625201	14625300	E1BPZ4_BOVIN	ENSBTAG00000044009	Uncharacterized protein [Source:UniProtKB/TrEMBL;Acc:E1BPZ4]	100	100	92.3291	NaN	100	100	99.0196	100
Chr2:14625301-14625400	2	14625301	14625400	E1BPZ4_BOVIN	ENSBTAG00000044009	Uncharacterized protein [Source:UniProtKB/TrEMBL;Acc:E1BPZ4]	100	100	100	NaN	100	100	100	100
Chr2:15024801-15024900	2	15024801	15024900	F1MT32_BOVIN	ENSBTAG00000009257	Uncharacterized protein [Source:UniProtKB/TrEMBL;Acc:F1MT32]	100	100	NaN	100	100	100	100	100
Chr2:15024901-15025000	2	15024901	15025000	F1MT32_BOVIN	ENSBTAG00000009257	Uncharacterized protein [Source:UniProtKB/TrEMBL;Acc:F1MT32]	100	100	100	NaN	100	100	87.5	100
Chr2:15025001-15025100	2	15025001	15025100	F1MT32_BOVIN	ENSBTAG00000009257	Uncharacterized protein [Source:UniProtKB/TrEMBL;Acc:F1MT32]	100	100	100	100	100	100	100	100
Chr2:17789901-17790000	2	17789901	17790000	CCDC141	ENSBTAG00000027875	No description	95	100	99.2337	NaN	100	100	92	93.5388
Chr2:18020001-18020100	2	18020001	18020100	ENSBTAG00000042279	ENSBTAG00000042279	No description	100	100	NaN	100	97.7273	100	91.579	100
Chr2:18020101-18020200	2	18020101	18020200	ENSBTAG00000042279	ENSBTAG00000042279	No description	100	100	87.8788	100	100	100	100	100
Chr2:18020201-18020300	2	18020201	18020300	ENSBTAG00000042279	ENSBTAG00000042279	No description	50	67	50	66.6667	47.6191	66.6667	100	66.6667
Chr2:18020401-18020500	2	18020401	18020500	ENSBTAG00000042279	ENSBTAG00000042279	No description	100	100	100	NaN	100	100	100	NaN
Chr2:18053201-18053300	2	18053201	18053300	Q28087_BOVIN	ENSBTAG00000026986	Connectin [Source:UniProtKB/TrEMBL;Acc:Q28086]	100	100	100	NaN	100	100	100	100
Chr2:20680801-20680900	2	20680801	20680900	A6QLL2_BOVIN	ENSBTAG00000006693	metaxin-2 [Source:RefSeq peptide;Acc:NP_001094710]	100	NaN	91.3043	100	100	100	100	100
Chr2:20797501-20797600	2	20797501	20797600	bta-mir-10b	ENSBTAG00000029927	bta-mir-10b [Source:miRBase;Acc:MI0005052]	100	100	100	NaN	100	100	100	100
Chr2:20797601-20797700	2	20797601	20797700	bta-mir-10b	ENSBTAG00000029927	bta-mir-10b [Source:miRBase;Acc:MI0005052]	99.3902	100	100	NaN	100	100	100	85.9375
Chr2:20797701-20797800	2	20797701	20797800	bta-mir-10b	ENSBTAG00000029927	bta-mir-10b [Source:miRBase;Acc:MI0005052]	100	100	100	NaN	100	NaN	100	100
Chr2:20797901-20798000	2	20797901	20798000	bta-mir-10b	ENSBTAG00000029927	bta-mir-10b [Source:miRBase;Acc:MI0005052]	100	100	NaN	100	100	100	100	100
Chr2:20798201-20798300	2	20798201	20798300	bta-mir-10b	ENSBTAG00000029927	bta-mir-10b [Source:miRBase;Acc:MI0005052]	96.6667	NaN	100	100	99.6528	100	100	95.098
Chr2:20834001-20834100	2	20834001	20834100	A5PJK3_BOVIN	ENSBTAG00000016030	homeobox D10 [Source:RefSeq peptide;Acc:NP_001092575]	NaN	100	100	100	100	57.6923	92.1053	100
Chr2:21878401-21878500	2	21878401	21878500	A7Z037_BOVIN	ENSBTAG00000008028	N-chimaerin isoform 2 [Source:RefSeq peptide;Acc:NP_001106718]	100	100	96.2121	100	85.8586	99.1667	93.5516	99.7619
Chr2:21878501-21878600	2	21878501	21878600	A7Z037_BOVIN	ENSBTAG00000008028	N-chimaerin isoform 2 [Source:RefSeq peptide;Acc:NP_001106718]	0	0	0	0	0	0	0	0
Chr2:21878601-21878700	2	21878601	21878700	A7Z037_BOVIN	ENSBTAG00000008028	N-chimaerin isoform 2 [Source:RefSeq peptide;Acc:NP_001106718]	100	100	100	100	83.3333	100	100	100
Chr2:22118501-22118600	2	22118501	22118600	ACHA_BOVIN	ENSBTAG00000018253	Acetylcholine receptor subunit alpha [Source:UniProtKB/Swiss-Prot;Acc:P02709]	100	100	100	NaN	100	100	100	NaN
Chr2:22304001-22304100	2	22304001	22304100	ENSBTAG00000043001	ENSBTAG00000043001	No description	100	100	100	100	100	100	100	100
Chr2:22304101-22304200	2	22304101	22304200	ENSBTAG00000043001	ENSBTAG00000043001	No description	100	100	100	NaN	100	NaN	100	100
Chr2:22304201-22304300	2	22304201	22304300	ENSBTAG00000043001	ENSBTAG00000043001	No description	100	100	100	NaN	100	NaN	100	100
Chr2:22304301-22304400	2	22304301	22304400	ENSBTAG00000043001	ENSBTAG00000043001	No description	100	100	100	100	100	100	100	100
Chr2:22434201-22434300	2	22434201	22434300	A7E3D1_BOVIN	ENSBTAG00000038620	PREDICTED: Bos taurus CIR protein-like (LOC534057), miscRNA, [Source:RefSeq DNA;Acc:XR_083596]	100	NaN	100	100	100	100	100	100
Chr2:22434301-22434400	2	22434301	22434400	A7E3D1_BOVIN	ENSBTAG00000038620	PREDICTED: Bos taurus CIR protein-like (LOC534057), miscRNA, [Source:RefSeq DNA;Acc:XR_083596]	100	100	100	100	75	100	100	100
Chr2:22434401-22434500	2	22434401	22434500	A7E3D1_BOVIN	ENSBTAG00000038620	PREDICTED: Bos taurus CIR protein-like (LOC534057), miscRNA, [Source:RefSeq DNA;Acc:XR_083596]	100	100	100	NaN	NaN	100	100	100
Chr2:22531401-22531500	2	22531401	22531500	ENSBTAG00000043499	ENSBTAG00000043499	No description	97	100	90	100	100	NaN	100	100
Chr2:22531501-22531600	2	22531501	22531600	ENSBTAG00000043499	ENSBTAG00000043499	No description	100	100	100	100	100	100	100	100
Chr2:22531601-22531700	2	22531601	22531700	ENSBTAG00000043499	ENSBTAG00000043499	No description	100	100	97.1429	100	100	95.2	99.0769	98.1221
Chr2:22531701-22531800	2	22531701	22531800	ENSBTAG00000043499	ENSBTAG00000043499	No description	100	100	86.1111	100	100	100	100	100
Chr2:22531801-22531900	2	22531801	22531900	ENSBTAG00000043499	ENSBTAG00000043499	No description	100	100	100	100	100	NaN	80.8511	100
Chr2:23299401-23299500	2	23299401	23299500	LOC783112	ENSBTAG00000040494	ubiquitin-like protein 5 [Source:RefSeq peptide;Acc:NP_001032799]	100	NaN	100	100	92.0635	100	87.5	100
Chr2:23391701-23391800	2	23391701	23391800	CDCA7_BOVIN	ENSBTAG00000003458	Cell division cycle-associated protein 7 [Source:UniProtKB/Swiss-Prot;Acc:Q32PH1]	23.8095	100	50	NaN	100	100	96.6667	100
Chr2:23609801-23609900	2	23609801	23609900	E1B8N9_BOVIN	ENSBTAG00000001083	Uncharacterized protein [Source:UniProtKB/TrEMBL;Acc:E1B8N9]	NaN	100	70	100	100	66.0714	100	79.1667
Chr2:23609901-23610000	2	23609901	23610000	E1B8N9_BOVIN	ENSBTAG00000001083	Uncharacterized protein [Source:UniProtKB/TrEMBL;Acc:E1B8N9]	NaN	100	100	100	100	100	100	84.1991
Chr2:23621501-23621600	2	23621501	23621600	ENSBTAG00000043175	ENSBTAG00000043175	No description	100	100	NaN	50	100	NaN	100	100
Chr2:23621701-23621800	2	23621701	23621800	ENSBTAG00000043175	ENSBTAG00000043175	No description	100	100	100	NaN	100	100	55.5556	100
Chr2:23621801-23621900	2	23621801	23621900	ENSBTAG00000043175	ENSBTAG00000043175	No description	96.1604	100	100	95.7143	100	100	100	99.8413
Chr2:23621901-23622000	2	23621901	23622000	ENSBTAG00000043175	ENSBTAG00000043175	No description	100	NaN	100	100	100	100	90.9091	100
Chr2:24000801-24000900	2	24000801	24000900	ENSBTAG00000040105	ENSBTAG00000040105	No description	100	100	100	NaN	66.6667	100	100	100
Chr2:24000901-24001000	2	24000901	24001000	ENSBTAG00000040105	ENSBTAG00000040105	No description	100	100	100	100	NaN	100	100	100
Chr2:24001001-24001100	2	24001001	24001100	ENSBTAG00000040105	ENSBTAG00000040105	No description	100	100	100	100	NaN	100	100	100
Chr2:24028201-24028300	2	24028201	24028300	ENSBTAG00000043489	ENSBTAG00000043489	No description	100	100	50	100	86.25	100	84	99.1228
Chr2:24592201-24592300	2	24592201	24592300	Q2HJ25_BOVIN	ENSBTAG00000019075	methionine aminopeptidase 1D [Source:RefSeq peptide;Acc:NP_001039807]	100	98	100	NaN	NaN	100	100	100
Chr2:26566401-26566500	2	26566401	26566500	UBR3	ENSBTAG00000020296	No description	100	100	100	100	100	100	97.2222	98.9247
Chr2:26566501-26566600	2	26566501	26566600	UBR3	ENSBTAG00000020296	No description	100	50	52	100	97.2222	93.6508	99.2754	97.0017
Chr2:26566601-26566700	2	26566601	26566700	UBR3	ENSBTAG00000020296	No description	90	100	100	NaN	100	100	95.2381	100
Chr2:26595001-26595100	2	26595001	26595100	LA_BOVIN	ENSBTAG00000008716	Lupus La protein homolog [Source:UniProtKB/Swiss-Prot;Acc:P10881]	100	100	NaN	100	100	100	100	99.7403
Chr2:26595101-26595200	2	26595101	26595200	LA_BOVIN	ENSBTAG00000008716	Lupus La protein homolog [Source:UniProtKB/Swiss-Prot;Acc:P10881]	98.8095	81.9487	NaN	100	100	100	97.1429	100
Chr2:26758501-26758600	2	26758501	26758600	A6QQY8_BOVIN	ENSBTAG00000010743	FAST kinase domain-containing protein 1 [Source:RefSeq peptide;Acc:NP_001095501]	NaN	100	100	100	100	NaN	94.4444	100
Chr2:26758601-26758700	2	26758601	26758700	A6QQY8_BOVIN	ENSBTAG00000010743	FAST kinase domain-containing protein 1 [Source:RefSeq peptide;Acc:NP_001095501]	100	100	100	NaN	100	100	100	100
Chr2:26758701-26758800	2	26758701	26758800	A6QQY8_BOVIN	ENSBTAG00000010743	FAST kinase domain-containing protein 1 [Source:RefSeq peptide;Acc:NP_001095501]	0	100	78.5714	100	96.875	NaN	93.9394	91.0714
Chr2:26758801-26758900	2	26758801	26758900	A6QQY8_BOVIN	ENSBTAG00000010743	FAST kinase domain-containing protein 1 [Source:RefSeq peptide;Acc:NP_001095501]	100	100	100	100	100	94.4444	95.8333	100
Chr2:26799901-26800000	2	26799901	26800000	A6QLF9_BOVIN	ENSBTAG00000010736	Bardet-Biedl syndrome 5 [Source:RefSeq peptide;Acc:NP_001094602]	NaN	100	96	80	NaN	100	98.5	99.1667
Chr2:26822601-26822700	2	26822601	26822700	A6QLF9_BOVIN	ENSBTAG00000010736	Bardet-Biedl syndrome 5 [Source:RefSeq peptide;Acc:NP_001094602]	100	82	100	NaN	100	88.8889	100	NaN
Chr2:26822801-26822900	2	26822801	26822900	A6QLF9_BOVIN	ENSBTAG00000010736	Bardet-Biedl syndrome 5 [Source:RefSeq peptide;Acc:NP_001094602]	92	88.2353	97	NaN	82.5	100	97.7778	80
Chr2:27631001-27631100	2	27631001	27631100	E1BP45_BOVIN	ENSBTAG00000044179	Uncharacterized protein [Source:UniProtKB/TrEMBL;Acc:E1BP45]	100	100	100	100	99.4152	99.7076	100	99.8246
Chr2:27631101-27631200	2	27631101	27631200	E1BP45_BOVIN	ENSBTAG00000044179	Uncharacterized protein [Source:UniProtKB/TrEMBL;Acc:E1BP45]	NaN	100	100	100	100	66.6667	92.1569	100
Chr2:27631301-27631400	2	27631301	27631400	E1BP45_BOVIN	ENSBTAG00000044179	Uncharacterized protein [Source:UniProtKB/TrEMBL;Acc:E1BP45]	100	100	100	100	100	100	100	100
Chr2:28402601-28402700	2	28402601	28402700	F1N0D5_BOVIN	ENSBTAG00000003164	Uncharacterized protein [Source:UniProtKB/TrEMBL;Acc:F1N0D5]	100	100	93.3333	NaN	NaN	100	85.1852	100
Chr2:28402701-28402800	2	28402701	28402800	F1N0D5_BOVIN	ENSBTAG00000003164	Uncharacterized protein [Source:UniProtKB/TrEMBL;Acc:F1N0D5]	100	100	100	NaN	NaN	100	88.0952	100
Chr2:30091501-30091600	2	30091501	30091600	ENSBTAG00000026882	ENSBTAG00000026882	No description	100	100	100	NaN	100	0	93.1034	96
Chr2:30091601-30091700	2	30091601	30091700	ENSBTAG00000026882	ENSBTAG00000026882	No description	100	89	100	100	100	NaN	100	100
Chr2:30091701-30091800	2	30091701	30091800	ENSBTAG00000026882	ENSBTAG00000026882	No description	100	100	100	NaN	100	100	89.011	100
Chr2:30091901-30092000	2	30091901	30092000	ENSBTAG00000026882	ENSBTAG00000026882	No description	100	94.6094	96.7949	100	94.5455	100	94.1119	93.4138
Chr2:30092101-30092200	2	30092101	30092200	ENSBTAG00000026882	ENSBTAG00000026882	No description	95.1807	100	100	95	100	81.8182	98.125	100
Chr2:30092201-30092300	2	30092201	30092300	ENSBTAG00000026882	ENSBTAG00000026882	No description	63.1222	100	65.2174	76.3158	63.5206	100	85.1852	62.7119
Chr2:30092301-30092400	2	30092301	30092400	ENSBTAG00000026882	ENSBTAG00000026882	No description	100	NaN	100	100	100	100	88.8889	0
Chr2:30273301-30273400	2	30273301	30273400	ENSBTAG00000042597	ENSBTAG00000042597	No description	100	100	100	NaN	100	100	88.6364	100
Chr2:30273601-30273700	2	30273601	30273700	ENSBTAG00000042597	ENSBTAG00000042597	No description	66.6667	100	80.7018	NaN	100	68.75	100	100
Chr2:30431401-30431500	2	30431401	30431500	TTC21B	ENSBTAG00000016512	tetratricopeptide repeat protein 21B [Source:RefSeq peptide;Acc:NP_001095578]	35.2941	100	100	NaN	100	100	100	100
Chr2:30431501-30431600	2	30431501	30431600	TTC21B	ENSBTAG00000016512	tetratricopeptide repeat protein 21B [Source:RefSeq peptide;Acc:NP_001095578]	100	100	95.3488	NaN	100	100	98	100
Chr2:30431601-30431700	2	30431601	30431700	TTC21B	ENSBTAG00000016512	tetratricopeptide repeat protein 21B [Source:RefSeq peptide;Acc:NP_001095578]	100	100	100	NaN	100	100	100	100
Chr2:30431701-30431800	2	30431701	30431800	TTC21B	ENSBTAG00000016512	tetratricopeptide repeat protein 21B [Source:RefSeq peptide;Acc:NP_001095578]	100	100	100	NaN	NaN	100	100	100
Chr2:30640601-30640700	2	30640601	30640700	GALNT3	ENSBTAG00000013957	No description	100	92.3077	98.4375	NaN	100	NaN	100	100
Chr2:34155301-34155400	2	34155301	34155400	F1N4A4_BOVIN	ENSBTAG00000001899	Uncharacterized protein [Source:UniProtKB/TrEMBL;Acc:F1N4A4]	NaN	87.5	100	100	100	100	97.4359	91.875
Chr2:34155401-34155500	2	34155401	34155500	F1N4A4_BOVIN	ENSBTAG00000001899	Uncharacterized protein [Source:UniProtKB/TrEMBL;Acc:F1N4A4]	100	NaN	100	100	100	NaN	100	85.7143
Chr2:34215101-34215200	2	34215101	34215200	IFIH1	ENSBTAG00000008142	No description	100	100	100	100	100	100	100	100
Chr2:34486001-34486100	2	34486001	34486100	Q9BDD9_BOVIN	ENSBTAG00000015330	Dipeptidyl peptidase IV [Source:UniProtKB/TrEMBL;Acc:Q9BDD9]	100	100	97.2222	NaN	100	NaN	100	100
Chr2:34549001-34549100	2	34549001	34549100	Q9BDD9_BOVIN	ENSBTAG00000015330	Dipeptidyl peptidase IV [Source:UniProtKB/TrEMBL;Acc:Q9BDD9]	100	80	NaN	75	100	100	NaN	85.7143
Chr2:34828001-34828100	2	34828001	34828100	SLC4A10	ENSBTAG00000015317	sodium-driven chloride bicarbonate exchanger [Source:RefSeq peptide;Acc:NP_001033217]	100	100	NaN	100	100	100	100	100
Chr2:34828201-34828300	2	34828201	34828300	SLC4A10	ENSBTAG00000015317	sodium-driven chloride bicarbonate exchanger [Source:RefSeq peptide;Acc:NP_001033217]	100	66.6667	96.4286	100	100	NaN	100	100
Chr2:36499301-36499400	2	36499301	36499400	PLA2R_BOVIN	ENSBTAG00000032515	Secretory phospholipase A2 receptorSoluble secretory phospholipase A2 receptor [Source:UniProtKB/Swiss-Prot;Acc:P49259]	100	NaN	100	100	100	100	100	100
Chr2:37620901-37621000	2	37620901	37621000	DAPL1_BOVIN	ENSBTAG00000032481	Death-associated protein-like 1 [Source:UniProtKB/Swiss-Prot;Acc:A2VEA7]	NaN	100	100	100	100	100	93.5484	100
Chr2:37621101-37621200	2	37621101	37621200	DAPL1_BOVIN	ENSBTAG00000032481	Death-associated protein-like 1 [Source:UniProtKB/Swiss-Prot;Acc:A2VEA7]	100	88.8889	100	100	100	100	99.1848	97.0588
Chr2:37621201-37621300	2	37621201	37621300	DAPL1_BOVIN	ENSBTAG00000032481	Death-associated protein-like 1 [Source:UniProtKB/Swiss-Prot;Acc:A2VEA7]	97.7273	100	100	100	100	100	99.2064	92.3611
Chr2:38143101-38143200	2	38143101	38143200	ENSBTAG00000036754	ENSBTAG00000036754	No description	100	100	NaN	100	95.1219	NaN	100	87.5
Chr2:38731601-38731700	2	38731601	38731700	ENSBTAG00000043593	ENSBTAG00000043593	No description	100	100	100	NaN	100	100	100	100
Chr2:38838301-38838400	2	38838301	38838400	E1BKQ9_BOVIN	ENSBTAG00000017376	polypeptide N-acetylgalactosaminyltransferase 5 [Source:RefSeq peptide;Acc:NP_001137331]	100	100	100	NaN	100	100	100	100
Chr2:38838901-38839000	2	38838901	38839000	E1BKQ9_BOVIN	ENSBTAG00000017376	polypeptide N-acetylgalactosaminyltransferase 5 [Source:RefSeq peptide;Acc:NP_001137331]	100	100	100	NaN	NaN	100	100	100
Chr2:38839101-38839200	2	38839101	38839200	E1BKQ9_BOVIN	ENSBTAG00000017376	polypeptide N-acetylgalactosaminyltransferase 5 [Source:RefSeq peptide;Acc:NP_001137331]	100	66.6667	91.6667	NaN	NaN	100	100	100
Chr2:39287701-39287800	2	39287701	39287800	A2VDM5_BOVIN	ENSBTAG00000011909	activin receptor type-1 precursor [Source:RefSeq peptide;Acc:NP_788836]	100	100	97	100	100	50	92.8572	81.25
Chr2:40592301-40592400	2	40592301	40592400	ENSBTAG00000028119	ENSBTAG00000028119	No description	95.4545	100	100	NaN	100	100	100	100
Chr2:40592601-40592700	2	40592601	40592700	ENSBTAG00000028119	ENSBTAG00000028119	No description	71.4815	100	100	NaN	100	100	100	100
Chr2:44868901-44869000	2	44868901	44869000	Q5W1C4_BOVIN	ENSBTAG00000007239	tumor necrosis factor-inducible gene 6 protein [Source:RefSeq peptide;Acc:NP_001007814]	100	100	100	NaN	100	NaN	100	100
Chr2:44959801-44959900	2	44959801	44959900	A6H711_BOVIN	ENSBTAG00000016217	RNA-binding protein 43 [Source:RefSeq peptide;Acc:NP_001092638]	91	100	100	NaN	100	100	100	NaN
Chr2:44960001-44960100	2	44960001	44960100	A6H711_BOVIN	ENSBTAG00000016217	RNA-binding protein 43 [Source:RefSeq peptide;Acc:NP_001092638]	99.5614	100	100	100	100	89.5833	91.954	92.1986
Chr2:44960101-44960200	2	44960101	44960200	A6H711_BOVIN	ENSBTAG00000016217	RNA-binding protein 43 [Source:RefSeq peptide;Acc:NP_001092638]	98.3636	80	100	100	100	100	97.509	100
Chr2:44960301-44960400	2	44960301	44960400	A6H711_BOVIN	ENSBTAG00000016217	RNA-binding protein 43 [Source:RefSeq peptide;Acc:NP_001092638]	100	100	100	NaN	100	100	68.75	67.5
Chr2:46643401-46643500	2	46643401	46643500	ENSBTAG00000037325	ENSBTAG00000037325	No description	100	100	50	NaN	99.1379	99.1667	92.8125	70.8791
Chr2:46643501-46643600	2	46643501	46643600	ENSBTAG00000037325	ENSBTAG00000037325	No description	100	100	88	97.2222	99.3333	100	98	93.2331
Chr2:46646701-46646800	2	46646701	46646800	ENSBTAG00000037325	ENSBTAG00000037325	No description	100	100	95	NaN	91.6667	100	78.7879	NaN
Chr2:46646801-46646900	2	46646801	46646900	ENSBTAG00000037325	ENSBTAG00000037325	No description	100	100	94.3182	NaN	100	100	100	100
Chr2:46759101-46759200	2	46759101	46759200	LOC100337491	ENSBTAG00000047426	No description	100	100	100	100	100	NaN	100	100
Chr2:47859901-47860000	2	47859901	47860000	MBD5	ENSBTAG00000019592	No description	100	96	83.0159	NaN	100	100	87.1949	62.5
Chr2:47860001-47860100	2	47860001	47860100	MBD5	ENSBTAG00000019592	No description	88.8889	100	91.8651	NaN	100	99.4444	65.2426	67.2727
Chr2:49736401-49736500	2	49736401	49736500	E1BCC9_BOVIN	ENSBTAG00000012376	Uncharacterized protein [Source:UniProtKB/TrEMBL;Acc:E1BCC9]	100	100	94.4444	100	99.5238	97.5806	98.1672	98.2639
Chr2:49736601-49736700	2	49736601	49736700	E1BCC9_BOVIN	ENSBTAG00000012376	Uncharacterized protein [Source:UniProtKB/TrEMBL;Acc:E1BCC9]	100	100	NaN	100	71.4286	100	100	95.8333
Chr2:53964701-53964800	2	53964701	53964800	F1MCH2_BOVIN	ENSBTAG00000032277	Uncharacterized protein [Source:UniProtKB/TrEMBL;Acc:F1MCH2]	100	100	100	NaN	100	100	100	NaN
Chr2:60614701-60614800	2	60614701	60614800	HNRNPA1L2	ENSBTAG00000021755	No description	100	100	96.3265	NaN	95.8333	99.3197	100	97.5714
Chr2:60614901-60615000	2	60614901	60615000	HNRNPA1L2	ENSBTAG00000021755	No description	100	100	100	NaN	100	100	33.3333	100
Chr2:60615701-60615800	2	60615701	60615800	HNRNPA1L2	ENSBTAG00000021755	No description	100	90	100	100	100	100	NaN	96.1539
Chr2:61866801-61866900	2	61866801	61866900	LCT	ENSBTAG00000015170	No description	100	100	100	NaN	100	100	96.8	77.5
Chr2:61866901-61867000	2	61866901	61867000	LCT	ENSBTAG00000015170	No description	100	77.193	100	NaN	100	NaN	100	100
Chr2:61950901-61951000	2	61950901	61951000	UBXN4_BOVIN	ENSBTAG00000015169	UBX domain-containing protein 4 [Source:UniProtKB/Swiss-Prot;Acc:Q3ZBU9]	66.6667	100	83.3333	NaN	100	100	59.375	100
Chr2:61951001-61951100	2	61951001	61951100	UBXN4_BOVIN	ENSBTAG00000015169	UBX domain-containing protein 4 [Source:UniProtKB/Swiss-Prot;Acc:Q3ZBU9]	100	100	100	NaN	100	93.5	NaN	80
Chr2:61951101-61951200	2	61951101	61951200	UBXN4_BOVIN	ENSBTAG00000015169	UBX domain-containing protein 4 [Source:UniProtKB/Swiss-Prot;Acc:Q3ZBU9]	100	100	100	NaN	NaN	100	100	100
Chr2:62290601-62290700	2	62290601	62290700	ZRANB3	ENSBTAG00000026842	No description	100	100	NaN	100	100	100	86.6667	0
Chr2:62290701-62290800	2	62290701	62290800	ZRANB3	ENSBTAG00000026842	No description	100	100	87.5	100	100	100	88.8889	100
Chr2:62290801-62290900	2	62290801	62290900	ZRANB3	ENSBTAG00000026842	No description	100	100	100	NaN	100	100	100	NaN
Chr2:62636801-62636900	2	62636801	62636900	E1BGV8_BOVIN	ENSBTAG00000014409	Uncharacterized protein [Source:UniProtKB/TrEMBL;Acc:E1BGV8]	100	100	100	100	100	100	100	83.9286
Chr2:62636901-62637000	2	62636901	62637000	E1BGV8_BOVIN	ENSBTAG00000014409	Uncharacterized protein [Source:UniProtKB/TrEMBL;Acc:E1BGV8]	100	100	100	100	100	100	92.6923	100
Chr2:62637001-62637100	2	62637001	62637100	E1BGV8_BOVIN	ENSBTAG00000014409	Uncharacterized protein [Source:UniProtKB/TrEMBL;Acc:E1BGV8]	50	100	100	100	100	100	100	100
Chr2:62637101-62637200	2	62637101	62637200	E1BGV8_BOVIN	ENSBTAG00000014409	Uncharacterized protein [Source:UniProtKB/TrEMBL;Acc:E1BGV8]	100	100	100	100	100	NaN	100	100
Chr2:63362101-63362200	2	63362101	63362200	E1BMM2_BOVIN	ENSBTAG00000018744	Uncharacterized protein [Source:UniProtKB/TrEMBL;Acc:E1BMM2]	100	83.3333	75	100	98.5714	50	NaN	63.1579
Chr2:63362201-63362300	2	63362201	63362300	E1BMM2_BOVIN	ENSBTAG00000018744	Uncharacterized protein [Source:UniProtKB/TrEMBL;Acc:E1BMM2]	100	100	75	100	100	86.4615	100	81.4216
Chr2:63362301-63362400	2	63362301	63362400	E1BMM2_BOVIN	ENSBTAG00000018744	Uncharacterized protein [Source:UniProtKB/TrEMBL;Acc:E1BMM2]	100	93.7069	100	100	99.5169	100	100	100
Chr2:63362401-63362500	2	63362401	63362500	E1BMM2_BOVIN	ENSBTAG00000018744	Uncharacterized protein [Source:UniProtKB/TrEMBL;Acc:E1BMM2]	100	100	NaN	100	76	100	100	100
Chr2:63362501-63362600	2	63362501	63362600	E1BMM2_BOVIN	ENSBTAG00000018744	Uncharacterized protein [Source:UniProtKB/TrEMBL;Acc:E1BMM2]	0	100	NaN	100	0	NaN	66.6667	77.7778
Chr2:65054701-65054800	2	65054701	65054800	NCKAP5	ENSBTAG00000005238	No description	100	100	100	100	100	100	NaN	100
Chr2:65054801-65054900	2	65054801	65054900	NCKAP5	ENSBTAG00000005238	No description	NaN	100	100	91.4286	100	100	100	100
Chr2:65054901-65055000	2	65054901	65055000	NCKAP5	ENSBTAG00000005238	No description	100	100	NaN	99.4444	100	100	100	97.9798
Chr2:65055001-65055100	2	65055001	65055100	NCKAP5	ENSBTAG00000005238	No description	0	100	100	100	100	100	100	0
Chr2:65055101-65055200	2	65055101	65055200	NCKAP5	ENSBTAG00000005238	No description	NaN	100	100	100	100	100	100	NaN
Chr2:65280201-65280300	2	65280201	65280300	Q29RK7_BOVIN	ENSBTAG00000005234	ly6/PLAUR domain-containing protein 1 [Source:RefSeq peptide;Acc:NP_001039824]	100	100	100	NaN	86.0714	100	100	100
Chr2:67202201-67202300	2	67202201	67202300	ENSBTAG00000044578	ENSBTAG00000044578	No description	100	89.2857	100	NaN	100	100	100	100
Chr2:67202401-67202500	2	67202401	67202500	ENSBTAG00000044578	ENSBTAG00000044578	No description	100	84.375	100	NaN	NaN	100	87.5	83.3333
Chr2:68534101-68534200	2	68534101	68534200	ENSBTAG00000046281	ENSBTAG00000046281	No description	100	66.125	NaN	66.6667	100	100	60	75
Chr2:68534201-68534300	2	68534201	68534300	ENSBTAG00000046281	ENSBTAG00000046281	No description	100	100	NaN	94.8148	83.3333	100	100	100
Chr2:69856601-69856700	2	69856601	69856700	ENSBTAG00000042265	ENSBTAG00000042265	No description	66.6667	100	100	100	84.6154	66.6667	98.5507	91.6667
Chr2:69857701-69857800	2	69857701	69857800	ENSBTAG00000042265	ENSBTAG00000042265	No description	100	100	100	100	100	100	100	100
Chr2:69857801-69857900	2	69857801	69857900	ENSBTAG00000042265	ENSBTAG00000042265	No description	100	NaN	100	100	100	100	100	100
Chr2:69857901-69858000	2	69857901	69858000	ENSBTAG00000042265	ENSBTAG00000042265	No description	100	NaN	100	100	100	100	99.3243	92.0153
Chr2:69858001-69858100	2	69858001	69858100	ENSBTAG00000042265	ENSBTAG00000042265	No description	100	0	89.0909	100	57.5	52.7778	93.0612	94.6936
Chr2:70031101-70031200	2	70031101	70031200	F1MDJ4_BOVIN	ENSBTAG00000010221	coiled-coil domain-containing protein 93 [Source:RefSeq peptide;Acc:NP_001091938]	100	100	84.2105	100	100	100	100	NaN
Chr2:70031201-70031300	2	70031201	70031300	F1MDJ4_BOVIN	ENSBTAG00000010221	coiled-coil domain-containing protein 93 [Source:RefSeq peptide;Acc:NP_001091938]	100	100	100	100	100	84.6154	85.7143	100
Chr2:71892701-71892800	2	71892701	71892800	E1BDP4_BOVIN	ENSBTAG00000009058	Uncharacterized protein [Source:UniProtKB/TrEMBL;Acc:E1BDP4]	100	100	100	66.6667	100	100	100	100
Chr2:71893501-71893600	2	71893501	71893600	E1BDP4_BOVIN	ENSBTAG00000009058	Uncharacterized protein [Source:UniProtKB/TrEMBL;Acc:E1BDP4]	100	100	NaN	100	100	NaN	100	100
Chr2:73826301-73826400	2	73826301	73826400	TSN_BOVIN	ENSBTAG00000006059	Translin [Source:UniProtKB/Swiss-Prot;Acc:Q08DM8]	20	32.7586	NaN	17.3333	0	44.697	19.0476	42.5504
Chr2:73826501-73826600	2	73826501	73826600	TSN_BOVIN	ENSBTAG00000006059	Translin [Source:UniProtKB/Swiss-Prot;Acc:Q08DM8]	16.6667	50	NaN	73.1063	32.6667	45.873	34.254	49.7727
Chr2:73826601-73826700	2	73826601	73826700	TSN_BOVIN	ENSBTAG00000006059	Translin [Source:UniProtKB/Swiss-Prot;Acc:Q08DM8]	33	55	NaN	4.34783	12.6812	15.1852	50	45.8333
Chr2:75405101-75405200	2	75405101	75405200	IGDCC3	ENSBTAG00000047681	No description	100	100	100	NaN	100	100	100	95.0617
Chr2:75405201-75405300	2	75405201	75405300	IGDCC3	ENSBTAG00000047681	No description	100	100	100	NaN	100	NaN	89.6745	95.9184
Chr2:79254101-79254200	2	79254101	79254200	Q6XFR7_BOVIN	ENSBTAG00000014863	glycophorin-C [Source:RefSeq peptide;Acc:NP_001002886]	100	100	97.4359	NaN	98.9474	100	100	100
Chr2:79254201-79254300	2	79254201	79254300	Q6XFR7_BOVIN	ENSBTAG00000014863	glycophorin-C [Source:RefSeq peptide;Acc:NP_001002886]	100	66.6667	99	NaN	100	100	95.3704	91.0256
Chr2:80871801-80871900	2	80871801	80871900	Q17QZ6_BOVIN	ENSBTAG00000018497	SDPR protein [Source:UniProtKB/TrEMBL;Acc:Q17QZ6]	100	100	100	NaN	50	100	NaN	100
Chr2:80871901-80872000	2	80871901	80872000	Q17QZ6_BOVIN	ENSBTAG00000018497	SDPR protein [Source:UniProtKB/TrEMBL;Acc:Q17QZ6]	100	80	75	100	50	100	100	66.6667
Chr2:80872001-80872100	2	80872001	80872100	Q17QZ6_BOVIN	ENSBTAG00000018497	SDPR protein [Source:UniProtKB/TrEMBL;Acc:Q17QZ6]	100	NaN	100	100	100	100	92.1875	99.0476
Chr2:80872201-80872300	2	80872201	80872300	Q17QZ6_BOVIN	ENSBTAG00000018497	SDPR protein [Source:UniProtKB/TrEMBL;Acc:Q17QZ6]	100	100	0	NaN	0	100	NaN	100
Chr2:81125401-81125500	2	81125401	81125500	TEFF2_BOVIN	ENSBTAG00000014832	Tomoregulin-2 [Source:UniProtKB/Swiss-Prot;Acc:Q17QD6]	100	100	100	NaN	NaN	100	100	100
Chr2:81125501-81125600	2	81125501	81125600	TEFF2_BOVIN	ENSBTAG00000014832	Tomoregulin-2 [Source:UniProtKB/Swiss-Prot;Acc:Q17QD6]	100	100	100	NaN	NaN	100	96.2963	100
Chr2:81639001-81639100	2	81639001	81639100	ENSBTAG00000047783	ENSBTAG00000047783	No description	50	69.0476	71.1309	NaN	100	100	50	NaN
Chr2:81639201-81639300	2	81639201	81639300	ENSBTAG00000047783	ENSBTAG00000047783	No description	0	68.5185	87.5	NaN	49.3827	60	100	NaN
Chr2:85099101-85099200	2	85099101	85099200	F1MSI1_BOVIN	ENSBTAG00000013196	serine/threonine-protein kinase 17B [Source:RefSeq peptide;Acc:NP_001033169]	100	100	87.2727	NaN	97.7778	100	100	100
Chr2:87253601-87253700	2	87253601	87253700	ENSBTAG00000042540	ENSBTAG00000042540	No description	100	100	80.5556	100	100	NaN	100	16.6667
Chr2:87253701-87253800	2	87253701	87253800	ENSBTAG00000042540	ENSBTAG00000042540	No description	100	100	95.8917	NaN	100	100	100	94.5946
Chr2:87253801-87253900	2	87253801	87253900	ENSBTAG00000042540	ENSBTAG00000042540	No description	100	100	NaN	100	100	NaN	100	84.0909
Chr2:87255101-87255200	2	87255101	87255200	ENSBTAG00000042540	ENSBTAG00000042540	No description	83.3333	100	100	100	100	100	100	100
Chr2:87255301-87255400	2	87255301	87255400	ENSBTAG00000042540	ENSBTAG00000042540	No description	100	95.3125	89.5833	100	100	80.5556	100	100
Chr2:87255401-87255500	2	87255401	87255500	ENSBTAG00000042540	ENSBTAG00000042540	No description	100	94	100	100	100	70	100	83.3333
Chr2:87255501-87255600	2	87255501	87255600	ENSBTAG00000042540	ENSBTAG00000042540	No description	100	NaN	100	100	100	NaN	100	100
Chr2:89472401-89472500	2	89472401	89472500	KCD18_BOVIN	ENSBTAG00000002272	BTB/POZ domain-containing protein KCTD18 [Source:UniProtKB/Swiss-Prot;Acc:Q29RJ0]	100	100	100	NaN	NaN	50	85.1852	94.2029
Chr2:89944301-89944400	2	89944301	89944400	PPIL3	ENSBTAG00000005416	No description	100	100	100	NaN	100	100	100	97.2222
Chr2:90006801-90006900	2	90006801	90006900	F1N230_BOVIN	ENSBTAG00000031473	origin recognition complex subunit 2 [Source:RefSeq peptide;Acc:NP_001095412]	100	100	100	NaN	100	100	NaN	0
Chr2:90006901-90007000	2	90006901	90007000	F1N230_BOVIN	ENSBTAG00000031473	origin recognition complex subunit 2 [Source:RefSeq peptide;Acc:NP_001095412]	100	80	100	NaN	87.5	80	NaN	100
Chr2:90040701-90040800	2	90040701	90040800	LOC533324	ENSBTAG00000021201	No description	100	99.1453	100	100	100	100	99.4709	99.3421
Chr2:90138001-90138100	2	90138001	90138100	Q5FX62_BOVIN	ENSBTAG00000010998	CASP8 and FADD-like apoptosis regulator [Source:RefSeq peptide;Acc:NP_001012281]	100	100	100	NaN	100	100	NaN	100
Chr2:90341501-90341600	2	90341501	90341600	E1BDW0_BOVIN	ENSBTAG00000012334	amyotrophic lateral sclerosis 2 (juvenile) chromosome region, candidate 12 [Source:RefSeq peptide;Acc:NP_001098931]	56	100	47	61.1111	100	64.7059	66.6667	61.5385
Chr2:90341601-90341700	2	90341601	90341700	E1BDW0_BOVIN	ENSBTAG00000012334	amyotrophic lateral sclerosis 2 (juvenile) chromosome region, candidate 12 [Source:RefSeq peptide;Acc:NP_001098931]	79.6296	100	67	66.6667	0	61.2613	85.3333	77.7778
Chr2:90341701-90341800	2	90341701	90341800	E1BDW0_BOVIN	ENSBTAG00000012334	amyotrophic lateral sclerosis 2 (juvenile) chromosome region, candidate 12 [Source:RefSeq peptide;Acc:NP_001098931]	100	100	97	100	100	100	100	100
Chr2:90341801-90341900	2	90341801	90341900	E1BDW0_BOVIN	ENSBTAG00000012334	amyotrophic lateral sclerosis 2 (juvenile) chromosome region, candidate 12 [Source:RefSeq peptide;Acc:NP_001098931]	100	100	100	100	100	100	100	100
Chr2:90613401-90613500	2	90613401	90613500	ENSBTAG00000046831	ENSBTAG00000046831	No description	85.4167	NaN	82.5	100	100	100	97.7273	99.1667
Chr2:90613501-90613600	2	90613501	90613600	ENSBTAG00000046831	ENSBTAG00000046831	No description	100	100	100	100	100	91.2008	100	100
Chr2:90613601-90613700	2	90613601	90613700	ENSBTAG00000046831	ENSBTAG00000046831	No description	100	NaN	100	100	100	NaN	95.6522	100
Chr2:90713701-90713800	2	90713701	90713800	ALS2	ENSBTAG00000007395	No description	NaN	100	100	100	99.5495	NaN	100	100
Chr2:90713801-90713900	2	90713801	90713900	ALS2	ENSBTAG00000007395	No description	100	100	89	NaN	100	100	100	100
Chr2:90713901-90714000	2	90713901	90714000	ALS2	ENSBTAG00000007395	No description	71	90	100	NaN	100	100	100	100
Chr2:90714001-90714100	2	90714001	90714100	ALS2	ENSBTAG00000007395	No description	100	82.2222	53.5714	100	88.2601	NaN	96.9697	94.6502
Chr2:91026801-91026900	2	91026801	91026900	LOC614993	ENSBTAG00000034192	hypothetical protein LOC614993 [Source:RefSeq peptide;Acc:NP_001098908]	100	NaN	100	100	100	100	100	100
Chr2:91393301-91393400	2	91393301	91393400	F1MH00_BOVIN	ENSBTAG00000006420	Uncharacterized protein [Source:UniProtKB/TrEMBL;Acc:F1MH00]	100	100	100	100	100	100	100	100
Chr2:91393401-91393500	2	91393401	91393500	F1MH00_BOVIN	ENSBTAG00000006420	Uncharacterized protein [Source:UniProtKB/TrEMBL;Acc:F1MH00]	100	NaN	100	100	100	100	100	100
Chr2:91393501-91393600	2	91393501	91393600	F1MH00_BOVIN	ENSBTAG00000006420	Uncharacterized protein [Source:UniProtKB/TrEMBL;Acc:F1MH00]	100	100	100	100	100	NaN	100	100
Chr2:91393601-91393700	2	91393601	91393700	F1MH00_BOVIN	ENSBTAG00000006420	Uncharacterized protein [Source:UniProtKB/TrEMBL;Acc:F1MH00]	100	100	100	100	100	NaN	100	100
Chr2:91656701-91656800	2	91656701	91656800	F1N5Z9_BOVIN	ENSBTAG00000016000	amyotrophic lateral sclerosis 2 chromosomal region candidate gene 8 protein homolog [Source:RefSeq peptide;Acc:NP_001027465]	100	100	92.9167	100	100	100	100	100
Chr2:91656801-91656900	2	91656801	91656900	F1N5Z9_BOVIN	ENSBTAG00000016000	amyotrophic lateral sclerosis 2 chromosomal region candidate gene 8 protein homolog [Source:RefSeq peptide;Acc:NP_001027465]	98	100	100	NaN	50	100	100	100
Chr2:92126501-92126600	2	92126501	92126600	LOC523153	ENSBTAG00000027201	PREDICTED: Bos taurus RAPH1 protein-like (LOC523153), miscRNA, [Source:RefSeq DNA;Acc:XR_084672]	100	100	100	NaN	100	100	62.5	36.3636
Chr2:92126701-92126800	2	92126701	92126800	LOC523153	ENSBTAG00000027201	PREDICTED: Bos taurus RAPH1 protein-like (LOC523153), miscRNA, [Source:RefSeq DNA;Acc:XR_084672]	100	100	100	100	86.5278	100	100	100
Chr2:92325001-92325100	2	92325001	92325100	F1N4W3_BOVIN	ENSBTAG00000007445	T-cell-specific surface glycoprotein CD28 precursor [Source:RefSeq peptide;Acc:NP_851347]	97.9167	100	100	100	100	100	96.8042	97.3077
Chr2:92488801-92488900	2	92488801	92488900	Q71AW3_BOVIN	ENSBTAG00000013170	cytotoxic T-lymphocyte protein 4 [Source:RefSeq peptide;Acc:NP_776722]	87.5	100	100	100	86.3636	100	100	100
Chr2:92488901-92489000	2	92488901	92489000	Q71AW3_BOVIN	ENSBTAG00000013170	cytotoxic T-lymphocyte protein 4 [Source:RefSeq peptide;Acc:NP_776722]	100	100	88.8889	NaN	100	100	100	100
Chr2:92489001-92489100	2	92489001	92489100	Q71AW3_BOVIN	ENSBTAG00000013170	cytotoxic T-lymphocyte protein 4 [Source:RefSeq peptide;Acc:NP_776722]	98.9899	100	100	100	100	100	84.403	NaN
Chr2:94466801-94466900	2	94466801	94466900	E1BEL6_BOVIN	ENSBTAG00000011971	Uncharacterized protein [Source:UniProtKB/TrEMBL;Acc:E1BEL6]	100	80	100	NaN	100	100	78.5714	100
Chr2:94466901-94467000	2	94466901	94467000	E1BEL6_BOVIN	ENSBTAG00000011971	Uncharacterized protein [Source:UniProtKB/TrEMBL;Acc:E1BEL6]	50	100	100	NaN	100	0	100	100
Chr2:94467001-94467100	2	94467001	94467100	E1BEL6_BOVIN	ENSBTAG00000011971	Uncharacterized protein [Source:UniProtKB/TrEMBL;Acc:E1BEL6]	100	100	100	NaN	100	100	NaN	100
Chr2:94942401-94942500	2	94942401	94942500	GPR1	ENSBTAG00000017043	No description	100	100	78.5714	NaN	100	100	100	100
Chr2:95497401-95497500	2	95497401	95497500	MDH1B_BOVIN	ENSBTAG00000016192	Putative malate dehydrogenase 1B [Source:UniProtKB/Swiss-Prot;Acc:A3KMX7]	100	100	93.0769	100	100	100	94.2857	100
Chr2:95497501-95497600	2	95497501	95497600	MDH1B_BOVIN	ENSBTAG00000016192	Putative malate dehydrogenase 1B [Source:UniProtKB/Swiss-Prot;Acc:A3KMX7]	NaN	100	100	100	NaN	100	100	100
Chr2:95497601-95497700	2	95497601	95497700	MDH1B_BOVIN	ENSBTAG00000016192	Putative malate dehydrogenase 1B [Source:UniProtKB/Swiss-Prot;Acc:A3KMX7]	NaN	100	100	100	100	100	100	100
Chr2:95497701-95497800	2	95497701	95497800	MDH1B_BOVIN	ENSBTAG00000016192	Putative malate dehydrogenase 1B [Source:UniProtKB/Swiss-Prot;Acc:A3KMX7]	NaN	100	100	96.7742	75	100	100	100
Chr2:95497801-95497900	2	95497801	95497900	MDH1B_BOVIN	ENSBTAG00000016192	Putative malate dehydrogenase 1B [Source:UniProtKB/Swiss-Prot;Acc:A3KMX7]	NaN	100	95.4545	100	100	100	100	100
Chr2:95500901-95501000	2	95500901	95501000	F1N1T6_BOVIN	ENSBTAG00000016193	FAST kinase domain-containing protein 2 [Source:RefSeq peptide;Acc:NP_001095587]	100	100	100	NaN	100	100	100	100
Chr2:95501001-95501100	2	95501001	95501100	F1N1T6_BOVIN	ENSBTAG00000016193	FAST kinase domain-containing protein 2 [Source:RefSeq peptide;Acc:NP_001095587]	100	100	100	NaN	100	100	100	100
Chr2:95501101-95501200	2	95501101	95501200	F1N1T6_BOVIN	ENSBTAG00000016193	FAST kinase domain-containing protein 2 [Source:RefSeq peptide;Acc:NP_001095587]	100	NaN	100	100	NaN	100	100	100
Chr2:95835001-95835100	2	95835001	95835100	E1BNF7_BOVIN	ENSBTAG00000044097	Uncharacterized protein [Source:UniProtKB/TrEMBL;Acc:E1BNF7]	100	100	100	NaN	100	100	100	100
Chr2:95835401-95835500	2	95835401	95835500	E1BNF7_BOVIN	ENSBTAG00000044097	Uncharacterized protein [Source:UniProtKB/TrEMBL;Acc:E1BNF7]	100	98.1982	95.8333	100	100	100	100	100
Chr2:95835601-95835700	2	95835601	95835700	E1BNF7_BOVIN	ENSBTAG00000044097	Uncharacterized protein [Source:UniProtKB/TrEMBL;Acc:E1BNF7]	100	97	77.6623	100	100	100	97.6191	94.2188
Chr2:95835701-95835800	2	95835701	95835800	E1BNF7_BOVIN	ENSBTAG00000044097	Uncharacterized protein [Source:UniProtKB/TrEMBL;Acc:E1BNF7]	63.1579	58	86.6667	100	60	NaN	76.9444	100
Chr2:96866001-96866100	2	96866001	96866100	CRYGA	ENSBTAG00000046832	crystallin, gamma A [Source:HGNC Symbol;Acc:2408]	100	100	97.4026	NaN	94.4444	100	83.3333	100
Chr2:96866101-96866200	2	96866101	96866200	CRYGA	ENSBTAG00000046832	crystallin, gamma A [Source:HGNC Symbol;Acc:2408]	100	100	100	NaN	100	100	NaN	0
Chr2:98269701-98269800	2	98269701	98269800	Q1JPJ3_BOVIN	ENSBTAG00000047806	ribulose-phosphate 3-epimerase [Source:RefSeq peptide;Acc:NP_001091548]	100	100	100	NaN	100	100	90	NaN
Chr2:99702701-99702800	2	99702701	99702800	ENSBTAG00000012647	ENSBTAG00000012647	No description	100	100	100	NaN	100	100	98.0952	100
Chr2:99704001-99704100	2	99704001	99704100	ENSBTAG00000012647	ENSBTAG00000012647	No description	100	100	100	NaN	100	100	96.4286	100
Chr2:99704101-99704200	2	99704101	99704200	ENSBTAG00000012647	ENSBTAG00000012647	No description	80	85.1852	80	NaN	78.1818	79.1667	80	87.395
Chr2:100307801-100307900	2	100307801	100307900	E1BMX8_BOVIN	ENSBTAG00000005239	Uncharacterized protein [Source:UniProtKB/TrEMBL;Acc:E1BMX8]	80	87.9032	100	NaN	96.7965	89.375	100	100
Chr2:100307901-100308000	2	100307901	100308000	E1BMX8_BOVIN	ENSBTAG00000005239	Uncharacterized protein [Source:UniProtKB/TrEMBL;Acc:E1BMX8]	100	100	NaN	80	100	87.9167	100	89.5273
Chr2:100738101-100738200	2	100738101	100738200	ENSBTAG00000043939	ENSBTAG00000043939	No description	73.1343	100	100	NaN	100	100	100	100
Chr2:100738201-100738300	2	100738201	100738300	ENSBTAG00000043939	ENSBTAG00000043939	No description	99.2647	100	100	NaN	89.0909	100	100	98.3333
Chr2:100738301-100738400	2	100738301	100738400	ENSBTAG00000043939	ENSBTAG00000043939	No description	100	100	100	NaN	100	NaN	100	100
Chr2:105136901-105137000	2	105136901	105137000	F1MDP3_BOVIN	ENSBTAG00000003843	SWI/SNF-related matrix-associated actin-dependent regulator of chromatin subfamily A-like protein 1 [Source:RefSeq peptide;Acc:NP_788839]	100	100	100	100	NaN	100	100	100
Chr2:105137001-105137100	2	105137001	105137100	F1MDP3_BOVIN	ENSBTAG00000003843	SWI/SNF-related matrix-associated actin-dependent regulator of chromatin subfamily A-like protein 1 [Source:RefSeq peptide;Acc:NP_788839]	100	100	100	NaN	80	90.4412	95.2381	100
Chr2:105137101-105137200	2	105137101	105137200	F1MDP3_BOVIN	ENSBTAG00000003843	SWI/SNF-related matrix-associated actin-dependent regulator of chromatin subfamily A-like protein 1 [Source:RefSeq peptide;Acc:NP_788839]	88.8889	100	100	NaN	88.052	100	100	100
Chr2:105373501-105373600	2	105373501	105373600	ENSBTAG00000048210	ENSBTAG00000048210	No description	100	100	100	NaN	100	100	100	100
Chr2:105373601-105373700	2	105373601	105373700	ENSBTAG00000048210	ENSBTAG00000048210	No description	100	100	87.037	NaN	100	100	100	75
Chr2:105373701-105373800	2	105373701	105373800	ENSBTAG00000048210	ENSBTAG00000048210	No description	100	55.8824	100	NaN	100	100	72.2222	NaN
Chr2:105373901-105374000	2	105373901	105374000	ENSBTAG00000048210	ENSBTAG00000048210	No description	82.7381	100	100	NaN	100	100	88.4278	100
Chr2:105374001-105374100	2	105374001	105374100	ENSBTAG00000048210	ENSBTAG00000048210	No description	100	13.0435	98.0769	NaN	100	100	91.0714	96.6667
Chr2:105374101-105374200	2	105374101	105374200	ENSBTAG00000048210	ENSBTAG00000048210	No description	100	100	71.875	100	100	100	100	100
Chr2:105374201-105374300	2	105374201	105374300	ENSBTAG00000048210	ENSBTAG00000048210	No description	NaN	75	75	100	75	59.5885	75	79.4118
Chr2:105374301-105374400	2	105374301	105374400	ENSBTAG00000048210	ENSBTAG00000048210	No description	100	90	82.6087	NaN	90	100	83.3333	85.5072
Chr2:105374401-105374500	2	105374401	105374500	ENSBTAG00000048210	ENSBTAG00000048210	No description	100	66.6667	100	100	95.1443	96.7391	100	96.9231
Chr2:105374501-105374600	2	105374501	105374600	ENSBTAG00000048210	ENSBTAG00000048210	No description	100	100	92	75	85.8356	100	90.0794	100
Chr2:105374601-105374700	2	105374601	105374700	ENSBTAG00000048210	ENSBTAG00000048210	No description	88	100	100	100	70.3125	100	94.7952	95.4545
Chr2:105374701-105374800	2	105374701	105374800	ENSBTAG00000048210	ENSBTAG00000048210	No description	100	100	100	100	100	97.6415	97.2136	99.2188
Chr2:105374801-105374900	2	105374801	105374900	ENSBTAG00000048210	ENSBTAG00000048210	No description	94.5455	98	100	100	100	97.7778	97.9167	94.977
Chr2:105398901-105399000	2	105398901	105399000	IBP5_BOVIN	ENSBTAG00000007062	Insulin-like growth factor-binding protein 5 [Source:UniProtKB/Swiss-Prot;Acc:Q05717]	100	50	NaN	100	100	100	100	100
Chr2:105399001-105399100	2	105399001	105399100	IBP5_BOVIN	ENSBTAG00000007062	Insulin-like growth factor-binding protein 5 [Source:UniProtKB/Swiss-Prot;Acc:Q05717]	100	85	100	100	100	91.4634	100	100
Chr2:105399101-105399200	2	105399101	105399200	IBP5_BOVIN	ENSBTAG00000007062	Insulin-like growth factor-binding protein 5 [Source:UniProtKB/Swiss-Prot;Acc:Q05717]	0	100	100	100	100	100	100	100
Chr2:105399201-105399300	2	105399201	105399300	IBP5_BOVIN	ENSBTAG00000007062	Insulin-like growth factor-binding protein 5 [Source:UniProtKB/Swiss-Prot;Acc:Q05717]	100	50.505	100	100	89.0625	100	100	100
Chr2:105399301-105399400	2	105399301	105399400	IBP5_BOVIN	ENSBTAG00000007062	Insulin-like growth factor-binding protein 5 [Source:UniProtKB/Swiss-Prot;Acc:Q05717]	100	100	88	NaN	86.9565	100	100	100
Chr2:106734501-106734600	2	106734501	106734600	A1A4J4_BOVIN	ENSBTAG00000002485	tensin-1 [Source:RefSeq peptide;Acc:NP_777191]	100	100	100	NaN	100	NaN	100	100
Chr2:106906401-106906500	2	106906401	106906500	A6YM52_BOVIN	ENSBTAG00000038042	C-X-C chemokine receptor type 2 [Source:RefSeq peptide;Acc:NP_001094755]	100	100	96.6667	NaN	100	100	100	100
Chr2:106906501-106906600	2	106906501	106906600	A6YM52_BOVIN	ENSBTAG00000038042	C-X-C chemokine receptor type 2 [Source:RefSeq peptide;Acc:NP_001094755]	100	100	100	NaN	100	0	100	NaN
Chr2:106942801-106942900	2	106942801	106942900	CXCR2	ENSBTAG00000026753	C-X-C chemokine receptor type 2 [Source:RefSeq peptide;Acc:NP_776785]	94.2529	NaN	100	100	100	100	80.1515	96.9444
Chr2:107098701-107098800	2	107098701	107098800	E1BGR4_BOVIN	ENSBTAG00000003944	Uncharacterized protein [Source:UniProtKB/TrEMBL;Acc:E1BGR4]	100	100	100	NaN	100	100	97.9167	100
Chr2:107132301-107132400	2	107132301	107132400	E1BDE3_BOVIN	ENSBTAG00000008362	Uncharacterized protein [Source:UniProtKB/TrEMBL;Acc:E1BDE3]	100	100	85.7143	NaN	100	NaN	50	80
Chr2:107338701-107338800	2	107338701	107338800	ZNF142	ENSBTAG00000026772	No description	100	100	100	100	91.0345	100	99	100
Chr2:107338801-107338900	2	107338801	107338900	ZNF142	ENSBTAG00000026772	No description	100	100	NaN	100	100	NaN	100	91.5094
Chr2:107706401-107706500	2	107706401	107706500	CCDC108	ENSBTAG00000026751	coiled-coil domain containing 108 [Source:HGNC Symbol;Acc:25325]	NaN	100	66.6667	100	100	100	87.5	74.2857
Chr2:107706701-107706800	2	107706701	107706800	CCDC108	ENSBTAG00000026751	coiled-coil domain containing 108 [Source:HGNC Symbol;Acc:25325]	100	100	100	100	100	NaN	100	100
Chr2:107706801-107706900	2	107706801	107706900	CCDC108	ENSBTAG00000026751	coiled-coil domain containing 108 [Source:HGNC Symbol;Acc:25325]	100	89.4737	100	100	100	100	98.6111	100
Chr2:107706901-107707000	2	107706901	107707000	CCDC108	ENSBTAG00000026751	coiled-coil domain containing 108 [Source:HGNC Symbol;Acc:25325]	100	100	100	NaN	100	NaN	100	100
Chr2:107707001-107707100	2	107707001	107707100	CCDC108	ENSBTAG00000026751	coiled-coil domain containing 108 [Source:HGNC Symbol;Acc:25325]	100	100	100	NaN	100	NaN	100	100
Chr2:107843001-107843100	2	107843001	107843100	SLC23A3	ENSBTAG00000012618	No description	NaN	100	100	100	NaN	100	100	100
Chr2:108087301-108087400	2	108087301	108087400	SPEG	ENSBTAG00000046176	SPEG complex locus [Source:RefSeq peptide;Acc:NP_001135957]	100	NaN	100	100	100	66.6667	88.0952	100
Chr2:108166701-108166800	2	108166701	108166800	ACCN4	ENSBTAG00000020537	amiloride-sensitive cation channel 4, pituitary [Source:HGNC Symbol;Acc:21263]	100	0	100	100	100	100	100	100
Chr2:108166801-108166900	2	108166801	108166900	ACCN4	ENSBTAG00000020537	amiloride-sensitive cation channel 4, pituitary [Source:HGNC Symbol;Acc:21263]	100	94.4444	100	100	86.4342	NaN	100	94.7975
Chr2:108166901-108167000	2	108166901	108167000	ACCN4	ENSBTAG00000020537	amiloride-sensitive cation channel 4, pituitary [Source:HGNC Symbol;Acc:21263]	100	100	NaN	100	100	NaN	100	95.9459
Chr2:108227301-108227400	2	108227301	108227400	INHA_BOVIN	ENSBTAG00000009972	Inhibin alpha chain [Source:UniProtKB/Swiss-Prot;Acc:P07994]	100	100	100	100	89.2857	87.5	93.6508	93.8597
Chr2:110679501-110679600	2	110679501	110679600	ENSBTAG00000042746	ENSBTAG00000042746	No description	100	100	100	NaN	NaN	100	100	100
Chr2:111230601-111230700	2	111230601	111230700	F1MTX0_BOVIN	ENSBTAG00000009950	Uncharacterized protein [Source:UniProtKB/TrEMBL;Acc:F1MTX0]	28.5714	100	100	100	100	100	95	100
Chr2:111230701-111230800	2	111230701	111230800	F1MTX0_BOVIN	ENSBTAG00000009950	Uncharacterized protein [Source:UniProtKB/TrEMBL;Acc:F1MTX0]	100	NaN	100	100	77.9412	100	100	98.7857
Chr2:111230801-111230900	2	111230801	111230900	F1MTX0_BOVIN	ENSBTAG00000009950	Uncharacterized protein [Source:UniProtKB/TrEMBL;Acc:F1MTX0]	100	90	96.1309	100	96.7014	98.9305	97.9339	100
Chr2:111230901-111231000	2	111230901	111231000	F1MTX0_BOVIN	ENSBTAG00000009950	Uncharacterized protein [Source:UniProtKB/TrEMBL;Acc:F1MTX0]	100	100	100	100	100	100	100	100
Chr2:111231001-111231100	2	111231001	111231100	F1MTX0_BOVIN	ENSBTAG00000009950	Uncharacterized protein [Source:UniProtKB/TrEMBL;Acc:F1MTX0]	100	79	100	100	100	100	100	100
Chr2:111596901-111597000	2	111596901	111597000	Q2NKZ8_BOVIN	ENSBTAG00000000301	glycerol kinase [Source:RefSeq peptide;Acc:NP_001039902]	100	82.6087	100	NaN	100	100	100	98.0952
Chr2:111821701-111821800	2	111821701	111821800	ACSL3	ENSBTAG00000017258	No description	100	100	84.8485	NaN	100	100	100	100
Chr2:111821801-111821900	2	111821801	111821900	ACSL3	ENSBTAG00000017258	No description	100	98	100	NaN	99.5283	100	90.3986	100
Chr2:111821901-111822000	2	111821901	111822000	ACSL3	ENSBTAG00000017258	No description	100	91	100	NaN	100	100	96.4286	100
Chr2:111822101-111822200	2	111822101	111822200	ACSL3	ENSBTAG00000017258	No description	100	100	100	NaN	100	100	100	100
Chr2:111987701-111987800	2	111987701	111987800	A2VDV8_BOVIN	ENSBTAG00000006432	potassium voltage-gated channel subfamily E member 4 [Source:RefSeq peptide;Acc:NP_001075012]	100	91	90	100	97.7041	89.1304	96.5351	91.7778
Chr2:112674501-112674600	2	112674501	112674600	ENSBTAG00000027962	ENSBTAG00000027962	No description	100	63.4615	NaN	100	100	66.6667	100	100
Chr2:112674601-112674700	2	112674601	112674700	ENSBTAG00000027962	ENSBTAG00000027962	No description	60	100	100	100	100	84.3892	92.0914	93.125
Chr2:112674701-112674800	2	112674701	112674800	ENSBTAG00000027962	ENSBTAG00000027962	No description	100	100	100	100	89.7252	84.6618	98.184	91.978
Chr2:112674801-112674900	2	112674801	112674900	ENSBTAG00000027962	ENSBTAG00000027962	No description	NaN	98.3333	100	100	60	68.1818	100	50
Chr2:112675201-112675300	2	112675201	112675300	ENSBTAG00000027962	ENSBTAG00000027962	No description	100	100	100	NaN	100	100	100	NaN
Chr2:112900301-112900400	2	112900301	112900400	Q9N1C4_BOVIN	ENSBTAG00000008717	Nexin [Source:UniProtKB/TrEMBL;Acc:Q9N1C4]	100	100	100	100	100	100	100	58.3418
Chr2:112901001-112901100	2	112901001	112901100	Q9N1C4_BOVIN	ENSBTAG00000008717	Nexin [Source:UniProtKB/TrEMBL;Acc:Q9N1C4]	100	100	100	100	100	100	100	100
Chr2:112901101-112901200	2	112901101	112901200	Q9N1C4_BOVIN	ENSBTAG00000008717	Nexin [Source:UniProtKB/TrEMBL;Acc:Q9N1C4]	100	100	79.4872	100	100	100	98.2456	100
Chr2:112901201-112901300	2	112901201	112901300	Q9N1C4_BOVIN	ENSBTAG00000008717	Nexin [Source:UniProtKB/TrEMBL;Acc:Q9N1C4]	87.4905	100	80.7692	100	100	100	88.4127	92.2222
Chr2:112901301-112901400	2	112901301	112901400	Q9N1C4_BOVIN	ENSBTAG00000008717	Nexin [Source:UniProtKB/TrEMBL;Acc:Q9N1C4]	100	100	100	100	100	100	99.2064	99.6795
Chr2:112901401-112901500	2	112901401	112901500	Q9N1C4_BOVIN	ENSBTAG00000008717	Nexin [Source:UniProtKB/TrEMBL;Acc:Q9N1C4]	100	100	87.5	100	100	100	96	93.1818
Chr2:112901501-112901600	2	112901501	112901600	Q9N1C4_BOVIN	ENSBTAG00000008717	Nexin [Source:UniProtKB/TrEMBL;Acc:Q9N1C4]	40	78.2609	100	NaN	100	71.4286	100	100
Chr2:113891601-113891700	2	113891601	113891700	DOCK10	ENSBTAG00000000581	No description	100	100	NaN	100	100	100	100	95
Chr2:113891701-113891800	2	113891701	113891800	DOCK10	ENSBTAG00000000581	No description	100	100	96	98.8889	100	91.579	94.4019	100
Chr2:113891801-113891900	2	113891801	113891900	DOCK10	ENSBTAG00000000581	No description	100	100	70	64.5833	95.0938	100	68	100
Chr2:113891901-113892000	2	113891901	113892000	DOCK10	ENSBTAG00000000581	No description	50	100	55.2632	100	100	100	NaN	91.3889
Chr2:113892101-113892200	2	113892101	113892200	DOCK10	ENSBTAG00000000581	No description	100	100	100	100	100	73.0159	100	NaN
Chr2:113892201-113892300	2	113892201	113892300	DOCK10	ENSBTAG00000000581	No description	100	NaN	100	100	100	77.7778	100	100
Chr2:113892301-113892400	2	113892301	113892400	DOCK10	ENSBTAG00000000581	No description	100	NaN	98.8095	100	100	100	NaN	100
Chr2:114335901-114336000	2	114335901	114336000	F1MJF0_BOVIN	ENSBTAG00000019152	Uncharacterized protein [Source:UniProtKB/TrEMBL;Acc:F1MJF0]	100	100	100	100	100	100	96	100
Chr2:114336001-114336100	2	114336001	114336100	F1MJF0_BOVIN	ENSBTAG00000019152	Uncharacterized protein [Source:UniProtKB/TrEMBL;Acc:F1MJF0]	NaN	100	95.4545	100	100	100	98.7805	97.1983
Chr2:115531601-115531700	2	115531601	115531700	ENSBTAG00000044948	ENSBTAG00000044948	No description	100	100	100	NaN	100	NaN	100	100
Chr2:116645401-116645500	2	116645401	116645500	ENSBTAG00000007127	ENSBTAG00000007127	No description	100	100	NaN	100	100	100	100	100
Chr2:116645501-116645600	2	116645501	116645600	ENSBTAG00000007127	ENSBTAG00000007127	No description	100	97.8572	NaN	90.5	100	100	100	100
Chr2:116645701-116645800	2	116645701	116645800	ENSBTAG00000007127	ENSBTAG00000007127	No description	94	97	100	88.9546	95.5556	94.2414	98.3796	95.1389
Chr2:116645801-116645900	2	116645801	116645900	ENSBTAG00000007127	ENSBTAG00000007127	No description	97.0238	94.0972	100	100	100	100	100	95.5357
Chr2:116645901-116646000	2	116645901	116646000	ENSBTAG00000007127	ENSBTAG00000007127	No description	94.8718	94	100	96.8421	100	100	95.75	79.1363
Chr2:116646001-116646100	2	116646001	116646100	ENSBTAG00000007127	ENSBTAG00000007127	No description	73.6842	100	100	100	100	NaN	62.5	54.386
Chr2:116646101-116646200	2	116646101	116646200	ENSBTAG00000007127	ENSBTAG00000007127	No description	100	100	100	40	100	NaN	100	67.7966
Chr2:116646201-116646300	2	116646201	116646300	ENSBTAG00000007127	ENSBTAG00000007127	No description	100	98.6111	96	92.9803	95.3125	89.899	98.3696	99.1667
Chr2:116646301-116646400	2	116646301	116646400	ENSBTAG00000007127	ENSBTAG00000007127	No description	100	100	100	100	100	100	100	100
Chr2:116646401-116646500	2	116646401	116646500	ENSBTAG00000007127	ENSBTAG00000007127	No description	100	100	100	100	94.4	100	96	98.7805
Chr2:116646501-116646600	2	116646501	116646600	ENSBTAG00000007127	ENSBTAG00000007127	No description	90	100	93.3333	78.0977	95.9996	89.6094	95.0941	94.3347
Chr2:116646601-116646700	2	116646601	116646700	ENSBTAG00000007127	ENSBTAG00000007127	No description	100	100	91.115	78.9485	100	99.1597	96.6379	100
Chr2:116646701-116646800	2	116646701	116646800	ENSBTAG00000007127	ENSBTAG00000007127	No description	100	100	100	0	100	100	100	88.75
Chr2:116646801-116646900	2	116646801	116646900	ENSBTAG00000007127	ENSBTAG00000007127	No description	0	83	NaN	100	100	100	100	75.8242
Chr2:118065801-118065900	2	118065801	118065900	A0JNF5_BOVIN	ENSBTAG00000037640	PTB-containing, cubilin and LRP1-interacting protein [Source:RefSeq peptide;Acc:NP_001073052]	100	48.1481	100	0	100	NaN	100	76.1905
Chr2:118065901-118066000	2	118065901	118066000	A0JNF5_BOVIN	ENSBTAG00000037640	PTB-containing, cubilin and LRP1-interacting protein [Source:RefSeq peptide;Acc:NP_001073052]	96.3636	100	100	92.5	96.7172	100	100	100
Chr2:118066001-118066100	2	118066001	118066100	A0JNF5_BOVIN	ENSBTAG00000037640	PTB-containing, cubilin and LRP1-interacting protein [Source:RefSeq peptide;Acc:NP_001073052]	87.8676	90.7407	100	100	100	100	100	100
Chr2:118228101-118228200	2	118228101	118228200	F1N5P0_BOVIN	ENSBTAG00000016063	Uncharacterized protein [Source:UniProtKB/TrEMBL;Acc:F1N5P0]	100	100	100	100	66.6667	100	66.6667	90
Chr2:118228201-118228300	2	118228201	118228300	F1N5P0_BOVIN	ENSBTAG00000016063	Uncharacterized protein [Source:UniProtKB/TrEMBL;Acc:F1N5P0]	100	100	100	100	100	99.375	97.1428	100
Chr2:118846801-118846900	2	118846801	118846900	A3KMW8_BOVIN	ENSBTAG00000010338	F-box only protein 36 [Source:RefSeq peptide;Acc:NP_001076086]	100	100	100	100	100	100	NaN	100
Chr2:118848701-118848800	2	118848701	118848800	A3KMW8_BOVIN	ENSBTAG00000010338	F-box only protein 36 [Source:RefSeq peptide;Acc:NP_001076086]	100	100	NaN	100	100	NaN	71.4286	100
Chr2:118911201-118911300	2	118911201	118911300	B2DG24_BOVIN	ENSBTAG00000010344	Monocarboxylate transporter 14 [Source:UniProtKB/TrEMBL;Acc:B2DG24]	80	100	100	100	100	100	100	100
Chr2:118911301-118911400	2	118911301	118911400	B2DG24_BOVIN	ENSBTAG00000010344	Monocarboxylate transporter 14 [Source:UniProtKB/TrEMBL;Acc:B2DG24]	NaN	100	100	100	NaN	100	100	100
Chr2:119144001-119144100	2	119144001	119144100	ENSBTAG00000037989	ENSBTAG00000037989	No description	100	67	100	NaN	100	100	100	NaN
Chr2:119339101-119339200	2	119339101	119339200	CAB39_BOVIN	ENSBTAG00000040055	Calcium-binding protein 39 [Source:UniProtKB/Swiss-Prot;Acc:Q29RI6]	100	100	100	NaN	NaN	100	100	100
Chr2:119339201-119339300	2	119339201	119339300	CAB39_BOVIN	ENSBTAG00000040055	Calcium-binding protein 39 [Source:UniProtKB/Swiss-Prot;Acc:Q29RI6]	100	100	100	50	100	100	100	100
Chr2:119339301-119339400	2	119339301	119339400	CAB39_BOVIN	ENSBTAG00000040055	Calcium-binding protein 39 [Source:UniProtKB/Swiss-Prot;Acc:Q29RI6]	100	100	NaN	100	92.8571	90.9091	20	100
Chr2:119339401-119339500	2	119339401	119339500	CAB39_BOVIN	ENSBTAG00000040055	Calcium-binding protein 39 [Source:UniProtKB/Swiss-Prot;Acc:Q29RI6]	100	100	NaN	100	100	100	20	25
Chr2:119339501-119339600	2	119339501	119339600	CAB39_BOVIN	ENSBTAG00000040055	Calcium-binding protein 39 [Source:UniProtKB/Swiss-Prot;Acc:Q29RI6]	95.9627	100	80	50.2895	88.4709	84.9351	96.4286	80.2632
Chr2:119339601-119339700	2	119339601	119339700	CAB39_BOVIN	ENSBTAG00000040055	Calcium-binding protein 39 [Source:UniProtKB/Swiss-Prot;Acc:Q29RI6]	30.6108	0	NaN	53.2258	41.5528	50	81.8182	10.5263
Chr2:119655301-119655400	2	119655301	119655400	E1B7W2_BOVIN	ENSBTAG00000026710	Uncharacterized protein [Source:UniProtKB/TrEMBL;Acc:E1B7W2]	100	100	100	100	91.8367	100	77.7778	88.8889
Chr2:119655401-119655500	2	119655401	119655500	E1B7W2_BOVIN	ENSBTAG00000026710	Uncharacterized protein [Source:UniProtKB/TrEMBL;Acc:E1B7W2]	100	100	100	87.5	100	100	98.9583	100
Chr2:119720501-119720600	2	119720501	119720600	A7MBA2_BOVIN	ENSBTAG00000005119	26S proteasome non-ATPase regulatory subunit 1 [Source:RefSeq peptide;Acc:NP_001094547]	NaN	100	70.9091	50	33.3333	50	57.5	66.6667
Chr2:119720601-119720700	2	119720601	119720700	A7MBA2_BOVIN	ENSBTAG00000005119	26S proteasome non-ATPase regulatory subunit 1 [Source:RefSeq peptide;Acc:NP_001094547]	NaN	100	92.2222	100	100	100	100	100
Chr2:119788501-119788600	2	119788501	119788600	ARMC9_BOVIN	ENSBTAG00000018502	LisH domain-containing protein ARMC9 [Source:UniProtKB/Swiss-Prot;Acc:Q2KI89]	100	100	100	NaN	100	0	100	NaN
Chr2:120040601-120040700	2	120040601	120040700	E1B8K6_BOVIN	ENSBTAG00000016174	PREDICTED: Bos taurus nucleolin-like (LOC781533), miscRNA, [Source:RefSeq DNA;Acc:XR_083329]	NaN	100	100	100	100	100	95.8333	100
Chr2:120986801-120986900	2	120986801	120986900	ACHG_BOVIN	ENSBTAG00000045943	Acetylcholine receptor subunit gamma [Source:UniProtKB/Swiss-Prot;Acc:P13536]	100	90	100	NaN	100	100	100	100
Chr2:120986901-120987000	2	120986901	120987000	ACHG_BOVIN	ENSBTAG00000045943	Acetylcholine receptor subunit gamma [Source:UniProtKB/Swiss-Prot;Acc:P13536]	83	100	100	NaN	100	100	100	100
Chr2:121175601-121175700	2	121175601	121175700	E1BFG7_BOVIN	ENSBTAG00000004603	Uncharacterized protein [Source:UniProtKB/TrEMBL;Acc:E1BFG7]	100	0	100	NaN	100	100	100	NaN
Chr2:121175901-121176000	2	121175901	121176000	E1BFG7_BOVIN	ENSBTAG00000004603	Uncharacterized protein [Source:UniProtKB/TrEMBL;Acc:E1BFG7]	100	100	100	NaN	100	100	100	100
Chr2:121269701-121269800	2	121269701	121269800	ZNF362	ENSBTAG00000012629	No description	100	100	66.6667	NaN	100	100	88.8889	100
Chr2:121603101-121603200	2	121603101	121603200	TMM54_BOVIN	ENSBTAG00000008331	Transmembrane protein 54 [Source:UniProtKB/Swiss-Prot;Acc:Q3ZCD2]	100	100	NaN	100	77.2727	100	100	100
Chr2:121603201-121603300	2	121603201	121603300	TMM54_BOVIN	ENSBTAG00000008331	Transmembrane protein 54 [Source:UniProtKB/Swiss-Prot;Acc:Q3ZCD2]	100	100	100	98.8095	98.1707	100	100	90.9091
Chr2:121603401-121603500	2	121603401	121603500	TMM54_BOVIN	ENSBTAG00000008331	Transmembrane protein 54 [Source:UniProtKB/Swiss-Prot;Acc:Q3ZCD2]	100	100	NaN	100	100	NaN	100	100
Chr2:121780901-121781000	2	121780901	121781000	A8E4L9_BOVIN	ENSBTAG00000026684	syncoilin [Source:RefSeq peptide;Acc:NP_001103273]	100	0	100	100	100	100	100	100
Chr2:121781001-121781100	2	121781001	121781100	A8E4L9_BOVIN	ENSBTAG00000026684	syncoilin [Source:RefSeq peptide;Acc:NP_001103273]	100	100	75	100	100	87.5	100	94.7761
Chr2:121781101-121781200	2	121781101	121781200	A8E4L9_BOVIN	ENSBTAG00000026684	syncoilin [Source:RefSeq peptide;Acc:NP_001103273]	100	100	100	NaN	100	100	100	100
Chr2:121781201-121781300	2	121781201	121781300	A8E4L9_BOVIN	ENSBTAG00000026684	syncoilin [Source:RefSeq peptide;Acc:NP_001103273]	66.6667	NaN	100	100	100	90.4762	87.1765	100
Chr2:121977001-121977100	2	121977001	121977100	LOC789869	ENSBTAG00000046044	No description	100	100	100	NaN	0	NaN	100	100
Chr2:122005301-122005400	2	122005301	122005400	BSDC1_BOVIN	ENSBTAG00000020655	BSD domain-containing protein 1 [Source:UniProtKB/Swiss-Prot;Acc:Q3SX22]	100	97.6415	98.5294	100	100	100	100	99.4792
Chr2:122005401-122005500	2	122005401	122005500	BSDC1_BOVIN	ENSBTAG00000020655	BSD domain-containing protein 1 [Source:UniProtKB/Swiss-Prot;Acc:Q3SX22]	84.6581	100	100	NaN	100	98.807	96	98.9316
Chr2:122118301-122118400	2	122118301	122118400	A7MBE3_BOVIN	ENSBTAG00000002027	hypothetical protein LOC617897 [Source:RefSeq peptide;Acc:NP_001094738]	100	NaN	100	100	NaN	100	95.4545	94.8276
Chr2:122118401-122118500	2	122118401	122118500	A7MBE3_BOVIN	ENSBTAG00000002027	hypothetical protein LOC617897 [Source:RefSeq peptide;Acc:NP_001094738]	80	100	70.8333	100	NaN	100	100	96.6667
Chr2:122151301-122151400	2	122151301	122151400	CCDC28B	ENSBTAG00000015104	coiled-coil domain containing 28B [Source:HGNC Symbol;Acc:28163]	100	100	100	80	100	100	100	100
Chr2:122151601-122151700	2	122151601	122151700	CCDC28B	ENSBTAG00000015104	coiled-coil domain containing 28B [Source:HGNC Symbol;Acc:28163]	NaN	66.6667	100	100	100	100	100	NaN
Chr2:122155801-122155900	2	122155801	122155900	CCDC28B	ENSBTAG00000015104	coiled-coil domain containing 28B [Source:HGNC Symbol;Acc:28163]	90.3509	NaN	100	100	100	90	100	100
Chr2:122342901-122343000	2	122342901	122343000	ENSBTAG00000040518	ENSBTAG00000040518	No description	64.7673	100	100	100	NaN	100	79.1667	50
Chr2:122343101-122343200	2	122343101	122343200	ENSBTAG00000040518	ENSBTAG00000040518	No description	66.6667	100	NaN	100	NaN	100	97.3684	97.9167
Chr2:122349801-122349900	2	122349801	122349900	A6QL75_BOVIN	ENSBTAG00000039121	protein tyrosine phosphatase type IVA 3 [Source:RefSeq peptide;Acc:NP_001098468]	50	100	100	NaN	100	100	94.2308	96.4286
Chr2:122349901-122350000	2	122349901	122350000	A6QL75_BOVIN	ENSBTAG00000039121	protein tyrosine phosphatase type IVA 3 [Source:RefSeq peptide;Acc:NP_001098468]	100	100	100	NaN	100	NaN	100	100
Chr2:122503101-122503200	2	122503101	122503200	BAI2	ENSBTAG00000010657	brain-specific angiogenesis inhibitor 2 [Source:HGNC Symbol;Acc:944]	100	79	100	NaN	88.8889	NaN	100	100
Chr2:122622901-122623000	2	122622901	122623000	A5D7S6_BOVIN	ENSBTAG00000010378	peflin [Source:RefSeq peptide;Acc:NP_001091461]	100	100	93.3333	NaN	95.3846	100	100	100
Chr2:122758501-122758600	2	122758501	122758600	FABPH_BOVIN	ENSBTAG00000016819	Fatty acid-binding protein, heart [Source:UniProtKB/Swiss-Prot;Acc:P10790]	100	100	90.625	100	100	100	100	100
Chr2:122974201-122974300	2	122974201	122974300	NKAIN1	ENSBTAG00000020159	No description	100	NaN	100	50	100	100	100	NaN
Chr2:122974301-122974400	2	122974301	122974400	NKAIN1	ENSBTAG00000020159	No description	NaN	100	94.5	100	50	88.2353	100	100
Chr2:123151301-123151400	2	123151301	123151400	E1BE82_BOVIN	ENSBTAG00000018979	Uncharacterized protein [Source:UniProtKB/TrEMBL;Acc:E1BE82]	100	100	100	100	100	100	100	100
Chr2:123191301-123191400	2	123191301	123191400	E1BE82_BOVIN	ENSBTAG00000018979	Uncharacterized protein [Source:UniProtKB/TrEMBL;Acc:E1BE82]	100	NaN	100	90.7407	97.2222	96.6622	NaN	100
Chr2:125500401-125500500	2	125500401	125500500	ENSBTAG00000046681	ENSBTAG00000046681	No description	100	100	77.7778	NaN	100	100	86.25	100
Chr2:125500701-125500800	2	125500701	125500800	ENSBTAG00000046681	ENSBTAG00000046681	No description	50	100	95	0	75	NaN	100	100
Chr2:125500801-125500900	2	125500801	125500900	ENSBTAG00000046681	ENSBTAG00000046681	No description	99.4444	100	90	100	100	100	85	100
Chr2:125784201-125784300	2	125784201	125784300	PTAFR_BOVIN	ENSBTAG00000027051	Platelet-activating factor receptor [Source:UniProtKB/Swiss-Prot;Acc:Q9TTY5]	NaN	100	100	100	100	100	100	NaN
Chr2:125784301-125784400	2	125784301	125784400	PTAFR_BOVIN	ENSBTAG00000027051	Platelet-activating factor receptor [Source:UniProtKB/Swiss-Prot;Acc:Q9TTY5]	NaN	100	100	100	57.6087	98.0769	86.25	100
Chr2:125898101-125898200	2	125898101	125898200	EYA3	ENSBTAG00000043989	No description	100	100	100	NaN	100	100	100	100
Chr2:126016201-126016300	2	126016201	126016300	A6QQN6_BOVIN	ENSBTAG00000012997	acid sphingomyelinase-like phosphodiesterase 3b [Source:RefSeq peptide;Acc:NP_001093849]	72.2222	75	100	NaN	75	74.537	75	79.1667
Chr2:126016301-126016400	2	126016301	126016400	A6QQN6_BOVIN	ENSBTAG00000012997	acid sphingomyelinase-like phosphodiesterase 3b [Source:RefSeq peptide;Acc:NP_001093849]	100	100	100	NaN	100	100	100	100
Chr2:126029201-126029300	2	126029201	126029300	Q2KI86_BOVIN	ENSBTAG00000006225	replication protein A2, 32kDa [Source:RefSeq peptide;Acc:NP_001039449]	100	100	100	100	100	100	NaN	100
Chr2:126101201-126101300	2	126101201	126101300	F1MNM0_BOVIN	ENSBTAG00000003867	Uncharacterized protein [Source:UniProtKB/TrEMBL;Acc:F1MNM0]	NaN	100	100	100	100	NaN	100	76.6667
Chr2:126101301-126101400	2	126101301	126101400	F1MNM0_BOVIN	ENSBTAG00000003867	Uncharacterized protein [Source:UniProtKB/TrEMBL;Acc:F1MNM0]	100	96	94	100	86.157	92.4977	81.3702	100
Chr2:126101401-126101500	2	126101401	126101500	F1MNM0_BOVIN	ENSBTAG00000003867	Uncharacterized protein [Source:UniProtKB/TrEMBL;Acc:F1MNM0]	100	94.1176	79.2614	100	91.2879	96.4461	56.25	96.4103
Chr2:126349001-126349100	2	126349001	126349100	E1BE19_BOVIN	ENSBTAG00000037456	Uncharacterized protein [Source:UniProtKB/TrEMBL;Acc:E1BE19]	100	100	100	NaN	100	100	100	50
Chr2:126349101-126349200	2	126349101	126349200	E1BE19_BOVIN	ENSBTAG00000037456	Uncharacterized protein [Source:UniProtKB/TrEMBL;Acc:E1BE19]	100	100	100	100	100	100	90.9091	100
Chr2:126349301-126349400	2	126349301	126349400	E1BE19_BOVIN	ENSBTAG00000037456	Uncharacterized protein [Source:UniProtKB/TrEMBL;Acc:E1BE19]	100	NaN	100	100	100	100	100	NaN
Chr2:126909101-126909200	2	126909101	126909200	F1N4U5_BOVIN	ENSBTAG00000014849	G patch domain-containing protein 3 [Source:RefSeq peptide;Acc:NP_001092442]	NaN	100	100	100	100	100	100	91.0256
Chr2:126909201-126909300	2	126909201	126909300	F1N4U5_BOVIN	ENSBTAG00000014849	G patch domain-containing protein 3 [Source:RefSeq peptide;Acc:NP_001092442]	NaN	100	100	100	100	80	90	92.3809
Chr2:126909401-126909500	2	126909401	126909500	F1N4U5_BOVIN	ENSBTAG00000014849	G patch domain-containing protein 3 [Source:RefSeq peptide;Acc:NP_001092442]	100	100	NaN	100	100	NaN	90	100
Chr2:126965901-126966000	2	126965901	126966000	LOC100337343	ENSBTAG00000046672	No description	100	100	100	NaN	83.3333	21.4286	96	98.7698
Chr2:127637001-127637100	2	127637001	127637100	SLC30A2	ENSBTAG00000006355	No description	100	100	100	100	100	100	100	100
Chr2:128272801-128272900	2	128272801	128272900	Q17QR3_BOVIN	ENSBTAG00000001296	transmembrane protein 50A [Source:RefSeq peptide;Acc:NP_001068631]	100	100	100	100	93.4343	98.5507	94.2501	75
Chr2:128272901-128273000	2	128272901	128273000	Q17QR3_BOVIN	ENSBTAG00000001296	transmembrane protein 50A [Source:RefSeq peptide;Acc:NP_001068631]	100	100	100	NaN	100	100	93.3333	100
Chr2:129020001-129020100	2	129020001	129020100	RCAN3_BOVIN	ENSBTAG00000017452	Calcipressin-3 [Source:UniProtKB/Swiss-Prot;Acc:Q2KIA1]	100	100	100	80	100	100	96.3636	92.9495
Chr2:129020101-129020200	2	129020101	129020200	RCAN3_BOVIN	ENSBTAG00000017452	Calcipressin-3 [Source:UniProtKB/Swiss-Prot;Acc:Q2KIA1]	100	100	100	100	100	100	95.4545	100
Chr2:129091101-129091200	2	129091101	129091200	E1BLE7_BOVIN	ENSBTAG00000013048	Uncharacterized protein [Source:UniProtKB/TrEMBL;Acc:E1BLE7]	100	100	100	NaN	100	100	100	100
Chr2:129091201-129091300	2	129091201	129091300	E1BLE7_BOVIN	ENSBTAG00000013048	Uncharacterized protein [Source:UniProtKB/TrEMBL;Acc:E1BLE7]	100	100	94.2857	NaN	100	NaN	100	100
Chr2:129185401-129185500	2	129185401	129185500	F1N451_BOVIN	ENSBTAG00000019791	Uncharacterized protein [Source:UniProtKB/TrEMBL;Acc:F1N451]	96.2963	100	100	NaN	100	NaN	97.5	100
Chr2:129294001-129294100	2	129294001	129294100	ENSBTAG00000045407	ENSBTAG00000045407	No description	100	100	95.5556	NaN	100	100	100	96.9087
Chr2:129294101-129294200	2	129294101	129294200	ENSBTAG00000045407	ENSBTAG00000045407	No description	100	100	66.6667	NaN	100	90.4762	66.6667	100
Chr2:129650701-129650800	2	129650701	129650800	FUCO_BOVIN	ENSBTAG00000030434	Tissue alpha-L-fucosidase [Source:UniProtKB/Swiss-Prot;Acc:Q2KIM0]	100	100	100	100	NaN	100	100	100
Chr2:129650801-129650900	2	129650801	129650900	FUCO_BOVIN	ENSBTAG00000030434	Tissue alpha-L-fucosidase [Source:UniProtKB/Swiss-Prot;Acc:Q2KIM0]	100	100	100	NaN	100	NaN	100	92.8571
Chr2:129650901-129651000	2	129650901	129651000	FUCO_BOVIN	ENSBTAG00000030434	Tissue alpha-L-fucosidase [Source:UniProtKB/Swiss-Prot;Acc:Q2KIM0]	100	100	100	NaN	100	100	96.4706	100
Chr2:129651001-129651100	2	129651001	129651100	FUCO_BOVIN	ENSBTAG00000030434	Tissue alpha-L-fucosidase [Source:UniProtKB/Swiss-Prot;Acc:Q2KIM0]	100	NaN	100	100	100	NaN	83.3333	100
Chr2:129651101-129651200	2	129651101	129651200	FUCO_BOVIN	ENSBTAG00000030434	Tissue alpha-L-fucosidase [Source:UniProtKB/Swiss-Prot;Acc:Q2KIM0]	100	100	100	NaN	100	NaN	100	100
Chr2:129667301-129667400	2	129667301	129667400	FUCO_BOVIN	ENSBTAG00000030434	Tissue alpha-L-fucosidase [Source:UniProtKB/Swiss-Prot;Acc:Q2KIM0]	100	100	100	NaN	100	100	100	100
Chr2:129667801-129667900	2	129667801	129667900	FUCO_BOVIN	ENSBTAG00000030434	Tissue alpha-L-fucosidase [Source:UniProtKB/Swiss-Prot;Acc:Q2KIM0]	100	NaN	100	100	100	100	100	100
Chr2:130359001-130359100	2	130359001	130359100	F1N6F0_BOVIN	ENSBTAG00000009502	Uncharacterized protein [Source:UniProtKB/TrEMBL;Acc:F1N6F0]	100	50	NaN	100	NaN	100	87.5	100
Chr2:130359101-130359200	2	130359101	130359200	F1N6F0_BOVIN	ENSBTAG00000009502	Uncharacterized protein [Source:UniProtKB/TrEMBL;Acc:F1N6F0]	100	NaN	100	100	NaN	100	100	100
Chr2:130359201-130359300	2	130359201	130359300	F1N6F0_BOVIN	ENSBTAG00000009502	Uncharacterized protein [Source:UniProtKB/TrEMBL;Acc:F1N6F0]	100	NaN	100	100	100	94.8718	100	87.037
Chr2:130359301-130359400	2	130359301	130359400	F1N6F0_BOVIN	ENSBTAG00000009502	Uncharacterized protein [Source:UniProtKB/TrEMBL;Acc:F1N6F0]	100	100	100	NaN	100	100	98	100
Chr2:130465601-130465700	2	130465601	130465700	LACTBL1	ENSBTAG00000030413	No description	100	NaN	85.1852	100	100	75	100	NaN
Chr2:130783501-130783600	2	130783501	130783600	Q1RMH5_BOVIN	ENSBTAG00000011193	C1QC protein [Source:UniProtKB/TrEMBL;Acc:Q1RMH5]	100	NaN	100	100	100	NaN	100	100
Chr2:130784101-130784200	2	130784101	130784200	Q1RMH5_BOVIN	ENSBTAG00000011193	C1QC protein [Source:UniProtKB/TrEMBL;Acc:Q1RMH5]	100	100	NaN	100	100	100	100	86.7188
Chr2:130796501-130796600	2	130796501	130796600	C1QA_BOVIN	ENSBTAG00000007153	Complement C1q subcomponent subunit A [Source:UniProtKB/Swiss-Prot;Acc:Q5E9E3]	100	NaN	100	100	75	100	100	100
Chr2:130902401-130902500	2	130902401	130902500	ZBTB40	ENSBTAG00000016448	No description	100	NaN	100	100	66.6667	100	82.0513	100
Chr2:130902901-130903000	2	130902901	130903000	ZBTB40	ENSBTAG00000016448	No description	100	100	NaN	100	100	NaN	97.6191	83.7251
Chr2:130903001-130903100	2	130903001	130903100	ZBTB40	ENSBTAG00000016448	No description	100	100	100	100	100	100	97.2222	100
Chr2:130903101-130903200	2	130903101	130903200	ZBTB40	ENSBTAG00000016448	No description	100	100	100	100	100	100	NaN	100
Chr2:130903301-130903400	2	130903301	130903400	ZBTB40	ENSBTAG00000016448	No description	100	100	100	50	100	100	97.3684	100
Chr2:130903701-130903800	2	130903701	130903800	ZBTB40	ENSBTAG00000016448	No description	100	100	NaN	100	100	100	100	95.8333
Chr2:131334601-131334700	2	131334601	131334700	ENSBTAG00000042891	ENSBTAG00000042891	No description	100	NaN	100	100	94.1176	100	100	100
Chr2:131416001-131416100	2	131416001	131416100	A6QNN4_BOVIN	ENSBTAG00000040602	hypothetical protein LOC515042 [Source:RefSeq peptide;Acc:NP_001098840]	100	100	100	NaN	100	NaN	100	100
Chr2:131658501-131658600	2	131658501	131658600	USP48	ENSBTAG00000006940	No description	75.9259	100	100	NaN	100	NaN	100	100
Chr2:131658601-131658700	2	131658601	131658700	USP48	ENSBTAG00000006940	No description	100	100	100	NaN	100	NaN	83.3333	100
Chr2:131813501-131813600	2	131813501	131813600	PPBT_BOVIN	ENSBTAG00000008951	Alkaline phosphatase, tissue-nonspecific isozyme [Source:UniProtKB/Swiss-Prot;Acc:P09487]	100	100	100	NaN	NaN	100	100	100
Chr2:131813601-131813700	2	131813601	131813700	PPBT_BOVIN	ENSBTAG00000008951	Alkaline phosphatase, tissue-nonspecific isozyme [Source:UniProtKB/Swiss-Prot;Acc:P09487]	100	100	100	NaN	NaN	100	100	100
Chr2:131813701-131813800	2	131813701	131813800	PPBT_BOVIN	ENSBTAG00000008951	Alkaline phosphatase, tissue-nonspecific isozyme [Source:UniProtKB/Swiss-Prot;Acc:P09487]	100	100	100	NaN	NaN	100	100	100
Chr2:132521501-132521600	2	132521501	132521600	E1BA40_BOVIN	ENSBTAG00000001082	Uncharacterized protein [Source:UniProtKB/TrEMBL;Acc:E1BA40]	100	100	100	NaN	100	NaN	75	100
Chr2:132522601-132522700	2	132522601	132522700	E1BA40_BOVIN	ENSBTAG00000001082	Uncharacterized protein [Source:UniProtKB/TrEMBL;Acc:E1BA40]	97.2222	100	100	NaN	85.2941	NaN	85.7143	100
Chr2:132531501-132531600	2	132531501	132531600	KIF17	ENSBTAG00000017644	kinesin-like protein KIF17 [Source:RefSeq peptide;Acc:NP_001098682]	NaN	100	100	100	50	66.6667	100	99.2424
Chr2:132531601-132531700	2	132531601	132531700	KIF17	ENSBTAG00000017644	kinesin-like protein KIF17 [Source:RefSeq peptide;Acc:NP_001098682]	100	100	100	NaN	100	100	100	100
Chr2:132531701-132531800	2	132531701	132531800	KIF17	ENSBTAG00000017644	kinesin-like protein KIF17 [Source:RefSeq peptide;Acc:NP_001098682]	100	NaN	100	100	75.8333	NaN	89.7436	100
Chr2:132531901-132532000	2	132531901	132532000	KIF17	ENSBTAG00000017644	kinesin-like protein KIF17 [Source:RefSeq peptide;Acc:NP_001098682]	100	100	100	NaN	100	100	100	100
Chr2:133069701-133069800	2	133069701	133069800	UBXN10	ENSBTAG00000040547	No description	100	100	100	100	100	100	100	100
Chr2:133069801-133069900	2	133069801	133069900	UBXN10	ENSBTAG00000040547	No description	100	100	100	91.6667	100	100	100	100
Chr2:133069901-133070000	2	133069901	133070000	UBXN10	ENSBTAG00000040547	No description	100	100	100	100	100	100	100	100
Chr2:133288701-133288800	2	133288701	133288800	PA2GA_BOVIN	ENSBTAG00000005759	Phospholipase A2, membrane associated [Source:UniProtKB/Swiss-Prot;Acc:Q56JZ2]	100	100	100	NaN	65.0794	100	100	100
Chr2:133289001-133289100	2	133289001	133289100	PA2GA_BOVIN	ENSBTAG00000005759	Phospholipase A2, membrane associated [Source:UniProtKB/Swiss-Prot;Acc:Q56JZ2]	75	NaN	100	62.963	65.3846	100	77.0588	100
Chr2:133371901-133372000	2	133371901	133372000	PLA2G2E	ENSBTAG00000004418	No description	66.6667	100	100	100	100	50	70	100
Chr2:133372101-133372200	2	133372101	133372200	PLA2G2E	ENSBTAG00000004418	No description	66.6667	NaN	0	74.0741	75	66.6667	94.6428	100
Chr2:133372701-133372800	2	133372701	133372800	PLA2G2E	ENSBTAG00000004418	No description	100	75	100	NaN	100	NaN	100	100
Chr2:133417601-133417700	2	133417601	133417700	E1BDM3_BOVIN	ENSBTAG00000017108	Uncharacterized protein [Source:UniProtKB/TrEMBL;Acc:E1BDM3]	100	100	50	NaN	100	100	100	100
Chr2:133417701-133417800	2	133417701	133417800	E1BDM3_BOVIN	ENSBTAG00000017108	Uncharacterized protein [Source:UniProtKB/TrEMBL;Acc:E1BDM3]	100	100	94.5455	NaN	100	80	100	100
Chr2:133417801-133417900	2	133417801	133417900	E1BDM3_BOVIN	ENSBTAG00000017108	Uncharacterized protein [Source:UniProtKB/TrEMBL;Acc:E1BDM3]	NaN	100	100	100	NaN	100	100	100
Chr2:133624601-133624700	2	133624601	133624700	E1BE22_BOVIN	ENSBTAG00000007996	Uncharacterized protein [Source:UniProtKB/TrEMBL;Acc:E1BE22]	94.3262	NaN	100	92.2222	100	66.6667	100	100
Chr2:133635501-133635600	2	133635501	133635600	F1MNJ9_BOVIN	ENSBTAG00000005140	Uncharacterized protein [Source:UniProtKB/TrEMBL;Acc:F1MNJ9]	88.421	NaN	75	100	96	100	100	100
Chr2:133635701-133635800	2	133635701	133635800	F1MNJ9_BOVIN	ENSBTAG00000005140	Uncharacterized protein [Source:UniProtKB/TrEMBL;Acc:F1MNJ9]	80.6452	NaN	0	80	87.5	80	91.6667	77.7778
Chr2:133678601-133678700	2	133678601	133678700	ENSBTAG00000044904	ENSBTAG00000044904	No description	100	100	NaN	97.2833	99.4118	100	100	100
Chr2:133678701-133678800	2	133678701	133678800	ENSBTAG00000044904	ENSBTAG00000044904	No description	74.0741	100	NaN	100	100	100	100	100
Chr2:133680301-133680400	2	133680301	133680400	ENSBTAG00000044904	ENSBTAG00000044904	No description	100	100	25	100	NaN	100	100	100
Chr2:133680401-133680500	2	133680401	133680500	ENSBTAG00000044904	ENSBTAG00000044904	No description	86.554	77.193	98	100	100	NaN	100	97.5881
Chr2:133952601-133952700	2	133952601	133952700	F1MZC0_BOVIN	ENSBTAG00000012289	aflatoxin B1 aldehyde reductase member 2 [Source:RefSeq peptide;Acc:NP_001095419]	100	NaN	100	100	100	NaN	100	100
Chr2:133984501-133984600	2	133984501	133984600	ENSBTAG00000026758	ENSBTAG00000026758	No description	100	100	100	66.6667	100	100	100	100
Chr2:133984801-133984900	2	133984801	133984900	ENSBTAG00000026758	ENSBTAG00000026758	No description	100	100	100	0	100	NaN	100	0
Chr2:133997001-133997100	2	133997001	133997100	MRT4_BOVIN	ENSBTAG00000011951	mRNA turnover protein 4 homolog [Source:UniProtKB/Swiss-Prot;Acc:A4FV84]	100	100	100	NaN	100	100	95.4545	100
Chr2:133997201-133997300	2	133997201	133997300	MRT4_BOVIN	ENSBTAG00000011951	mRNA turnover protein 4 homolog [Source:UniProtKB/Swiss-Prot;Acc:A4FV84]	100	100	100	100	100	NaN	100	100
Chr2:134389401-134389500	2	134389401	134389500	TAS1R2	ENSBTAG00000015246	No description	100	100	100	NaN	NaN	100	100	100
Chr2:134780201-134780300	2	134780201	134780300	KLHDC7A	ENSBTAG00000030322	No description	100	100	81.4815	97.5	100	98.8889	62.963	100
Chr2:134780301-134780400	2	134780301	134780400	KLHDC7A	ENSBTAG00000030322	No description	66.6667	100	100	100	100	100	100	100
Chr2:134780401-134780500	2	134780401	134780500	KLHDC7A	ENSBTAG00000030322	No description	100	NaN	79.1667	97.2727	100	100	100	89.1346
Chr2:134780501-134780600	2	134780501	134780600	KLHDC7A	ENSBTAG00000030322	No description	100	100	100	85.0877	100	100	87.8788	89.6552
Chr2:134780601-134780700	2	134780601	134780700	KLHDC7A	ENSBTAG00000030322	No description	100	100	100	100	100	100	100	100
Chr2:134911601-134911700	2	134911601	134911700	F1MIH0_BOVIN	ENSBTAG00000019172	Uncharacterized protein [Source:UniProtKB/TrEMBL;Acc:F1MIH0]	NaN	67	88	100	100	100	100	NaN
Chr2:134911701-134911800	2	134911701	134911800	F1MIH0_BOVIN	ENSBTAG00000019172	Uncharacterized protein [Source:UniProtKB/TrEMBL;Acc:F1MIH0]	100	NaN	100	100	100	100	100	100
Chr2:134912301-134912400	2	134912301	134912400	F1MIH0_BOVIN	ENSBTAG00000019172	Uncharacterized protein [Source:UniProtKB/TrEMBL;Acc:F1MIH0]	100	NaN	100	100	100	NaN	100	100
Chr2:134912401-134912500	2	134912401	134912500	F1MIH0_BOVIN	ENSBTAG00000019172	Uncharacterized protein [Source:UniProtKB/TrEMBL;Acc:F1MIH0]	100	96.9697	100	100	100	NaN	87.8291	100
Chr2:134912501-134912600	2	134912501	134912600	F1MIH0_BOVIN	ENSBTAG00000019172	Uncharacterized protein [Source:UniProtKB/TrEMBL;Acc:F1MIH0]	100	54.5455	100	50	80	NaN	65	50
Chr2:135422601-135422700	2	135422601	135422700	E1BJF5_BOVIN	ENSBTAG00000006438	Uncharacterized protein [Source:UniProtKB/TrEMBL;Acc:E1BJF5]	75	NaN	100	100	100	100	NaN	90
Chr2:135422801-135422900	2	135422801	135422900	E1BJF5_BOVIN	ENSBTAG00000006438	Uncharacterized protein [Source:UniProtKB/TrEMBL;Acc:E1BJF5]	100	67	100	100	100	0	50	100
Chr2:135423101-135423200	2	135423101	135423200	E1BJF5_BOVIN	ENSBTAG00000006438	Uncharacterized protein [Source:UniProtKB/TrEMBL;Acc:E1BJF5]	NaN	100	100	0	85.9649	NaN	100	100
Chr2:135423201-135423300	2	135423201	135423300	E1BJF5_BOVIN	ENSBTAG00000006438	Uncharacterized protein [Source:UniProtKB/TrEMBL;Acc:E1BJF5]	100	100	100	NaN	100	NaN	100	100
Chr2:135423701-135423800	2	135423701	135423800	E1BJF5_BOVIN	ENSBTAG00000006438	Uncharacterized protein [Source:UniProtKB/TrEMBL;Acc:E1BJF5]	95	100	69	NaN	94.6428	71.4286	79.5436	90.4165
Chr2:135423801-135423900	2	135423801	135423900	E1BJF5_BOVIN	ENSBTAG00000006438	Uncharacterized protein [Source:UniProtKB/TrEMBL;Acc:E1BJF5]	100	66.6667	100	NaN	100	NaN	95.4643	96
Chr2:135423901-135424000	2	135423901	135424000	E1BJF5_BOVIN	ENSBTAG00000006438	Uncharacterized protein [Source:UniProtKB/TrEMBL;Acc:E1BJF5]	100	100	86.1111	100	66.6667	66.6667	91.25	100
Chr2:135424001-135424100	2	135424001	135424100	E1BJF5_BOVIN	ENSBTAG00000006438	Uncharacterized protein [Source:UniProtKB/TrEMBL;Acc:E1BJF5]	100	36	100	100	100	NaN	79.6154	100
Chr2:135833801-135833900	2	135833801	135833900	F1N404_BOVIN	ENSBTAG00000038945	Uncharacterized protein [Source:UniProtKB/TrEMBL;Acc:F1N404]	100	100	NaN	100	NaN	0	100	100
Chr2:135864901-135865000	2	135864901	135865000	E1BCN3_BOVIN	ENSBTAG00000012052	Uncharacterized protein [Source:UniProtKB/TrEMBL;Acc:E1BCN3]	100	100	100	NaN	100	100	NaN	100
Chr2:135865001-135865100	2	135865001	135865100	E1BCN3_BOVIN	ENSBTAG00000012052	Uncharacterized protein [Source:UniProtKB/TrEMBL;Acc:E1BCN3]	100	50	100	100	NaN	100	100	100
Chr2:135865201-135865300	2	135865201	135865300	E1BCN3_BOVIN	ENSBTAG00000012052	Uncharacterized protein [Source:UniProtKB/TrEMBL;Acc:E1BCN3]	81	95	100	100	100	86.6071	100	92.1973
Chr2:135865301-135865400	2	135865301	135865400	E1BCN3_BOVIN	ENSBTAG00000012052	Uncharacterized protein [Source:UniProtKB/TrEMBL;Acc:E1BCN3]	88.0952	100	100	83.3333	NaN	100	100	81.6931
Chr2:135865401-135865500	2	135865401	135865500	E1BCN3_BOVIN	ENSBTAG00000012052	Uncharacterized protein [Source:UniProtKB/TrEMBL;Acc:E1BCN3]	100	50	100	0	NaN	91.3043	91.9704	100
Chr2:135865501-135865600	2	135865501	135865600	E1BCN3_BOVIN	ENSBTAG00000012052	Uncharacterized protein [Source:UniProtKB/TrEMBL;Acc:E1BCN3]	100	100	100	100	NaN	100	100	100
Chr2:135865701-135865800	2	135865701	135865800	E1BCN3_BOVIN	ENSBTAG00000012052	Uncharacterized protein [Source:UniProtKB/TrEMBL;Acc:E1BCN3]	88	NaN	100	100	100	87.7041	95.4545	88.8889
Chr2:135865801-135865900	2	135865801	135865900	E1BCN3_BOVIN	ENSBTAG00000012052	Uncharacterized protein [Source:UniProtKB/TrEMBL;Acc:E1BCN3]	NaN	66.6667	69.418	100	83.3333	66	NaN	94.679
Chr2:135865901-135866000	2	135865901	135866000	E1BCN3_BOVIN	ENSBTAG00000012052	Uncharacterized protein [Source:UniProtKB/TrEMBL;Acc:E1BCN3]	93.5065	100	100	99.495	100	90.9091	100	100
Chr2:135866001-135866100	2	135866001	135866100	E1BCN3_BOVIN	ENSBTAG00000012052	Uncharacterized protein [Source:UniProtKB/TrEMBL;Acc:E1BCN3]	100	66.6667	80	100	NaN	87.1795	77.551	86.5268
Chr2:135866101-135866200	2	135866101	135866200	E1BCN3_BOVIN	ENSBTAG00000012052	Uncharacterized protein [Source:UniProtKB/TrEMBL;Acc:E1BCN3]	80.3572	100	100	100	94.3966	100	98.1707	100
Chr2:135866301-135866400	2	135866301	135866400	E1BCN3_BOVIN	ENSBTAG00000012052	Uncharacterized protein [Source:UniProtKB/TrEMBL;Acc:E1BCN3]	100	100	77.7778	100	100	86.8056	100	97.7778
Chr2:135866401-135866500	2	135866401	135866500	E1BCN3_BOVIN	ENSBTAG00000012052	Uncharacterized protein [Source:UniProtKB/TrEMBL;Acc:E1BCN3]	100	100	75.9615	100	89.3874	100	97.7273	100
Chr2:135866601-135866700	2	135866601	135866700	E1BCN3_BOVIN	ENSBTAG00000012052	Uncharacterized protein [Source:UniProtKB/TrEMBL;Acc:E1BCN3]	95.8333	92.8571	100	85.7143	88.4407	87.5	100	87.5
Chr2:135866701-135866800	2	135866701	135866800	E1BCN3_BOVIN	ENSBTAG00000012052	Uncharacterized protein [Source:UniProtKB/TrEMBL;Acc:E1BCN3]	100	100	100	100	100	100	100	100
Chr2:136043401-136043500	2	136043401	136043500	ENSBTAG00000043637	ENSBTAG00000043637	No description	NaN	100	100	100	100	NaN	100	98.0392
Chr2:136044401-136044500	2	136044401	136044500	ENSBTAG00000043637	ENSBTAG00000043637	No description	88.5714	100	100	100	100	NaN	100	84.6591
Chr2:136044501-136044600	2	136044501	136044600	ENSBTAG00000043637	ENSBTAG00000043637	No description	100	NaN	100	100	76.8421	NaN	85.1852	100
Chr2:136044601-136044700	2	136044601	136044700	ENSBTAG00000043637	ENSBTAG00000043637	No description	100	NaN	100	100	100	NaN	100	100
Chr2:136045001-136045100	2	136045001	136045100	ENSBTAG00000043637	ENSBTAG00000043637	No description	100	NaN	100	100	97.8947	100	100	100
Chr2:136160901-136161000	2	136160901	136161000	ATP13A2	ENSBTAG00000008309	No description	100	100	NaN	100	100	NaN	100	100
Chr2:136161001-136161100	2	136161001	136161100	ATP13A2	ENSBTAG00000008309	No description	100	NaN	100	100	95.8333	NaN	84.127	98.6111
Chr2:136161101-136161200	2	136161101	136161200	ATP13A2	ENSBTAG00000008309	No description	100	100	69.697	NaN	100	100	94.8718	100
Chr2:136275801-136275900	2	136275801	136275900	SPATA21	ENSBTAG00000013281	No description	NaN	100	100	0	100	100	100	100
Chr2:136478801-136478900	2	136478801	136478900	ARHGEF19	ENSBTAG00000005670	No description	100	100	100	NaN	100	100	100	0
Chr2:136523601-136523700	2	136523601	136523700	E1BJ31_BOVIN	ENSBTAG00000000815	Ephrin receptor [Source:UniProtKB/TrEMBL;Acc:E1BJ31]	100	NaN	100	100	99.1597	100	85.7143	100
Chr2:136523901-136524000	2	136523901	136524000	E1BJ31_BOVIN	ENSBTAG00000000815	Ephrin receptor [Source:UniProtKB/TrEMBL;Acc:E1BJ31]	100	NaN	100	100	87.7907	100	100	100
Chr2:136608601-136608700	2	136608601	136608700	LOC789509	ENSBTAG00000034680	No description	100	NaN	100	100	100	100	95	100
Chr2:136608701-136608800	2	136608701	136608800	LOC789509	ENSBTAG00000034680	No description	100	NaN	100	100	100	100	100	100
Chr2:136608901-136609000	2	136608901	136609000	LOC789509	ENSBTAG00000034680	No description	100	NaN	98	85	98.9247	71.4286	100	100
Chr2:136609101-136609200	2	136609101	136609200	LOC789509	ENSBTAG00000034680	No description	100	NaN	88	100	100	100	100	99.2424
Chr2:136609201-136609300	2	136609201	136609300	LOC789509	ENSBTAG00000034680	No description	100	NaN	100	100	100	100	96.6667	100
Chr2:136609801-136609900	2	136609801	136609900	LOC789509	ENSBTAG00000034680	No description	100	83.3333	100	88.8889	95	89.899	76.9067	93.75
Chr2:136609901-136610000	2	136609901	136610000	LOC789509	ENSBTAG00000034680	No description	NaN	100	100	100	100	50	100	85.7143
Chr2:136610001-136610100	2	136610001	136610100	LOC789509	ENSBTAG00000034680	No description	NaN	100	96.1539	100	100	100	100	100
Chr2:136610101-136610200	2	136610101	136610200	LOC789509	ENSBTAG00000034680	No description	100	NaN	100	100	87.5	100	100	100
Chr3:132801-132900	3	132801	132900	ENSBTAG00000047189	ENSBTAG00000047189	No description	85.7143	88.8889	63	NaN	98.6111	83.3333	76.6667	100
Chr3:1230301-1230400	3	1230301	1230400	Q0VCU4_BOVIN	ENSBTAG00000012700	T-cell surface glycoprotein CD3 zeta chain [Source:RefSeq peptide;Acc:NP_776437]	NaN	100	100	66.6667	100	100	100	100
Chr3:1230401-1230500	3	1230401	1230500	Q0VCU4_BOVIN	ENSBTAG00000012700	T-cell surface glycoprotein CD3 zeta chain [Source:RefSeq peptide;Acc:NP_776437]	NaN	80	100	0	100	99.6324	86.1111	100
Chr3:1725401-1725500	3	1725401	1725500	GPA33	ENSBTAG00000009148	cell surface A33 antigen [Source:RefSeq peptide;Acc:NP_001030407]	100	100	87.5	NaN	100	50	100	100
Chr3:1725501-1725600	3	1725501	1725600	GPA33	ENSBTAG00000009148	cell surface A33 antigen [Source:RefSeq peptide;Acc:NP_001030407]	100	100	100	100	100	100	100	100
Chr3:1725601-1725700	3	1725601	1725700	GPA33	ENSBTAG00000009148	cell surface A33 antigen [Source:RefSeq peptide;Acc:NP_001030407]	100	100	100	100	100	100	100	100
Chr3:2088201-2088300	3	2088201	2088300	TADA1_BOVIN	ENSBTAG00000010456	Transcriptional adapter 1 [Source:UniProtKB/Swiss-Prot;Acc:A6QR06]	100	50	100	NaN	100	66.1458	86.1111	75
Chr3:4506601-4506700	3	4506601	4506700	PBX1	ENSBTAG00000013801	No description	NaN	100	100	100	100	100	NaN	100
Chr3:4506701-4506800	3	4506701	4506800	PBX1	ENSBTAG00000013801	No description	NaN	100	100	100	100	100	100	100
Chr3:6847301-6847400	3	6847301	6847400	F1MIE0_BOVIN	ENSBTAG00000004885	discoidin domain-containing receptor 2 [Source:RefSeq peptide;Acc:NP_001077189]	90	100	74.8918	NaN	89.5833	81.5385	75.1984	93.6508
Chr3:6847501-6847600	3	6847501	6847600	F1MIE0_BOVIN	ENSBTAG00000004885	discoidin domain-containing receptor 2 [Source:RefSeq peptide;Acc:NP_001077189]	100	100	100	NaN	100	96.3768	98.8636	99.3671
Chr3:6847601-6847700	3	6847601	6847700	F1MIE0_BOVIN	ENSBTAG00000004885	discoidin domain-containing receptor 2 [Source:RefSeq peptide;Acc:NP_001077189]	91.3151	91.6667	100	NaN	96.7593	100	96.875	98.1482
Chr3:6847701-6847800	3	6847701	6847800	F1MIE0_BOVIN	ENSBTAG00000004885	discoidin domain-containing receptor 2 [Source:RefSeq peptide;Acc:NP_001077189]	100	100	100	NaN	85.1852	100	81.0041	84.375
Chr3:7110501-7110600	3	7110501	7110600	CA226_BOVIN	ENSBTAG00000010158	Uncharacterized protein C1orf226 homolog [Source:UniProtKB/Swiss-Prot;Acc:A4IFJ0]	NaN	100	100	100	100	NaN	100	100
Chr3:7110601-7110700	3	7110601	7110700	CA226_BOVIN	ENSBTAG00000010158	Uncharacterized protein C1orf226 homolog [Source:UniProtKB/Swiss-Prot;Acc:A4IFJ0]	100	100	100	100	100	100	98.4962	83.3333
Chr3:7110701-7110800	3	7110701	7110800	CA226_BOVIN	ENSBTAG00000010158	Uncharacterized protein C1orf226 homolog [Source:UniProtKB/Swiss-Prot;Acc:A4IFJ0]	NaN	100	100	100	100	100	81.1111	51.3889
Chr3:7112201-7112300	3	7112201	7112300	CA226_BOVIN	ENSBTAG00000010158	Uncharacterized protein C1orf226 homolog [Source:UniProtKB/Swiss-Prot;Acc:A4IFJ0]	100	NaN	100	100	100	100	100	100
Chr3:7542801-7542900	3	7542801	7542900	OLM2B_BOVIN	ENSBTAG00000034147	Olfactomedin-like protein 2B [Source:UniProtKB/Swiss-Prot;Acc:A6QLD2]	63.4914	100	77.7778	100	NaN	75	55	80
Chr3:7543601-7543700	3	7543601	7543700	OLM2B_BOVIN	ENSBTAG00000034147	Olfactomedin-like protein 2B [Source:UniProtKB/Swiss-Prot;Acc:A6QLD2]	100	100	100	100	100	100	100	98.0769
Chr3:7543801-7543900	3	7543801	7543900	OLM2B_BOVIN	ENSBTAG00000034147	Olfactomedin-like protein 2B [Source:UniProtKB/Swiss-Prot;Acc:A6QLD2]	100	100	100	100	100	100	100	100
Chr3:7543901-7544000	3	7543901	7544000	OLM2B_BOVIN	ENSBTAG00000034147	Olfactomedin-like protein 2B [Source:UniProtKB/Swiss-Prot;Acc:A6QLD2]	99.359	100	100	100	100	100	93.75	92.1053
Chr3:7544001-7544100	3	7544001	7544100	OLM2B_BOVIN	ENSBTAG00000034147	Olfactomedin-like protein 2B [Source:UniProtKB/Swiss-Prot;Acc:A6QLD2]	52.381	100	100	100	100	100	98.6667	100
Chr3:7994601-7994700	3	7994601	7994700	Q2KI63_BOVIN	ENSBTAG00000002096	low affinity immunoglobulin gamma Fc region receptor III isoform 1 [Source:RefSeq peptide;Acc:NP_001070870]	NaN	100	83.3333	100	100	100	100	NaN
Chr3:7994701-7994800	3	7994701	7994800	Q2KI63_BOVIN	ENSBTAG00000002096	low affinity immunoglobulin gamma Fc region receptor III isoform 1 [Source:RefSeq peptide;Acc:NP_001070870]	NaN	100	50	100	88.8889	50	100	100
Chr3:7994801-7994900	3	7994801	7994900	Q2KI63_BOVIN	ENSBTAG00000002096	low affinity immunoglobulin gamma Fc region receptor III isoform 1 [Source:RefSeq peptide;Acc:NP_001070870]	100	100	100	100	60.3175	NaN	100	100
Chr3:7994901-7995000	3	7994901	7995000	Q2KI63_BOVIN	ENSBTAG00000002096	low affinity immunoglobulin gamma Fc region receptor III isoform 1 [Source:RefSeq peptide;Acc:NP_001070870]	100	91	77.7778	66.6667	75	100	92.4737	55.5556
Chr3:7995001-7995100	3	7995001	7995100	Q2KI63_BOVIN	ENSBTAG00000002096	low affinity immunoglobulin gamma Fc region receptor III isoform 1 [Source:RefSeq peptide;Acc:NP_001070870]	100	100	100	100	100	100	100	100
Chr3:7995101-7995200	3	7995101	7995200	Q2KI63_BOVIN	ENSBTAG00000002096	low affinity immunoglobulin gamma Fc region receptor III isoform 1 [Source:RefSeq peptide;Acc:NP_001070870]	50	100	100	100	100	100	100	100
Chr3:7995201-7995300	3	7995201	7995300	Q2KI63_BOVIN	ENSBTAG00000002096	low affinity immunoglobulin gamma Fc region receptor III isoform 1 [Source:RefSeq peptide;Acc:NP_001070870]	100	100	100	66.6667	93.2432	66.6667	100	75
Chr3:8309201-8309300	3	8309201	8309300	NDUS2_BOVIN	ENSBTAG00000002203	NADH dehydrogenase [ubiquinone] iron-sulfur protein 2, mitochondrial [Source:UniProtKB/Swiss-Prot;Acc:P17694]	100	100	100	100	100	100	97.2222	100
Chr3:8309301-8309400	3	8309301	8309400	NDUS2_BOVIN	ENSBTAG00000002203	NADH dehydrogenase [ubiquinone] iron-sulfur protein 2, mitochondrial [Source:UniProtKB/Swiss-Prot;Acc:P17694]	84	100	100	100	NaN	100	100	100
Chr3:8309401-8309500	3	8309401	8309500	NDUS2_BOVIN	ENSBTAG00000002203	NADH dehydrogenase [ubiquinone] iron-sulfur protein 2, mitochondrial [Source:UniProtKB/Swiss-Prot;Acc:P17694]	100	100	0	NaN	100	100	95.2933	100
Chr3:8309501-8309600	3	8309501	8309600	NDUS2_BOVIN	ENSBTAG00000002203	NADH dehydrogenase [ubiquinone] iron-sulfur protein 2, mitochondrial [Source:UniProtKB/Swiss-Prot;Acc:P17694]	NaN	75	74	75	NaN	66.6667	67.6445	75
Chr3:8310501-8310600	3	8310501	8310600	NDUS2_BOVIN	ENSBTAG00000002203	NADH dehydrogenase [ubiquinone] iron-sulfur protein 2, mitochondrial [Source:UniProtKB/Swiss-Prot;Acc:P17694]	NaN	100	100	100	100	NaN	100	100
Chr3:8310601-8310700	3	8310601	8310700	NDUS2_BOVIN	ENSBTAG00000002203	NADH dehydrogenase [ubiquinone] iron-sulfur protein 2, mitochondrial [Source:UniProtKB/Swiss-Prot;Acc:P17694]	100	50	NaN	100	89.4023	NaN	66.6667	100
Chr3:8351001-8351100	3	8351001	8351100	F1MH36_BOVIN	ENSBTAG00000021893	ubiquitin carboxyl-terminal hydrolase 21 [Source:RefSeq peptide;Acc:NP_001039841]	63.7681	50	86.6667	NaN	81.3187	100	NaN	100
Chr3:8351101-8351200	3	8351101	8351200	F1MH36_BOVIN	ENSBTAG00000021893	ubiquitin carboxyl-terminal hydrolase 21 [Source:RefSeq peptide;Acc:NP_001039841]	50	100	NaN	100	100	100	100	NaN
Chr3:8351301-8351400	3	8351301	8351400	F1MH36_BOVIN	ENSBTAG00000021893	ubiquitin carboxyl-terminal hydrolase 21 [Source:RefSeq peptide;Acc:NP_001039841]	100	100	93.6508	100	100	100	100	95.8333
Chr3:8421401-8421500	3	8421401	8421500	A6QLR1_BOVIN	ENSBTAG00000017877	poliovirus receptor-related protein 4 precursor [Source:RefSeq peptide;Acc:NP_001019665]	100	75	100	50	NaN	100	100	100
Chr3:8421701-8421800	3	8421701	8421800	A6QLR1_BOVIN	ENSBTAG00000017877	poliovirus receptor-related protein 4 precursor [Source:RefSeq peptide;Acc:NP_001019665]	100	100	87.0085	100	87.5	100	100	93.75
Chr3:8460101-8460200	3	8460101	8460200	USF1_BOVIN	ENSBTAG00000017873	Upstream stimulatory factor 1 [Source:UniProtKB/Swiss-Prot;Acc:Q6XBT4]	33.3333	100	100	NaN	91.1111	NaN	96.6667	100
Chr3:8460601-8460700	3	8460601	8460700	USF1_BOVIN	ENSBTAG00000017873	Upstream stimulatory factor 1 [Source:UniProtKB/Swiss-Prot;Acc:Q6XBT4]	100	100	100	98.2759	73.6801	100	84.6154	100
Chr3:8460701-8460800	3	8460701	8460800	USF1_BOVIN	ENSBTAG00000017873	Upstream stimulatory factor 1 [Source:UniProtKB/Swiss-Prot;Acc:Q6XBT4]	100	NaN	36	100	100	100	95.4973	100
Chr3:8460801-8460900	3	8460801	8460900	USF1_BOVIN	ENSBTAG00000017873	Upstream stimulatory factor 1 [Source:UniProtKB/Swiss-Prot;Acc:Q6XBT4]	100	100	100	100	100	74.1936	92.7419	96.4286
Chr3:8460901-8461000	3	8460901	8461000	USF1_BOVIN	ENSBTAG00000017873	Upstream stimulatory factor 1 [Source:UniProtKB/Swiss-Prot;Acc:Q6XBT4]	100	NaN	100	100	100	NaN	100	100
Chr3:9022401-9022500	3	9022401	9022500	Q2KHZ6_BOVIN	ENSBTAG00000011238	CD48 antigen [Source:RefSeq peptide;Acc:NP_001039467]	62.2863	100	100	NaN	100	NaN	90	100
Chr3:9022601-9022700	3	9022601	9022700	Q2KHZ6_BOVIN	ENSBTAG00000011238	CD48 antigen [Source:RefSeq peptide;Acc:NP_001039467]	98.5446	95.8333	77	NaN	89.0282	89.9711	89.2528	74.5014
Chr3:9602301-9602400	3	9602301	9602400	Q05JF3_BOVIN	ENSBTAG00000020223	calsequestrin-1 [Source:RefSeq peptide;Acc:NP_001071345]	100	100	100	NaN	25	100	70	95.8333
Chr3:9602801-9602900	3	9602801	9602900	Q05JF3_BOVIN	ENSBTAG00000020223	calsequestrin-1 [Source:RefSeq peptide;Acc:NP_001071345]	100	100	97.6191	NaN	66.25	NaN	100	66.6667
Chr3:9603101-9603200	3	9603101	9603200	Q05JF3_BOVIN	ENSBTAG00000020223	calsequestrin-1 [Source:RefSeq peptide;Acc:NP_001071345]	73.0769	100	100	NaN	100	100	100	100
Chr3:9603201-9603300	3	9603201	9603300	Q05JF3_BOVIN	ENSBTAG00000020223	calsequestrin-1 [Source:RefSeq peptide;Acc:NP_001071345]	100	66.6667	100	NaN	100	100	NaN	100
Chr3:9603401-9603500	3	9603401	9603500	ATP1A4	ENSBTAG00000038523	sodium/potassium-transporting ATPase subunit alpha-4 [Source:RefSeq peptide;Acc:NP_001137575]	100	NaN	100	100	100	NaN	100	100
Chr3:9626501-9626600	3	9626501	9626600	ATP1A4	ENSBTAG00000038523	sodium/potassium-transporting ATPase subunit alpha-4 [Source:RefSeq peptide;Acc:NP_001137575]	100	NaN	100	100	88.1579	NaN	100	100
Chr3:9627401-9627500	3	9627401	9627500	ATP1A4	ENSBTAG00000038523	sodium/potassium-transporting ATPase subunit alpha-4 [Source:RefSeq peptide;Acc:NP_001137575]	100	NaN	100	100	98.3025	92.3077	NaN	99.3507
Chr3:9671801-9671900	3	9671801	9671900	AT1A2_BOVIN	ENSBTAG00000010551	Sodium/potassium-transporting ATPase subunit alpha-2 [Source:UniProtKB/Swiss-Prot;Acc:A2VDL6]	88.5714	100	100	NaN	100	94.375	95.7143	100
Chr3:9899001-9899100	3	9899001	9899100	Q32LN4_BOVIN	ENSBTAG00000018487	coiled-coil domain-containing protein 19, mitochondrial [Source:RefSeq peptide;Acc:NP_001033308]	100	100	86	NaN	100	100	94.4444	100
Chr3:9977301-9977400	3	9977301	9977400	E1BM11_BOVIN	ENSBTAG00000016698	Uncharacterized protein [Source:UniProtKB/TrEMBL;Acc:E1BM11]	100	0	100	100	100	NaN	100	100
Chr3:9977401-9977500	3	9977401	9977500	E1BM11_BOVIN	ENSBTAG00000016698	Uncharacterized protein [Source:UniProtKB/TrEMBL;Acc:E1BM11]	48.4848	100	100	100	100	100	100	98.2609
Chr3:9977601-9977700	3	9977601	9977700	E1BM11_BOVIN	ENSBTAG00000016698	Uncharacterized protein [Source:UniProtKB/TrEMBL;Acc:E1BM11]	97	100	92.8572	100	86.2319	100	98.2456	97.7704
Chr3:9977701-9977800	3	9977701	9977800	E1BM11_BOVIN	ENSBTAG00000016698	Uncharacterized protein [Source:UniProtKB/TrEMBL;Acc:E1BM11]	96.4286	100	100	100	100	83.3333	88.8889	93
Chr3:9977801-9977900	3	9977801	9977900	E1BM11_BOVIN	ENSBTAG00000016698	Uncharacterized protein [Source:UniProtKB/TrEMBL;Acc:E1BM11]	100	NaN	100	100	100	100	94.8413	100
Chr3:10237801-10237900	3	10237801	10237900	ENSBTAG00000046656	ENSBTAG00000046656	No description	NaN	100	64	100	100	100	100	100
Chr3:10237901-10238000	3	10237901	10238000	ENSBTAG00000046656	ENSBTAG00000046656	No description	NaN	92.7273	68.75	100	94.0298	100	98.6111	NaN
Chr3:10238001-10238100	3	10238001	10238100	ENSBTAG00000046656	ENSBTAG00000046656	No description	100	100	100	100	100	62	100	NaN
Chr3:10574901-10575000	3	10574901	10575000	LOC538552	ENSBTAG00000022528	No description	100	9.09091	80	NaN	100	0	100	64.2857
Chr3:10575001-10575100	3	10575001	10575100	LOC538552	ENSBTAG00000022528	No description	75.7576	33.3333	NaN	100	100	100	91.6667	78.6667
Chr3:10575101-10575200	3	10575101	10575200	LOC538552	ENSBTAG00000022528	No description	100	100	100	100	100	99.5918	100	100
Chr3:10575201-10575300	3	10575201	10575300	LOC538552	ENSBTAG00000022528	No description	100	0	100	NaN	86.2745	100	NaN	93.1034
Chr3:10575401-10575500	3	10575401	10575500	LOC538552	ENSBTAG00000022528	No description	100	100	100	100	100	100	100	100
Chr3:10649801-10649900	3	10649801	10649900	F1N018_BOVIN	ENSBTAG00000003220	Duffy antigen/chemokine receptor [Source:RefSeq peptide;Acc:NP_001015634]	0	NaN	100	100	100	100	100	100
Chr3:10649901-10650000	3	10649901	10650000	F1N018_BOVIN	ENSBTAG00000003220	Duffy antigen/chemokine receptor [Source:RefSeq peptide;Acc:NP_001015634]	100	NaN	100	83.3333	100	100	83.3333	100
Chr3:10650001-10650100	3	10650001	10650100	F1N018_BOVIN	ENSBTAG00000003220	Duffy antigen/chemokine receptor [Source:RefSeq peptide;Acc:NP_001015634]	100	NaN	100	100	100	100	100	100
Chr3:10650101-10650200	3	10650101	10650200	F1N018_BOVIN	ENSBTAG00000003220	Duffy antigen/chemokine receptor [Source:RefSeq peptide;Acc:NP_001015634]	89.5238	NaN	100	100	100	100	100	90
Chr3:10650201-10650300	3	10650201	10650300	F1N018_BOVIN	ENSBTAG00000003220	Duffy antigen/chemokine receptor [Source:RefSeq peptide;Acc:NP_001015634]	100	NaN	100	93.3333	100	100	83.3333	83.3333
Chr3:11009201-11009300	3	11009201	11009300	OR6N2	ENSBTAG00000012437	olfactory receptor, family 6, subfamily N, member 2 [Source:HGNC Symbol;Acc:15035]	37.5	100	97.3684	100	84.5238	98	97.2222	80
Chr3:11291901-11292000	3	11291901	11292000	ENSBTAG00000047541	ENSBTAG00000047541	No description	91.6667	53.8462	50	100	100	73.0769	79.1667	50
Chr3:12326101-12326200	3	12326101	12326200	LOC781667	ENSBTAG00000005799	PREDICTED: Bos taurus kin of IRRE like (Drosophila)-like (LOC781667), miscRNA, [Source:RefSeq DNA;Acc:XR_083618]	NaN	100	100	100	NaN	100	100	100
Chr3:12327101-12327200	3	12327101	12327200	LOC781667	ENSBTAG00000005799	PREDICTED: Bos taurus kin of IRRE like (Drosophila)-like (LOC781667), miscRNA, [Source:RefSeq DNA;Acc:XR_083618]	100	100	100	100	100	84.7222	92.1212	100
Chr3:12327201-12327300	3	12327201	12327300	LOC781667	ENSBTAG00000005799	PREDICTED: Bos taurus kin of IRRE like (Drosophila)-like (LOC781667), miscRNA, [Source:RefSeq DNA;Acc:XR_083618]	NaN	100	100	100	100	NaN	100	100
Chr3:13886501-13886600	3	13886501	13886600	F1MZW2_BOVIN	ENSBTAG00000012361	Uncharacterized protein [Source:UniProtKB/TrEMBL;Acc:F1MZW2]	100	100	100	NaN	100	100	100	92.1053
Chr3:13887001-13887100	3	13887001	13887100	F1MZW2_BOVIN	ENSBTAG00000012361	Uncharacterized protein [Source:UniProtKB/TrEMBL;Acc:F1MZW2]	100	100	100	NaN	89.8148	100	100	100
Chr3:13887101-13887200	3	13887101	13887200	F1MZW2_BOVIN	ENSBTAG00000012361	Uncharacterized protein [Source:UniProtKB/TrEMBL;Acc:F1MZW2]	100	100	100	100	100	100	97.0585	100
Chr3:13887401-13887500	3	13887401	13887500	F1MZW2_BOVIN	ENSBTAG00000012361	Uncharacterized protein [Source:UniProtKB/TrEMBL;Acc:F1MZW2]	NaN	100	100	100	100	NaN	85.1852	100
Chr3:14008901-14009000	3	14008901	14009000	A6QP76_BOVIN	ENSBTAG00000012405	platelet endothelial aggregation receptor 1 [Source:RefSeq peptide;Acc:NP_001094770]	100	100	NaN	100	100	100	100	100
Chr3:14009001-14009100	3	14009001	14009100	A6QP76_BOVIN	ENSBTAG00000012405	platelet endothelial aggregation receptor 1 [Source:RefSeq peptide;Acc:NP_001094770]	NaN	100	100	100	100	100	100	100
Chr3:14009101-14009200	3	14009101	14009200	A6QP76_BOVIN	ENSBTAG00000012405	platelet endothelial aggregation receptor 1 [Source:RefSeq peptide;Acc:NP_001094770]	NaN	100	100	100	100	100	92.6829	100
Chr3:14074801-14074900	3	14074801	14074900	A7Z041_BOVIN	ENSBTAG00000024470	SH2 domain-containing protein 2A [Source:RefSeq peptide;Acc:NP_001098871]	NaN	100	100	100	100	100	NaN	100
Chr3:14074901-14075000	3	14074901	14075000	A7Z041_BOVIN	ENSBTAG00000024470	SH2 domain-containing protein 2A [Source:RefSeq peptide;Acc:NP_001098871]	NaN	86.5385	100	100	100	100	100	100
Chr3:14075101-14075200	3	14075101	14075200	A7Z041_BOVIN	ENSBTAG00000024470	SH2 domain-containing protein 2A [Source:RefSeq peptide;Acc:NP_001098871]	NaN	100	100	100	96.4286	100	NaN	100
Chr3:14277601-14277700	3	14277601	14277700	GPTC4_BOVIN	ENSBTAG00000000406	G patch domain-containing protein 4 [Source:UniProtKB/Swiss-Prot;Acc:Q2KJE1]	100	100	100	100	100	100	100	100
Chr3:14537001-14537100	3	14537001	14537100	F1MFH1_BOVIN	ENSBTAG00000006373	hypothetical protein LOC767912 [Source:RefSeq peptide;Acc:NP_001070457]	100	NaN	100	100	100	100	NaN	70.9091
Chr3:14680401-14680500	3	14680401	14680500	F1MY79_BOVIN	ENSBTAG00000012228	semaphorin-4A precursor [Source:RefSeq peptide;Acc:NP_001068908]	NaN	0	100	100	77.6471	NaN	100	100
Chr3:14680501-14680600	3	14680501	14680600	F1MY79_BOVIN	ENSBTAG00000012228	semaphorin-4A precursor [Source:RefSeq peptide;Acc:NP_001068908]	100	76	100	NaN	100	NaN	93.9394	100
Chr3:14680601-14680700	3	14680601	14680700	F1MY79_BOVIN	ENSBTAG00000012228	semaphorin-4A precursor [Source:RefSeq peptide;Acc:NP_001068908]	100	100	100	100	97.0968	NaN	100	95.9987
Chr3:15420601-15420700	3	15420601	15420700	HCN3	ENSBTAG00000017055	No description	100	100	98.5294	NaN	57.6923	100	90.7143	NaN
Chr3:15430401-15430500	3	15430401	15430500	E1B9Q2_BOVIN	ENSBTAG00000014393	Uncharacterized protein [Source:UniProtKB/TrEMBL;Acc:E1B9Q2]	100	100	100	NaN	90	100	100	100
Chr3:15757501-15757600	3	15757501	15757600	ENSBTAG00000045012	ENSBTAG00000045012	No description	100	100	100	NaN	100	83.0508	100	100
Chr3:15757601-15757700	3	15757601	15757700	ENSBTAG00000045012	ENSBTAG00000045012	No description	93.3333	NaN	100	100	100	100	100	100
Chr3:15757701-15757800	3	15757701	15757800	ENSBTAG00000045012	ENSBTAG00000045012	No description	100	NaN	100	100	100	100	100	100
Chr3:15759101-15759200	3	15759101	15759200	ENSBTAG00000045012	ENSBTAG00000045012	No description	100	100	100	NaN	97.8261	100	100	100
Chr3:15759201-15759300	3	15759201	15759300	ENSBTAG00000045012	ENSBTAG00000045012	No description	100	100	100	NaN	100	100	93.5897	100
Chr3:15759301-15759400	3	15759301	15759400	ENSBTAG00000045012	ENSBTAG00000045012	No description	100	100	100	NaN	97.7778	100	100	99.375
Chr3:15759401-15759500	3	15759401	15759500	ENSBTAG00000045012	ENSBTAG00000045012	No description	100	100	100	NaN	100	100	100	NaN
Chr3:16031601-16031700	3	16031601	16031700	ADAR	ENSBTAG00000007519	adenosine deaminase, RNA-specific [Source:HGNC Symbol;Acc:225]	NaN	100	100	100	100	100	NaN	97.8261
Chr3:16031701-16031800	3	16031701	16031800	ADAR	ENSBTAG00000007519	adenosine deaminase, RNA-specific [Source:HGNC Symbol;Acc:225]	NaN	100	100	100	100	100	100	100
Chr3:16031801-16031900	3	16031801	16031900	ADAR	ENSBTAG00000007519	adenosine deaminase, RNA-specific [Source:HGNC Symbol;Acc:225]	NaN	98.1818	100	100	87.4194	100	100	97.7049
Chr3:16031901-16032000	3	16031901	16032000	ADAR	ENSBTAG00000007519	adenosine deaminase, RNA-specific [Source:HGNC Symbol;Acc:225]	100	100	NaN	90	100	50	100	95.614
Chr3:16032001-16032100	3	16032001	16032100	ADAR	ENSBTAG00000007519	adenosine deaminase, RNA-specific [Source:HGNC Symbol;Acc:225]	97.4359	100	66.6667	NaN	100	100	100	82.5397
Chr3:16032101-16032200	3	16032101	16032200	ADAR	ENSBTAG00000007519	adenosine deaminase, RNA-specific [Source:HGNC Symbol;Acc:225]	100	100	100	NaN	100	100	100	100
Chr3:16032401-16032500	3	16032401	16032500	ADAR	ENSBTAG00000007519	adenosine deaminase, RNA-specific [Source:HGNC Symbol;Acc:225]	NaN	100	63.3333	73.3333	100	100	NaN	83.3333
Chr3:16145301-16145400	3	16145301	16145400	F1N7A7_BOVIN	ENSBTAG00000020542	SH2 domain-containing adapter protein E [Source:RefSeq peptide;Acc:NP_001091609]	100	100	100	NaN	100	100	100	66.6667
Chr3:16312301-16312400	3	16312301	16312400	F1MC83_BOVIN	ENSBTAG00000013025	HCLS1-associated protein X-1 [Source:RefSeq peptide;Acc:NP_001039418]	67	100	100	NaN	100	100	NaN	100
Chr3:16372801-16372900	3	16372801	16372900	bta-mir-190b	ENSBTAG00000037275	bta-mir-190b [Source:miRBase;Acc:MI0009763]	NaN	100	100	66.6667	100	NaN	100	100
Chr3:16373101-16373200	3	16373101	16373200	bta-mir-190b	ENSBTAG00000037275	bta-mir-190b [Source:miRBase;Acc:MI0009763]	NaN	100	100	100	100	100	100	NaN
Chr3:16373201-16373300	3	16373201	16373300	bta-mir-190b	ENSBTAG00000037275	bta-mir-190b [Source:miRBase;Acc:MI0009763]	100	100	100	NaN	100	100	100	100
Chr3:16373401-16373500	3	16373401	16373500	bta-mir-190b	ENSBTAG00000037275	bta-mir-190b [Source:miRBase;Acc:MI0009763]	67	88.8889	100	100	89.7521	94.1176	96.4286	100
Chr3:16373501-16373600	3	16373501	16373600	bta-mir-190b	ENSBTAG00000037275	bta-mir-190b [Source:miRBase;Acc:MI0009763]	100	80	100	NaN	100	100	100	100
Chr3:16373601-16373700	3	16373601	16373700	bta-mir-190b	ENSBTAG00000037275	bta-mir-190b [Source:miRBase;Acc:MI0009763]	100	NaN	100	100	100	100	100	NaN
Chr3:16461701-16461800	3	16461701	16461800	NUP210L	ENSBTAG00000004987	No description	82.3529	100	NaN	100	NaN	100	100	100
Chr3:16462601-16462700	3	16462601	16462700	NUP210L	ENSBTAG00000004987	No description	53.3333	88.3333	100	NaN	100	100	95	91.8594
Chr3:16511001-16511100	3	16511001	16511100	F1N001_BOVIN	ENSBTAG00000017604	ras-related protein Rab-13 [Source:RefSeq peptide;Acc:NP_001019711]	NaN	100	100	76.6667	0	100	NaN	100
Chr3:16826101-16826200	3	16826101	16826200	S10AE_BOVIN	ENSBTAG00000021377	Protein S100-A14 [Source:UniProtKB/Swiss-Prot;Acc:Q3MHP3]	100	100	100	100	100	NaN	77.7778	100
Chr3:16829501-16829600	3	16829501	16829600	S10AE_BOVIN	ENSBTAG00000021377	Protein S100-A14 [Source:UniProtKB/Swiss-Prot;Acc:Q3MHP3]	100	50	100	NaN	91.1765	75	98.8095	89.7059
Chr3:16829601-16829700	3	16829601	16829700	S10AE_BOVIN	ENSBTAG00000021377	Protein S100-A14 [Source:UniProtKB/Swiss-Prot;Acc:Q3MHP3]	100	NaN	100	100	100	NaN	100	100
Chr3:16885501-16885600	3	16885501	16885600	A4FUH7_BOVIN	ENSBTAG00000039105	S100 calcium binding protein A3 [Source:RefSeq peptide;Acc:NP_001076999]	100	100	100	NaN	100	100	100	100
Chr3:16885701-16885800	3	16885701	16885800	A4FUH7_BOVIN	ENSBTAG00000039105	S100 calcium binding protein A3 [Source:RefSeq peptide;Acc:NP_001076999]	100	100	100	NaN	100	NaN	100	100
Chr3:16965801-16965900	3	16965801	16965900	S10A7_BOVIN	ENSBTAG00000008238	Protein S100-A7 [Source:UniProtKB/Swiss-Prot;Acc:Q28050]	100	100	100	100	100	83.3333	100	100
Chr3:16965901-16966000	3	16965901	16966000	S10A7_BOVIN	ENSBTAG00000008238	Protein S100-A7 [Source:UniProtKB/Swiss-Prot;Acc:Q28050]	99.1667	100	100	100	100	86.5385	98.9583	100
Chr3:16966001-16966100	3	16966001	16966100	S10A7_BOVIN	ENSBTAG00000008238	Protein S100-A7 [Source:UniProtKB/Swiss-Prot;Acc:Q28050]	31.25	100	100	NaN	100	82.6087	NaN	100
Chr3:17090101-17090200	3	17090101	17090200	S100A7	ENSBTAG00000033007	No description	98.3333	NaN	100	100	NaN	100	94.4444	100
Chr3:18287401-18287500	3	18287401	18287500	E1BEF1_BOVIN	ENSBTAG00000032446	Uncharacterized protein [Source:UniProtKB/TrEMBL;Acc:E1BEF1]	100	100	98	NaN	100	100	97.5	100
Chr3:18287701-18287800	3	18287701	18287800	E1BEF1_BOVIN	ENSBTAG00000032446	Uncharacterized protein [Source:UniProtKB/TrEMBL;Acc:E1BEF1]	75	100	100	100	NaN	100	100	100
Chr3:18288001-18288100	3	18288001	18288100	E1BEF1_BOVIN	ENSBTAG00000032446	Uncharacterized protein [Source:UniProtKB/TrEMBL;Acc:E1BEF1]	NaN	100	100	100	100	NaN	100	100
Chr3:18288101-18288200	3	18288101	18288200	E1BEF1_BOVIN	ENSBTAG00000032446	Uncharacterized protein [Source:UniProtKB/TrEMBL;Acc:E1BEF1]	100	100	100	100	100	NaN	76.9231	100
Chr3:18377901-18378000	3	18377901	18378000	FLG2	ENSBTAG00000011756	filaggrin family member 2 [Source:HGNC Symbol;Acc:33276]	100	100	100	NaN	100	NaN	100	100
Chr3:19103901-19104000	3	19103901	19104000	CELF3_BOVIN	ENSBTAG00000019131	CUGBP Elav-like family member 3 [Source:UniProtKB/Swiss-Prot;Acc:Q08E07]	91.0256	100	100	NaN	NaN	100	94.4444	94.7059
Chr3:19104001-19104100	3	19104001	19104100	CELF3_BOVIN	ENSBTAG00000019131	CUGBP Elav-like family member 3 [Source:UniProtKB/Swiss-Prot;Acc:Q08E07]	100	100	100	NaN	98.2143	93.1677	100	97.7273
Chr3:19578001-19578100	3	19578001	19578100	ENSBTAG00000042404	ENSBTAG00000042404	No description	100	NaN	100	100	100	100	100	100
Chr3:19677301-19677400	3	19677301	19677400	VPS72_BOVIN	ENSBTAG00000018074	Vacuolar protein sorting-associated protein 72 homolog [Source:UniProtKB/Swiss-Prot;Acc:Q5E9F6]	100	100	100	NaN	80.5556	100	100	100
Chr3:19677701-19677800	3	19677701	19677800	VPS72_BOVIN	ENSBTAG00000018074	Vacuolar protein sorting-associated protein 72 homolog [Source:UniProtKB/Swiss-Prot;Acc:Q5E9F6]	100	100	100	NaN	100	50	100	100
Chr3:19677801-19677900	3	19677801	19677900	VPS72_BOVIN	ENSBTAG00000018074	Vacuolar protein sorting-associated protein 72 homolog [Source:UniProtKB/Swiss-Prot;Acc:Q5E9F6]	100	NaN	95.4545	100	81.4815	NaN	100	100
Chr3:19677901-19678000	3	19677901	19678000	VPS72_BOVIN	ENSBTAG00000018074	Vacuolar protein sorting-associated protein 72 homolog [Source:UniProtKB/Swiss-Prot;Acc:Q5E9F6]	100	100	94.2857	100	76.4706	100	100	88.4615
Chr3:19678001-19678100	3	19678001	19678100	VPS72_BOVIN	ENSBTAG00000018074	Vacuolar protein sorting-associated protein 72 homolog [Source:UniProtKB/Swiss-Prot;Acc:Q5E9F6]	100	100	100	100	89.5604	100	100	99.3902
Chr3:19678101-19678200	3	19678101	19678200	VPS72_BOVIN	ENSBTAG00000018074	Vacuolar protein sorting-associated protein 72 homolog [Source:UniProtKB/Swiss-Prot;Acc:Q5E9F6]	100	100	100	100	100	100	98.5	99.8
Chr3:19678201-19678300	3	19678201	19678300	VPS72_BOVIN	ENSBTAG00000018074	Vacuolar protein sorting-associated protein 72 homolog [Source:UniProtKB/Swiss-Prot;Acc:Q5E9F6]	93.8461	100	91.0303	100	100	97.0779	100	98.3903
Chr3:19678301-19678400	3	19678301	19678400	VPS72_BOVIN	ENSBTAG00000018074	Vacuolar protein sorting-associated protein 72 homolog [Source:UniProtKB/Swiss-Prot;Acc:Q5E9F6]	100	100	69.1176	100	100	100	100	100
Chr3:19678501-19678600	3	19678501	19678600	VPS72_BOVIN	ENSBTAG00000018074	Vacuolar protein sorting-associated protein 72 homolog [Source:UniProtKB/Swiss-Prot;Acc:Q5E9F6]	100	100	100	NaN	100	100	88.8889	100
Chr3:19685301-19685400	3	19685301	19685400	SCNM1_BOVIN	ENSBTAG00000018070	Sodium channel modifier 1 [Source:UniProtKB/Swiss-Prot;Acc:Q3ZBR0]	100	100	100	NaN	100	100	NaN	100
Chr3:19780701-19780800	3	19780701	19780800	Q17QP4_BOVIN	ENSBTAG00000015345	bcl-2/adenovirus E1B 19 kDa-interacting protein 2-like protein [Source:RefSeq peptide;Acc:NP_001073089]	100	100	NaN	100	100	100	100	72.2222
Chr3:19780801-19780900	3	19780801	19780900	Q17QP4_BOVIN	ENSBTAG00000015345	bcl-2/adenovirus E1B 19 kDa-interacting protein 2-like protein [Source:RefSeq peptide;Acc:NP_001073089]	100	100	100	NaN	100	100	100	100
Chr3:19789601-19789700	3	19789601	19789700	PRUNE_BOVIN	ENSBTAG00000015336	Protein prune homolog [Source:UniProtKB/Swiss-Prot;Acc:Q5E9Y6]	100	100	77.7778	100	100	100	NaN	100
Chr3:19789701-19789800	3	19789701	19789800	PRUNE_BOVIN	ENSBTAG00000015336	Protein prune homolog [Source:UniProtKB/Swiss-Prot;Acc:Q5E9Y6]	94	NaN	100	75	100	95.5592	NaN	100
Chr3:20057601-20057700	3	20057601	20057700	F1MCY3_BOVIN	ENSBTAG00000002724	HORMA domain containing 1 [Source:RefSeq peptide;Acc:NP_001039770]	NaN	100	100	87.8572	100	100	81.6667	100
Chr3:20057701-20057800	3	20057701	20057800	F1MCY3_BOVIN	ENSBTAG00000002724	HORMA domain containing 1 [Source:RefSeq peptide;Acc:NP_001039770]	100	66.6667	100	100	100	100	100	100
Chr3:20057801-20057900	3	20057801	20057900	F1MCY3_BOVIN	ENSBTAG00000002724	HORMA domain containing 1 [Source:RefSeq peptide;Acc:NP_001039770]	100	100	NaN	100	100	50	100	NaN
Chr3:20234801-20234900	3	20234801	20234900	F1MX06_BOVIN	ENSBTAG00000003799	threonyl-tRNA synthetase, mitochondrial [Source:RefSeq peptide;Acc:NP_001095415]	NaN	100	100	100	100	100	100	100
Chr3:20235801-20235900	3	20235801	20235900	F1MX06_BOVIN	ENSBTAG00000003799	threonyl-tRNA synthetase, mitochondrial [Source:RefSeq peptide;Acc:NP_001095415]	85.7143	100	NaN	100	85.2941	NaN	82.8671	100
Chr3:20654901-20655000	3	20654901	20655000	E1B9S7_BOVIN	ENSBTAG00000001586	OTU domain-containing protein 7B [Source:RefSeq peptide;Acc:NP_001137565]	100	100	100	NaN	100	100	88.4615	100
Chr3:20655001-20655100	3	20655001	20655100	E1B9S7_BOVIN	ENSBTAG00000001586	OTU domain-containing protein 7B [Source:RefSeq peptide;Acc:NP_001137565]	66.6667	100	100	NaN	91.3461	100	100	87.6543
Chr3:20718401-20718500	3	20718401	20718500	MTMR11	ENSBTAG00000012496	myotubularin related protein 11 [Source:RefSeq peptide;Acc:NP_001030202]	100	100	NaN	100	100	100	100	100
Chr3:20761601-20761700	3	20761601	20761700	BOLA1_BOVIN	ENSBTAG00000006050	BolA-like protein 1 [Source:UniProtKB/Swiss-Prot;Acc:Q3T138]	100	100	86	NaN	NaN	100	80	100
Chr3:20761701-20761800	3	20761701	20761800	BOLA1_BOVIN	ENSBTAG00000006050	BolA-like protein 1 [Source:UniProtKB/Swiss-Prot;Acc:Q3T138]	100	100	100	NaN	NaN	100	100	100
Chr3:20815001-20815100	3	20815001	20815100	H4_BOVIN	ENSBTAG00000032453	Histone H4 [Source:UniProtKB/Swiss-Prot;Acc:P62803]	100	100	91.7143	NaN	100	100	95.2941	100
Chr3:21189501-21189600	3	21189501	21189600	ENSBTAG00000047584	ENSBTAG00000047584	No description	100	100	98.75	100	100	98.75	97.4545	100
Chr3:21189701-21189800	3	21189701	21189800	ENSBTAG00000047584	ENSBTAG00000047584	No description	100	100	96.7442	100	98.5321	100	96.2879	98.3006
Chr3:21189801-21189900	3	21189801	21189900	ENSBTAG00000047584	ENSBTAG00000047584	No description	100	100	100	100	99.6855	100	97.2021	99.7863
Chr3:21189901-21190000	3	21189901	21190000	ENSBTAG00000047584	ENSBTAG00000047584	No description	86.8849	98	97.9798	100	92.6554	100	89.315	96.2194
Chr3:21190001-21190100	3	21190001	21190100	ENSBTAG00000047584	ENSBTAG00000047584	No description	98.2143	100	74.1228	61.7518	99.4444	96.8182	96.5116	93.4278
Chr3:21435701-21435800	3	21435701	21435800	ENSBTAG00000046205	ENSBTAG00000046205	No description	NaN	100	50	100	NaN	100	100	100
Chr3:21469101-21469200	3	21469101	21469200	E1BI30_BOVIN	ENSBTAG00000021823	Uncharacterized protein [Source:UniProtKB/TrEMBL;Acc:E1BI30]	100	NaN	100	100	100	NaN	100	100
Chr3:21469201-21469300	3	21469201	21469300	E1BI30_BOVIN	ENSBTAG00000021823	Uncharacterized protein [Source:UniProtKB/TrEMBL;Acc:E1BI30]	75	62	94.4444	100	96.6667	80	100	100
Chr3:21469301-21469400	3	21469301	21469400	E1BI30_BOVIN	ENSBTAG00000021823	Uncharacterized protein [Source:UniProtKB/TrEMBL;Acc:E1BI30]	99.7863	100	90	100	100	100	83.3333	100
Chr3:21586701-21586800	3	21586701	21586800	E1BAM1_BOVIN	ENSBTAG00000038844	Uncharacterized protein [Source:UniProtKB/TrEMBL;Acc:E1BAM1]	89.4118	NaN	100	50	96.9136	92	NaN	87.5
Chr3:21586801-21586900	3	21586801	21586900	E1BAM1_BOVIN	ENSBTAG00000038844	Uncharacterized protein [Source:UniProtKB/TrEMBL;Acc:E1BAM1]	100	100	100	100	82.7381	100	100	100
Chr3:21586901-21587000	3	21586901	21587000	E1BAM1_BOVIN	ENSBTAG00000038844	Uncharacterized protein [Source:UniProtKB/TrEMBL;Acc:E1BAM1]	87.5	100	100	100	100	100	80	NaN
Chr3:21754401-21754500	3	21754401	21754500	NHRF3_BOVIN	ENSBTAG00000005810	Na(+)/H(+) exchange regulatory cofactor NHE-RF3 [Source:UniProtKB/Swiss-Prot;Acc:Q3T0X8]	66.6667	100	100	NaN	100	100	100	100
Chr3:21754501-21754600	3	21754501	21754600	NHRF3_BOVIN	ENSBTAG00000005810	Na(+)/H(+) exchange regulatory cofactor NHE-RF3 [Source:UniProtKB/Swiss-Prot;Acc:Q3T0X8]	100	84.2105	100	NaN	NaN	100	100	100
Chr3:21754601-21754700	3	21754601	21754700	NHRF3_BOVIN	ENSBTAG00000005810	Na(+)/H(+) exchange regulatory cofactor NHE-RF3 [Source:UniProtKB/Swiss-Prot;Acc:Q3T0X8]	37.7358	0	50	NaN	50	100	73.3333	NaN
Chr3:21983101-21983200	3	21983101	21983200	F1MHC7_BOVIN	ENSBTAG00000006720	gap junction alpha-5 protein [Source:RefSeq peptide;Acc:NP_001071490]	90	95.2381	95	50	100	100	100	90.3226
Chr3:22121001-22121100	3	22121001	22121100	BCL9	ENSBTAG00000002422	No description	95	100	100	100	100	100	100	100
Chr3:22121101-22121200	3	22121101	22121200	BCL9	ENSBTAG00000002422	No description	100	100	100	NaN	100	100	100	100
Chr3:22832201-22832300	3	22832201	22832300	ENSBTAG00000028556	ENSBTAG00000028556	No description	100	100	100	100	86.2963	100	95.4023	100
Chr3:23065401-23065500	3	23065401	23065500	A6QNS7_BOVIN	ENSBTAG00000001564	phosphodiesterase 4D interacting protein [Source:RefSeq peptide;Acc:NP_001095372]	100	100	100	NaN	100	NaN	100	100
Chr3:23065501-23065600	3	23065501	23065600	A6QNS7_BOVIN	ENSBTAG00000001564	phosphodiesterase 4D interacting protein [Source:RefSeq peptide;Acc:NP_001095372]	66.6667	100	100	NaN	93.6047	NaN	94.5588	95.1389
Chr3:23105701-23105800	3	23105701	23105800	ENSBTAG00000028036	ENSBTAG00000028036	No description	100	100	100	100	100	100	100	98.6667
Chr3:23105801-23105900	3	23105801	23105900	ENSBTAG00000028036	ENSBTAG00000028036	No description	88.2015	91	95	75	100	100	100	93.5309
Chr3:23105901-23106000	3	23105901	23106000	ENSBTAG00000028036	ENSBTAG00000028036	No description	73.6842	100	NaN	100	75	100	100	100
Chr3:23178001-23178100	3	23178001	23178100	ENSBTAG00000047910	ENSBTAG00000047910	No description	100	NaN	100	100	100	100	100	NaN
Chr3:23178101-23178200	3	23178101	23178200	ENSBTAG00000047910	ENSBTAG00000047910	No description	88	NaN	100	100	100	100	100	NaN
Chr3:23184801-23184900	3	23184801	23184900	F1MLE8_BOVIN	ENSBTAG00000007712	vesicle-trafficking protein SEC22b [Source:RefSeq peptide;Acc:NP_001069811]	100	100	100	100	100	100	94.4444	100
Chr3:23554901-23555000	3	23554901	23555000	ADAM30	ENSBTAG00000046293	No description	NaN	100	100	100	100	50	98.5294	100
Chr3:23555001-23555100	3	23555001	23555100	ADAM30	ENSBTAG00000046293	No description	NaN	100	100	83.3333	95.1389	51.5152	100	89.7959
Chr3:23555101-23555200	3	23555101	23555200	ADAM30	ENSBTAG00000046293	No description	100	100	100	100	100	100	100	100
Chr3:23881601-23881700	3	23881601	23881700	ENSBTAG00000045395	ENSBTAG00000045395	No description	100	NaN	100	100	100	100	100	100
Chr3:23881701-23881800	3	23881701	23881800	ENSBTAG00000045395	ENSBTAG00000045395	No description	100	71	100	85.7143	100	100	91.6667	91.1765
Chr3:23881801-23881900	3	23881801	23881900	ENSBTAG00000045395	ENSBTAG00000045395	No description	100	100	100	NaN	100	NaN	75	100
Chr3:25396601-25396700	3	25396601	25396700	E1BM03_BOVIN	ENSBTAG00000019937	Uncharacterized protein [Source:UniProtKB/TrEMBL;Acc:E1BM03]	100	100	NaN	100	98.3193	100	NaN	89.7076
Chr3:25396701-25396800	3	25396701	25396800	E1BM03_BOVIN	ENSBTAG00000019937	Uncharacterized protein [Source:UniProtKB/TrEMBL;Acc:E1BM03]	100	100	100	100	100	66.6667	100	90.9091
Chr3:25396801-25396900	3	25396801	25396900	E1BM03_BOVIN	ENSBTAG00000019937	Uncharacterized protein [Source:UniProtKB/TrEMBL;Acc:E1BM03]	87.5	100	100	NaN	100	100	52.381	95.8333
Chr3:27324801-27324900	3	27324801	27324900	F1MPQ8_BOVIN	ENSBTAG00000001406	Uncharacterized protein [Source:UniProtKB/TrEMBL;Acc:F1MPQ8]	100	100	100	100	100	100	100	100
Chr3:27324901-27325000	3	27324901	27325000	F1MPQ8_BOVIN	ENSBTAG00000001406	Uncharacterized protein [Source:UniProtKB/TrEMBL;Acc:F1MPQ8]	100	100	100	100	100	100	100	92.4731
Chr3:27784001-27784100	3	27784001	27784100	VANGL1	ENSBTAG00000005788	No description	100	100	90	100	100	100	100	99.5833
Chr3:27784101-27784200	3	27784101	27784200	VANGL1	ENSBTAG00000005788	No description	NaN	100	100	100	100	100	98.0769	100
Chr3:28540101-28540200	3	28540101	28540200	E1BLN1_BOVIN	ENSBTAG00000032071	Uncharacterized protein [Source:UniProtKB/TrEMBL;Acc:E1BLN1]	100	100	99	NaN	100	100	100	100
Chr3:28745501-28745600	3	28745501	28745600	LOC100336853	ENSBTAG00000045889	No description	100	100	100	NaN	100	NaN	100	100
Chr3:28746301-28746400	3	28746301	28746400	LOC100336853	ENSBTAG00000045889	No description	100	100	100	NaN	100	100	100	NaN
Chr3:28746401-28746500	3	28746401	28746500	LOC100336853	ENSBTAG00000045889	No description	100	90	100	NaN	90.4762	100	100	NaN
Chr3:29664501-29664600	3	29664501	29664600	PTPN22	ENSBTAG00000019617	No description	100	100	100	100	100	95.7641	100	100
Chr3:30317601-30317700	3	30317601	30317700	F1N3R2_BOVIN	ENSBTAG00000027172	Uncharacterized protein [Source:UniProtKB/TrEMBL;Acc:F1N3R2]	89.4737	100	100	NaN	100	87.931	97.4359	100
Chr3:30317701-30317800	3	30317701	30317800	F1N3R2_BOVIN	ENSBTAG00000027172	Uncharacterized protein [Source:UniProtKB/TrEMBL;Acc:F1N3R2]	NaN	50	83.9286	0	26.9231	45.977	68.3983	85.5072
Chr3:30317801-30317900	3	30317801	30317900	F1N3R2_BOVIN	ENSBTAG00000027172	Uncharacterized protein [Source:UniProtKB/TrEMBL;Acc:F1N3R2]	66.6667	100	100	75	91.6072	100	NaN	64.5671
Chr3:31028301-31028400	3	31028301	31028400	F1MUH9_BOVIN	ENSBTAG00000021602	Uncharacterized protein [Source:UniProtKB/TrEMBL;Acc:F1MUH9]	100	94	100	NaN	NaN	100	100	100
Chr3:31028401-31028500	3	31028401	31028500	F1MUH9_BOVIN	ENSBTAG00000021602	Uncharacterized protein [Source:UniProtKB/TrEMBL;Acc:F1MUH9]	100	100	100	NaN	NaN	100	100	100
Chr3:31899301-31899400	3	31899301	31899400	F1MKY6_BOVIN	ENSBTAG00000039738	adenosine receptor A3 isoform 2 [Source:RefSeq peptide;Acc:NP_001073113]	100	100	100	NaN	100	100	100	NaN
Chr3:32398701-32398800	3	32398701	32398800	DRAM2_BOVIN	ENSBTAG00000009888	DNA damage-regulated autophagy modulator protein 2 [Source:UniProtKB/Swiss-Prot;Acc:Q3ZC48]	100	100	100	100	100	100	84	100
Chr3:32398801-32398900	3	32398801	32398900	DRAM2_BOVIN	ENSBTAG00000009888	DNA damage-regulated autophagy modulator protein 2 [Source:UniProtKB/Swiss-Prot;Acc:Q3ZC48]	100	100	100	100	96.4912	100	98.6928	95.4338
Chr3:32398901-32399000	3	32398901	32399000	DRAM2_BOVIN	ENSBTAG00000009888	DNA damage-regulated autophagy modulator protein 2 [Source:UniProtKB/Swiss-Prot;Acc:Q3ZC48]	100	92.5	100	100	100	85.3676	99.6124	100
Chr3:32399001-32399100	3	32399001	32399100	DRAM2_BOVIN	ENSBTAG00000009888	DNA damage-regulated autophagy modulator protein 2 [Source:UniProtKB/Swiss-Prot;Acc:Q3ZC48]	100	100	100	100	100	100	100	100
Chr3:32399101-32399200	3	32399101	32399200	DRAM2_BOVIN	ENSBTAG00000009888	DNA damage-regulated autophagy modulator protein 2 [Source:UniProtKB/Swiss-Prot;Acc:Q3ZC48]	100	NaN	100	100	NaN	100	100	100
Chr3:33066901-33067000	3	33066901	33067000	CHYM_BOVIN	ENSBTAG00000010565	Chymosin [Source:UniProtKB/Swiss-Prot;Acc:P00794]	100	100	100	NaN	100	100	98.4615	100
Chr3:33067201-33067300	3	33067201	33067300	CHYM_BOVIN	ENSBTAG00000010565	Chymosin [Source:UniProtKB/Swiss-Prot;Acc:P00794]	68.75	100	100	NaN	100	100	98.913	96.875
Chr3:33086501-33086600	3	33086501	33086600	F1MN36_BOVIN	ENSBTAG00000010560	prokineticin-1 [Source:RefSeq peptide;Acc:NP_001029190]	100	96.6667	100	100	100	NaN	100	100
Chr3:33087601-33087700	3	33087601	33087700	F1MN36_BOVIN	ENSBTAG00000010560	prokineticin-1 [Source:RefSeq peptide;Acc:NP_001029190]	50	100	100	100	75	NaN	100	79.3385
Chr3:33087701-33087800	3	33087701	33087800	F1MN36_BOVIN	ENSBTAG00000010560	prokineticin-1 [Source:RefSeq peptide;Acc:NP_001029190]	NaN	100	100	100	100	100	98.5294	100
Chr3:33087801-33087900	3	33087801	33087900	F1MN36_BOVIN	ENSBTAG00000010560	prokineticin-1 [Source:RefSeq peptide;Acc:NP_001029190]	80	100	100	84.3083	100	100	93.3333	92.3077
Chr3:33088001-33088100	3	33088001	33088100	F1MN36_BOVIN	ENSBTAG00000010560	prokineticin-1 [Source:RefSeq peptide;Acc:NP_001029190]	100	100	100	100	80	100	100	100
Chr3:33426301-33426400	3	33426301	33426400	UBL4B_BOVIN	ENSBTAG00000016389	Ubiquitin-like protein 4B [Source:UniProtKB/Swiss-Prot;Acc:Q2T9Q2]	99.0741	NaN	100	100	91.3043	98.9899	100	100
Chr3:33427401-33427500	3	33427401	33427500	UBL4B_BOVIN	ENSBTAG00000016389	Ubiquitin-like protein 4B [Source:UniProtKB/Swiss-Prot;Acc:Q2T9Q2]	NaN	100	100	100	91.8367	NaN	100	100
Chr3:33703501-33703600	3	33703501	33703600	bta-mir-2413	ENSBTAG00000044953	bta-mir-2413 [Source:miRBase;Acc:MI0011458]	NaN	0	100	100	83.3333	100	NaN	100
Chr3:33818301-33818400	3	33818301	33818400	GSTM1_BOVIN	ENSBTAG00000017765	Glutathione S-transferase Mu 1 [Source:UniProtKB/Swiss-Prot;Acc:Q9N0V4]	100	NaN	100	100	100	100	100	95.4545
Chr3:34021101-34021200	3	34021101	34021200	F1MC85_BOVIN	ENSBTAG00000013014	G protein-coupled receptor 61 [Source:RefSeq peptide;Acc:NP_001033660]	100	50	83.3333	NaN	100	100	100	100
Chr3:34021201-34021300	3	34021201	34021300	F1MC85_BOVIN	ENSBTAG00000013014	G protein-coupled receptor 61 [Source:RefSeq peptide;Acc:NP_001033660]	100	100	79.0293	NaN	100	100	100	100
Chr3:34021401-34021500	3	34021401	34021500	F1MC85_BOVIN	ENSBTAG00000013014	G protein-coupled receptor 61 [Source:RefSeq peptide;Acc:NP_001033660]	100	96.875	100	NaN	100	100	100	86.5385
Chr3:34353501-34353600	3	34353501	34353600	F1MIM6_BOVIN	ENSBTAG00000001136	Uncharacterized protein [Source:UniProtKB/TrEMBL;Acc:F1MIM6]	58.3333	33	NaN	100	33.3333	66.6667	0	50
Chr3:34353701-34353800	3	34353701	34353800	F1MIM6_BOVIN	ENSBTAG00000001136	Uncharacterized protein [Source:UniProtKB/TrEMBL;Acc:F1MIM6]	100	NaN	100	100	100	100	100	100
Chr3:34353801-34353900	3	34353801	34353900	F1MIM6_BOVIN	ENSBTAG00000001136	Uncharacterized protein [Source:UniProtKB/TrEMBL;Acc:F1MIM6]	100	100	100	NaN	100	100	100	73.8095
Chr3:34407701-34407800	3	34407701	34407800	KISHB_BOVIN	ENSBTAG00000038979	Protein kish-B [Source:UniProtKB/Swiss-Prot;Acc:Q0IIL4]	100	100	80	NaN	NaN	100	87.5	100
Chr3:34509901-34510000	3	34509901	34510000	CLCC1_BOVIN	ENSBTAG00000017129	Chloride channel CLIC-like protein 1 [Source:UniProtKB/Swiss-Prot;Acc:Q1LZF8]	98.913	100	100	100	100	99.2857	83.3333	91.5352
Chr3:34510001-34510100	3	34510001	34510100	CLCC1_BOVIN	ENSBTAG00000017129	Chloride channel CLIC-like protein 1 [Source:UniProtKB/Swiss-Prot;Acc:Q1LZF8]	93.3308	100	100	100	97.1795	91.4326	89.5833	93.816
Chr3:34570801-34570900	3	34570801	34570900	GPSM2	ENSBTAG00000017124	No description	100	100	100	NaN	100	100	100	99.4152
Chr3:34570901-34571000	3	34570901	34571000	GPSM2	ENSBTAG00000017124	No description	100	100	88.1818	NaN	100	100	85.4545	100
Chr3:39950201-39950300	3	39950201	39950300	F1MJQ3_BOVIN	ENSBTAG00000019093	pancreatic amylase alpha 2A [Source:RefSeq peptide;Acc:NP_001030188]	NaN	100	94	100	100	NaN	100	75
Chr3:48495201-48495300	3	48495201	48495300	TMEM56	ENSBTAG00000044125	transmembrane protein 56 [Source:HGNC Symbol;Acc:26477]	100	100	100	NaN	92.6316	100	99.0909	100
Chr3:48495401-48495500	3	48495401	48495500	TMEM56	ENSBTAG00000044125	transmembrane protein 56 [Source:HGNC Symbol;Acc:26477]	50	50	0	NaN	100	100	50	50
Chr3:48884001-48884100	3	48884001	48884100	CTL3_BOVIN	ENSBTAG00000020344	Choline transporter-like protein 3 [Source:UniProtKB/Swiss-Prot;Acc:A5PK40]	57.1429	100	50	NaN	100	0	27.7778	0
Chr3:48884201-48884300	3	48884201	48884300	CTL3_BOVIN	ENSBTAG00000020344	Choline transporter-like protein 3 [Source:UniProtKB/Swiss-Prot;Acc:A5PK40]	100	79.1667	100	NaN	100	100	100	87.8378
Chr3:48884301-48884400	3	48884301	48884400	CTL3_BOVIN	ENSBTAG00000020344	Choline transporter-like protein 3 [Source:UniProtKB/Swiss-Prot;Acc:A5PK40]	100	100	92.5595	NaN	100	100	99.375	100
Chr3:49227301-49227400	3	49227301	49227400	A7Z038_BOVIN	ENSBTAG00000009698	ATP-binding cassette sub-family D member 3 [Source:RefSeq peptide;Acc:NP_001098866]	100	100	NaN	100	100	NaN	93.3333	100
Chr3:49227401-49227500	3	49227401	49227500	A7Z038_BOVIN	ENSBTAG00000009698	ATP-binding cassette sub-family D member 3 [Source:RefSeq peptide;Acc:NP_001098866]	100	54.1667	100	NaN	100	100	100	100
Chr3:49227601-49227700	3	49227601	49227700	A7Z038_BOVIN	ENSBTAG00000009698	ATP-binding cassette sub-family D member 3 [Source:RefSeq peptide;Acc:NP_001098866]	100	100	100	100	100	100	100	100
Chr3:49539401-49539500	3	49539401	49539500	ABCA4	ENSBTAG00000018010	retinal-specific ATP-binding cassette transporter [Source:RefSeq peptide;Acc:NP_776646]	100	100	86.4634	NaN	100	NaN	100	100
Chr3:49539501-49539600	3	49539501	49539600	ABCA4	ENSBTAG00000018010	retinal-specific ATP-binding cassette transporter [Source:RefSeq peptide;Acc:NP_776646]	68.1818	100	83.8235	NaN	100	100	100	100
Chr3:49798801-49798900	3	49798801	49798900	bta-mir-760	ENSBTAG00000030102	bta-mir-760 [Source:miRBase;Acc:MI0009894]	100	100	100	NaN	100	NaN	100	100
Chr3:50797301-50797400	3	50797301	50797400	RL5_BOVIN	ENSBTAG00000002026	60S ribosomal protein L5 [Source:UniProtKB/Swiss-Prot;Acc:Q58DW5]	100	100	100	NaN	100	50	98.2759	50
Chr3:50797401-50797500	3	50797401	50797500	RL5_BOVIN	ENSBTAG00000002026	60S ribosomal protein L5 [Source:UniProtKB/Swiss-Prot;Acc:Q58DW5]	100	100	100	NaN	100	100	100	100
Chr3:55062001-55062100	3	55062001	55062100	LOC511531	ENSBTAG00000001143	No description	85.2941	100	100	NaN	100	95.098	100	92.366
Chr3:55178201-55178300	3	55178201	55178300	F2Z4J6_BOVIN	ENSBTAG00000000504	transcription initiation factor IIB [Source:RefSeq peptide;Acc:NP_001039607]	99.3902	100	75	NaN	100	100	96.2963	NaN
Chr3:55875301-55875400	3	55875301	55875400	ENSBTAG00000044611	ENSBTAG00000044611	No description	99.7619	99.1597	94.7936	100	100	97.5564	98.0313	95.3263
Chr3:55875501-55875600	3	55875501	55875600	ENSBTAG00000044611	ENSBTAG00000044611	No description	100	100	100	100	94.4444	81.8182	100	55.814
Chr3:56180801-56180900	3	56180801	56180900	ENSBTAG00000001873	ENSBTAG00000001873	No description	100	100	93.6458	NaN	100	50	80	50
Chr3:57008201-57008300	3	57008201	57008300	ENSBTAG00000042087	ENSBTAG00000042087	No description	100	100	98.4375	NaN	100	93.75	NaN	100
Chr3:57008301-57008400	3	57008301	57008400	ENSBTAG00000042087	ENSBTAG00000042087	No description	100	100	100	NaN	100	100	100	NaN
Chr3:58435001-58435100	3	58435001	58435100	ENSBTAG00000047052	ENSBTAG00000047052	No description	100	100	100	100	NaN	100	100	100
Chr3:59174601-59174700	3	59174601	59174700	WDR63	ENSBTAG00000013778	WD repeat domain 63 [Source:RefSeq peptide;Acc:NP_001092483]	100	NaN	100	100	100	100	100	NaN
Chr3:59251701-59251800	3	59251701	59251800	E1BDG0_BOVIN	ENSBTAG00000016982	Uncharacterized protein [Source:UniProtKB/TrEMBL;Acc:E1BDG0]	50	50	80.7692	50	50	NaN	67.3077	0
Chr3:59251801-59251900	3	59251801	59251900	E1BDG0_BOVIN	ENSBTAG00000016982	Uncharacterized protein [Source:UniProtKB/TrEMBL;Acc:E1BDG0]	61.6121	100	100	50	84.6154	91.2281	98.5507	96.2121
Chr3:59251901-59252000	3	59251901	59252000	E1BDG0_BOVIN	ENSBTAG00000016982	Uncharacterized protein [Source:UniProtKB/TrEMBL;Acc:E1BDG0]	94.3548	NaN	100	95.2381	96.5909	100	100	100
Chr3:59252001-59252100	3	59252001	59252100	E1BDG0_BOVIN	ENSBTAG00000016982	Uncharacterized protein [Source:UniProtKB/TrEMBL;Acc:E1BDG0]	100	100	98.718	100	100	NaN	100	100
Chr3:59252101-59252200	3	59252101	59252200	E1BDG0_BOVIN	ENSBTAG00000016982	Uncharacterized protein [Source:UniProtKB/TrEMBL;Acc:E1BDG0]	100	100	100	100	100	100	100	100
Chr3:59252201-59252300	3	59252201	59252300	E1BDG0_BOVIN	ENSBTAG00000016982	Uncharacterized protein [Source:UniProtKB/TrEMBL;Acc:E1BDG0]	100	100	100	100	100	100	100	100
Chr3:64146001-64146100	3	64146001	64146100	ENSBTAG00000043424	ENSBTAG00000043424	No description	64.8148	0	41.6667	NaN	71.4286	NaN	38.4615	0
Chr3:64146101-64146200	3	64146101	64146200	ENSBTAG00000043424	ENSBTAG00000043424	No description	100	100	91	80	100	100	95	99.5763
Chr3:66319201-66319300	3	66319201	66319300	IFI44L	ENSBTAG00000030932	PREDICTED: Bos taurus interferon-induced protein 44-like (LOC508347), miscRNA, [Source:RefSeq DNA;Acc:XR_084680]	100	100	100	NaN	100	100	97.1429	100
Chr3:66319301-66319400	3	66319301	66319400	IFI44L	ENSBTAG00000030932	PREDICTED: Bos taurus interferon-induced protein 44-like (LOC508347), miscRNA, [Source:RefSeq DNA;Acc:XR_084680]	100	100	84.6154	NaN	100	100	100	90
Chr3:66859501-66859600	3	66859501	66859600	GIPC2_BOVIN	ENSBTAG00000011733	PDZ domain-containing protein GIPC2 [Source:UniProtKB/Swiss-Prot;Acc:Q1JQD4]	100	100	93	NaN	100	68.5185	84.375	59.5238
Chr3:66859601-66859700	3	66859601	66859700	GIPC2_BOVIN	ENSBTAG00000011733	PDZ domain-containing protein GIPC2 [Source:UniProtKB/Swiss-Prot;Acc:Q1JQD4]	100	100	100	NaN	100	39.2857	100	92.8571
Chr3:67132701-67132800	3	67132701	67132800	F1MJG6_BOVIN	ENSBTAG00000031044	Uncharacterized protein [Source:UniProtKB/TrEMBL;Acc:F1MJG6]	100	92.7822	89.026	NaN	100	NaN	94.7243	97.2109
Chr3:67139601-67139700	3	67139601	67139700	F1MJG6_BOVIN	ENSBTAG00000031044	Uncharacterized protein [Source:UniProtKB/TrEMBL;Acc:F1MJG6]	100	100	100	NaN	100	83.3333	95.8333	100
Chr3:67686001-67686100	3	67686001	67686100	GPI8_BOVIN	ENSBTAG00000031012	GPI-anchor transamidase [Source:UniProtKB/Swiss-Prot;Acc:Q3MHZ7]	100	89.5833	71.4286	NaN	50	50	83.3333	50
Chr3:67686201-67686300	3	67686201	67686300	GPI8_BOVIN	ENSBTAG00000031012	GPI-anchor transamidase [Source:UniProtKB/Swiss-Prot;Acc:Q3MHZ7]	100	100	98.3333	NaN	100	100	97.5309	100
Chr3:69384501-69384600	3	69384501	69384600	ACADM_BOVIN	ENSBTAG00000024240	Medium-chain specific acyl-CoA dehydrogenase, mitochondrial [Source:UniProtKB/Swiss-Prot;Acc:Q3SZB4]	56.4815	100	NaN	84.7222	86.3679	45.1613	73.5043	21.4286
Chr3:74461001-74461100	3	74461001	74461100	A7YWH2_BOVIN	ENSBTAG00000002627	zinc finger Ran-binding domain-containing protein 2 [Source:RefSeq peptide;Acc:NP_001098816]	100	100	NaN	100	100	100	100	100
Chr3:74461101-74461200	3	74461101	74461200	A7YWH2_BOVIN	ENSBTAG00000002627	zinc finger Ran-binding domain-containing protein 2 [Source:RefSeq peptide;Acc:NP_001098816]	100	98.75	100	100	93.3333	100	89.1009	100
Chr3:75111001-75111100	3	75111001	75111100	B0JYP8_BOVIN	ENSBTAG00000014791	cystathionine gamma-lyase [Source:RefSeq peptide;Acc:NP_001019738]	100	100	100	NaN	100	100	100	66.6667
Chr3:75111101-75111200	3	75111101	75111200	B0JYP8_BOVIN	ENSBTAG00000014791	cystathionine gamma-lyase [Source:RefSeq peptide;Acc:NP_001019738]	100	100	100	NaN	97.479	100	100	90.4762
Chr3:75111201-75111300	3	75111201	75111300	B0JYP8_BOVIN	ENSBTAG00000014791	cystathionine gamma-lyase [Source:RefSeq peptide;Acc:NP_001019738]	94.4079	93.0556	100	100	88.5417	66.6667	96.9697	100
Chr3:75111301-75111400	3	75111301	75111400	B0JYP8_BOVIN	ENSBTAG00000014791	cystathionine gamma-lyase [Source:RefSeq peptide;Acc:NP_001019738]	100	100	100	NaN	100	100	92.5	100
Chr3:77569201-77569300	3	77569201	77569300	Q3ZBQ6_BOVIN	ENSBTAG00000012182	GTP-binding protein Di-Ras3 [Source:RefSeq peptide;Acc:NP_001029387]	50	100	100	NaN	100	100	100	100
Chr3:78242201-78242300	3	78242201	78242300	A1L5B7_BOVIN	ENSBTAG00000012957	SERPINE1 mRNA binding protein 1 [Source:RefSeq peptide;Acc:NP_001039914]	100	50	75	NaN	100	100	100	NaN
Chr3:78242301-78242400	3	78242301	78242400	A1L5B7_BOVIN	ENSBTAG00000012957	SERPINE1 mRNA binding protein 1 [Source:RefSeq peptide;Acc:NP_001039914]	100	100	76.6667	NaN	75	100	100	0
Chr3:78242401-78242500	3	78242401	78242500	A1L5B7_BOVIN	ENSBTAG00000012957	SERPINE1 mRNA binding protein 1 [Source:RefSeq peptide;Acc:NP_001039914]	100	100	100	NaN	NaN	100	100	100
Chr3:78345001-78345100	3	78345001	78345100	F1MEB5_BOVIN	ENSBTAG00000009455	interleukin-12 receptor subunit beta-2 precursor [Source:RefSeq peptide;Acc:NP_777070]	78.2609	100	100	100	100	100	100	100
Chr3:78345101-78345200	3	78345101	78345200	F1MEB5_BOVIN	ENSBTAG00000009455	interleukin-12 receptor subunit beta-2 precursor [Source:RefSeq peptide;Acc:NP_777070]	80	100	100	100	79.0909	91.7241	93.3333	100
Chr3:78345201-78345300	3	78345201	78345300	F1MEB5_BOVIN	ENSBTAG00000009455	interleukin-12 receptor subunit beta-2 precursor [Source:RefSeq peptide;Acc:NP_777070]	100	100	100	NaN	100	NaN	100	100
Chr3:80148201-80148300	3	80148201	80148300	Q70I50_BOVIN	ENSBTAG00000005910	leptin receptor [Source:RefSeq peptide;Acc:NP_001012285]	100	100	100	NaN	100	NaN	100	100
Chr3:80148301-80148400	3	80148301	80148400	Q70I50_BOVIN	ENSBTAG00000005910	leptin receptor [Source:RefSeq peptide;Acc:NP_001012285]	100	100	100	NaN	100	NaN	100	100
Chr3:80148501-80148600	3	80148501	80148600	Q70I50_BOVIN	ENSBTAG00000005910	leptin receptor [Source:RefSeq peptide;Acc:NP_001012285]	100	100	100	NaN	100	100	100	50
Chr3:80148601-80148700	3	80148601	80148700	Q70I50_BOVIN	ENSBTAG00000005910	leptin receptor [Source:RefSeq peptide;Acc:NP_001012285]	100	NaN	98	100	100	100	100	100
Chr3:80148701-80148800	3	80148701	80148800	Q70I50_BOVIN	ENSBTAG00000005910	leptin receptor [Source:RefSeq peptide;Acc:NP_001012285]	100	NaN	100	100	89.0625	100	100	100
Chr3:81053501-81053600	3	81053501	81053600	F1N2C2_BOVIN	ENSBTAG00000030686	Uncharacterized protein [Source:UniProtKB/TrEMBL;Acc:F1N2C2]	80	100	80	NaN	NaN	90.7692	86.6667	100
Chr3:81654001-81654100	3	81654001	81654100	UBE2U	ENSBTAG00000040268	ubiquitin-conjugating enzyme E2 U [Source:RefSeq peptide;Acc:NP_001092663]	100	100	85.5714	100	83.3333	100	95.6757	92.2222
Chr3:81654101-81654200	3	81654101	81654200	UBE2U	ENSBTAG00000040268	ubiquitin-conjugating enzyme E2 U [Source:RefSeq peptide;Acc:NP_001092663]	NaN	100	100	100	100	100	100	100
Chr3:83328801-83328900	3	83328801	83328900	F1MJ23_BOVIN	ENSBTAG00000010124	cysteine protease ATG4C [Source:RefSeq peptide;Acc:NP_001075911]	97	91	89	NaN	96.4286	78.7879	100	100
Chr3:83328901-83329000	3	83328901	83329000	F1MJ23_BOVIN	ENSBTAG00000010124	cysteine protease ATG4C [Source:RefSeq peptide;Acc:NP_001075911]	100	100	NaN	100	100	100	66.6667	100
Chr3:83329701-83329800	3	83329701	83329800	F1MJ23_BOVIN	ENSBTAG00000010124	cysteine protease ATG4C [Source:RefSeq peptide;Acc:NP_001075911]	100	100	87.5	100	100	100	100	100
Chr3:83723801-83723900	3	83723801	83723900	ENSBTAG00000043044	ENSBTAG00000043044	No description	100	100	96.9697	NaN	100	92.4021	94.4444	100
Chr3:83723901-83724000	3	83723901	83724000	ENSBTAG00000043044	ENSBTAG00000043044	No description	100	100	100	NaN	100	100	100	100
Chr3:83724001-83724100	3	83724001	83724100	ENSBTAG00000043044	ENSBTAG00000043044	No description	100	96.6667	100	NaN	100	100	100	96.25
Chr3:83724101-83724200	3	83724101	83724200	ENSBTAG00000043044	ENSBTAG00000043044	No description	100	100	100	100	100	100	NaN	82.1428
Chr3:83724201-83724300	3	83724201	83724300	ENSBTAG00000043044	ENSBTAG00000043044	No description	100	100	100	NaN	80.9524	80.5556	87.5	100
Chr3:84035401-84035500	3	84035401	84035500	B5TM83_BOVIN	ENSBTAG00000047830	Hypothetical LOC100190915 protein [Source:UniProtKB/TrEMBL;Acc:B5TM83]	100	100	100	NaN	100	100	100	NaN
Chr3:84712101-84712200	3	84712101	84712200	LOC514233	ENSBTAG00000009769	No description	100	100	98.8636	99.4565	100	100	100	96.2963
Chr3:85982801-85982900	3	85982801	85982900	ENSBTAG00000030663	ENSBTAG00000030663	No description	NaN	100	80	100	100	100	100	100
Chr3:85982901-85983000	3	85982901	85983000	ENSBTAG00000030663	ENSBTAG00000030663	No description	87.1304	100	90.9091	100	100	100	99.3103	88.6957
Chr3:86488301-86488400	3	86488301	86488400	CYP2J2	ENSBTAG00000000258	cytochrome P450, family 2, subfamily J, polypeptide 2 [Source:RefSeq peptide;Acc:NP_001033640]	79.5918	100	100	100	97.2973	100	66.6667	100
Chr3:86488401-86488500	3	86488401	86488500	CYP2J2	ENSBTAG00000000258	cytochrome P450, family 2, subfamily J, polypeptide 2 [Source:RefSeq peptide;Acc:NP_001033640]	100	100	98.5	100	100	100	98.718	87.8049
Chr3:86488501-86488600	3	86488501	86488600	CYP2J2	ENSBTAG00000000258	cytochrome P450, family 2, subfamily J, polypeptide 2 [Source:RefSeq peptide;Acc:NP_001033640]	100	100	100	100	100	100	100	100
Chr3:86719301-86719400	3	86719301	86719400	E1BAT1_BOVIN	ENSBTAG00000030671	Uncharacterized protein [Source:UniProtKB/TrEMBL;Acc:E1BAT1]	36	36	NaN	23.8095	NaN	42.1591	0	24.3056
Chr3:86719401-86719500	3	86719401	86719500	E1BAT1_BOVIN	ENSBTAG00000030671	Uncharacterized protein [Source:UniProtKB/TrEMBL;Acc:E1BAT1]	31	28	NaN	83.3333	60	58.9947	46.6667	45.1111
Chr3:86719601-86719700	3	86719601	86719700	E1BAT1_BOVIN	ENSBTAG00000030671	Uncharacterized protein [Source:UniProtKB/TrEMBL;Acc:E1BAT1]	10.2564	50.2681	NaN	93.3333	60	50	NaN	57.5893
Chr3:86720501-86720600	3	86720501	86720600	E1BAT1_BOVIN	ENSBTAG00000030671	Uncharacterized protein [Source:UniProtKB/TrEMBL;Acc:E1BAT1]	92.3077	94	30	NaN	NaN	0	100	50
Chr3:87274601-87274700	3	87274601	87274700	E1BNF8_BOVIN	ENSBTAG00000030669	Uncharacterized protein [Source:UniProtKB/TrEMBL;Acc:E1BNF8]	NaN	100	100	100	100	100	100	100
Chr3:89320201-89320300	3	89320201	89320300	E1BHG6_BOVIN	ENSBTAG00000024201	40S ribosomal protein S6 [Source:UniProtKB/TrEMBL;Acc:E1BHG6]	88	75	100	63.8889	90	NaN	80.7018	100
Chr3:89321501-89321600	3	89321501	89321600	E1BHG6_BOVIN	ENSBTAG00000024201	40S ribosomal protein S6 [Source:UniProtKB/TrEMBL;Acc:E1BHG6]	100	100	100	100	100	NaN	100	100
Chr3:89321601-89321700	3	89321601	89321700	E1BHG6_BOVIN	ENSBTAG00000024201	40S ribosomal protein S6 [Source:UniProtKB/TrEMBL;Acc:E1BHG6]	100	100	100	NaN	100	NaN	100	100
Chr3:89321701-89321800	3	89321701	89321800	E1BHG6_BOVIN	ENSBTAG00000024201	40S ribosomal protein S6 [Source:UniProtKB/TrEMBL;Acc:E1BHG6]	100	75	100	NaN	85.7143	NaN	67.5	75
Chr3:89321801-89321900	3	89321801	89321900	E1BHG6_BOVIN	ENSBTAG00000024201	40S ribosomal protein S6 [Source:UniProtKB/TrEMBL;Acc:E1BHG6]	50	100	100	50	100	NaN	100	100
Chr3:89638801-89638900	3	89638801	89638900	F1N5F4_BOVIN	ENSBTAG00000013802	Uncharacterized protein [Source:UniProtKB/TrEMBL;Acc:F1N5F4]	100	100	100	NaN	100	100	100	100
Chr3:89638901-89639000	3	89638901	89639000	F1N5F4_BOVIN	ENSBTAG00000013802	Uncharacterized protein [Source:UniProtKB/TrEMBL;Acc:F1N5F4]	100	100	100	100	100	100	100	NaN
Chr3:89742401-89742500	3	89742401	89742500	C8B	ENSBTAG00000003775	complement component 8, beta polypeptide [Source:RefSeq peptide;Acc:NP_001039606]	100	100	100	NaN	100	NaN	100	100
Chr3:89961401-89961500	3	89961401	89961500	LOC615569	ENSBTAG00000009314	No description	NaN	100	100	100	100	100	98.75	100
Chr3:92058301-92058400	3	92058301	92058400	A5D7C7_BOVIN	ENSBTAG00000017132	tetratricopeptide repeat protein 22 [Source:RefSeq peptide;Acc:NP_001091524]	100	100	100	NaN	100	100	NaN	100
Chr3:92058401-92058500	3	92058401	92058500	A5D7C7_BOVIN	ENSBTAG00000017132	tetratricopeptide repeat protein 22 [Source:RefSeq peptide;Acc:NP_001091524]	100	100	100	NaN	100	100	NaN	100
Chr3:92167401-92167500	3	92167401	92167500	F1N4P0_BOVIN	ENSBTAG00000030623	hypothetical protein LOC522301 [Source:RefSeq peptide;Acc:NP_001071417]	100	NaN	100	100	100	100	87.5	100
Chr3:92309801-92309900	3	92309801	92309900	A6QR52_BOVIN	ENSBTAG00000039686	acyl-CoA thioesterase 11 [Source:RefSeq peptide;Acc:NP_001096745]	75	NaN	100	100	100	0	100	82.1429
Chr3:92309901-92310000	3	92309901	92310000	A6QR52_BOVIN	ENSBTAG00000039686	acyl-CoA thioesterase 11 [Source:RefSeq peptide;Acc:NP_001096745]	0	NaN	100	100	100	0	100	100
Chr3:92310001-92310100	3	92310001	92310100	A6QR52_BOVIN	ENSBTAG00000039686	acyl-CoA thioesterase 11 [Source:RefSeq peptide;Acc:NP_001096745]	100	100	100	NaN	100	NaN	100	100
Chr3:92310101-92310200	3	92310101	92310200	A6QR52_BOVIN	ENSBTAG00000039686	acyl-CoA thioesterase 11 [Source:RefSeq peptide;Acc:NP_001096745]	100	100	100	NaN	100	100	100	100
Chr3:92310201-92310300	3	92310201	92310300	A6QR52_BOVIN	ENSBTAG00000039686	acyl-CoA thioesterase 11 [Source:RefSeq peptide;Acc:NP_001096745]	100	100	100	NaN	83.3333	66.6667	100	75
Chr3:92645701-92645800	3	92645701	92645800	LOC516320	ENSBTAG00000020036	No description	NaN	92	100	100	100	96.2963	100	100
Chr3:92645801-92645900	3	92645801	92645900	LOC516320	ENSBTAG00000020036	No description	90	NaN	100	100	98.6667	100	100	96.5
Chr3:92645901-92646000	3	92645901	92646000	LOC516320	ENSBTAG00000020036	No description	69.0476	100	100	NaN	100	100	100	100
Chr3:92899101-92899200	3	92899101	92899200	DIO1	ENSBTAG00000010814	deiodinase, iodothyronine, type I [Source:RefSeq peptide;Acc:NP_001116065]	100	100	100	NaN	100	NaN	100	100
Chr3:92899201-92899300	3	92899201	92899300	DIO1	ENSBTAG00000010814	deiodinase, iodothyronine, type I [Source:RefSeq peptide;Acc:NP_001116065]	100	100	100	91.1765	100	NaN	100	93.1034
Chr3:92899301-92899400	3	92899301	92899400	DIO1	ENSBTAG00000010814	deiodinase, iodothyronine, type I [Source:RefSeq peptide;Acc:NP_001116065]	100	100	100	100	100	NaN	100	100
Chr3:92899401-92899500	3	92899401	92899500	DIO1	ENSBTAG00000010814	deiodinase, iodothyronine, type I [Source:RefSeq peptide;Acc:NP_001116065]	100	100	93	NaN	100	100	NaN	100
Chr3:93976901-93977000	3	93976901	93977000	ENSBTAG00000047375	ENSBTAG00000047375	No description	66.6667	100	NaN	100	100	100	100	100
Chr3:93977001-93977100	3	93977001	93977100	ENSBTAG00000047375	ENSBTAG00000047375	No description	100	100	NaN	100	100	100	100	100
Chr3:93977101-93977200	3	93977101	93977200	ENSBTAG00000047375	ENSBTAG00000047375	No description	100	NaN	100	100	90.4762	NaN	100	100
Chr3:94112201-94112300	3	94112201	94112300	F1MR09_BOVIN	ENSBTAG00000026032	Uncharacterized protein [Source:UniProtKB/TrEMBL;Acc:F1MR09]	100	100	33	NaN	76.9424	100	100	100
Chr3:94112301-94112400	3	94112301	94112400	F1MR09_BOVIN	ENSBTAG00000026032	Uncharacterized protein [Source:UniProtKB/TrEMBL;Acc:F1MR09]	100	0	100	NaN	100	NaN	100	100
Chr3:94228401-94228500	3	94228401	94228500	E1BPN8_BOVIN	ENSBTAG00000002050	Uncharacterized protein [Source:UniProtKB/TrEMBL;Acc:E1BPN8]	100	75	100	NaN	NaN	100	100	100
Chr3:94228501-94228600	3	94228501	94228600	E1BPN8_BOVIN	ENSBTAG00000002050	Uncharacterized protein [Source:UniProtKB/TrEMBL;Acc:E1BPN8]	66.6667	100	100	NaN	NaN	100	88.8889	0
Chr3:94333001-94333100	3	94333001	94333100	GPX7_BOVIN	ENSBTAG00000018281	Glutathione peroxidase 7 [Source:UniProtKB/Swiss-Prot;Acc:A6QLY2]	57.2917	100	100	NaN	100	100	66.6667	100
Chr3:94333101-94333200	3	94333101	94333200	GPX7_BOVIN	ENSBTAG00000018281	Glutathione peroxidase 7 [Source:UniProtKB/Swiss-Prot;Acc:A6QLY2]	100	100	92.0833	NaN	100	100	100	100
Chr3:94333301-94333400	3	94333301	94333400	GPX7_BOVIN	ENSBTAG00000018281	Glutathione peroxidase 7 [Source:UniProtKB/Swiss-Prot;Acc:A6QLY2]	82.7586	NaN	13	100	100	100	NaN	100
Chr3:94539401-94539500	3	94539401	94539500	PR38A_BOVIN	ENSBTAG00000002720	Pre-mRNA-splicing factor 38A [Source:UniProtKB/Swiss-Prot;Acc:Q0P5I6]	100	89.3333	85.7143	NaN	100	94.3027	90	95.4545
Chr3:94714901-94715000	3	94714901	94715000	ZFYVE9	ENSBTAG00000014289	No description	99.2593	100	100	NaN	100	100	99.4286	97.7049
Chr3:95040701-95040800	3	95040701	95040800	F1MXX5_BOVIN	ENSBTAG00000021174	Uncharacterized protein [Source:UniProtKB/TrEMBL;Acc:F1MXX5]	100	100	92	100	100	NaN	100	100
Chr3:95040801-95040900	3	95040801	95040900	F1MXX5_BOVIN	ENSBTAG00000021174	Uncharacterized protein [Source:UniProtKB/TrEMBL;Acc:F1MXX5]	100	100	100	NaN	89.6552	100	100	100
Chr3:95044101-95044200	3	95044101	95044200	F1MXX5_BOVIN	ENSBTAG00000021174	Uncharacterized protein [Source:UniProtKB/TrEMBL;Acc:F1MXX5]	81.8182	96	92	100	96.2963	100	86.7424	100
Chr3:95044201-95044300	3	95044201	95044300	F1MXX5_BOVIN	ENSBTAG00000021174	Uncharacterized protein [Source:UniProtKB/TrEMBL;Acc:F1MXX5]	93.8312	100	NaN	66.6667	100	NaN	100	88.8889
Chr3:95556401-95556500	3	95556401	95556500	TTC39A	ENSBTAG00000002451	No description	100	100	100	100	100	100	NaN	100
Chr3:95556601-95556700	3	95556601	95556700	TTC39A	ENSBTAG00000002451	No description	100	100	94	NaN	100	100	79.1667	91.3979
Chr3:95556701-95556800	3	95556701	95556800	TTC39A	ENSBTAG00000002451	No description	100	100	100	100	100	100	100	100
Chr3:98587501-98587600	3	98587501	98587600	E1B749_BOVIN	ENSBTAG00000014225	Uncharacterized protein [Source:UniProtKB/TrEMBL;Acc:E1B749]	100	100	NaN	100	100	NaN	100	100
Chr3:98857501-98857600	3	98857501	98857600	ENSBTAG00000043428	ENSBTAG00000043428	No description	100	100	100	NaN	100	NaN	94.4444	100
Chr3:99561701-99561800	3	99561701	99561800	STIL	ENSBTAG00000017844	SCL/TAL1 interrupting locus [Source:HGNC Symbol;Acc:10879]	88.4375	100	NaN	94.4444	100	NaN	100	100
Chr3:99561801-99561900	3	99561801	99561900	STIL	ENSBTAG00000017844	SCL/TAL1 interrupting locus [Source:HGNC Symbol;Acc:10879]	100	100	NaN	66.6667	100	100	72.5	99.1667
Chr3:99561901-99562000	3	99561901	99562000	STIL	ENSBTAG00000017844	SCL/TAL1 interrupting locus [Source:HGNC Symbol;Acc:10879]	100	100	80	NaN	100	100	83.3333	NaN
Chr3:99639401-99639500	3	99639401	99639500	PDZ1I_BOVIN	ENSBTAG00000002555	PDZK1-interacting protein 1 [Source:UniProtKB/Swiss-Prot;Acc:Q2KIP5]	100	100	95.6191	NaN	100	98.6842	60	66.6667
Chr3:99741601-99741700	3	99741601	99741700	ENSBTAG00000028857	ENSBTAG00000028857	No description	100	88.4615	100	100	100	100	NaN	86.1111
Chr3:99741701-99741800	3	99741701	99741800	ENSBTAG00000028857	ENSBTAG00000028857	No description	98.6667	NaN	100	100	100	100	95.4545	100
Chr3:99741801-99741900	3	99741801	99741900	ENSBTAG00000028857	ENSBTAG00000028857	No description	100	100	100	100	100	NaN	97.9167	100
Chr3:99741901-99742000	3	99741901	99742000	ENSBTAG00000028857	ENSBTAG00000028857	No description	NaN	100	100	100	100	NaN	80.9804	93.9474
Chr3:99917401-99917500	3	99917401	99917500	CYP4A22	ENSBTAG00000013481	cytochrome P450, family 4, subfamily A, polypeptide 22 [Source:RefSeq peptide;Acc:NP_001092460]	100	100	100	100	100	NaN	100	100
Chr3:100019101-100019200	3	100019101	100019200	E1BKH6_BOVIN	ENSBTAG00000000097	Uncharacterized protein [Source:UniProtKB/TrEMBL;Acc:E1BKH6]	100	100	NaN	100	100	NaN	100	91.8367
Chr3:100019201-100019300	3	100019201	100019300	E1BKH6_BOVIN	ENSBTAG00000000097	Uncharacterized protein [Source:UniProtKB/TrEMBL;Acc:E1BKH6]	100	100	100	100	100	NaN	100	100
Chr3:100019301-100019400	3	100019301	100019400	E1BKH6_BOVIN	ENSBTAG00000000097	Uncharacterized protein [Source:UniProtKB/TrEMBL;Acc:E1BKH6]	100	100	100	100	100	NaN	100	100
Chr3:100019401-100019500	3	100019401	100019500	E1BKH6_BOVIN	ENSBTAG00000000097	Uncharacterized protein [Source:UniProtKB/TrEMBL;Acc:E1BKH6]	100	68.421	66.6667	100	83.3333	NaN	100	75.1111
Chr3:101322201-101322300	3	101322201	101322300	TOE1_BOVIN	ENSBTAG00000011243	Target of EGR1 protein 1 [Source:UniProtKB/Swiss-Prot;Acc:Q17QN2]	100	83.3333	NaN	100	100	100	100	100
Chr3:101348401-101348500	3	101348401	101348500	RS27L_BOVIN	ENSBTAG00000040435	40S ribosomal protein S27-like [Source:UniProtKB/Swiss-Prot;Acc:Q3T0B7]	100	NaN	100	100	100	98.6842	100	100
Chr3:101798201-101798300	3	101798201	101798300	Q0VCE7_BOVIN	ENSBTAG00000006125	serine/threonine-protein kinase PLK3 [Source:RefSeq peptide;Acc:NP_001068621]	100	100	100	100	NaN	100	97.2222	100
Chr3:101798301-101798400	3	101798301	101798400	Q0VCE7_BOVIN	ENSBTAG00000006125	serine/threonine-protein kinase PLK3 [Source:RefSeq peptide;Acc:NP_001068621]	100	NaN	100	100	NaN	100	100	100
Chr3:101832001-101832100	3	101832001	101832100	A6QPE8_BOVIN	ENSBTAG00000015280	kinesin-like protein KIF2C [Source:RefSeq peptide;Acc:NP_001094617]	100	100	100	NaN	100	50	NaN	100
Chr3:101832101-101832200	3	101832101	101832200	A6QPE8_BOVIN	ENSBTAG00000015280	kinesin-like protein KIF2C [Source:RefSeq peptide;Acc:NP_001094617]	100	100	100	NaN	100	100	NaN	100
Chr3:102574901-102575000	3	102574901	102575000	ENSBTAG00000005143	ENSBTAG00000005143	No description	100	100	82.3529	100	100	NaN	68.1818	100
Chr3:102575001-102575100	3	102575001	102575100	ENSBTAG00000005143	ENSBTAG00000005143	No description	100	NaN	100	100	100	NaN	100	100
Chr3:102575101-102575200	3	102575101	102575200	ENSBTAG00000005143	ENSBTAG00000005143	No description	100	100	100	NaN	100	NaN	100	94.1176
Chr3:102660601-102660700	3	102660601	102660700	A6QQY5_BOVIN	ENSBTAG00000011879	beta-1,4-galactosyltransferase 2 [Source:RefSeq peptide;Acc:NP_001098500]	100	100	100	100	100	100	NaN	100
Chr3:102714801-102714900	3	102714801	102714900	LOC530812	ENSBTAG00000040060	No description	100	NaN	100	100	100	100	NaN	98.6842
Chr3:102715001-102715100	3	102715001	102715100	LOC530812	ENSBTAG00000040060	No description	100	NaN	97.807	100	100	100	NaN	94.2857
Chr3:102715101-102715200	3	102715101	102715200	LOC530812	ENSBTAG00000040060	No description	100	NaN	100	80	66.6667	60	100	87.5
Chr3:102715201-102715300	3	102715201	102715300	LOC530812	ENSBTAG00000040060	No description	84.6154	NaN	96	100	100	NaN	90	100
Chr3:102746201-102746300	3	102746201	102746300	Q6H8M8_BOVIN	ENSBTAG00000017656	CMP-N-acetylneuraminate-beta-1,4-galactoside alpha-2,3-sialyltransferase [Source:RefSeq peptide;Acc:NP_001002882]	100	67.8571	100	NaN	100	NaN	100	65.625
Chr3:102746401-102746500	3	102746401	102746500	Q6H8M8_BOVIN	ENSBTAG00000017656	CMP-N-acetylneuraminate-beta-1,4-galactoside alpha-2,3-sialyltransferase [Source:RefSeq peptide;Acc:NP_001002882]	100	83.3333	87.5	NaN	100	97.5	96.4286	83.3333
Chr3:103901301-103901400	3	103901301	103901400	GTR1_BOVIN	ENSBTAG00000009617	Solute carrier family 2, facilitated glucose transporter member 1 [Source:UniProtKB/Swiss-Prot;Acc:P27674]	100	100	100	NaN	100	100	100	100
Chr3:103901401-103901500	3	103901401	103901500	GTR1_BOVIN	ENSBTAG00000009617	Solute carrier family 2, facilitated glucose transporter member 1 [Source:UniProtKB/Swiss-Prot;Acc:P27674]	99.6795	25.9259	93.0373	NaN	94.4444	100	100	74.2647
Chr3:104475701-104475800	3	104475701	104475800	FOXJ3	ENSBTAG00000015887	forkhead box J3 [Source:HGNC Symbol;Acc:29178]	100	100	94.5	NaN	98.3333	99.5256	95.7143	100
Chr3:104614001-104614100	3	104614001	104614100	E1BIM1_BOVIN	ENSBTAG00000007194	Uncharacterized protein [Source:UniProtKB/TrEMBL;Acc:E1BIM1]	NaN	92.3077	100	100	100	0	33.3333	100
Chr3:104614201-104614300	3	104614201	104614300	E1BIM1_BOVIN	ENSBTAG00000007194	Uncharacterized protein [Source:UniProtKB/TrEMBL;Acc:E1BIM1]	100	75	100	NaN	100	80	92	100
Chr3:105297301-105297400	3	105297301	105297400	EDN2_BOVIN	ENSBTAG00000021434	Endothelin-2 [Source:UniProtKB/Swiss-Prot;Acc:Q867A9]	100	NaN	100	100	100	100	100	100
Chr3:105297401-105297500	3	105297401	105297500	EDN2_BOVIN	ENSBTAG00000021434	Endothelin-2 [Source:UniProtKB/Swiss-Prot;Acc:Q867A9]	100	52.7778	85.1852	100	100	NaN	100	100
Chr3:106063601-106063700	3	106063601	106063700	NFYC_BOVIN	ENSBTAG00000021943	Nuclear transcription factor Y subunit gamma [Source:UniProtKB/Swiss-Prot;Acc:Q5E9X1]	NaN	75	100	100	100	66.6667	100	100
Chr3:106063701-106063800	3	106063701	106063800	NFYC_BOVIN	ENSBTAG00000021943	Nuclear transcription factor Y subunit gamma [Source:UniProtKB/Swiss-Prot;Acc:Q5E9X1]	NaN	100	100	100	100	100	100	100
Chr3:106154101-106154200	3	106154101	106154200	E1BAB7_BOVIN	ENSBTAG00000018726	Uncharacterized protein [Source:UniProtKB/TrEMBL;Acc:E1BAB7]	100	100	100	NaN	NaN	100	100	100
Chr3:106154301-106154400	3	106154301	106154400	E1BAB7_BOVIN	ENSBTAG00000018726	Uncharacterized protein [Source:UniProtKB/TrEMBL;Acc:E1BAB7]	100	100	92.5	NaN	92.1569	100	100	100
Chr3:106154401-106154500	3	106154401	106154500	E1BAB7_BOVIN	ENSBTAG00000018726	Uncharacterized protein [Source:UniProtKB/TrEMBL;Acc:E1BAB7]	100	100	100	NaN	100	100	88.4615	100
Chr3:106154501-106154600	3	106154501	106154600	E1BAB7_BOVIN	ENSBTAG00000018726	Uncharacterized protein [Source:UniProtKB/TrEMBL;Acc:E1BAB7]	100	100	100	NaN	84.8485	100	100	100
Chr3:106577401-106577500	3	106577401	106577500	RLF	ENSBTAG00000019695	No description	75	45	64.2888	NaN	86.3889	58.3333	80.4615	75
Chr3:106879401-106879500	3	106879401	106879500	ENSBTAG00000031600	ENSBTAG00000031600	No description	100	100	80	NaN	100	95	74.8214	100
Chr3:106879601-106879700	3	106879601	106879700	ENSBTAG00000031600	ENSBTAG00000031600	No description	100	100	100	100	68.0556	100	NaN	98.7654
Chr3:106879701-106879800	3	106879701	106879800	ENSBTAG00000031600	ENSBTAG00000031600	No description	100	75	66.6667	100	100	88.4058	100	100
Chr3:106879801-106879900	3	106879801	106879900	ENSBTAG00000031600	ENSBTAG00000031600	No description	100	50	75	NaN	50	50	100	50
Chr3:106879901-106880000	3	106879901	106880000	ENSBTAG00000031600	ENSBTAG00000031600	No description	100	100	NaN	100	100	100	NaN	81.0516
Chr3:106899001-106899100	3	106899001	106899100	F1MVH8_BOVIN	ENSBTAG00000017892	Uncharacterized protein [Source:UniProtKB/TrEMBL;Acc:F1MVH8]	100	NaN	100	100	100	100	100	100
Chr3:106899101-106899200	3	106899101	106899200	F1MVH8_BOVIN	ENSBTAG00000017892	Uncharacterized protein [Source:UniProtKB/TrEMBL;Acc:F1MVH8]	50	NaN	100	75	73.8095	100	100	100
Chr3:107090601-107090700	3	107090601	107090700	A4IFC3_BOVIN	ENSBTAG00000017125	polyadenylate-binding protein 4 [Source:RefSeq peptide;Acc:NP_001077193]	95.2941	95.7895	98	100	100	100	100	100
Chr3:107245001-107245100	3	107245001	107245100	MACF1	ENSBTAG00000021024	microtubule-actin crosslinking factor 1 [Source:HGNC Symbol;Acc:13664]	100	100	NaN	100	100	100	83.3333	NaN
Chr3:107245101-107245200	3	107245101	107245200	MACF1	ENSBTAG00000021024	microtubule-actin crosslinking factor 1 [Source:HGNC Symbol;Acc:13664]	NaN	100	100	100	100	100	100	100
Chr3:107246601-107246700	3	107246601	107246700	MACF1	ENSBTAG00000021024	microtubule-actin crosslinking factor 1 [Source:HGNC Symbol;Acc:13664]	100	100	100	NaN	100	56.6667	100	100
Chr3:107246701-107246800	3	107246701	107246800	MACF1	ENSBTAG00000021024	microtubule-actin crosslinking factor 1 [Source:HGNC Symbol;Acc:13664]	66.6667	NaN	100	50	97.6191	100	100	100
Chr3:107515801-107515900	3	107515801	107515900	ENSBTAG00000047038	ENSBTAG00000047038	No description	100	67	100	100	100	100	81.4815	100
Chr3:107516001-107516100	3	107516001	107516100	ENSBTAG00000047038	ENSBTAG00000047038	No description	100	NaN	100	100	100	100	97.4359	100
Chr3:107516201-107516300	3	107516201	107516300	ENSBTAG00000047038	ENSBTAG00000047038	No description	100	100	100	NaN	100	100	100	100
Chr3:107588701-107588800	3	107588701	107588800	A7MB53_BOVIN	ENSBTAG00000004715	akirin-1 [Source:RefSeq peptide;Acc:NP_001094706]	100	94	100	NaN	99.1667	100	100	91.6667
Chr3:107619001-107619100	3	107619001	107619100	ENSBTAG00000047220	ENSBTAG00000047220	No description	100	100	100	NaN	NaN	100	100	100
Chr3:107634801-107634900	3	107634801	107634900	A6QPK1_BOVIN	ENSBTAG00000008023	rhomboid-related protein 2 [Source:RefSeq peptide;Acc:NP_001095484]	85	NaN	80	100	100	100	96.2963	NaN
Chr3:108545901-108546000	3	108545901	108546000	F1N165_BOVIN	ENSBTAG00000002306	probable U3 small nucleolar RNA-associated protein 11 [Source:RefSeq peptide;Acc:NP_001091561]	100	NaN	100	100	100	100	100	100
Chr3:108558301-108558400	3	108558301	108558400	Q3SWY7_BOVIN	ENSBTAG00000007299	splicing factor 3A subunit 3 [Source:RefSeq peptide;Acc:NP_001029720]	NaN	100	76.9573	100	80	100	92.8	100
Chr3:108890901-108891000	3	108890901	108891000	F1MDN8_BOVIN	ENSBTAG00000003849	nucleolar GTP-binding protein 2 [Source:RefSeq peptide;Acc:NP_001039432]	100	100	100	NaN	76.6154	NaN	100	99.4681
Chr3:108891101-108891200	3	108891101	108891200	F1MDN8_BOVIN	ENSBTAG00000003849	nucleolar GTP-binding protein 2 [Source:RefSeq peptide;Acc:NP_001039432]	100	100	100	100	95.5128	100	89.2857	100
Chr3:108891201-108891300	3	108891201	108891300	F1MDN8_BOVIN	ENSBTAG00000003849	nucleolar GTP-binding protein 2 [Source:RefSeq peptide;Acc:NP_001039432]	100	100	100	100	100	100	100	100
Chr3:108953101-108953200	3	108953101	108953200	EAF6_BOVIN	ENSBTAG00000010506	Chromatin modification-related protein MEAF6 [Source:UniProtKB/Swiss-Prot;Acc:Q58CU0]	100	100	100	NaN	NaN	100	100	100
Chr3:109000801-109000900	3	109000801	109000900	ZC12A_BOVIN	ENSBTAG00000011316	Ribonuclease ZC3H12A [Source:UniProtKB/Swiss-Prot;Acc:A6QQJ8]	100	100	100	75	100	100	100	100
Chr3:110000201-110000300	3	110000201	110000300	CSF3R	ENSBTAG00000013334	PREDICTED: Bos taurus colony stimulating factor 3 receptor-like (CSF3R), miscRNA, [Source:RefSeq DNA;Acc:XR_084533]	100	71.4286	NaN	100	100	100	94.4444	96.3934
Chr3:110000301-110000400	3	110000301	110000400	CSF3R	ENSBTAG00000013334	PREDICTED: Bos taurus colony stimulating factor 3 receptor-like (CSF3R), miscRNA, [Source:RefSeq DNA;Acc:XR_084533]	100	100	NaN	100	100	100	80.9524	83.2593
Chr3:110001301-110001400	3	110001301	110001400	CSF3R	ENSBTAG00000013334	PREDICTED: Bos taurus colony stimulating factor 3 receptor-like (CSF3R), miscRNA, [Source:RefSeq DNA;Acc:XR_084533]	100	NaN	75	100	100	NaN	100	100
Chr3:110001601-110001700	3	110001601	110001700	CSF3R	ENSBTAG00000013334	PREDICTED: Bos taurus colony stimulating factor 3 receptor-like (CSF3R), miscRNA, [Source:RefSeq DNA;Acc:XR_084533]	100	NaN	100	100	100	NaN	91.6667	100
Chr3:110023901-110024000	3	110023901	110024000	OSCP1_BOVIN	ENSBTAG00000007994	Protein OSCP1 [Source:UniProtKB/Swiss-Prot;Acc:Q29S00]	100	100	96.875	0	100	100	97.5	76.3158
Chr3:110024101-110024200	3	110024101	110024200	OSCP1_BOVIN	ENSBTAG00000007994	Protein OSCP1 [Source:UniProtKB/Swiss-Prot;Acc:Q29S00]	97.8947	100	100	100	100	96.5517	92.6178	100
Chr3:110024201-110024300	3	110024201	110024300	OSCP1_BOVIN	ENSBTAG00000007994	Protein OSCP1 [Source:UniProtKB/Swiss-Prot;Acc:Q29S00]	51.9466	100	100	NaN	56.25	100	100	100
Chr3:110064301-110064400	3	110064301	110064400	A4IFN1_BOVIN	ENSBTAG00000024096	U7 snRNA-associated Sm-like protein LSm10 [Source:RefSeq peptide;Acc:NP_001077250]	100	100	100	NaN	100	100	96.4286	100
Chr3:110064601-110064700	3	110064601	110064700	A4IFN1_BOVIN	ENSBTAG00000024096	U7 snRNA-associated Sm-like protein LSm10 [Source:RefSeq peptide;Acc:NP_001077250]	100	100	100	NaN	100	100	100	0
Chr3:110116601-110116700	3	110116601	110116700	A6QLY9_BOVIN	ENSBTAG00000014358	hypothetical protein LOC618094 [Source:RefSeq peptide;Acc:NP_001094741]	100	100	100	NaN	65.5678	NaN	75	100
Chr3:110116701-110116800	3	110116701	110116800	A6QLY9_BOVIN	ENSBTAG00000014358	hypothetical protein LOC618094 [Source:RefSeq peptide;Acc:NP_001094741]	100	100	NaN	100	100	NaN	91.8333	62.963
Chr3:110117201-110117300	3	110117201	110117300	A6QLY9_BOVIN	ENSBTAG00000014358	hypothetical protein LOC618094 [Source:RefSeq peptide;Acc:NP_001094741]	100	50	66.6667	100	100	100	98.3333	89.899
Chr3:110245001-110245100	3	110245001	110245100	MAP7D1	ENSBTAG00000030301	No description	100	NaN	91.6667	66.6667	98.4848	NaN	54.1667	100
Chr3:110245101-110245200	3	110245101	110245200	MAP7D1	ENSBTAG00000030301	No description	100	79	100	100	100	NaN	100	100
Chr3:110297601-110297700	3	110297601	110297700	F1MJR6_BOVIN	ENSBTAG00000010175	Uncharacterized protein [Source:UniProtKB/TrEMBL;Acc:F1MJR6]	92.5	80	100	100	100	100	100	100
Chr3:110298301-110298400	3	110298301	110298400	F1MJR6_BOVIN	ENSBTAG00000010175	Uncharacterized protein [Source:UniProtKB/TrEMBL;Acc:F1MJR6]	100	100	NaN	100	100	100	98	98.4615
Chr3:110312501-110312600	3	110312501	110312600	TEKT2_BOVIN	ENSBTAG00000021714	Tektin-2 [Source:UniProtKB/Swiss-Prot;Acc:Q2T9Q6]	NaN	100	100	97.9167	NaN	100	100	99
Chr3:110318701-110318800	3	110318701	110318800	TEKT2_BOVIN	ENSBTAG00000021714	Tektin-2 [Source:UniProtKB/Swiss-Prot;Acc:Q2T9Q6]	100	100	NaN	100	90.7967	100	100	100
Chr3:111275801-111275900	3	111275801	111275900	F1MF92_BOVIN	ENSBTAG00000021948	Uncharacterized protein [Source:UniProtKB/TrEMBL;Acc:F1MF92]	100	100	100	NaN	100	100	96.1539	100
Chr3:111499701-111499800	3	111499701	111499800	CXB3_BOVIN	ENSBTAG00000012584	Gap junction beta-3 protein [Source:UniProtKB/Swiss-Prot;Acc:Q58D78]	100	100	NaN	100	97.2973	100	97.7273	100
Chr3:111499801-111499900	3	111499801	111499900	CXB3_BOVIN	ENSBTAG00000012584	Gap junction beta-3 protein [Source:UniProtKB/Swiss-Prot;Acc:Q58D78]	100	61.3636	NaN	100	90.3226	NaN	100	84.6154
Chr3:111499901-111500000	3	111499901	111500000	CXB3_BOVIN	ENSBTAG00000012584	Gap junction beta-3 protein [Source:UniProtKB/Swiss-Prot;Acc:Q58D78]	100	87.037	98.5294	100	80	100	100	84.6774
Chr3:111500001-111500100	3	111500001	111500100	CXB3_BOVIN	ENSBTAG00000012584	Gap junction beta-3 protein [Source:UniProtKB/Swiss-Prot;Acc:Q58D78]	100	100	98.1482	100	95.6775	100	100	100
Chr3:111500101-111500200	3	111500101	111500200	CXB3_BOVIN	ENSBTAG00000012584	Gap junction beta-3 protein [Source:UniProtKB/Swiss-Prot;Acc:Q58D78]	100	NaN	100	100	100	100	100	100
Chr3:111522601-111522700	3	111522601	111522700	GJB4	ENSBTAG00000005719	No description	78.0303	NaN	100	66.6667	100	NaN	82.2222	100
Chr3:111524401-111524500	3	111524401	111524500	F1N1N8_BOVIN	ENSBTAG00000005717	Uncharacterized protein [Source:UniProtKB/TrEMBL;Acc:F1N1N8]	NaN	100	0	100	90	100	NaN	83.3333
Chr3:111524501-111524600	3	111524501	111524600	F1N1N8_BOVIN	ENSBTAG00000005717	Uncharacterized protein [Source:UniProtKB/TrEMBL;Acc:F1N1N8]	NaN	100	100	98.1818	100	NaN	100	100
Chr3:111525101-111525200	3	111525101	111525200	F1N1N8_BOVIN	ENSBTAG00000005717	Uncharacterized protein [Source:UniProtKB/TrEMBL;Acc:F1N1N8]	100	100	100	100	100	NaN	75	75
Chr3:113062701-113062800	3	113062701	113062800	A7MB14_BOVIN	ENSBTAG00000014079	PERQ amino acid-rich with GYF domain-containing protein 2 [Source:RefSeq peptide;Acc:NP_001095347]	100	73.6264	99	NaN	100	100	100	100
Chr3:113208601-113208700	3	113208601	113208700	E1BLR5_BOVIN	ENSBTAG00000018058	Uncharacterized protein [Source:UniProtKB/TrEMBL;Acc:E1BLR5]	100	100	100	NaN	19.0476	100	NaN	100
Chr3:113533601-113533700	3	113533601	113533700	INPP5D	ENSBTAG00000020173	phosphatidylinositol-3,4,5-trisphosphate 5-phosphatase 1 [Source:RefSeq peptide;Acc:NP_001095352]	NaN	100	100	100	100	NaN	100	100
Chr3:113533701-113533800	3	113533701	113533800	INPP5D	ENSBTAG00000020173	phosphatidylinositol-3,4,5-trisphosphate 5-phosphatase 1 [Source:RefSeq peptide;Acc:NP_001095352]	100	100	NaN	100	100	100	100	100
Chr3:113533801-113533900	3	113533801	113533900	INPP5D	ENSBTAG00000020173	phosphatidylinositol-3,4,5-trisphosphate 5-phosphatase 1 [Source:RefSeq peptide;Acc:NP_001095352]	100	100	100	100	100	100	100	94.6428
Chr3:113535201-113535300	3	113535201	113535300	INPP5D	ENSBTAG00000020173	phosphatidylinositol-3,4,5-trisphosphate 5-phosphatase 1 [Source:RefSeq peptide;Acc:NP_001095352]	100	100	100	100	87.0479	NaN	100	100
Chr3:113535301-113535400	3	113535301	113535400	INPP5D	ENSBTAG00000020173	phosphatidylinositol-3,4,5-trisphosphate 5-phosphatase 1 [Source:RefSeq peptide;Acc:NP_001095352]	100	NaN	100	100	100	97.8992	96.4286	100
Chr3:113596501-113596600	3	113596501	113596600	ATG16L1	ENSBTAG00000003928	No description	100	NaN	100	100	100	NaN	100	100
Chr3:113596601-113596700	3	113596601	113596700	ATG16L1	ENSBTAG00000003928	No description	NaN	100	100	100	100	100	100	100
Chr3:113596701-113596800	3	113596701	113596800	ATG16L1	ENSBTAG00000003928	No description	100	NaN	100	100	100	100	100	100
Chr3:113596801-113596900	3	113596801	113596900	ATG16L1	ENSBTAG00000003928	No description	94.218	100	100	100	100	99.4444	100	98.0276
Chr3:113596901-113597000	3	113596901	113597000	ATG16L1	ENSBTAG00000003928	No description	48	100	100	NaN	100	100	100	100
Chr3:113597001-113597100	3	113597001	113597100	ATG16L1	ENSBTAG00000003928	No description	100	100	77.5	100	100	100	100	100
Chr3:113597101-113597200	3	113597101	113597200	ATG16L1	ENSBTAG00000003928	No description	100	100	100	100	100	100	100	100
Chr3:113597201-113597300	3	113597201	113597300	ATG16L1	ENSBTAG00000003928	No description	100	100	100	100	NaN	100	96.6667	98.1482
Chr3:113597301-113597400	3	113597301	113597400	ATG16L1	ENSBTAG00000003928	No description	100	93.6	100	NaN	100	80	100	100
Chr3:113597401-113597500	3	113597401	113597500	ATG16L1	ENSBTAG00000003928	No description	100	89	93	100	100	100	96.9136	91.25
Chr3:113597501-113597600	3	113597501	113597600	ATG16L1	ENSBTAG00000003928	No description	NaN	100	20	100	100	NaN	62.7193	100
Chr3:113597601-113597700	3	113597601	113597700	ATG16L1	ENSBTAG00000003928	No description	75	100	85.7143	NaN	60	75	97.1154	75
Chr3:113613001-113613100	3	113613001	113613100	ATG16L1	ENSBTAG00000003928	No description	100	100	100	NaN	100	100	67.4419	100
Chr3:113613101-113613200	3	113613101	113613200	ATG16L1	ENSBTAG00000003928	No description	100	100	100	NaN	100	NaN	100	100
Chr3:113613201-113613300	3	113613201	113613300	ATG16L1	ENSBTAG00000003928	No description	100	100	100	NaN	100	100	100	100
Chr3:113613801-113613900	3	113613801	113613900	ATG16L1	ENSBTAG00000003928	No description	50	100	100	NaN	NaN	100	100	100
Chr3:113633001-113633100	3	113633001	113633100	ARRS_BOVIN	ENSBTAG00000021480	S-arrestinS-arrestin short form [Source:UniProtKB/Swiss-Prot;Acc:P08168]	100	100	100	NaN	100	100	100	100
Chr3:113633101-113633200	3	113633101	113633200	ARRS_BOVIN	ENSBTAG00000021480	S-arrestinS-arrestin short form [Source:UniProtKB/Swiss-Prot;Acc:P08168]	97	NaN	100	100	66.6667	100	100	100
Chr3:113633201-113633300	3	113633201	113633300	ARRS_BOVIN	ENSBTAG00000021480	S-arrestinS-arrestin short form [Source:UniProtKB/Swiss-Prot;Acc:P08168]	NaN	91.3979	100	100	88.0952	100	100	100
Chr3:113701301-113701400	3	113701301	113701400	F1MDC8_BOVIN	ENSBTAG00000020616	diacylglycerol kinase, eta [Source:RefSeq peptide;Acc:NP_001030359]	100	100	98.5294	100	100	100	100	100
Chr3:113701401-113701500	3	113701401	113701500	F1MDC8_BOVIN	ENSBTAG00000020616	diacylglycerol kinase, eta [Source:RefSeq peptide;Acc:NP_001030359]	100	100	100	100	100	100	83.3333	100
Chr3:113701501-113701600	3	113701501	113701600	F1MDC8_BOVIN	ENSBTAG00000020616	diacylglycerol kinase, eta [Source:RefSeq peptide;Acc:NP_001030359]	100	100	100	100	100	0	100	100
Chr3:113701601-113701700	3	113701601	113701700	F1MDC8_BOVIN	ENSBTAG00000020616	diacylglycerol kinase, eta [Source:RefSeq peptide;Acc:NP_001030359]	100	100	100	100	95.1852	100	100	100
Chr3:113701701-113701800	3	113701701	113701800	F1MDC8_BOVIN	ENSBTAG00000020616	diacylglycerol kinase, eta [Source:RefSeq peptide;Acc:NP_001030359]	100	99	100	98.6111	100	NaN	100	100
Chr3:113703201-113703300	3	113703201	113703300	F1MDC8_BOVIN	ENSBTAG00000020616	diacylglycerol kinase, eta [Source:RefSeq peptide;Acc:NP_001030359]	100	NaN	100	100	100	NaN	100	100
Chr3:113841301-113841400	3	113841301	113841400	E1BKD2_BOVIN	ENSBTAG00000000149	Ubiquitin carboxyl-terminal hydrolase [Source:UniProtKB/TrEMBL;Acc:E1BKD2]	100	81	100	NaN	NaN	94.6428	100	100
Chr3:113906801-113906900	3	113906801	113906900	O18736_BOVIN	ENSBTAG00000026181	UDP-glucuronosyltransferase 1-6 [Source:RefSeq peptide;Acc:NP_777187]	100	NaN	100	100	100	NaN	89.7279	100
Chr3:114190001-114190100	3	114190001	114190100	E1BPC8_BOVIN	ENSBTAG00000014652	Uncharacterized protein [Source:UniProtKB/TrEMBL;Acc:E1BPC8]	67.5	88.8889	100	100	100	NaN	80.5556	93.3333
Chr3:114190101-114190200	3	114190101	114190200	E1BPC8_BOVIN	ENSBTAG00000014652	Uncharacterized protein [Source:UniProtKB/TrEMBL;Acc:E1BPC8]	100	NaN	100	100	91.0714	81.25	100	100
Chr3:114190201-114190300	3	114190201	114190300	E1BPC8_BOVIN	ENSBTAG00000014652	Uncharacterized protein [Source:UniProtKB/TrEMBL;Acc:E1BPC8]	91.9753	100	100	94.2857	100	100	85.9848	95.4762
Chr3:115210101-115210200	3	115210101	115210200	E1BB46_BOVIN	ENSBTAG00000013869	SH3 domain-binding protein 4 [Source:RefSeq peptide;Acc:NP_001137560]	NaN	100	100	100	86.1111	66.9643	95	95.0344
Chr3:115728401-115728500	3	115728401	115728500	ENSBTAG00000044472	ENSBTAG00000044472	No description	95.3929	NaN	100	99.6416	99.6416	100	100	98.3193
Chr3:115728501-115728600	3	115728501	115728600	ENSBTAG00000044472	ENSBTAG00000044472	No description	100	NaN	100	100	100	100	100	95.9184
Chr3:115728601-115728700	3	115728601	115728700	ENSBTAG00000044472	ENSBTAG00000044472	No description	100	100	100	100	96.5909	100	100	100
Chr3:115729201-115729300	3	115729201	115729300	ENSBTAG00000044472	ENSBTAG00000044472	No description	51.8519	NaN	100	100	100	100	100	66.6667
Chr3:115729301-115729400	3	115729301	115729400	ENSBTAG00000044472	ENSBTAG00000044472	No description	92.5926	NaN	100	100	100	100	100	91.4634
Chr3:115729401-115729500	3	115729401	115729500	ENSBTAG00000044472	ENSBTAG00000044472	No description	100	NaN	100	100	100	100	100	100
Chr3:115729501-115729600	3	115729501	115729600	ENSBTAG00000044472	ENSBTAG00000044472	No description	100	100	100	93.8775	100	100	100	100
Chr3:115842401-115842500	3	115842401	115842500	F1MGL2_BOVIN	ENSBTAG00000016504	Uncharacterized protein [Source:UniProtKB/TrEMBL;Acc:F1MGL2]	100	100	83.3333	100	100	100	100	NaN
Chr3:115842501-115842600	3	115842501	115842600	F1MGL2_BOVIN	ENSBTAG00000016504	Uncharacterized protein [Source:UniProtKB/TrEMBL;Acc:F1MGL2]	100	100	100	84.7826	78.4314	63	94.4444	25.8621
Chr3:115842601-115842700	3	115842601	115842700	F1MGL2_BOVIN	ENSBTAG00000016504	Uncharacterized protein [Source:UniProtKB/TrEMBL;Acc:F1MGL2]	100	100	92.8571	96.9349	100	99.2064	100	95.0192
Chr3:115842701-115842800	3	115842701	115842800	F1MGL2_BOVIN	ENSBTAG00000016504	Uncharacterized protein [Source:UniProtKB/TrEMBL;Acc:F1MGL2]	100	100	100	100	75.5556	100	100	100
Chr3:115842801-115842900	3	115842801	115842900	F1MGL2_BOVIN	ENSBTAG00000016504	Uncharacterized protein [Source:UniProtKB/TrEMBL;Acc:F1MGL2]	100	100	100	100	100	100	100	100
Chr3:116359601-116359700	3	116359601	116359700	ASB18	ENSBTAG00000002024	No description	100	100	100	100	100	100	100	100
Chr3:116359701-116359800	3	116359701	116359800	ASB18	ENSBTAG00000002024	No description	66.6667	93.905	85.7143	NaN	100	100	98.4615	NaN
Chr3:116359901-116360000	3	116359901	116360000	ASB18	ENSBTAG00000002024	No description	100	100	86.6667	100	NaN	100	100	0
Chr3:116648201-116648300	3	116648201	116648300	A4IF77_BOVIN	ENSBTAG00000018424	C-X-C chemokine receptor type 7 [Source:RefSeq peptide;Acc:NP_001091851]	NaN	50	100	100	92.7851	100	100	88.3929
Chr3:116648301-116648400	3	116648301	116648400	A4IF77_BOVIN	ENSBTAG00000018424	C-X-C chemokine receptor type 7 [Source:RefSeq peptide;Acc:NP_001091851]	50	85.7143	85.7143	100	86.6029	81.8182	85.7143	100
Chr3:116648401-116648500	3	116648401	116648500	A4IF77_BOVIN	ENSBTAG00000018424	C-X-C chemokine receptor type 7 [Source:RefSeq peptide;Acc:NP_001091851]	NaN	100	100	70.8333	100	100	92.5926	NaN
Chr3:116648501-116648600	3	116648501	116648600	A4IF77_BOVIN	ENSBTAG00000018424	C-X-C chemokine receptor type 7 [Source:RefSeq peptide;Acc:NP_001091851]	NaN	98.8372	100	100	100	100	100	66.6667
Chr3:116648701-116648800	3	116648701	116648800	A4IF77_BOVIN	ENSBTAG00000018424	C-X-C chemokine receptor type 7 [Source:RefSeq peptide;Acc:NP_001091851]	50	67	NaN	50	100	66.6667	48.6111	NaN
Chr3:117643901-117644000	3	117643901	117644000	F1MZZ2_BOVIN	ENSBTAG00000017615	prolactin-releasing peptide precursor [Source:RefSeq peptide;Acc:NP_777215]	95	100	NaN	100	100	100	96.9231	71.4286
Chr3:117667701-117667800	3	117667701	117667800	RAB17	ENSBTAG00000017624	RAB17, member RAS oncogene family [Source:HGNC Symbol;Acc:16523]	100	100	100	100	66.6667	100	NaN	78.8461
Chr3:117918701-117918800	3	117918701	117918800	F1MLY6_BOVIN	ENSBTAG00000011534	receptor activity-modifying protein 1 [Source:RefSeq peptide;Acc:NP_001077246]	100	NaN	100	66.6667	100	100	100	100
Chr3:117919001-117919100	3	117919001	117919100	F1MLY6_BOVIN	ENSBTAG00000011534	receptor activity-modifying protein 1 [Source:RefSeq peptide;Acc:NP_001077246]	99.0741	NaN	100	100	100	NaN	93.3333	100
Chr3:117978101-117978200	3	117978101	117978200	bta-mir-2902-1	ENSBTAG00000045663	bta-mir-2902-1 [Source:miRBase;Acc:MI0013077]	100	75	100	100	100	NaN	92.8036	100
Chr3:117978201-117978300	3	117978201	117978300	bta-mir-2902-1	ENSBTAG00000045663	bta-mir-2902-1 [Source:miRBase;Acc:MI0013077]	100	NaN	100	100	95.0617	NaN	100	100
Chr3:117978301-117978400	3	117978301	117978400	bta-mir-2902-1	ENSBTAG00000045663	bta-mir-2902-1 [Source:miRBase;Acc:MI0013077]	100	NaN	93.75	100	100	NaN	100	100
Chr3:117978401-117978500	3	117978401	117978500	bta-mir-2902-1	ENSBTAG00000045663	bta-mir-2902-1 [Source:miRBase;Acc:MI0013077]	100	100	67.6768	100	100	0	95.2381	100
Chr3:117978501-117978600	3	117978501	117978600	bta-mir-2902-1	ENSBTAG00000045663	bta-mir-2902-1 [Source:miRBase;Acc:MI0013077]	100	100	100	100	100	50	100	57.5758
Chr3:117978601-117978700	3	117978601	117978700	bta-mir-2902-1	ENSBTAG00000045663	bta-mir-2902-1 [Source:miRBase;Acc:MI0013077]	100	97.0588	100	100	100	100	79.5	88
Chr3:117978701-117978800	3	117978701	117978800	bta-mir-2902-1	ENSBTAG00000045663	bta-mir-2902-1 [Source:miRBase;Acc:MI0013077]	100	100	100	100	81.5967	100	93.421	100
Chr3:117978801-117978900	3	117978801	117978900	bta-mir-2902-1	ENSBTAG00000045663	bta-mir-2902-1 [Source:miRBase;Acc:MI0013077]	94.7826	95.3191	100	86.6667	92.5828	66.6667	100	88.656
Chr3:117978901-117979000	3	117978901	117979000	bta-mir-2902-1	ENSBTAG00000045663	bta-mir-2902-1 [Source:miRBase;Acc:MI0013077]	100	100	100	100	100	100	97.3684	100
Chr3:117979001-117979100	3	117979001	117979100	bta-mir-2902-1	ENSBTAG00000045663	bta-mir-2902-1 [Source:miRBase;Acc:MI0013077]	100	100	100	100	100	100	100	100
Chr3:118073301-118073400	3	118073301	118073400	SCLY_BOVIN	ENSBTAG00000017826	Selenocysteine lyase [Source:UniProtKB/Swiss-Prot;Acc:A2VDS1]	100	NaN	100	96.4286	100	100	85.7143	100
Chr3:118208501-118208600	3	118208501	118208600	PER2	ENSBTAG00000045685	No description	100	100	NaN	100	NaN	100	100	100
Chr3:118351701-118351800	3	118351701	118351800	E1BEH6_BOVIN	ENSBTAG00000003376	Uncharacterized protein [Source:UniProtKB/TrEMBL;Acc:E1BEH6]	100	100	98.5294	NaN	100	83.8235	91.6667	100
Chr3:119205601-119205700	3	119205601	119205700	HDAC4	ENSBTAG00000017764	No description	100	NaN	66.6667	100	100	100	90	94.6428
Chr3:119205701-119205800	3	119205701	119205800	HDAC4	ENSBTAG00000017764	No description	100	NaN	66.6667	100	50	0	100	75
Chr3:119205901-119206000	3	119205901	119206000	HDAC4	ENSBTAG00000017764	No description	100	100	98.1818	25	100	NaN	100	100
Chr3:119455701-119455800	3	119455701	119455800	LOC100336606	ENSBTAG00000045948	No description	100	100	100	NaN	100	100	100	100
Chr3:120135401-120135500	3	120135401	120135500	A0JNP5_BOVIN	ENSBTAG00000020592	otospiralin [Source:RefSeq peptide;Acc:NP_001107997]	100	NaN	39	100	100	100	100	NaN
Chr3:120135501-120135600	3	120135501	120135600	A0JNP5_BOVIN	ENSBTAG00000020592	otospiralin [Source:RefSeq peptide;Acc:NP_001107997]	100	100	98.3333	NaN	100	100	88.8889	NaN
Chr3:120135601-120135700	3	120135601	120135700	A0JNP5_BOVIN	ENSBTAG00000020592	otospiralin [Source:RefSeq peptide;Acc:NP_001107997]	100	100	100	NaN	100	100	100	100
Chr3:120633701-120633800	3	120633701	120633800	A7MBF1_BOVIN	ENSBTAG00000005797	alanine-glyoxylate aminotransferase [Source:RefSeq peptide;Acc:NP_001095825]	89.7959	100	100	100	100	89.0625	100	95.8333
Chr3:120633801-120633900	3	120633801	120633900	A7MBF1_BOVIN	ENSBTAG00000005797	alanine-glyoxylate aminotransferase [Source:RefSeq peptide;Acc:NP_001095825]	100	100	100	95	100	100	97.9167	100
Chr3:120633901-120634000	3	120633901	120634000	A7MBF1_BOVIN	ENSBTAG00000005797	alanine-glyoxylate aminotransferase [Source:RefSeq peptide;Acc:NP_001095825]	100	100	77.7778	100	100	100	100	88.8889
Chr3:120634101-120634200	3	120634101	120634200	A7MBF1_BOVIN	ENSBTAG00000005797	alanine-glyoxylate aminotransferase [Source:RefSeq peptide;Acc:NP_001095825]	100	100	NaN	100	100	80.9524	89.3333	100
Chr3:120656601-120656700	3	120656601	120656700	F1MZV6_BOVIN	ENSBTAG00000012374	Uncharacterized protein [Source:UniProtKB/TrEMBL;Acc:F1MZV6]	76.3889	100	100	NaN	100	NaN	100	100
Chr3:120761101-120761200	3	120761101	120761200	SNED1	ENSBTAG00000014132	sushi, nidogen and EGF-like domains 1 [Source:HGNC Symbol;Acc:24696]	100	NaN	100	100	100	100	NaN	92.3077
Chr3:120844701-120844800	3	120844701	120844800	E1BJM5_BOVIN	ENSBTAG00000000785	Uncharacterized protein [Source:UniProtKB/TrEMBL;Acc:E1BJM5]	100	100	100	100	100	NaN	100	100
Chr3:120844801-120844900	3	120844801	120844900	E1BJM5_BOVIN	ENSBTAG00000000785	Uncharacterized protein [Source:UniProtKB/TrEMBL;Acc:E1BJM5]	100	91.6667	100	50	100	NaN	97.4359	70.2381
Chr3:120846301-120846400	3	120846301	120846400	E1BJM5_BOVIN	ENSBTAG00000000785	Uncharacterized protein [Source:UniProtKB/TrEMBL;Acc:E1BJM5]	100	100	100	100	NaN	100	100	100
Chr3:120846401-120846500	3	120846401	120846500	E1BJM5_BOVIN	ENSBTAG00000000785	Uncharacterized protein [Source:UniProtKB/TrEMBL;Acc:E1BJM5]	56	100	100	100	100	100	98.4615	90.7143
Chr3:120846501-120846600	3	120846501	120846600	E1BJM5_BOVIN	ENSBTAG00000000785	Uncharacterized protein [Source:UniProtKB/TrEMBL;Acc:E1BJM5]	100	100	100	100	NaN	96.1539	97.7273	80
Chr3:120966201-120966300	3	120966201	120966300	SEPT2	ENSBTAG00000002608	septin-2 [Source:RefSeq peptide;Acc:NP_001039557]	100	100	100	NaN	100	NaN	96.25	100
Chr3:120966401-120966500	3	120966401	120966500	SEPT2	ENSBTAG00000002608	septin-2 [Source:RefSeq peptide;Acc:NP_001039557]	100	100	100	NaN	50	100	100	100
Chr3:120966701-120966800	3	120966701	120966800	SEPT2	ENSBTAG00000002608	septin-2 [Source:RefSeq peptide;Acc:NP_001039557]	100	NaN	83.6539	100	100	100	100	100
Chr3:120966801-120966900	3	120966801	120966900	SEPT2	ENSBTAG00000002608	septin-2 [Source:RefSeq peptide;Acc:NP_001039557]	100	100	90	100	94.8571	98.3333	87.8788	100
Chr3:120967001-120967100	3	120967001	120967100	SEPT2	ENSBTAG00000002608	septin-2 [Source:RefSeq peptide;Acc:NP_001039557]	58	100	100	100	100	100	100	100
Chr3:121260601-121260700	3	121260601	121260700	F1MX20_BOVIN	ENSBTAG00000009093	Uncharacterized protein [Source:UniProtKB/TrEMBL;Acc:F1MX20]	NaN	100	100	100	100	NaN	100	100
Chr3:121260701-121260800	3	121260701	121260800	F1MX20_BOVIN	ENSBTAG00000009093	Uncharacterized protein [Source:UniProtKB/TrEMBL;Acc:F1MX20]	NaN	100	100	100	100	NaN	100	100
Chr3:121295201-121295300	3	121295201	121295300	A4FV85_BOVIN	ENSBTAG00000011543	programmed cell death protein 1 [Source:RefSeq peptide;Acc:NP_001076975]	100	100	NaN	100	100	80	100	NaN
Chr3:121295301-121295400	3	121295301	121295400	A4FV85_BOVIN	ENSBTAG00000011543	programmed cell death protein 1 [Source:RefSeq peptide;Acc:NP_001076975]	100	100	NaN	100	100	100	95.3125	100
Chr3:121295401-121295500	3	121295401	121295500	A4FV85_BOVIN	ENSBTAG00000011543	programmed cell death protein 1 [Source:RefSeq peptide;Acc:NP_001076975]	100	100	100	100	NaN	50	90.5057	100
Chr3:121295501-121295600	3	121295501	121295600	A4FV85_BOVIN	ENSBTAG00000011543	programmed cell death protein 1 [Source:RefSeq peptide;Acc:NP_001076975]	100	NaN	100	100	88.8889	NaN	99.2857	100
Chr3:121304401-121304500	3	121304401	121304500	A6QQ23_BOVIN	ENSBTAG00000040598	LOC511818 protein [Source:UniProtKB/TrEMBL;Acc:A6QQ23]	NaN	100	100	100	100	100	100	NaN
Chr3:121304501-121304600	3	121304501	121304600	A6QQ23_BOVIN	ENSBTAG00000040598	LOC511818 protein [Source:UniProtKB/TrEMBL;Acc:A6QQ23]	100	NaN	100	100	100	100	NaN	100
Chr3:121305101-121305200	3	121305101	121305200	A6QQ23_BOVIN	ENSBTAG00000040598	LOC511818 protein [Source:UniProtKB/TrEMBL;Acc:A6QQ23]	100	100	NaN	100	NaN	100	100	100
Chr3:121305501-121305600	3	121305501	121305600	A6QQ23_BOVIN	ENSBTAG00000040598	LOC511818 protein [Source:UniProtKB/TrEMBL;Acc:A6QQ23]	100	100	NaN	100	100	NaN	100	94.4444
Chr3:121412201-121412300	3	121412201	121412300	ENSBTAG00000047074	ENSBTAG00000047074	No description	45.4155	66.6667	35.3571	53.2044	41.5064	33.3333	37.5	46.4269
Chr3:121412301-121412400	3	121412301	121412400	ENSBTAG00000047074	ENSBTAG00000047074	No description	39.0058	51	61.4499	45.8102	60.1276	57.1429	55.3301	32.4964
Chr3:121412401-121412500	3	121412401	121412500	ENSBTAG00000047074	ENSBTAG00000047074	No description	71.0884	48.913	6	80.8278	50.0422	0	62.7615	66.5214
Chr3:121412501-121412600	3	121412501	121412600	ENSBTAG00000047074	ENSBTAG00000047074	No description	42.8571	33.3333	40.4762	49.3827	32.3184	33.3333	33.3333	48.8365
Chr3:121412601-121412700	3	121412601	121412700	ENSBTAG00000047074	ENSBTAG00000047074	No description	55	50	40.6151	53.4162	44.1176	34.7985	54.5723	46.9095
Chr3:121412701-121412800	3	121412701	121412800	ENSBTAG00000047074	ENSBTAG00000047074	No description	50.2604	33	7.14286	26.9801	29.9107	37.4558	48.9669	68.4028
Chr3:121412901-121413000	3	121412901	121413000	ENSBTAG00000047074	ENSBTAG00000047074	No description	100	52.3292	40	0	68.6453	31.5535	44.5742	39.4676
Chr3:121413001-121413100	3	121413001	121413100	ENSBTAG00000047074	ENSBTAG00000047074	No description	6.83761	48.4134	27.4074	29.995	5.46875	21.648	20.6385	57.3326
Chr4:5104501-5104600	4	5104501	5104600	F1MGY2_BOVIN	ENSBTAG00000017086	Uncharacterized protein [Source:UniProtKB/TrEMBL;Acc:F1MGY2]	100	100	95.4545	NaN	100	100	100	100
Chr4:5104601-5104700	4	5104601	5104700	F1MGY2_BOVIN	ENSBTAG00000017086	Uncharacterized protein [Source:UniProtKB/TrEMBL;Acc:F1MGY2]	99.1597	100	100	NaN	84.6154	NaN	100	100
Chr4:7323801-7323900	4	7323801	7323900	E1BM08_BOVIN	ENSBTAG00000003531	Uncharacterized protein [Source:UniProtKB/TrEMBL;Acc:E1BM08]	67	100	92	100	100	100	100	100
Chr4:7323901-7324000	4	7323901	7324000	E1BM08_BOVIN	ENSBTAG00000003531	Uncharacterized protein [Source:UniProtKB/TrEMBL;Acc:E1BM08]	NaN	100	100	100	100	100	96.6667	100
Chr4:7324101-7324200	4	7324101	7324200	E1BM08_BOVIN	ENSBTAG00000003531	Uncharacterized protein [Source:UniProtKB/TrEMBL;Acc:E1BM08]	NaN	100	88	100	100	100	100	95
Chr4:7324201-7324300	4	7324201	7324300	E1BM08_BOVIN	ENSBTAG00000003531	Uncharacterized protein [Source:UniProtKB/TrEMBL;Acc:E1BM08]	NaN	100	100	100	100	100	100	98.3871
Chr4:7611401-7611500	4	7611401	7611500	SUN3	ENSBTAG00000008155	SUN domain-containing protein 3 [Source:RefSeq peptide;Acc:NP_001069552]	100	100	100	NaN	100	100	100	NaN
Chr4:7634401-7634500	4	7634401	7634500	SUN3	ENSBTAG00000008155	SUN domain-containing protein 3 [Source:RefSeq peptide;Acc:NP_001069552]	100	100	75	NaN	100	100	93.3333	100
Chr4:7634501-7634600	4	7634501	7634600	SUN3	ENSBTAG00000008155	SUN domain-containing protein 3 [Source:RefSeq peptide;Acc:NP_001069552]	100	100	96.4286	100	100	NaN	100	95.4545
Chr4:7634601-7634700	4	7634601	7634700	SUN3	ENSBTAG00000008155	SUN domain-containing protein 3 [Source:RefSeq peptide;Acc:NP_001069552]	100	100	100	100	100	100	100	100
Chr4:7634901-7635000	4	7634901	7635000	SUN3	ENSBTAG00000008155	SUN domain-containing protein 3 [Source:RefSeq peptide;Acc:NP_001069552]	100	100	100	NaN	100	100	100	NaN
Chr4:7635001-7635100	4	7635001	7635100	SUN3	ENSBTAG00000008155	SUN domain-containing protein 3 [Source:RefSeq peptide;Acc:NP_001069552]	100	100	100	100	50	100	100	NaN
Chr4:7665101-7665200	4	7665101	7665200	CLD12_BOVIN	ENSBTAG00000019486	Claudin-12 [Source:UniProtKB/Swiss-Prot;Acc:Q0IIL2]	100	99	75	NaN	100	NaN	77.625	100
Chr4:7665201-7665300	4	7665201	7665300	CLD12_BOVIN	ENSBTAG00000019486	Claudin-12 [Source:UniProtKB/Swiss-Prot;Acc:Q0IIL2]	100	91	58.3333	NaN	87.0968	NaN	87.5	98.0769
Chr4:7774301-7774400	4	7774301	7774400	ENSBTAG00000045389	ENSBTAG00000045389	No description	100	56.25	0	100	100	100	100	100
Chr4:7774401-7774500	4	7774401	7774500	ENSBTAG00000045389	ENSBTAG00000045389	No description	95	100	100	100	100	100	100	100
Chr4:7774501-7774600	4	7774501	7774600	ENSBTAG00000045389	ENSBTAG00000045389	No description	100	100	100	100	100	100	92.4242	85.0271
Chr4:9470001-9470100	4	9470001	9470100	F1MDC0_BOVIN	ENSBTAG00000034936	Uncharacterized protein [Source:UniProtKB/TrEMBL;Acc:F1MDC0]	100	100	96.875	100	100	93.6274	97.0863	96.4222
Chr4:9470101-9470200	4	9470101	9470200	F1MDC0_BOVIN	ENSBTAG00000034936	Uncharacterized protein [Source:UniProtKB/TrEMBL;Acc:F1MDC0]	96.2963	81	98.2456	99.0476	100	100	94.4444	99.0476
Chr4:9470201-9470300	4	9470201	9470300	F1MDC0_BOVIN	ENSBTAG00000034936	Uncharacterized protein [Source:UniProtKB/TrEMBL;Acc:F1MDC0]	100	100	100	97.1429	100	NaN	100	100
Chr4:9470301-9470400	4	9470301	9470400	F1MDC0_BOVIN	ENSBTAG00000034936	Uncharacterized protein [Source:UniProtKB/TrEMBL;Acc:F1MDC0]	NaN	100	100	100	100	100	100	100
Chr4:9586601-9586700	4	9586601	9586700	F1MP63_BOVIN	ENSBTAG00000034905	transmembrane Bax inhibitor motif containing 1B [Source:RefSeq peptide;Acc:NP_001070536]	100	NaN	100	100	100	100	100	NaN
Chr4:9587201-9587300	4	9587201	9587300	F1MP63_BOVIN	ENSBTAG00000034905	transmembrane Bax inhibitor motif containing 1B [Source:RefSeq peptide;Acc:NP_001070536]	100	100	100	100	100	100	100	100
Chr4:10268401-10268500	4	10268401	10268500	ENSBTAG00000042409	ENSBTAG00000042409	No description	100	100	100	100	84	100	100	100
Chr4:10268501-10268600	4	10268501	10268600	ENSBTAG00000042409	ENSBTAG00000042409	No description	96.6667	61	55.5556	0	100	66.6667	80.9524	42.2222
Chr4:10419901-10420000	4	10419901	10420000	HECA2_BOVIN	ENSBTAG00000012456	HEPACAM family member 2 [Source:UniProtKB/Swiss-Prot;Acc:A6QQC6]	100	79	96.8254	100	100	100	100	100
Chr4:10420001-10420100	4	10420001	10420100	HECA2_BOVIN	ENSBTAG00000012456	HEPACAM family member 2 [Source:UniProtKB/Swiss-Prot;Acc:A6QQC6]	100	100	NaN	100	96.2382	100	100	90.9091
Chr4:10420201-10420300	4	10420201	10420300	HECA2_BOVIN	ENSBTAG00000012456	HEPACAM family member 2 [Source:UniProtKB/Swiss-Prot;Acc:A6QQC6]	NaN	100	100	100	100	100	100	100
Chr4:11177801-11177900	4	11177801	11177900	A6H7A4_BOVIN	ENSBTAG00000003424	BET1 homolog [Source:RefSeq peptide;Acc:NP_001092627]	100	100	62.5	33.3333	88.2883	70.6667	90.4762	100
Chr4:11177901-11178000	4	11177901	11178000	A6H7A4_BOVIN	ENSBTAG00000003424	BET1 homolog [Source:RefSeq peptide;Acc:NP_001092627]	81.9444	66.6667	90.4762	100	75.641	66.6667	100	57.6087
Chr4:11178001-11178100	4	11178001	11178100	A6H7A4_BOVIN	ENSBTAG00000003424	BET1 homolog [Source:RefSeq peptide;Acc:NP_001092627]	100	100	100	100	100	100	100	92.0475
Chr4:11178301-11178400	4	11178301	11178400	A6H7A4_BOVIN	ENSBTAG00000003424	BET1 homolog [Source:RefSeq peptide;Acc:NP_001092627]	100	NaN	100	100	100	100	NaN	100
Chr4:11622401-11622500	4	11622401	11622500	CO1A2_BOVIN	ENSBTAG00000013472	Collagen alpha-2(I) chain [Source:UniProtKB/Swiss-Prot;Acc:P02465]	100	100	100	NaN	92.1053	100	100	61.25
Chr4:11622501-11622600	4	11622501	11622600	CO1A2_BOVIN	ENSBTAG00000013472	Collagen alpha-2(I) chain [Source:UniProtKB/Swiss-Prot;Acc:P02465]	100	100	100	NaN	100	100	98.913	100
Chr4:12480201-12480300	4	12480201	12480300	Q1JQD3_BOVIN	ENSBTAG00000034645	serum paraoxonase/lactonase 3 [Source:RefSeq peptide;Acc:NP_001068947]	100	100	100	NaN	93.1818	100	100	100
Chr4:12724501-12724600	4	12724501	12724600	LOC613363	ENSBTAG00000047555	No description	85.2941	66.6667	91	NaN	96.4286	100	NaN	100
Chr4:12724701-12724800	4	12724701	12724800	LOC613363	ENSBTAG00000047555	No description	100	100	100	100	100	100	100	100
Chr4:12768601-12768700	4	12768601	12768700	PDK4	ENSBTAG00000014069	[Source:RefSeq peptide;Acc:NP_001095353]	80.8278	100	90.9091	100	NaN	92.5	100	97.0386
Chr4:12768701-12768800	4	12768701	12768800	PDK4	ENSBTAG00000014069	[Source:RefSeq peptide;Acc:NP_001095353]	100	100	100	100	100	100	100	93.5065
Chr4:12796401-12796500	4	12796401	12796500	ENSBTAG00000045214	ENSBTAG00000045214	No description	100	0	100	NaN	NaN	100	100	100
Chr4:12797901-12798000	4	12797901	12798000	ENSBTAG00000045214	ENSBTAG00000045214	No description	100	100	100	NaN	63.0435	84.2105	NaN	100
Chr4:12798001-12798100	4	12798001	12798100	ENSBTAG00000045214	ENSBTAG00000045214	No description	100	100	100	100	100	100	NaN	51.8519
Chr4:13529701-13529800	4	13529701	13529800	SLC25A13	ENSBTAG00000003773	No description	100	100	100	NaN	100	100	100	100
Chr4:13530301-13530400	4	13530301	13530400	SLC25A13	ENSBTAG00000003773	No description	100	100	70	NaN	NaN	100	100	100
Chr4:13588201-13588300	4	13588201	13588300	LOC514680	ENSBTAG00000035660	No description	100	100	100	NaN	100	NaN	100	100
Chr4:13588301-13588400	4	13588301	13588400	LOC514680	ENSBTAG00000035660	No description	NaN	100	100	100	100	NaN	100	100
Chr4:15541201-15541300	4	15541201	15541300	MIOS	ENSBTAG00000013781	No description	100	70.5882	95.6522	100	100	72.8889	100	100
Chr4:15541301-15541400	4	15541301	15541400	MIOS	ENSBTAG00000013781	No description	100	100	100	100	100	100	100	100
Chr4:16928601-16928700	4	16928601	16928700	ENSBTAG00000043805	ENSBTAG00000043805	No description	100	100	84.7661	NaN	100	100	95.098	85.5357
Chr4:16929701-16929800	4	16929701	16929800	ENSBTAG00000043805	ENSBTAG00000043805	No description	100	66.6667	NaN	100	100	100	100	100
Chr4:17065301-17065400	4	17065301	17065400	F1MBJ2_BOVIN	ENSBTAG00000008533	Uncharacterized protein [Source:UniProtKB/TrEMBL;Acc:F1MBJ2]	100	100	100	NaN	100	NaN	100	100
Chr4:17065401-17065500	4	17065401	17065500	F1MBJ2_BOVIN	ENSBTAG00000008533	Uncharacterized protein [Source:UniProtKB/TrEMBL;Acc:F1MBJ2]	100	NaN	100	100	100	NaN	100	76.3158
Chr4:17065501-17065600	4	17065501	17065600	F1MBJ2_BOVIN	ENSBTAG00000008533	Uncharacterized protein [Source:UniProtKB/TrEMBL;Acc:F1MBJ2]	100	100	100	NaN	90.4762	NaN	98.8701	96.875
Chr4:17765901-17766000	4	17765901	17766000	ENSBTAG00000045937	ENSBTAG00000045937	No description	100	100	100	NaN	100	100	100	100
Chr4:21850501-21850600	4	21850501	21850600	ENSBTAG00000042514	ENSBTAG00000042514	No description	100	NaN	100	64.5833	100	100	88.3641	100
Chr4:25211001-25211100	4	25211001	25211100	TSN13_BOVIN	ENSBTAG00000012805	Tetraspanin-13 [Source:UniProtKB/Swiss-Prot;Acc:Q3ZBV0]	100	96.9231	74.2857	0	100	100	100	96.0241
Chr4:25211101-25211200	4	25211101	25211200	TSN13_BOVIN	ENSBTAG00000012805	Tetraspanin-13 [Source:UniProtKB/Swiss-Prot;Acc:Q3ZBV0]	100	100	82.5893	50	100	92.7083	92.3214	70.6186
Chr4:27892501-27892600	4	27892501	27892600	F1MFN4_BOVIN	ENSBTAG00000039955	Uncharacterized protein [Source:UniProtKB/TrEMBL;Acc:F1MFN4]	75	71	80	NaN	50	80	77.5	80
Chr4:29454501-29454600	4	29454501	29454600	ABCB5	ENSBTAG00000002595	No description	100	100	100	100	100	NaN	100	100
Chr4:29455501-29455600	4	29455501	29455600	ABCB5	ENSBTAG00000002595	No description	NaN	100	100	100	100	100	87.5	NaN
Chr4:31222901-31223000	4	31222901	31223000	F1N3K6_BOVIN	ENSBTAG00000015539	Uncharacterized protein [Source:UniProtKB/TrEMBL;Acc:F1N3K6]	50	50	100	100	100	94.2857	81.8182	12.1212
Chr4:31223101-31223200	4	31223101	31223200	F1N3K6_BOVIN	ENSBTAG00000015539	Uncharacterized protein [Source:UniProtKB/TrEMBL;Acc:F1N3K6]	100	100	100	100	98.8372	100	89.7059	100
Chr4:31223201-31223300	4	31223201	31223300	F1N3K6_BOVIN	ENSBTAG00000015539	Uncharacterized protein [Source:UniProtKB/TrEMBL;Acc:F1N3K6]	88.8889	87	92	100	82.4468	89.2857	98.2955	71.2281
Chr4:31223301-31223400	4	31223301	31223400	F1N3K6_BOVIN	ENSBTAG00000015539	Uncharacterized protein [Source:UniProtKB/TrEMBL;Acc:F1N3K6]	100	88.5234	100	100	100	100	85	83.3333
Chr4:31223401-31223500	4	31223401	31223500	F1N3K6_BOVIN	ENSBTAG00000015539	Uncharacterized protein [Source:UniProtKB/TrEMBL;Acc:F1N3K6]	100	37	100	NaN	100	100	100	100
Chr4:31224101-31224200	4	31224101	31224200	F1N3K6_BOVIN	ENSBTAG00000015539	Uncharacterized protein [Source:UniProtKB/TrEMBL;Acc:F1N3K6]	100	58.3333	100	NaN	100	100	NaN	100
Chr4:31899401-31899500	4	31899401	31899500	Q0VCQ5_BOVIN	ENSBTAG00000016010	kelch-like protein 7 [Source:RefSeq peptide;Acc:NP_001069505]	100	100	100	NaN	100	100	100	100
Chr4:32009301-32009400	4	32009301	32009400	GPNMB	ENSBTAG00000000604	transmembrane glycoprotein NMB [Source:RefSeq peptide;Acc:NP_001033154]	66.6667	100	100	100	NaN	100	86.3636	100
Chr4:32648301-32648400	4	32648301	32648400	ENSBTAG00000015666	ENSBTAG00000015666	No description	100	100	96.4583	96.2963	96.9801	100	85.812	95.4531
Chr4:32648401-32648500	4	32648401	32648500	ENSBTAG00000015666	ENSBTAG00000015666	No description	NaN	50	100	55	95.9459	NaN	100	100
Chr4:32874801-32874900	4	32874801	32874900	SLC25A40	ENSBTAG00000033449	solute carrier family 25, member 40 [Source:HGNC Symbol;Acc:29680]	100	95.2381	100	100	NaN	100	100	100
Chr4:33024401-33024500	4	33024401	33024500	B2M0T2_BOVIN	ENSBTAG00000005997	ATP-binding cassette transporter subfamily B member 1 [Source:UniProtKB/TrEMBL;Acc:B2M0T2]	NaN	100	96	100	100	100	100	100
Chr4:33024501-33024600	4	33024501	33024600	B2M0T2_BOVIN	ENSBTAG00000005997	ATP-binding cassette transporter subfamily B member 1 [Source:UniProtKB/TrEMBL;Acc:B2M0T2]	NaN	99.5098	100	100	86.9449	90.739	100	82.2581
Chr4:33024601-33024700	4	33024601	33024700	B2M0T2_BOVIN	ENSBTAG00000005997	ATP-binding cassette transporter subfamily B member 1 [Source:UniProtKB/TrEMBL;Acc:B2M0T2]	NaN	100	100	100	100	100	100	100
Chr4:33024701-33024800	4	33024701	33024800	B2M0T2_BOVIN	ENSBTAG00000005997	ATP-binding cassette transporter subfamily B member 1 [Source:UniProtKB/TrEMBL;Acc:B2M0T2]	NaN	36	100	100	100	100	100	68.5714
Chr4:33259701-33259800	4	33259701	33259800	CROT	ENSBTAG00000021535	peroxisomal carnitine O-octanoyltransferase [Source:RefSeq peptide;Acc:NP_803460]	100	100	100	NaN	100	100	100	100
Chr4:33259901-33260000	4	33259901	33260000	CROT	ENSBTAG00000021535	peroxisomal carnitine O-octanoyltransferase [Source:RefSeq peptide;Acc:NP_803460]	100	100	100	100	100	82.4306	96.8254	99.7967
Chr4:33345701-33345800	4	33345701	33345800	CG023_BOVIN	ENSBTAG00000038283	Transmembrane protein C7orf23 homolog [Source:UniProtKB/Swiss-Prot;Acc:A0JNK6]	100	100	84.2593	100	100	100	96.0784	100
Chr4:33345801-33345900	4	33345801	33345900	CG023_BOVIN	ENSBTAG00000038283	Transmembrane protein C7orf23 homolog [Source:UniProtKB/Swiss-Prot;Acc:A0JNK6]	100	NaN	100	100	100	100	100	100
Chr4:33420501-33420600	4	33420501	33420600	E1BQ00_BOVIN	ENSBTAG00000020878	Uncharacterized protein [Source:UniProtKB/TrEMBL;Acc:E1BQ00]	100	100	100	NaN	87.5	100	96.6667	51.3889
Chr4:33420601-33420700	4	33420601	33420700	E1BQ00_BOVIN	ENSBTAG00000020878	Uncharacterized protein [Source:UniProtKB/TrEMBL;Acc:E1BQ00]	100	100	89.9542	NaN	100	100	100	80.7143
Chr4:37896501-37896600	4	37896501	37896600	PCLO	ENSBTAG00000017350	piccolo (presynaptic cytomatrix protein) [Source:HGNC Symbol;Acc:13406]	93.0213	100	100	NaN	NaN	100	94.1845	100
Chr4:37896601-37896700	4	37896601	37896700	PCLO	ENSBTAG00000017350	piccolo (presynaptic cytomatrix protein) [Source:HGNC Symbol;Acc:13406]	41.1765	100	71.4286	NaN	NaN	100	100	0
Chr4:37896701-37896800	4	37896701	37896800	PCLO	ENSBTAG00000017350	piccolo (presynaptic cytomatrix protein) [Source:HGNC Symbol;Acc:13406]	100	100	94.898	NaN	100	100	95.4451	100
Chr4:39524801-39524900	4	39524801	39524900	LOC781729	ENSBTAG00000033359	No description	100	100	100	100	100	100	95.4248	95.8965
Chr4:39524901-39525000	4	39524901	39525000	LOC781729	ENSBTAG00000033359	No description	100	NaN	100	100	NaN	86.9048	100	89.0351
Chr4:39751101-39751200	4	39751101	39751200	ENSBTAG00000044967	ENSBTAG00000044967	No description	100	NaN	92.8571	100	100	100	NaN	100
Chr4:39751201-39751300	4	39751201	39751300	ENSBTAG00000044967	ENSBTAG00000044967	No description	100	100	100	100	100	96.4286	100	100
Chr4:39751301-39751400	4	39751301	39751400	ENSBTAG00000044967	ENSBTAG00000044967	No description	99.1453	100	94.6667	100	100	100	100	93.1034
Chr4:40138501-40138600	4	40138501	40138600	SEM3C_BOVIN	ENSBTAG00000006138	Semaphorin-3C [Source:UniProtKB/Swiss-Prot;Acc:A7MB70]	100	NaN	100	75	100	100	100	87.5
Chr4:40138701-40138800	4	40138701	40138800	SEM3C_BOVIN	ENSBTAG00000006138	Semaphorin-3C [Source:UniProtKB/Swiss-Prot;Acc:A7MB70]	100	100	82.2222	100	100	100	89.0625	90
Chr4:40457601-40457700	4	40457601	40457700	ENSBTAG00000014220	ENSBTAG00000014220	No description	100	100	100	100	NaN	100	50	100
Chr4:40539801-40539900	4	40539801	40539900	ENSBTAG00000014220	ENSBTAG00000014220	No description	NaN	100	100	100	100	100	100	100
Chr4:40889101-40889200	4	40889101	40889200	ENSBTAG00000029292	ENSBTAG00000029292	No description	100	100	96.5909	100	100	100	100	100
Chr4:40889201-40889300	4	40889201	40889300	ENSBTAG00000029292	ENSBTAG00000029292	No description	100	100	100	100	93.1818	100	97.2222	100
Chr4:40889301-40889400	4	40889301	40889400	ENSBTAG00000029292	ENSBTAG00000029292	No description	50	100	86.8421	100	100	NaN	100	85.1064
Chr4:42268301-42268400	4	42268301	42268400	ENSBTAG00000044831	ENSBTAG00000044831	No description	100	100	100	100	70.8333	100	100	100
Chr4:43384601-43384700	4	43384601	43384700	E1BED6_BOVIN	ENSBTAG00000022498	Uncharacterized protein [Source:UniProtKB/TrEMBL;Acc:E1BED6]	100	100	100	100	100	100	75	NaN
Chr4:43386001-43386100	4	43386001	43386100	E1BED6_BOVIN	ENSBTAG00000022498	Uncharacterized protein [Source:UniProtKB/TrEMBL;Acc:E1BED6]	100	92	100	NaN	87.5	89.6552	100	100
Chr4:43386101-43386200	4	43386101	43386200	E1BED6_BOVIN	ENSBTAG00000022498	Uncharacterized protein [Source:UniProtKB/TrEMBL;Acc:E1BED6]	100	87.5	100	NaN	88.6364	97.9167	84.747	NaN
Chr4:43386301-43386400	4	43386301	43386400	E1BED6_BOVIN	ENSBTAG00000022498	Uncharacterized protein [Source:UniProtKB/TrEMBL;Acc:E1BED6]	100	NaN	100	100	100	64.5161	100	100
Chr4:43819201-43819300	4	43819201	43819300	ENSBTAG00000043904	ENSBTAG00000043904	No description	100	100	97	NaN	100	100	91.2854	100
Chr4:43819301-43819400	4	43819301	43819400	ENSBTAG00000043904	ENSBTAG00000043904	No description	100	100	100	NaN	100	100	97.6562	100
Chr4:43820101-43820200	4	43820101	43820200	ENSBTAG00000043904	ENSBTAG00000043904	No description	98.6842	100	100	NaN	100	87.8049	100	94.4444
Chr4:43886601-43886700	4	43886601	43886700	F1MWL1_BOVIN	ENSBTAG00000003825	Uncharacterized protein [Source:UniProtKB/TrEMBL;Acc:F1MWL1]	94.5238	100	100	95.8333	100	100	92.8572	100
Chr4:43886801-43886900	4	43886801	43886900	F1MWL1_BOVIN	ENSBTAG00000003825	Uncharacterized protein [Source:UniProtKB/TrEMBL;Acc:F1MWL1]	94.7285	100	100	NaN	100	91.0256	94.4444	96.6444
Chr4:43886901-43887000	4	43886901	43887000	F1MWL1_BOVIN	ENSBTAG00000003825	Uncharacterized protein [Source:UniProtKB/TrEMBL;Acc:F1MWL1]	100	NaN	100	100	NaN	100	100	100
Chr4:43987901-43988000	4	43987901	43988000	ENSBTAG00000033269	ENSBTAG00000033269	No description	100	100	100	100	100	NaN	100	100
Chr4:44236101-44236200	4	44236101	44236200	FGL2_BOVIN	ENSBTAG00000009717	Fibroleukin [Source:UniProtKB/Swiss-Prot;Acc:Q29RY7]	100	94	100	100	100	66.6667	100	100
Chr4:44695601-44695700	4	44695601	44695700	NAPEP_BOVIN	ENSBTAG00000014171	N-acyl-phosphatidylethanolamine-hydrolyzing phospholipase D [Source:UniProtKB/Swiss-Prot;Acc:Q58CN9]	100	100	100	91.8919	100	100	100	100
Chr4:44695701-44695800	4	44695701	44695800	NAPEP_BOVIN	ENSBTAG00000014171	N-acyl-phosphatidylethanolamine-hydrolyzing phospholipase D [Source:UniProtKB/Swiss-Prot;Acc:Q58CN9]	100	NaN	100	100	88.0952	100	100	100
Chr4:47317801-47317900	4	47317801	47317900	CDHR3	ENSBTAG00000021365	cadherin-related family member 3 [Source:HGNC Symbol;Acc:26308]	100	100	92.5926	100	NaN	66.6667	88.8889	100
Chr4:47318001-47318100	4	47318001	47318100	CDHR3	ENSBTAG00000021365	cadherin-related family member 3 [Source:HGNC Symbol;Acc:26308]	100	98	81.4815	100	100	NaN	92.5926	100
Chr4:47367201-47367300	4	47367201	47367300	CDHR3	ENSBTAG00000021365	cadherin-related family member 3 [Source:HGNC Symbol;Acc:26308]	100	100	98	NaN	100	NaN	100	100
Chr4:47484501-47484600	4	47484501	47484600	ENSBTAG00000042539	ENSBTAG00000042539	No description	100	100	NaN	100	100	100	97.6191	100
Chr4:47484601-47484700	4	47484601	47484700	ENSBTAG00000042539	ENSBTAG00000042539	No description	83	100	NaN	100	93.8272	NaN	100	100
Chr4:48432901-48433000	4	48432901	48433000	PRKAR2B	ENSBTAG00000014958	cAMP-dependent protein kinase type II-beta regulatory subunit [Source:RefSeq peptide;Acc:NP_777074]	100	100	100	NaN	100	100	100	100
Chr4:48433001-48433100	4	48433001	48433100	PRKAR2B	ENSBTAG00000014958	cAMP-dependent protein kinase type II-beta regulatory subunit [Source:RefSeq peptide;Acc:NP_777074]	95.8333	100	93	NaN	100	100	86.6667	95.5508
Chr4:48433101-48433200	4	48433101	48433200	PRKAR2B	ENSBTAG00000014958	cAMP-dependent protein kinase type II-beta regulatory subunit [Source:RefSeq peptide;Acc:NP_777074]	100	100	100	NaN	96.875	100	50	65.4658
Chr4:48849901-48850000	4	48849901	48850000	COG5	ENSBTAG00000005526	component of oligomeric golgi complex 5 [Source:HGNC Symbol;Acc:14857]	100	100	100	NaN	100	100	76.1905	100
Chr4:49944401-49944500	4	49944401	49944500	LOC784535	ENSBTAG00000014795	No description	100	100	100	NaN	100	100	NaN	100
Chr4:49944501-49944600	4	49944501	49944600	LOC784535	ENSBTAG00000014795	No description	100	100	100	100	100	100	100	100
Chr4:50776701-50776800	4	50776701	50776800	LOC100335800	ENSBTAG00000036154	No description	100	100	92.5121	100	100	100	100	97.9737
Chr4:50776801-50776900	4	50776801	50776900	LOC100335800	ENSBTAG00000036154	No description	NaN	91.25	100	100	100	100	89.4737	91.1111
Chr4:50776901-50777000	4	50776901	50777000	LOC100335800	ENSBTAG00000036154	No description	100	100	100	100	100	NaN	100	100
Chr4:50929301-50929400	4	50929301	50929400	LOC530341	ENSBTAG00000021469	PREDICTED: Bos taurus Cortactin-binding protein 2-like (LOC530341), miscRNA, [Source:RefSeq DNA;Acc:XR_082754]	100	96.1539	100	100	100	NaN	100	100
Chr4:50929401-50929500	4	50929401	50929500	LOC530341	ENSBTAG00000021469	PREDICTED: Bos taurus Cortactin-binding protein 2-like (LOC530341), miscRNA, [Source:RefSeq DNA;Acc:XR_082754]	100	97.2727	100	100	97.1429	100	91.6667	97.669
Chr4:50929501-50929600	4	50929501	50929600	LOC530341	ENSBTAG00000021469	PREDICTED: Bos taurus Cortactin-binding protein 2-like (LOC530341), miscRNA, [Source:RefSeq DNA;Acc:XR_082754]	100	100	100	100	NaN	100	100	100
Chr4:51838101-51838200	4	51838101	51838200	CAZA2_BOVIN	ENSBTAG00000004072	F-actin-capping protein subunit alpha-2 [Source:UniProtKB/Swiss-Prot;Acc:Q5E997]	82.9787	100	NaN	100	100	87.5	96.0784	89.4737
Chr4:51838201-51838300	4	51838201	51838300	CAZA2_BOVIN	ENSBTAG00000004072	F-actin-capping protein subunit alpha-2 [Source:UniProtKB/Swiss-Prot;Acc:Q5E997]	96.9425	83	NaN	100	94.2857	100	96.5696	92.9974
Chr4:54133301-54133400	4	54133301	54133400	F1N4J3_BOVIN	ENSBTAG00000011246	Uncharacterized protein [Source:UniProtKB/TrEMBL;Acc:F1N4J3]	NaN	100	100	100	93.75	64.2857	100	85.1351
Chr4:54133401-54133500	4	54133401	54133500	F1N4J3_BOVIN	ENSBTAG00000011246	Uncharacterized protein [Source:UniProtKB/TrEMBL;Acc:F1N4J3]	NaN	100	100	100	98.6667	96.0784	100	100
Chr4:54133501-54133600	4	54133501	54133600	F1N4J3_BOVIN	ENSBTAG00000011246	Uncharacterized protein [Source:UniProtKB/TrEMBL;Acc:F1N4J3]	NaN	100	100	100	100	97.5	98.2143	98.718
Chr4:54133601-54133700	4	54133601	54133700	F1N4J3_BOVIN	ENSBTAG00000011246	Uncharacterized protein [Source:UniProtKB/TrEMBL;Acc:F1N4J3]	NaN	100	100	100	4.54545	100	100	100
Chr4:56458201-56458300	4	56458201	56458300	TM168_BOVIN	ENSBTAG00000021967	Transmembrane protein 168 [Source:UniProtKB/Swiss-Prot;Acc:A0JNG0]	100	50	66.6667	NaN	50	50	NaN	83.3333
Chr4:56458301-56458400	4	56458301	56458400	TM168_BOVIN	ENSBTAG00000021967	Transmembrane protein 168 [Source:UniProtKB/Swiss-Prot;Acc:A0JNG0]	100	60	72.8125	NaN	100	100	NaN	71.4286
Chr4:56631401-56631500	4	56631401	56631500	DOCK4	ENSBTAG00000021182	No description	100	100	100	NaN	70.3704	71.4286	93.75	100
Chr4:57171701-57171800	4	57171701	57171800	IMP2L_BOVIN	ENSBTAG00000004398	Mitochondrial inner membrane protease subunit 2 [Source:UniProtKB/Swiss-Prot;Acc:Q2KI92]	100	100	100	NaN	100	100	100	100
Chr4:57589101-57589200	4	57589101	57589200	IMP2L_BOVIN	ENSBTAG00000004398	Mitochondrial inner membrane protease subunit 2 [Source:UniProtKB/Swiss-Prot;Acc:Q2KI92]	100	50	100	NaN	NaN	100	100	100
Chr4:58724901-58725000	4	58724901	58725000	ENSBTAG00000020620	ENSBTAG00000020620	No description	100	78.2629	100	NaN	92.9825	100	100	90.5983
Chr4:60368201-60368300	4	60368201	60368300	F1MQH0_BOVIN	ENSBTAG00000003490	engulfment and cell motility 1 isoform 1 [Source:RefSeq peptide;Acc:NP_001106698]	71.4286	100	100	96.2733	84.4898	94.5	88.7302	66.2338
Chr4:60368301-60368400	4	60368301	60368400	F1MQH0_BOVIN	ENSBTAG00000003490	engulfment and cell motility 1 isoform 1 [Source:RefSeq peptide;Acc:NP_001106698]	100	100	84.6154	100	100	50	100	100
Chr4:61173601-61173700	4	61173601	61173700	ANLN	ENSBTAG00000009218	No description	22.0353	7.6634	NaN	60	21.5675	17.7536	37.5534	43.7278
Chr4:61173701-61173800	4	61173701	61173800	ANLN	ENSBTAG00000009218	No description	80	58.5714	NaN	50	52.381	43.9799	74.9603	48.5247
Chr4:61173801-61173900	4	61173801	61173900	ANLN	ENSBTAG00000009218	No description	36.8047	45	NaN	65.625	62.5	71.4286	72.3809	60.5272
Chr4:61173901-61174000	4	61173901	61174000	ANLN	ENSBTAG00000009218	No description	33.3333	42.7072	NaN	100	60.7756	40.3263	58.5557	81.5675
Chr4:61271801-61271900	4	61271801	61271900	LOC527805	ENSBTAG00000002011	PREDICTED: Bos taurus hypothetical LOC527805 (LOC527805), miscRNA, [Source:RefSeq DNA;Acc:XR_083282]	100	100	100	NaN	100	100	100	NaN
Chr4:64321701-64321800	4	64321701	64321800	A7MB51_BOVIN	ENSBTAG00000003115	kelch repeat and BTB domain-containing protein 2 [Source:RefSeq peptide;Acc:NP_001095483]	100	100	100	NaN	NaN	100	100	100
Chr4:64388201-64388300	4	64388201	64388300	F1N025_BOVIN	ENSBTAG00000003114	Uncharacterized protein [Source:UniProtKB/TrEMBL;Acc:F1N025]	100	66.6667	100	NaN	100	66.6667	100	100
Chr4:64389101-64389200	4	64389101	64389200	F1N025_BOVIN	ENSBTAG00000003114	Uncharacterized protein [Source:UniProtKB/TrEMBL;Acc:F1N025]	100	NaN	100	100	100	100	100	100
Chr4:64389201-64389300	4	64389201	64389300	F1N025_BOVIN	ENSBTAG00000003114	Uncharacterized protein [Source:UniProtKB/TrEMBL;Acc:F1N025]	92.3611	100	86.3636	100	99.3243	100	97.9167	100
Chr4:64389301-64389400	4	64389301	64389400	F1N025_BOVIN	ENSBTAG00000003114	Uncharacterized protein [Source:UniProtKB/TrEMBL;Acc:F1N025]	90	100	100	100	100	100	93.4162	100
Chr4:64389401-64389500	4	64389401	64389500	F1N025_BOVIN	ENSBTAG00000003114	Uncharacterized protein [Source:UniProtKB/TrEMBL;Acc:F1N025]	100	100	NaN	100	69.3878	100	70	100
Chr4:65488801-65488900	4	65488801	65488900	NDF6_BOVIN	ENSBTAG00000000558	Neurogenic differentiation factor 6 [Source:UniProtKB/Swiss-Prot;Acc:Q08DI0]	100	100	100	0	100	NaN	100	100
Chr4:65489001-65489100	4	65489001	65489100	NDF6_BOVIN	ENSBTAG00000000558	Neurogenic differentiation factor 6 [Source:UniProtKB/Swiss-Prot;Acc:Q08DI0]	100	100	100	100	100	100	100	96.4516
Chr4:65489101-65489200	4	65489101	65489200	NDF6_BOVIN	ENSBTAG00000000558	Neurogenic differentiation factor 6 [Source:UniProtKB/Swiss-Prot;Acc:Q08DI0]	NaN	90	94	100	NaN	50	100	97.2826
Chr4:65731001-65731100	4	65731001	65731100	PACR_BOVIN	ENSBTAG00000020247	Pituitary adenylate cyclase-activating polypeptide type I receptor [Source:UniProtKB/Swiss-Prot;Acc:Q29627]	76.9231	83.3333	100	NaN	50	99.0741	92.8572	NaN
Chr4:65731101-65731200	4	65731101	65731200	PACR_BOVIN	ENSBTAG00000020247	Pituitary adenylate cyclase-activating polypeptide type I receptor [Source:UniProtKB/Swiss-Prot;Acc:Q29627]	100	NaN	100	75	100	94.3723	89.5833	NaN
Chr4:65731201-65731300	4	65731201	65731300	PACR_BOVIN	ENSBTAG00000020247	Pituitary adenylate cyclase-activating polypeptide type I receptor [Source:UniProtKB/Swiss-Prot;Acc:Q29627]	100	100	100	100	100	100	100	NaN
Chr4:65845301-65845400	4	65845301	65845400	AQP1_BOVIN	ENSBTAG00000000745	Aquaporin-1 [Source:UniProtKB/Swiss-Prot;Acc:P47865]	100	NaN	86.6667	100	87.6543	100	100	94.4444
Chr4:65845801-65845900	4	65845801	65845900	AQP1_BOVIN	ENSBTAG00000000745	Aquaporin-1 [Source:UniProtKB/Swiss-Prot;Acc:P47865]	100	NaN	100	100	100	100	100	100
Chr4:65845901-65846000	4	65845901	65846000	AQP1_BOVIN	ENSBTAG00000000745	Aquaporin-1 [Source:UniProtKB/Swiss-Prot;Acc:P47865]	100	100	100	100	100	84.375	100	100
Chr4:65846201-65846300	4	65846201	65846300	AQP1_BOVIN	ENSBTAG00000000745	Aquaporin-1 [Source:UniProtKB/Swiss-Prot;Acc:P47865]	100	100	100	NaN	100	100	100	100
Chr4:65846401-65846500	4	65846401	65846500	AQP1_BOVIN	ENSBTAG00000000745	Aquaporin-1 [Source:UniProtKB/Swiss-Prot;Acc:P47865]	95.8333	100	100	NaN	100	100	95.4545	100
Chr4:65846501-65846600	4	65846501	65846600	AQP1_BOVIN	ENSBTAG00000000745	Aquaporin-1 [Source:UniProtKB/Swiss-Prot;Acc:P47865]	90.3846	87.5	100	NaN	100	100	99.0385	99
Chr4:65984801-65984900	4	65984801	65984900	FAM188B	ENSBTAG00000009390	hypothetical protein LOC615509 [Source:RefSeq peptide;Acc:NP_001073788]	100	NaN	100	100	NaN	100	100	100
Chr4:65984901-65985000	4	65984901	65985000	FAM188B	ENSBTAG00000009390	hypothetical protein LOC615509 [Source:RefSeq peptide;Acc:NP_001073788]	100	50	99	100	94.2529	76.8	100	100
Chr4:65985001-65985100	4	65985001	65985100	FAM188B	ENSBTAG00000009390	hypothetical protein LOC615509 [Source:RefSeq peptide;Acc:NP_001073788]	100	NaN	95.3125	100	91.6667	100	98.0769	100
Chr4:65985101-65985200	4	65985101	65985200	FAM188B	ENSBTAG00000009390	hypothetical protein LOC615509 [Source:RefSeq peptide;Acc:NP_001073788]	100	0	100	74.5098	100	56.4103	90.7407	66.6667
Chr4:66882201-66882300	4	66882201	66882300	F1N1J7_BOVIN	ENSBTAG00000016220	Uncharacterized protein [Source:UniProtKB/TrEMBL;Acc:F1N1J7]	NaN	100	94	100	100	100	100	100
Chr4:67482601-67482700	4	67482601	67482700	F1MX68_BOVIN	ENSBTAG00000007146	Uncharacterized protein [Source:UniProtKB/TrEMBL;Acc:F1MX68]	90	NaN	75	100	100	NaN	100	100
Chr4:67482701-67482800	4	67482701	67482800	F1MX68_BOVIN	ENSBTAG00000007146	Uncharacterized protein [Source:UniProtKB/TrEMBL;Acc:F1MX68]	100	NaN	100	100	100	NaN	100	100
Chr4:67899301-67899400	4	67899301	67899400	E1BED4_BOVIN	ENSBTAG00000046308	Uncharacterized protein [Source:UniProtKB/TrEMBL;Acc:E1BED4]	94.5055	100	100	100	NaN	100	100	100
Chr4:67899401-67899500	4	67899401	67899500	E1BED4_BOVIN	ENSBTAG00000046308	Uncharacterized protein [Source:UniProtKB/TrEMBL;Acc:E1BED4]	99.4737	85.7143	NaN	100	100	97.5	100	100
Chr4:67899501-67899600	4	67899501	67899600	E1BED4_BOVIN	ENSBTAG00000046308	Uncharacterized protein [Source:UniProtKB/TrEMBL;Acc:E1BED4]	66.6667	100	88	100	50	NaN	100	75
Chr4:67900001-67900100	4	67900001	67900100	E1BED4_BOVIN	ENSBTAG00000046308	Uncharacterized protein [Source:UniProtKB/TrEMBL;Acc:E1BED4]	100	100	100	100	100	100	100	100
Chr4:67917101-67917200	4	67917101	67917200	E1BED4_BOVIN	ENSBTAG00000046308	Uncharacterized protein [Source:UniProtKB/TrEMBL;Acc:E1BED4]	100	100	90	NaN	NaN	100	100	100
Chr4:68924901-68925000	4	68924901	68925000	3HIDH_BOVIN	ENSBTAG00000001036	3-hydroxyisobutyrate dehydrogenase, mitochondrial [Source:UniProtKB/Swiss-Prot;Acc:Q2HJD7]	100	NaN	89.5833	100	100	NaN	79.5455	83.3333
Chr4:68925101-68925200	4	68925101	68925200	3HIDH_BOVIN	ENSBTAG00000001036	3-hydroxyisobutyrate dehydrogenase, mitochondrial [Source:UniProtKB/Swiss-Prot;Acc:Q2HJD7]	100	NaN	100	100	100	NaN	100	100
Chr4:69256901-69257000	4	69256901	69257000	E1BEL0_BOVIN	ENSBTAG00000020919	Uncharacterized protein [Source:UniProtKB/TrEMBL;Acc:E1BEL0]	NaN	0	96.875	100	57.3073	75	100	60
Chr4:69257001-69257100	4	69257001	69257100	E1BEL0_BOVIN	ENSBTAG00000020919	Uncharacterized protein [Source:UniProtKB/TrEMBL;Acc:E1BEL0]	100	0	93.8597	100	97.7011	100	98.1482	98.5876
Chr4:69295201-69295300	4	69295201	69295300	LOC787194	ENSBTAG00000014735	No description	0	80	100	93.1818	85.1064	100	100	97.8723
Chr4:69295501-69295600	4	69295501	69295600	LOC787194	ENSBTAG00000014735	No description	100	100	100	NaN	100	100	92.9688	100
Chr4:69295601-69295700	4	69295601	69295700	LOC787194	ENSBTAG00000014735	No description	100	100	100	NaN	100	100	100	100
Chr4:69338701-69338800	4	69338701	69338800	E1B8D8_BOVIN	ENSBTAG00000001455	Uncharacterized protein [Source:UniProtKB/TrEMBL;Acc:E1B8D8]	100	100	100	100	100	100	95.4545	98.6667
Chr4:69338801-69338900	4	69338801	69338900	E1B8D8_BOVIN	ENSBTAG00000001455	Uncharacterized protein [Source:UniProtKB/TrEMBL;Acc:E1B8D8]	100	100	100	67.6471	75.6098	100	80	100
Chr4:69339101-69339200	4	69339101	69339200	E1B8D8_BOVIN	ENSBTAG00000001455	Uncharacterized protein [Source:UniProtKB/TrEMBL;Acc:E1B8D8]	85.7143	80	100	100	100	87.5	96.4286	100
Chr4:69356001-69356100	4	69356001	69356100	HXA5_BOVIN	ENSBTAG00000012211	Homeobox protein Hox-A5 [Source:UniProtKB/Swiss-Prot;Acc:Q2HJ67]	NaN	87	92.437	75	97.1	97.1292	91.6524	100
Chr4:69392201-69392300	4	69392201	69392300	F1MD21_BOVIN	ENSBTAG00000008138	homeobox protein Hox-A2 [Source:RefSeq peptide;Acc:NP_001069322]	100	100	100	NaN	100	100	NaN	100
Chr4:70560701-70560800	4	70560701	70560800	ENSBTAG00000043517	ENSBTAG00000043517	No description	100	100	100	NaN	100	85.1852	100	100
Chr4:73612001-73612100	4	73612001	73612100	ZNF804B	ENSBTAG00000046430	No description	82.7273	100	93.3117	92.2222	93.6	100	92.8571	100
Chr4:73612101-73612200	4	73612101	73612200	ZNF804B	ENSBTAG00000046430	No description	100	NaN	100	100	100	100	100	89.7059
Chr4:74922701-74922800	4	74922701	74922800	E1BJW4_BOVIN	ENSBTAG00000003508	Uncharacterized protein [Source:UniProtKB/TrEMBL;Acc:E1BJW4]	100	100	89	NaN	NaN	100	100	100
Chr4:74922801-74922900	4	74922801	74922900	E1BJW4_BOVIN	ENSBTAG00000003508	Uncharacterized protein [Source:UniProtKB/TrEMBL;Acc:E1BJW4]	96.9697	20.8333	82.3529	NaN	NaN	39.5833	55.5556	61.9048
Chr4:74922901-74923000	4	74922901	74923000	E1BJW4_BOVIN	ENSBTAG00000003508	Uncharacterized protein [Source:UniProtKB/TrEMBL;Acc:E1BJW4]	100	94	100	NaN	100	100	94.8718	88.5057
Chr4:77195101-77195200	4	77195101	77195200	A4FUG3_BOVIN	ENSBTAG00000020704	receptor activity-modifying protein 3 [Source:RefSeq peptide;Acc:NP_001076974]	32	NaN	100	100	96.9219	96.4286	93.5185	91.5981
Chr4:77195201-77195300	4	77195201	77195300	A4FUG3_BOVIN	ENSBTAG00000020704	receptor activity-modifying protein 3 [Source:RefSeq peptide;Acc:NP_001076974]	20.2899	NaN	90.7692	100	100	100	84.7361	80
Chr4:77210701-77210800	4	77210701	77210800	ENSBTAG00000046334	ENSBTAG00000046334	No description	100	80	NaN	57.1429	53.8039	81.1111	70	100
Chr4:77211001-77211100	4	77211001	77211100	ENSBTAG00000046334	ENSBTAG00000046334	No description	100	100	88.8889	NaN	100	100	100	100
Chr4:77211101-77211200	4	77211101	77211200	ENSBTAG00000046334	ENSBTAG00000046334	No description	100	100	90.9091	100	100	100	100	100
Chr4:77211301-77211400	4	77211301	77211400	ENSBTAG00000046334	ENSBTAG00000046334	No description	100	100	100	NaN	66.6667	100	100	100
Chr4:77226801-77226900	4	77226801	77226900	TBRG4	ENSBTAG00000010504	protein TBRG4 [Source:RefSeq peptide;Acc:NP_001070435]	100	100	NaN	100	100	100	100	NaN
Chr4:77226901-77227000	4	77226901	77227000	TBRG4	ENSBTAG00000010504	protein TBRG4 [Source:RefSeq peptide;Acc:NP_001070435]	0	100	NaN	100	75	100	84.6154	NaN
Chr4:77819201-77819300	4	77819201	77819300	A6QR34_BOVIN	ENSBTAG00000032288	glucokinase [Source:RefSeq peptide;Acc:NP_001095772]	NaN	100	92	100	90.625	100	100	100
Chr4:77819301-77819400	4	77819301	77819400	A6QR34_BOVIN	ENSBTAG00000032288	glucokinase [Source:RefSeq peptide;Acc:NP_001095772]	NaN	100	82.8283	100	100	100	100	100
Chr4:77819601-77819700	4	77819601	77819700	A6QR34_BOVIN	ENSBTAG00000032288	glucokinase [Source:RefSeq peptide;Acc:NP_001095772]	100	100	98.6111	100	95.2137	100	95.3704	100
Chr4:81930201-81930300	4	81930201	81930300	Q3ZCK2_BOVIN	ENSBTAG00000006661	ras-related protein Ral-A [Source:RefSeq peptide;Acc:NP_001029816]	100	100	100	NaN	100	100	0	NaN
Chr4:82495901-82496000	4	82495901	82496000	F1MII3_BOVIN	ENSBTAG00000013648	POU domain, class 6, transcription factor 2 [Source:RefSeq peptide;Acc:NP_001095516]	100	100	90	100	75	100	100	100
Chr4:82496101-82496200	4	82496101	82496200	F1MII3_BOVIN	ENSBTAG00000013648	POU domain, class 6, transcription factor 2 [Source:RefSeq peptide;Acc:NP_001095516]	100	100	90.3968	100	100	99.0196	97.6191	87.5961
Chr4:86675701-86675800	4	86675701	86675800	FAM3C_BOVIN	ENSBTAG00000007976	Protein FAM3C [Source:UniProtKB/Swiss-Prot;Acc:A5PKI3]	100	100	100	NaN	100	100	100	100
Chr4:86675801-86675900	4	86675801	86675900	FAM3C_BOVIN	ENSBTAG00000007976	Protein FAM3C [Source:UniProtKB/Swiss-Prot;Acc:A5PKI3]	100	100	100	NaN	NaN	100	100	98.8889
Chr4:87374101-87374200	4	87374101	87374200	AASS	ENSBTAG00000012128	alpha-aminoadipic semialdehyde synthase, mitochondrial precursor [Source:RefSeq peptide;Acc:NP_001103267]	100	NaN	100	100	100	100	99.5918	98.5714
Chr4:88931201-88931300	4	88931201	88931300	ENSBTAG00000039304	ENSBTAG00000039304	No description	100	100	93.75	NaN	100	NaN	100	100
Chr4:93618301-93618400	4	93618301	93618400	E1BE25_BOVIN	ENSBTAG00000006253	Uncharacterized protein [Source:UniProtKB/TrEMBL;Acc:E1BE25]	100	NaN	100	100	100	NaN	100	50
Chr4:93618401-93618500	4	93618401	93618500	E1BE25_BOVIN	ENSBTAG00000006253	Uncharacterized protein [Source:UniProtKB/TrEMBL;Acc:E1BE25]	100	NaN	100	100	100	NaN	100	100
Chr4:93638301-93638400	4	93638301	93638400	E1BE25_BOVIN	ENSBTAG00000006253	Uncharacterized protein [Source:UniProtKB/TrEMBL;Acc:E1BE25]	100	50	100	NaN	100	100	96	NaN
Chr4:93642201-93642300	4	93642201	93642300	VATF_BOVIN	ENSBTAG00000007572	V-type proton ATPase subunit F [Source:UniProtKB/Swiss-Prot;Acc:Q28029]	NaN	100	100	0	46.1538	100	100	100
Chr4:93642301-93642400	4	93642301	93642400	VATF_BOVIN	ENSBTAG00000007572	V-type proton ATPase subunit F [Source:UniProtKB/Swiss-Prot;Acc:Q28029]	100	100	100	NaN	100	100	91.9355	100
Chr4:93642401-93642500	4	93642401	93642500	VATF_BOVIN	ENSBTAG00000007572	V-type proton ATPase subunit F [Source:UniProtKB/Swiss-Prot;Acc:Q28029]	100	100	100	100	100	100	100	100
Chr4:93642501-93642600	4	93642501	93642600	VATF_BOVIN	ENSBTAG00000007572	V-type proton ATPase subunit F [Source:UniProtKB/Swiss-Prot;Acc:Q28029]	NaN	100	100	83.1579	99.7619	100	96.5986	NaN
Chr4:93880401-93880500	4	93880401	93880500	F1MWA6_BOVIN	ENSBTAG00000007253	tetraspanin-33 [Source:RefSeq peptide;Acc:NP_001029844]	100	86	62	NaN	95.3149	100	NaN	77.3809
Chr4:94411701-94411800	4	94411701	94411800	bta-mir-183	ENSBTAG00000029762	bta-mir-183 [Source:miRBase;Acc:MI0009756]	100	100	100	NaN	50	NaN	100	100
Chr4:94412401-94412500	4	94412401	94412500	bta-mir-183	ENSBTAG00000029762	bta-mir-183 [Source:miRBase;Acc:MI0009756]	100	100	91.0874	100	100	98.8095	100	100
Chr4:94412701-94412800	4	94412701	94412800	bta-mir-183	ENSBTAG00000029762	bta-mir-183 [Source:miRBase;Acc:MI0009756]	100	100	NaN	100	50	66.6667	100	100
Chr4:94433801-94433900	4	94433801	94433900	LOC100301031	ENSBTAG00000047845	No description	92.3077	NaN	100	100	100	100	62.5	100
Chr4:94433901-94434000	4	94433901	94434000	LOC100301031	ENSBTAG00000047845	No description	100	100	100	NaN	78.1818	100	79.2381	100
Chr4:94434201-94434300	4	94434201	94434300	LOC100301031	ENSBTAG00000047845	No description	100	100	100	100	100	NaN	100	100
Chr4:94566801-94566900	4	94566801	94566900	UBE2H_BOVIN	ENSBTAG00000000911	Ubiquitin-conjugating enzyme E2 H [Source:UniProtKB/Swiss-Prot;Acc:Q32LN1]	NaN	100	100	100	100	NaN	100	100
Chr4:94567001-94567100	4	94567001	94567100	UBE2H_BOVIN	ENSBTAG00000000911	Ubiquitin-conjugating enzyme E2 H [Source:UniProtKB/Swiss-Prot;Acc:Q32LN1]	100	100	100	NaN	66.6667	100	100	100
Chr4:94567101-94567200	4	94567101	94567200	UBE2H_BOVIN	ENSBTAG00000000911	Ubiquitin-conjugating enzyme E2 H [Source:UniProtKB/Swiss-Prot;Acc:Q32LN1]	100	100	100	100	93.2692	100	100	100
Chr4:94567201-94567300	4	94567201	94567300	UBE2H_BOVIN	ENSBTAG00000000911	Ubiquitin-conjugating enzyme E2 H [Source:UniProtKB/Swiss-Prot;Acc:Q32LN1]	100	100	100	NaN	100	100	100	100
Chr4:94941801-94941900	4	94941801	94941900	F1MUG4_BOVIN	ENSBTAG00000046169	carboxypeptidase A1 precursor [Source:RefSeq peptide;Acc:NP_777175]	100	100	92.5	NaN	100	100	100	100
Chr4:94942501-94942600	4	94942501	94942600	F1MUG4_BOVIN	ENSBTAG00000046169	carboxypeptidase A1 precursor [Source:RefSeq peptide;Acc:NP_777175]	NaN	100	100	100	100	NaN	100	100
Chr4:94942601-94942700	4	94942601	94942700	F1MUG4_BOVIN	ENSBTAG00000046169	carboxypeptidase A1 precursor [Source:RefSeq peptide;Acc:NP_777175]	NaN	100	96.875	0	100	NaN	0	100
Chr4:95403301-95403400	4	95403301	95403400	bta-mir-29b-1	ENSBTAG00000029980	bta-mir-29b-1 [Source:miRBase;Acc:MI0010464]	100	100	100	100	98.7963	85.7143	96.6667	100
Chr4:95403401-95403500	4	95403401	95403500	bta-mir-29b-1	ENSBTAG00000029980	bta-mir-29b-1 [Source:miRBase;Acc:MI0010464]	100	100	100	NaN	81.5238	94.8529	100	100
Chr4:95403501-95403600	4	95403501	95403600	bta-mir-29b-1	ENSBTAG00000029980	bta-mir-29b-1 [Source:miRBase;Acc:MI0010464]	100	100	100	100	100	100	100	100
Chr4:95403601-95403700	4	95403601	95403700	bta-mir-29b-1	ENSBTAG00000029980	bta-mir-29b-1 [Source:miRBase;Acc:MI0010464]	100	100	100	NaN	100	100	100	100
Chr4:96417601-96417700	4	96417601	96417700	bta-mir-320b	ENSBTAG00000045386	bta-mir-320b [Source:miRBase;Acc:MI0011472]	100	100	100	100	100	100	100	100
Chr4:96417801-96417900	4	96417801	96417900	bta-mir-320b	ENSBTAG00000045386	bta-mir-320b [Source:miRBase;Acc:MI0011472]	NaN	0	100	100	100	100	100	NaN
Chr4:96417901-96418000	4	96417901	96418000	bta-mir-320b	ENSBTAG00000045386	bta-mir-320b [Source:miRBase;Acc:MI0011472]	100	100	100	NaN	100	100	100	100
Chr4:99473001-99473100	4	99473001	99473100	F1MLW0_BOVIN	ENSBTAG00000013953	non-muscle caldesmon [Source:RefSeq peptide;Acc:NP_776683]	100	100	100	NaN	100	89.5238	100	94.2857
Chr4:99473101-99473200	4	99473101	99473200	F1MLW0_BOVIN	ENSBTAG00000013953	non-muscle caldesmon [Source:RefSeq peptide;Acc:NP_776683]	50	50	100	NaN	50	50	60	100
Chr4:99589101-99589200	4	99589101	99589200	CBPC3_BOVIN	ENSBTAG00000013976	Cytosolic carboxypeptidase 3 [Source:UniProtKB/Swiss-Prot;Acc:E1B9D8]	100	NaN	100	100	100	100	100	100
Chr4:99589201-99589300	4	99589201	99589300	CBPC3_BOVIN	ENSBTAG00000013976	Cytosolic carboxypeptidase 3 [Source:UniProtKB/Swiss-Prot;Acc:E1B9D8]	100	NaN	80	100	100	100	100	98.75
Chr4:99589401-99589500	4	99589401	99589500	CBPC3_BOVIN	ENSBTAG00000013976	Cytosolic carboxypeptidase 3 [Source:UniProtKB/Swiss-Prot;Acc:E1B9D8]	100	NaN	100	100	100	100	100	100
Chr4:99589601-99589700	4	99589601	99589700	CBPC3_BOVIN	ENSBTAG00000013976	Cytosolic carboxypeptidase 3 [Source:UniProtKB/Swiss-Prot;Acc:E1B9D8]	100	100	100	95.2381	100	100	87.2048	87.5
Chr4:99589701-99589800	4	99589701	99589800	CBPC3_BOVIN	ENSBTAG00000013976	Cytosolic carboxypeptidase 3 [Source:UniProtKB/Swiss-Prot;Acc:E1B9D8]	100	78.2051	100	100	100	100	89.8702	100
Chr4:99589801-99589900	4	99589801	99589900	CBPC3_BOVIN	ENSBTAG00000013976	Cytosolic carboxypeptidase 3 [Source:UniProtKB/Swiss-Prot;Acc:E1B9D8]	100	100	98.2143	100	99.5238	100	100	100
Chr4:99589901-99590000	4	99589901	99590000	CBPC3_BOVIN	ENSBTAG00000013976	Cytosolic carboxypeptidase 3 [Source:UniProtKB/Swiss-Prot;Acc:E1B9D8]	87.5	97.5	100	100	100	99.3333	96.4912	97.2851
Chr4:99590001-99590100	4	99590001	99590100	CBPC3_BOVIN	ENSBTAG00000013976	Cytosolic carboxypeptidase 3 [Source:UniProtKB/Swiss-Prot;Acc:E1B9D8]	100	100	100	NaN	100	100	78.9474	100
Chr4:99698101-99698200	4	99698101	99698200	A6QQJ2_BOVIN	ENSBTAG00000001576	transmembrane protein 140 [Source:RefSeq peptide;Acc:NP_001098843]	100	100	100	100	100	100	82.1428	100
Chr4:99698201-99698300	4	99698201	99698300	A6QQJ2_BOVIN	ENSBTAG00000001576	transmembrane protein 140 [Source:RefSeq peptide;Acc:NP_001098843]	97.1014	100	100	NaN	100	100	100	100
Chr4:99729701-99729800	4	99729701	99729800	WDR91_BOVIN	ENSBTAG00000017905	WD repeat-containing protein 91 [Source:UniProtKB/Swiss-Prot;Acc:Q2HJE1]	100	NaN	100	100	100	100	100	100
Chr4:99729801-99729900	4	99729801	99729900	WDR91_BOVIN	ENSBTAG00000017905	WD repeat-containing protein 91 [Source:UniProtKB/Swiss-Prot;Acc:Q2HJE1]	100	100	100	100	100	100	94.4444	95.8333
Chr4:99730401-99730500	4	99730401	99730500	WDR91_BOVIN	ENSBTAG00000017905	WD repeat-containing protein 91 [Source:UniProtKB/Swiss-Prot;Acc:Q2HJE1]	NaN	100	87.8788	100	100	NaN	100	100
Chr4:99730601-99730700	4	99730601	99730700	WDR91_BOVIN	ENSBTAG00000017905	WD repeat-containing protein 91 [Source:UniProtKB/Swiss-Prot;Acc:Q2HJE1]	NaN	88.6364	84	100	76.181	NaN	87.5	83.3333
Chr4:99767101-99767200	4	99767101	99767200	STRA8	ENSBTAG00000001346	No description	100	100	100	100	100	100	96	100
Chr4:100346001-100346100	4	100346001	100346100	E1BKM3_BOVIN	ENSBTAG00000017427	Uncharacterized protein [Source:UniProtKB/TrEMBL;Acc:E1BKM3]	81.8182	NaN	100	100	100	100	96.875	100
Chr4:100346101-100346200	4	100346101	100346200	E1BKM3_BOVIN	ENSBTAG00000017427	Uncharacterized protein [Source:UniProtKB/TrEMBL;Acc:E1BKM3]	66.6667	NaN	100	100	78.3333	100	91.6667	100
Chr4:100346301-100346400	4	100346301	100346400	E1BKM3_BOVIN	ENSBTAG00000017427	Uncharacterized protein [Source:UniProtKB/TrEMBL;Acc:E1BKM3]	100	NaN	100	100	86.6667	100	91.6667	88.4615
Chr4:100346401-100346500	4	100346401	100346500	E1BKM3_BOVIN	ENSBTAG00000017427	Uncharacterized protein [Source:UniProtKB/TrEMBL;Acc:E1BKM3]	100	NaN	100	100	100	96.4286	92.3077	100
Chr4:101552001-101552100	4	101552001	101552100	ACM2_BOVIN	ENSBTAG00000014674	Muscarinic acetylcholine receptor M2 [Source:UniProtKB/Swiss-Prot;Acc:P41985]	100	100	NaN	100	100	100	100	0
Chr4:101552201-101552300	4	101552201	101552300	ACM2_BOVIN	ENSBTAG00000014674	Muscarinic acetylcholine receptor M2 [Source:UniProtKB/Swiss-Prot;Acc:P41985]	100	100	100	100	100	100	100	85.3261
Chr4:102183001-102183100	4	102183001	102183100	F1N2W5_BOVIN	ENSBTAG00000019980	Uncharacterized protein [Source:UniProtKB/TrEMBL;Acc:F1N2W5]	50	NaN	89.6552	100	100	100	95.2381	100
Chr4:104017701-104017800	4	104017701	104017800	E1BA53_BOVIN	ENSBTAG00000017860	homeodomain interacting protein kinase 2 [Source:RefSeq peptide;Acc:NP_001095392]	100	100	83	100	100	96.0784	88.3333	100
Chr4:104017801-104017900	4	104017801	104017900	E1BA53_BOVIN	ENSBTAG00000017860	homeodomain interacting protein kinase 2 [Source:RefSeq peptide;Acc:NP_001095392]	95.5604	100	100	100	91.6667	100	98.2143	90.4257
Chr4:104017901-104018000	4	104017901	104018000	E1BA53_BOVIN	ENSBTAG00000017860	homeodomain interacting protein kinase 2 [Source:RefSeq peptide;Acc:NP_001095392]	80	100	100	100	100	100	100	99.2188
Chr4:104018001-104018100	4	104018001	104018100	E1BA53_BOVIN	ENSBTAG00000017860	homeodomain interacting protein kinase 2 [Source:RefSeq peptide;Acc:NP_001095392]	100	100	100	NaN	100	100	100	100
Chr4:104018101-104018200	4	104018101	104018200	E1BA53_BOVIN	ENSBTAG00000017860	homeodomain interacting protein kinase 2 [Source:RefSeq peptide;Acc:NP_001095392]	100	100	100	NaN	87.3016	70	100	100
Chr4:104195001-104195100	4	104195001	104195100	F1N133_BOVIN	ENSBTAG00000020225	thromboxane-A synthase [Source:RefSeq peptide;Acc:NP_001039492]	100	100	92.5	73.6111	100	100	100	87.5
Chr4:104195101-104195200	4	104195101	104195200	F1N133_BOVIN	ENSBTAG00000020225	thromboxane-A synthase [Source:RefSeq peptide;Acc:NP_001039492]	100	50	100	100	100	100	NaN	100
Chr4:104195201-104195300	4	104195201	104195300	F1N133_BOVIN	ENSBTAG00000020225	thromboxane-A synthase [Source:RefSeq peptide;Acc:NP_001039492]	100	100	100	100	100	89.5238	95.5556	100
Chr4:104195301-104195400	4	104195301	104195400	F1N133_BOVIN	ENSBTAG00000020225	thromboxane-A synthase [Source:RefSeq peptide;Acc:NP_001039492]	100	100	91.1765	100	100	100	100	100
Chr4:104195401-104195500	4	104195401	104195500	F1N133_BOVIN	ENSBTAG00000020225	thromboxane-A synthase [Source:RefSeq peptide;Acc:NP_001039492]	100	60.6618	100	85.2941	100	100	91.682	100
Chr4:104195501-104195600	4	104195501	104195600	F1N133_BOVIN	ENSBTAG00000020225	thromboxane-A synthase [Source:RefSeq peptide;Acc:NP_001039492]	91.6667	100	100	0	94.4444	100	100	100
Chr4:104195601-104195700	4	104195601	104195700	F1N133_BOVIN	ENSBTAG00000020225	thromboxane-A synthase [Source:RefSeq peptide;Acc:NP_001039492]	100	91.9118	100	100	100	100	95.9677	100
Chr4:104195901-104196000	4	104195901	104196000	F1N133_BOVIN	ENSBTAG00000020225	thromboxane-A synthase [Source:RefSeq peptide;Acc:NP_001039492]	100	100	50	NaN	100	100	50	NaN
Chr4:104408001-104408100	4	104408001	104408100	F1N542_BOVIN	ENSBTAG00000003495	Uncharacterized protein [Source:UniProtKB/TrEMBL;Acc:F1N542]	100	100	100	NaN	100	NaN	100	52.6316
Chr4:104408101-104408200	4	104408101	104408200	F1N542_BOVIN	ENSBTAG00000003495	Uncharacterized protein [Source:UniProtKB/TrEMBL;Acc:F1N542]	100	100	100	NaN	100	NaN	100	100
Chr4:104408201-104408300	4	104408201	104408300	F1N542_BOVIN	ENSBTAG00000003495	Uncharacterized protein [Source:UniProtKB/TrEMBL;Acc:F1N542]	100	67	91.821	100	97.5	NaN	86.4062	97.6608
Chr4:104408301-104408400	4	104408301	104408400	F1N542_BOVIN	ENSBTAG00000003495	Uncharacterized protein [Source:UniProtKB/TrEMBL;Acc:F1N542]	100	100	100	100	100	NaN	69.9248	100
Chr4:104408701-104408800	4	104408701	104408800	F1N542_BOVIN	ENSBTAG00000003495	Uncharacterized protein [Source:UniProtKB/TrEMBL;Acc:F1N542]	100	100	100	NaN	NaN	100	100	100
Chr4:104626701-104626800	4	104626701	104626800	SPX3_BOVIN	ENSBTAG00000012239	Sugar phosphate exchanger 3 [Source:UniProtKB/Swiss-Prot;Acc:Q17QZ3]	100	99	89.5833	100	100	100	91.6667	98.9583
Chr4:104630301-104630400	4	104630301	104630400	RAB19_BOVIN	ENSBTAG00000012261	Ras-related protein Rab-19 [Source:UniProtKB/Swiss-Prot;Acc:Q3ZC27]	100	100	100	NaN	100	100	60	93.3333
Chr4:104630501-104630600	4	104630501	104630600	RAB19_BOVIN	ENSBTAG00000012261	Ras-related protein Rab-19 [Source:UniProtKB/Swiss-Prot;Acc:Q3ZC27]	NaN	100	100	100	100	100	100	100
Chr4:104630601-104630700	4	104630601	104630700	RAB19_BOVIN	ENSBTAG00000012261	Ras-related protein Rab-19 [Source:UniProtKB/Swiss-Prot;Acc:Q3ZC27]	NaN	100	100	100	100	NaN	100	100
Chr4:104631101-104631200	4	104631101	104631200	RAB19_BOVIN	ENSBTAG00000012261	Ras-related protein Rab-19 [Source:UniProtKB/Swiss-Prot;Acc:Q3ZC27]	100	100	100	100	100	NaN	100	76.087
Chr4:104631201-104631300	4	104631201	104631300	RAB19_BOVIN	ENSBTAG00000012261	Ras-related protein Rab-19 [Source:UniProtKB/Swiss-Prot;Acc:Q3ZC27]	80	NaN	100	100	100	100	100	91.2088
Chr4:104631301-104631400	4	104631301	104631400	RAB19_BOVIN	ENSBTAG00000012261	Ras-related protein Rab-19 [Source:UniProtKB/Swiss-Prot;Acc:Q3ZC27]	81.8182	100	93	100	100	78.8461	100	100
Chr4:104631401-104631500	4	104631401	104631500	RAB19_BOVIN	ENSBTAG00000012261	Ras-related protein Rab-19 [Source:UniProtKB/Swiss-Prot;Acc:Q3ZC27]	100	93.3333	100	97.9167	99.4565	100	90.2778	88.4058
Chr4:104781801-104781900	4	104781801	104781900	E1B8H4_BOVIN	ENSBTAG00000004799	Uncharacterized protein [Source:UniProtKB/TrEMBL;Acc:E1B8H4]	100	100	NaN	100	100	100	96.7033	100
Chr4:104781901-104782000	4	104781901	104782000	E1B8H4_BOVIN	ENSBTAG00000004799	Uncharacterized protein [Source:UniProtKB/TrEMBL;Acc:E1B8H4]	100	0	100	100	91.9643	100	100	75
Chr4:104783001-104783100	4	104783001	104783100	E1B8H4_BOVIN	ENSBTAG00000004799	Uncharacterized protein [Source:UniProtKB/TrEMBL;Acc:E1B8H4]	100	NaN	100	100	100	100	84.6154	100
Chr4:104783201-104783300	4	104783201	104783300	E1B8H4_BOVIN	ENSBTAG00000004799	Uncharacterized protein [Source:UniProtKB/TrEMBL;Acc:E1B8H4]	100	100	100	NaN	100	100	100	NaN
Chr4:104783301-104783400	4	104783301	104783400	E1B8H4_BOVIN	ENSBTAG00000004799	Uncharacterized protein [Source:UniProtKB/TrEMBL;Acc:E1B8H4]	90.4762	NaN	100	100	100	100	100	100
Chr4:104830001-104830100	4	104830001	104830100	E1BNG1_BOVIN	ENSBTAG00000020484	Uncharacterized protein [Source:UniProtKB/TrEMBL;Acc:E1BNG1]	100	NaN	100	100	100	100	91.6667	100
Chr4:105777701-105777800	4	105777701	105777800	F1MN85_BOVIN	ENSBTAG00000016879	Uncharacterized protein [Source:UniProtKB/TrEMBL;Acc:F1MN85]	100	50	100	100	NaN	100	100	57.2479
Chr4:105777901-105778000	4	105777901	105778000	F1MN85_BOVIN	ENSBTAG00000016879	Uncharacterized protein [Source:UniProtKB/TrEMBL;Acc:F1MN85]	100	100	100	NaN	100	100	100	100
Chr4:105810801-105810900	4	105810801	105810900	WEE2	ENSBTAG00000004658	No description	100	100	100	100	100	100	100	NaN
Chr4:106105401-106105500	4	106105401	106105500	F1MZD2_BOVIN	ENSBTAG00000024065	Uncharacterized protein [Source:UniProtKB/TrEMBL;Acc:F1MZD2]	66.6667	100	100	NaN	100	NaN	100	100
Chr4:106200001-106200100	4	106200001	106200100	F1MKC0_BOVIN	ENSBTAG00000046152	Uncharacterized protein [Source:UniProtKB/TrEMBL;Acc:F1MKC0]	NaN	100	100	100	100	100	100	99.4792
Chr4:106273901-106274000	4	106273901	106274000	F1MTC6_BOVIN	ENSBTAG00000046616	Uncharacterized protein [Source:UniProtKB/TrEMBL;Acc:F1MTC6]	100	100	100	100	100	89.6154	100	100
Chr4:106274001-106274100	4	106274001	106274100	F1MTC6_BOVIN	ENSBTAG00000046616	Uncharacterized protein [Source:UniProtKB/TrEMBL;Acc:F1MTC6]	80	100	93.6508	100	100	100	100	91.4474
Chr4:106274101-106274200	4	106274101	106274200	F1MTC6_BOVIN	ENSBTAG00000046616	Uncharacterized protein [Source:UniProtKB/TrEMBL;Acc:F1MTC6]	64.787	75	66.6667	100	99.4737	88.1944	54.4828	98.4848
Chr4:106274301-106274400	4	106274301	106274400	F1MTC6_BOVIN	ENSBTAG00000046616	Uncharacterized protein [Source:UniProtKB/TrEMBL;Acc:F1MTC6]	100	100	100	NaN	100	100	100	NaN
Chr4:106322201-106322300	4	106322201	106322300	LOC519952	ENSBTAG00000003621	No description	100	100	100	NaN	NaN	100	95	100
Chr4:106322301-106322400	4	106322301	106322400	LOC519952	ENSBTAG00000003621	No description	100	100	100	NaN	100	100	NaN	100
Chr4:106448001-106448100	4	106448001	106448100	E1BAZ7_BOVIN	ENSBTAG00000040281	Uncharacterized protein [Source:UniProtKB/TrEMBL;Acc:E1BAZ7]	100	95.5556	100	100	100	NaN	100	100
Chr4:106448201-106448300	4	106448201	106448300	E1BAZ7_BOVIN	ENSBTAG00000040281	Uncharacterized protein [Source:UniProtKB/TrEMBL;Acc:E1BAZ7]	100	100	98.5294	100	75	100	99.4318	100
Chr4:106448301-106448400	4	106448301	106448400	E1BAZ7_BOVIN	ENSBTAG00000040281	Uncharacterized protein [Source:UniProtKB/TrEMBL;Acc:E1BAZ7]	100	100	80	100	100	100	100	100
Chr4:106448401-106448500	4	106448401	106448500	E1BAZ7_BOVIN	ENSBTAG00000040281	Uncharacterized protein [Source:UniProtKB/TrEMBL;Acc:E1BAZ7]	100	100	83	50	50	99.1667	77.8752	74.0741
Chr4:106448701-106448800	4	106448701	106448800	E1BAZ7_BOVIN	ENSBTAG00000040281	Uncharacterized protein [Source:UniProtKB/TrEMBL;Acc:E1BAZ7]	100	NaN	100	100	100	NaN	93.75	93.8235
Chr4:106448801-106448900	4	106448801	106448900	E1BAZ7_BOVIN	ENSBTAG00000040281	Uncharacterized protein [Source:UniProtKB/TrEMBL;Acc:E1BAZ7]	100	NaN	100	100	100	90.625	100	100
Chr4:106448901-106449000	4	106448901	106449000	E1BAZ7_BOVIN	ENSBTAG00000040281	Uncharacterized protein [Source:UniProtKB/TrEMBL;Acc:E1BAZ7]	100	NaN	100	100	100	100	100	100
Chr4:106457801-106457900	4	106457801	106457900	E1BCB6_BOVIN	ENSBTAG00000048016	Uncharacterized protein [Source:UniProtKB/TrEMBL;Acc:E1BCB6]	100	NaN	100	100	100	100	NaN	100
Chr4:106457901-106458000	4	106457901	106458000	E1BCB6_BOVIN	ENSBTAG00000048016	Uncharacterized protein [Source:UniProtKB/TrEMBL;Acc:E1BCB6]	100	NaN	100	100	100	97.2222	100	75
Chr4:106475501-106475600	4	106475501	106475600	LOC100300510	ENSBTAG00000039956	No description	0	100	85.7143	NaN	NaN	100	100	65.7895
Chr4:106475801-106475900	4	106475801	106475900	LOC100300510	ENSBTAG00000039956	No description	100	100	96	100	81.6667	98.9583	100	100
Chr4:106479701-106479800	4	106479701	106479800	ENSBTAG00000045978	ENSBTAG00000045978	No description	100	100	100	100	100	100	100	92.4242
Chr4:106479801-106479900	4	106479801	106479900	ENSBTAG00000045978	ENSBTAG00000045978	No description	100	81.4815	100	100	100	100	100	100
Chr4:106479901-106480000	4	106479901	106480000	ENSBTAG00000045978	ENSBTAG00000045978	No description	100	100	100	100	100	NaN	100	86.5854
Chr4:106480101-106480200	4	106480101	106480200	ENSBTAG00000045978	ENSBTAG00000045978	No description	100	NaN	86.6667	91.6667	100	100	76.9231	100
Chr4:106483401-106483500	4	106483401	106483500	ENSBTAG00000045978	ENSBTAG00000045978	No description	100	NaN	97.9167	100	97.1154	100	95.6597	83.3333
Chr4:106484501-106484600	4	106484501	106484600	LOC100300635	ENSBTAG00000047562	No description	100	100	100	NaN	100	NaN	100	100
Chr4:106484801-106484900	4	106484801	106484900	LOC100300635	ENSBTAG00000047562	No description	100	100	100	NaN	NaN	100	83.3333	100
Chr4:106487101-106487200	4	106487101	106487200	LOC100300680	ENSBTAG00000038385	No description	100	NaN	100	100	0	100	NaN	66.6667
Chr4:106490601-106490700	4	106490601	106490700	LOC100300779	ENSBTAG00000047725	PREDICTED: Bos taurus hypothetical LOC100300779 (LOC100300779), miscRNA, [Source:RefSeq DNA;Acc:XR_083661]	100	100	97.1429	100	95.0368	100	100	94.2029
Chr4:106490701-106490800	4	106490701	106490800	LOC100300779	ENSBTAG00000047725	PREDICTED: Bos taurus hypothetical LOC100300779 (LOC100300779), miscRNA, [Source:RefSeq DNA;Acc:XR_083661]	93.1034	NaN	62.5	100	92.1418	100	85	100
Chr4:106498701-106498800	4	106498701	106498800	ENSBTAG00000047657	ENSBTAG00000047657	No description	100	NaN	100	100	82.9268	100	100	98.8095
Chr4:106500501-106500600	4	106500501	106500600	ENSBTAG00000047657	ENSBTAG00000047657	No description	100	100	97.1014	100	100	NaN	100	100
Chr4:106500601-106500700	4	106500601	106500700	ENSBTAG00000047657	ENSBTAG00000047657	No description	66.6667	100	NaN	100	91.6129	NaN	100	86.2843
Chr4:106500801-106500900	4	106500801	106500900	ENSBTAG00000047657	ENSBTAG00000047657	No description	100	100	100	100	100	0	97.6191	100
Chr4:106500901-106501000	4	106500901	106501000	ENSBTAG00000047657	ENSBTAG00000047657	No description	100	78.2609	100	100	100	100	100	75
Chr4:106516801-106516900	4	106516801	106516900	LOC789206	ENSBTAG00000031234	No description	100	100	86.1111	100	NaN	100	100	73.3333
Chr4:106516901-106517000	4	106516901	106517000	LOC789206	ENSBTAG00000031234	No description	100	100	100	100	NaN	100	100	100
Chr4:106517001-106517100	4	106517001	106517100	LOC789206	ENSBTAG00000031234	No description	NaN	100	91.6667	100	NaN	100	100	100
Chr4:106519501-106519600	4	106519501	106519600	LOC789206	ENSBTAG00000031234	No description	100	100	100	100	NaN	70.3704	92.4262	100
Chr4:106519801-106519900	4	106519801	106519900	E1BJ87_BOVIN	ENSBTAG00000038934	Uncharacterized protein [Source:UniProtKB/TrEMBL;Acc:E1BJ87]	NaN	100	66.6667	100	NaN	50	100	100
Chr4:106535801-106535900	4	106535801	106535900	E1BFQ3_BOVIN	ENSBTAG00000038960	Uncharacterized protein [Source:UniProtKB/TrEMBL;Acc:E1BFQ3]	100	100	97.4359	NaN	96.4444	NaN	100	99.375
Chr4:106540101-106540200	4	106540101	106540200	E1BJL0_BOVIN	ENSBTAG00000047844	Uncharacterized protein [Source:UniProtKB/TrEMBL;Acc:E1BJL0]	100	100	100	NaN	100	100	100	NaN
Chr4:106540201-106540300	4	106540201	106540300	E1BJL0_BOVIN	ENSBTAG00000047844	Uncharacterized protein [Source:UniProtKB/TrEMBL;Acc:E1BJL0]	100	100	100	NaN	100	100	100	NaN
Chr4:106545201-106545300	4	106545201	106545300	E1BKT7_BOVIN	ENSBTAG00000040387	Uncharacterized protein [Source:UniProtKB/TrEMBL;Acc:E1BKT7]	NaN	100	100	100	100	100	100	100
Chr4:106546801-106546900	4	106546801	106546900	E1B889_BOVIN	ENSBTAG00000047193	Uncharacterized protein [Source:UniProtKB/TrEMBL;Acc:E1B889]	100	100	100	100	100	100	NaN	90.1175
Chr4:106546901-106547000	4	106546901	106547000	E1B889_BOVIN	ENSBTAG00000047193	Uncharacterized protein [Source:UniProtKB/TrEMBL;Acc:E1B889]	100	100	97.6191	NaN	98.4848	100	100	96.6089
Chr4:106547101-106547200	4	106547101	106547200	E1B889_BOVIN	ENSBTAG00000047193	Uncharacterized protein [Source:UniProtKB/TrEMBL;Acc:E1B889]	100	NaN	66	100	100	100	95.2381	100
Chr4:106547201-106547300	4	106547201	106547300	E1B889_BOVIN	ENSBTAG00000047193	Uncharacterized protein [Source:UniProtKB/TrEMBL;Acc:E1B889]	100	100	98.1482	NaN	100	100	86.4583	NaN
Chr4:106576001-106576100	4	106576001	106576100	E1BLJ5_BOVIN	ENSBTAG00000039559	Uncharacterized protein [Source:UniProtKB/TrEMBL;Acc:E1BLJ5]	100	NaN	100	100	100	100	NaN	100
Chr4:106576101-106576200	4	106576101	106576200	E1BLJ5_BOVIN	ENSBTAG00000039559	Uncharacterized protein [Source:UniProtKB/TrEMBL;Acc:E1BLJ5]	92.674	76.6667	100	98	97.5309	100	96.6667	100
Chr4:106576201-106576300	4	106576201	106576300	E1BLJ5_BOVIN	ENSBTAG00000039559	Uncharacterized protein [Source:UniProtKB/TrEMBL;Acc:E1BLJ5]	100	100	82.6923	33.3333	100	100	79.8851	100
Chr4:106576301-106576400	4	106576301	106576400	E1BLJ5_BOVIN	ENSBTAG00000039559	Uncharacterized protein [Source:UniProtKB/TrEMBL;Acc:E1BLJ5]	100	100	100	100	100	100	100	100
Chr4:106576501-106576600	4	106576501	106576600	E1BLJ5_BOVIN	ENSBTAG00000039559	Uncharacterized protein [Source:UniProtKB/TrEMBL;Acc:E1BLJ5]	100	100	98.2456	100	100	100	100	NaN
Chr4:106615501-106615600	4	106615501	106615600	E1BFF8_BOVIN	ENSBTAG00000039674	Uncharacterized protein [Source:UniProtKB/TrEMBL;Acc:E1BFF8]	100	NaN	100	100	100	100	92.5926	100
Chr4:106615601-106615700	4	106615601	106615700	E1BFF8_BOVIN	ENSBTAG00000039674	Uncharacterized protein [Source:UniProtKB/TrEMBL;Acc:E1BFF8]	100	NaN	100	82.2222	100	100	81.4815	100
Chr4:106624701-106624800	4	106624701	106624800	F1N5M3_BOVIN	ENSBTAG00000024242	Uncharacterized protein [Source:UniProtKB/TrEMBL;Acc:F1N5M3]	100	100	100	NaN	100	100	NaN	100
Chr4:106637501-106637600	4	106637501	106637600	ENSBTAG00000038605	ENSBTAG00000038605	No description	100	100	100	100	100	100	75	100
Chr4:106637601-106637700	4	106637601	106637700	ENSBTAG00000038605	ENSBTAG00000038605	No description	100	72.7273	100	50	100	100	83.3333	82
Chr4:106637701-106637800	4	106637701	106637800	ENSBTAG00000038605	ENSBTAG00000038605	No description	100	100	69.2308	63.3333	71.5278	100	100	98.3333
Chr4:106852401-106852500	4	106852401	106852500	A5PJ68_BOVIN	ENSBTAG00000027204	Putative uncharacterized protein [Source:UniProtKB/TrEMBL;Acc:A5PJ68]	100	100	100	NaN	100	100	93.3333	100
Chr4:106852601-106852700	4	106852601	106852700	A5PJ68_BOVIN	ENSBTAG00000027204	Putative uncharacterized protein [Source:UniProtKB/TrEMBL;Acc:A5PJ68]	100	100	100	NaN	100	100	NaN	77.907
Chr4:106867301-106867400	4	106867301	106867400	A5PJ68_BOVIN	ENSBTAG00000027204	Putative uncharacterized protein [Source:UniProtKB/TrEMBL;Acc:A5PJ68]	100	66.6667	100	100	100	NaN	100	94.4444
Chr4:106868501-106868600	4	106868501	106868600	A5PJ68_BOVIN	ENSBTAG00000027204	Putative uncharacterized protein [Source:UniProtKB/TrEMBL;Acc:A5PJ68]	100	75	79.1667	77.0833	100	66.6667	55.2632	75
Chr4:106868601-106868700	4	106868601	106868700	A5PJ68_BOVIN	ENSBTAG00000027204	Putative uncharacterized protein [Source:UniProtKB/TrEMBL;Acc:A5PJ68]	NaN	100	100	100	84.5238	100	84.011	100
Chr4:106868701-106868800	4	106868701	106868800	A5PJ68_BOVIN	ENSBTAG00000027204	Putative uncharacterized protein [Source:UniProtKB/TrEMBL;Acc:A5PJ68]	93.75	100	100	100	100	100	NaN	100
Chr4:106868801-106868900	4	106868801	106868900	A5PJ68_BOVIN	ENSBTAG00000027204	Putative uncharacterized protein [Source:UniProtKB/TrEMBL;Acc:A5PJ68]	100	100	57.1429	100	100	100	100	NaN
Chr4:106885801-106885900	4	106885801	106885900	A5PJ68_BOVIN	ENSBTAG00000027204	Putative uncharacterized protein [Source:UniProtKB/TrEMBL;Acc:A5PJ68]	100	100	100	100	98	NaN	100	100
Chr4:106885901-106886000	4	106885901	106886000	A5PJ68_BOVIN	ENSBTAG00000027204	Putative uncharacterized protein [Source:UniProtKB/TrEMBL;Acc:A5PJ68]	100	100	100	100	100	NaN	100	100
Chr4:106887601-106887700	4	106887601	106887700	A5PJ68_BOVIN	ENSBTAG00000027204	Putative uncharacterized protein [Source:UniProtKB/TrEMBL;Acc:A5PJ68]	NaN	0	100	100	100	100	100	100
Chr4:107063701-107063800	4	107063701	107063800	E1B6Y9_BOVIN	ENSBTAG00000001912	Uncharacterized protein [Source:UniProtKB/TrEMBL;Acc:E1B6Y9]	98.75	100	91.1111	100	91.4286	100	100	100
Chr4:107063801-107063900	4	107063801	107063900	E1B6Y9_BOVIN	ENSBTAG00000001912	Uncharacterized protein [Source:UniProtKB/TrEMBL;Acc:E1B6Y9]	100	100	88.8889	100	75	100	100	93.3333
Chr4:107066101-107066200	4	107066101	107066200	E1BMJ7_BOVIN	ENSBTAG00000014532	Uncharacterized protein [Source:UniProtKB/TrEMBL;Acc:E1BMJ7]	100	100	100	NaN	100	NaN	86.6667	100
Chr4:107066901-107067000	4	107066901	107067000	E1BMJ7_BOVIN	ENSBTAG00000014532	Uncharacterized protein [Source:UniProtKB/TrEMBL;Acc:E1BMJ7]	100	100	100	NaN	100	NaN	100	100
Chr4:107067001-107067100	4	107067001	107067100	E1BMJ7_BOVIN	ENSBTAG00000014532	Uncharacterized protein [Source:UniProtKB/TrEMBL;Acc:E1BMJ7]	50	100	100	58.3333	38.8889	100	100	70.4545
Chr4:107067101-107067200	4	107067101	107067200	E1BMJ7_BOVIN	ENSBTAG00000014532	Uncharacterized protein [Source:UniProtKB/TrEMBL;Acc:E1BMJ7]	100	100	100	94.4444	91.871	96.4286	100	100
Chr4:107067201-107067300	4	107067201	107067300	E1BMJ7_BOVIN	ENSBTAG00000014532	Uncharacterized protein [Source:UniProtKB/TrEMBL;Acc:E1BMJ7]	100	100	100	NaN	100	NaN	100	100
Chr4:107094601-107094700	4	107094601	107094700	F1N2Q4_BOVIN	ENSBTAG00000014533	Uncharacterized protein [Source:UniProtKB/TrEMBL;Acc:F1N2Q4]	100	85	100	NaN	100	NaN	100	100
Chr4:107187001-107187100	4	107187001	107187100	LOC507229	ENSBTAG00000024230	No description	NaN	100	92	100	100	91.6129	80	100
Chr4:107201601-107201700	4	107201601	107201700	LOC614298	ENSBTAG00000024231	No description	100	57.7778	80	NaN	100	NaN	100	95.3125
Chr4:107201801-107201900	4	107201801	107201900	LOC614298	ENSBTAG00000024231	No description	100	100	73.3333	NaN	100	NaN	100	66
Chr4:107488101-107488200	4	107488101	107488200	E1BJT8_BOVIN	ENSBTAG00000018158	transmembrane protein 139 [Source:RefSeq peptide;Acc:NP_001137344]	64	100	100	100	100	NaN	100	100
Chr4:107488201-107488300	4	107488201	107488300	E1BJT8_BOVIN	ENSBTAG00000018158	transmembrane protein 139 [Source:RefSeq peptide;Acc:NP_001137344]	100	100	100	NaN	100	NaN	100	92.5
Chr4:107488301-107488400	4	107488301	107488400	E1BJT8_BOVIN	ENSBTAG00000018158	transmembrane protein 139 [Source:RefSeq peptide;Acc:NP_001137344]	100	100	100	NaN	100	NaN	100	100
Chr4:107517601-107517700	4	107517601	107517700	E1BLQ0_BOVIN	ENSBTAG00000009182	chloride channel protein 1 [Source:RefSeq peptide;Acc:NP_001137343]	100	100	100	NaN	98.1482	100	66.6667	100
Chr4:107517701-107517800	4	107517701	107517800	E1BLQ0_BOVIN	ENSBTAG00000009182	chloride channel protein 1 [Source:RefSeq peptide;Acc:NP_001137343]	75	100	66.6667	100	89.5833	NaN	66.6667	88.4615
Chr4:107658101-107658200	4	107658101	107658200	E1BAN6_BOVIN	ENSBTAG00000038649	Taste receptor type 2 [Source:UniProtKB/TrEMBL;Acc:E1BAN6]	100	64.8148	86.3095	NaN	100	100	100	89.6552
Chr4:107743301-107743400	4	107743301	107743400	LOC524903	ENSBTAG00000013248	No description	100	100	50	NaN	100	100	100	100
Chr4:107743401-107743500	4	107743401	107743500	LOC524903	ENSBTAG00000013248	No description	100	100	100	NaN	20	100	100	100
Chr4:107823501-107823600	4	107823501	107823600	F1N3Y1_BOVIN	ENSBTAG00000005475	hypothetical protein LOC510320 [Source:RefSeq peptide;Acc:NP_001095394]	84	100	95.7143	100	100	100	95.5185	100
Chr4:107823601-107823700	4	107823601	107823700	F1N3Y1_BOVIN	ENSBTAG00000005475	hypothetical protein LOC510320 [Source:RefSeq peptide;Acc:NP_001095394]	NaN	100	100	100	100	100	90.9091	50
Chr4:107986501-107986600	4	107986501	107986600	F1N236_BOVIN	ENSBTAG00000011191	Uncharacterized protein [Source:UniProtKB/TrEMBL;Acc:F1N236]	100	100	91.6667	97.973	100	100	100	100
Chr4:107986601-107986700	4	107986601	107986700	F1N236_BOVIN	ENSBTAG00000011191	Uncharacterized protein [Source:UniProtKB/TrEMBL;Acc:F1N236]	100	NaN	100	93.4028	100	100	100	95.7576
Chr4:108493401-108493500	4	108493401	108493500	NOBOX	ENSBTAG00000009832	No description	100	100	100	100	100	100	100	100
Chr4:108493501-108493600	4	108493501	108493600	NOBOX	ENSBTAG00000009832	No description	100	75	100	100	76.4706	NaN	66.6667	100
Chr4:108923701-108923800	4	108923701	108923800	TPK1_BOVIN	ENSBTAG00000017676	Thiamin pyrophosphokinase 1 [Source:UniProtKB/Swiss-Prot;Acc:Q5E9T4]	NaN	100	100	100	NaN	100	100	100
Chr4:108923801-108923900	4	108923801	108923900	TPK1_BOVIN	ENSBTAG00000017676	Thiamin pyrophosphokinase 1 [Source:UniProtKB/Swiss-Prot;Acc:Q5E9T4]	NaN	100	100	100	NaN	100	100	100
Chr4:111540101-111540200	4	111540101	111540200	ENSBTAG00000047459	ENSBTAG00000047459	No description	100	100	100	100	100	100	100	100
Chr4:111540301-111540400	4	111540301	111540400	ENSBTAG00000047459	ENSBTAG00000047459	No description	75	80	100	100	93.2425	94.6429	88.8889	90.8571
Chr4:111540401-111540500	4	111540401	111540500	ENSBTAG00000047459	ENSBTAG00000047459	No description	23.4735	100	100	100	75	66.6667	81.875	92.9688
Chr4:112046101-112046200	4	112046101	112046200	ENSBTAG00000047873	ENSBTAG00000047873	No description	NaN	100	91.9312	100	NaN	100	100	100
Chr4:112047101-112047200	4	112047101	112047200	ENSBTAG00000047873	ENSBTAG00000047873	No description	100	NaN	89	50	71.2121	50	100	69.697
Chr4:112258701-112258800	4	112258701	112258800	F1MBH8_BOVIN	ENSBTAG00000027832	Uncharacterized protein [Source:UniProtKB/TrEMBL;Acc:F1MBH8]	73.7037	100	NaN	100	80	NaN	58.3333	50
Chr4:112756301-112756400	4	112756301	112756400	Q6QRN4_BOVIN	ENSBTAG00000008736	Cullin 1 [Source:UniProtKB/TrEMBL;Acc:Q6QRN4]	100	100	100	NaN	100	100	100	100
Chr4:112756401-112756500	4	112756401	112756500	Q6QRN4_BOVIN	ENSBTAG00000008736	Cullin 1 [Source:UniProtKB/TrEMBL;Acc:Q6QRN4]	99.495	87.5	100	100	100	100	100	83.7236
Chr4:112756501-112756600	4	112756501	112756600	Q6QRN4_BOVIN	ENSBTAG00000008736	Cullin 1 [Source:UniProtKB/TrEMBL;Acc:Q6QRN4]	100	100	100	100	100	100	95.6667	100
Chr4:112849201-112849300	4	112849201	112849300	EZH2	ENSBTAG00000009426	No description	100	100	100	100	66.6667	NaN	100	100
Chr4:112849301-112849400	4	112849301	112849400	EZH2	ENSBTAG00000009426	No description	100	74	100	100	100	NaN	100	100
Chr4:112849401-112849500	4	112849401	112849500	EZH2	ENSBTAG00000009426	No description	91.2382	100	100	100	100	NaN	95.3704	100
Chr4:112849501-112849600	4	112849501	112849600	EZH2	ENSBTAG00000009426	No description	100	100	100	100	100	NaN	100	100
Chr4:112849601-112849700	4	112849601	112849700	EZH2	ENSBTAG00000009426	No description	100	64	100	100	100	NaN	100	100
Chr4:112849701-112849800	4	112849701	112849800	EZH2	ENSBTAG00000009426	No description	100	100	NaN	100	100	100	100	100
Chr4:112849801-112849900	4	112849801	112849900	EZH2	ENSBTAG00000009426	No description	100	100	100	82.3529	100	100	100	100
Chr4:112849901-112850000	4	112849901	112850000	EZH2	ENSBTAG00000009426	No description	96.1586	88	100	95.3434	97.4937	97.6191	96.5611	99.8639
Chr4:112850001-112850100	4	112850001	112850100	EZH2	ENSBTAG00000009426	No description	95.1456	100	82.2436	100	100	84.6154	93.1313	100
Chr4:112850101-112850200	4	112850101	112850200	EZH2	ENSBTAG00000009426	No description	100	100	95.8333	100	100	92.5	90	100
Chr4:112850201-112850300	4	112850201	112850300	EZH2	ENSBTAG00000009426	No description	100	50	85	89.6673	91.4951	88.75	93.0556	96.5909
Chr4:112850301-112850400	4	112850301	112850400	EZH2	ENSBTAG00000009426	No description	100	NaN	100	100	79.7595	NaN	100	52.6587
Chr4:112850401-112850500	4	112850401	112850500	EZH2	ENSBTAG00000009426	No description	100	100	79.5833	100	100	100	100	100
Chr4:112949001-112949100	4	112949001	112949100	ENSBTAG00000042676	ENSBTAG00000042676	No description	94.086	100	81.6087	93.0556	100	100	98.3333	96.3158
Chr4:112949101-112949200	4	112949101	112949200	ENSBTAG00000042676	ENSBTAG00000042676	No description	100	100	96.1321	100	99.5968	NaN	94.8052	100
Chr4:112949201-112949300	4	112949201	112949300	ENSBTAG00000042676	ENSBTAG00000042676	No description	100	100	100	95	30.5556	100	100	NaN
Chr4:112949301-112949400	4	112949301	112949400	ENSBTAG00000042676	ENSBTAG00000042676	No description	98.0769	73.3333	100	100	99.0476	100	100	NaN
Chr4:112949401-112949500	4	112949401	112949500	ENSBTAG00000042676	ENSBTAG00000042676	No description	60	0	61.1111	100	25	100	96.4286	29.2683
Chr4:112949501-112949600	4	112949501	112949600	ENSBTAG00000042676	ENSBTAG00000042676	No description	100	0	100	100	100	63.3333	100	64.8649
Chr4:112949601-112949700	4	112949601	112949700	ENSBTAG00000042676	ENSBTAG00000042676	No description	100	100	87.2222	NaN	90	83.3333	92.8572	100
Chr4:112949701-112949800	4	112949701	112949800	ENSBTAG00000042676	ENSBTAG00000042676	No description	75	50	91.6667	100	67.3993	83.3333	100	100
Chr4:112950501-112950600	4	112950501	112950600	ENSBTAG00000042676	ENSBTAG00000042676	No description	100	86	96.2121	100	100	NaN	100	100
Chr4:112950701-112950800	4	112950701	112950800	ENSBTAG00000042676	ENSBTAG00000042676	No description	100	100	100	100	100	NaN	93.75	100
Chr4:112950801-112950900	4	112950801	112950900	ENSBTAG00000042676	ENSBTAG00000042676	No description	100	100	100	100	100	NaN	100	100
Chr4:113126201-113126300	4	113126201	113126300	F1ME16_BOVIN	ENSBTAG00000000389	Uncharacterized protein [Source:UniProtKB/TrEMBL;Acc:F1ME16]	100	100	100	NaN	100	100	96.875	73.6842
Chr4:113127801-113127900	4	113127801	113127900	F1ME16_BOVIN	ENSBTAG00000000389	Uncharacterized protein [Source:UniProtKB/TrEMBL;Acc:F1ME16]	44.4444	NaN	100	100	100	100	NaN	100
Chr4:113140501-113140600	4	113140501	113140600	ZNF783	ENSBTAG00000002445	zinc finger family member 783 [Source:HGNC Symbol;Acc:27222]	100	100	100	100	NaN	100	100	100
Chr4:113261601-113261700	4	113261601	113261700	F1MBN9_BOVIN	ENSBTAG00000002810	Uncharacterized protein [Source:UniProtKB/TrEMBL;Acc:F1MBN9]	0	100	66.6667	100	86.6667	100	95.9844	94.4444
Chr4:113261701-113261800	4	113261701	113261800	F1MBN9_BOVIN	ENSBTAG00000002810	Uncharacterized protein [Source:UniProtKB/TrEMBL;Acc:F1MBN9]	100	NaN	100	100	66.6667	100	100	93.8775
Chr4:113493801-113493900	4	113493801	113493900	ZNF862	ENSBTAG00000039594	No description	100	100	100	0	100	100	100	60
Chr4:113494001-113494100	4	113494001	113494100	ZNF862	ENSBTAG00000039594	No description	NaN	100	100	75	100	NaN	64.8148	85.7143
Chr4:113560501-113560600	4	113560501	113560600	LRC61_BOVIN	ENSBTAG00000031059	Leucine-rich repeat-containing protein 61 [Source:UniProtKB/Swiss-Prot;Acc:Q2T9T5]	98.3909	100	NaN	85.7143	NaN	100	100	82.2222
Chr4:113561901-113562000	4	113561901	113562000	LRC61_BOVIN	ENSBTAG00000031059	Leucine-rich repeat-containing protein 61 [Source:UniProtKB/Swiss-Prot;Acc:Q2T9T5]	100	100	65	NaN	NaN	66.6667	100	100
Chr4:113568801-113568900	4	113568801	113568900	RARR2_BOVIN	ENSBTAG00000004215	Retinoic acid receptor responder protein 2 [Source:UniProtKB/Swiss-Prot;Acc:Q29RS5]	80	100	100	88.0952	83.5714	NaN	100	100
Chr4:113568901-113569000	4	113568901	113569000	RARR2_BOVIN	ENSBTAG00000004215	Retinoic acid receptor responder protein 2 [Source:UniProtKB/Swiss-Prot;Acc:Q29RS5]	100	100	100	80	80	NaN	100	95.5556
Chr4:114032001-114032100	4	114032001	114032100	ENSBTAG00000039928	ENSBTAG00000039928	No description	100	100	71.6063	NaN	86.8421	66.6667	81.6667	NaN
Chr4:114032101-114032200	4	114032101	114032200	ENSBTAG00000039928	ENSBTAG00000039928	No description	100	0	95	NaN	98.8506	100	91.25	100
Chr4:114374001-114374100	4	114374001	114374100	F1MY54_BOVIN	ENSBTAG00000017680	nitric oxide synthase, endothelial [Source:RefSeq peptide;Acc:NP_851380]	NaN	100	100	0	100	100	95.4545	100
Chr4:114374301-114374400	4	114374301	114374400	F1MY54_BOVIN	ENSBTAG00000017680	nitric oxide synthase, endothelial [Source:RefSeq peptide;Acc:NP_851380]	NaN	100	100	100	100	100	100	80
Chr4:114374701-114374800	4	114374701	114374800	F1MY54_BOVIN	ENSBTAG00000017680	nitric oxide synthase, endothelial [Source:RefSeq peptide;Acc:NP_851380]	100	81	NaN	100	100	83.3333	88.2353	100
Chr4:114374901-114375000	4	114374901	114375000	F1MY54_BOVIN	ENSBTAG00000017680	nitric oxide synthase, endothelial [Source:RefSeq peptide;Acc:NP_851380]	100	92	NaN	75	100	100	84.3137	70.6522
Chr4:114422801-114422900	4	114422801	114422900	ABCB8	ENSBTAG00000007759	ATP-binding cassette sub-family B member 8, mitochondrial [Source:RefSeq peptide;Acc:NP_001068994]	100	100	88	NaN	100	NaN	97.2222	100
Chr4:114437001-114437100	4	114437001	114437100	F1N4L1_BOVIN	ENSBTAG00000011226	Uncharacterized protein [Source:UniProtKB/TrEMBL;Acc:F1N4L1]	100	100	NaN	100	95.679	100	100	NaN
Chr4:114437101-114437200	4	114437101	114437200	F1N4L1_BOVIN	ENSBTAG00000011226	Uncharacterized protein [Source:UniProtKB/TrEMBL;Acc:F1N4L1]	82.7121	100	NaN	100	88.0556	100	74.4408	100
Chr4:114437201-114437300	4	114437201	114437300	F1N4L1_BOVIN	ENSBTAG00000011226	Uncharacterized protein [Source:UniProtKB/TrEMBL;Acc:F1N4L1]	94.4444	98.5714	NaN	66.6667	100	100	88.8355	94.898
Chr4:114437301-114437400	4	114437301	114437400	F1N4L1_BOVIN	ENSBTAG00000011226	Uncharacterized protein [Source:UniProtKB/TrEMBL;Acc:F1N4L1]	50	100	NaN	100	88.0925	100	76.1905	62.3529
Chr4:114437401-114437500	4	114437401	114437500	F1N4L1_BOVIN	ENSBTAG00000011226	Uncharacterized protein [Source:UniProtKB/TrEMBL;Acc:F1N4L1]	89.2473	100	NaN	100	100	94.3089	94.1176	100
Chr4:114437501-114437600	4	114437501	114437600	F1N4L1_BOVIN	ENSBTAG00000011226	Uncharacterized protein [Source:UniProtKB/TrEMBL;Acc:F1N4L1]	100	100	NaN	100	84.058	100	100	100
Chr4:114584401-114584500	4	114584401	114584500	LOC615183	ENSBTAG00000024204	No description	100	100	100	NaN	94.5455	NaN	85.1644	75
Chr4:114584601-114584700	4	114584601	114584700	LOC615183	ENSBTAG00000024204	No description	100	100	100	NaN	100	NaN	100	100
Chr4:114585601-114585700	4	114585601	114585700	LOC615183	ENSBTAG00000024204	No description	NaN	100	94	100	100	NaN	100	100
Chr4:114585701-114585800	4	114585701	114585800	LOC615183	ENSBTAG00000024204	No description	86.9565	100	100	96.4912	100	100	100	100
Chr4:114585801-114585900	4	114585801	114585900	ABCF2_BOVIN	ENSBTAG00000000607	ATP-binding cassette sub-family F member 2 [Source:UniProtKB/Swiss-Prot;Acc:Q2KJA2]	38.2979	100	100	100	100	100	100	100
Chr4:114585901-114586000	4	114585901	114586000	ABCF2_BOVIN	ENSBTAG00000000607	ATP-binding cassette sub-family F member 2 [Source:UniProtKB/Swiss-Prot;Acc:Q2KJA2]	100	100	100	100	100	NaN	100	100
Chr4:114756701-114756800	4	114756701	114756800	WDR86	ENSBTAG00000006232	No description	100	NaN	100	100	100	100	100	100
Chr4:114756801-114756900	4	114756801	114756900	WDR86	ENSBTAG00000006232	No description	100	NaN	100	100	100	100	100	100
Chr4:114756901-114757000	4	114756901	114757000	WDR86	ENSBTAG00000006232	No description	100	NaN	89.2308	100	89.1667	100	100	100
Chr4:114757001-114757100	4	114757001	114757100	WDR86	ENSBTAG00000006232	No description	100	NaN	100	100	100	89.5833	88.5154	98.7654
Chr4:114781601-114781700	4	114781601	114781700	E1BDQ1_BOVIN	ENSBTAG00000003019	Uncharacterized protein [Source:UniProtKB/TrEMBL;Acc:E1BDQ1]	100	100	NaN	98.2456	100	100	100	100
Chr4:114909401-114909500	4	114909401	114909500	F1MFX9_BOVIN	ENSBTAG00000002917	Uncharacterized protein [Source:UniProtKB/TrEMBL;Acc:F1MFX9]	100	100	NaN	100	100	100	NaN	100
Chr4:114909701-114909800	4	114909701	114909800	F1MFX9_BOVIN	ENSBTAG00000002917	Uncharacterized protein [Source:UniProtKB/TrEMBL;Acc:F1MFX9]	100	NaN	83.3333	100	0	NaN	100	100
[truncated: 10,745 more rows]
