# Supplementary material for: Epigenetic analysis of high and low motile sperm populations reveals methylation variation in satellite regions within the pericentromeric position and in genes functionally related to sperm DNA organization and maintenance in Bos taurus
Source: BMC Genomics. 2019 Dec 6;20:940. doi: 10.1186/s12864-019-6317-6 (PMC6898967; doi:10.1186/s12864-019-6317-6)
Supplement: Supplementary file 6 — Additional file 6. Methylated Regions (MRs) found at least in three samples in both high motile (HM) and low motile (LM) sperm populations downstream of genes (3’UTR). In each column are reported: Probe name, position (Chromosome, Start, End), Feature, protein ID, Description, MRs percentage for each sample (1HM, 2HM, 3HM, 4HM, 1LM, 2LM, 3LM, 4LM). [file 12864_2019_6317_MOESM6_ESM.xlsx]

## Sheet: Foglio1
Probe	Chromosome	Start	End	Feature	ID	Description	1HM	2HM	3HM	4HM	1LM	2LM	3LM	4LM
Chr1:262201-262300	1	262201	262300	F1N1S3_BOVIN	ENSBTAG00000005540	chromobox protein homolog 3 [Source:RefSeq peptide;Acc:NP_001094668]	100	100	90	NaN	100	45.2381	100	100
Chr1:668001-668100	1	668001	668100	MRPS6	ENSBTAG00000012594	28S ribosomal protein S6, mitochondrial [Source:RefSeq peptide;Acc:NP_001035674]	100	100	100	NaN	100	100	100	NaN
Chr1:750901-751000	1	750901	751000	ENSBTAG00000047487	ENSBTAG00000047487	No description	100	100	100	NaN	100	100	100	100
Chr1:751101-751200	1	751101	751200	ENSBTAG00000047487	ENSBTAG00000047487	No description	100	90	100	NaN	100	100	100	NaN
Chr1:930301-930400	1	930301	930400	ATPO_BOVIN	ENSBTAG00000018278	ATP synthase subunit O, mitochondrial [Source:UniProtKB/Swiss-Prot;Acc:P13621]	93.4615	NaN	87.5	80	100	100	100	100
Chr1:930401-930500	1	930401	930500	ATPO_BOVIN	ENSBTAG00000018278	ATP synthase subunit O, mitochondrial [Source:UniProtKB/Swiss-Prot;Acc:P13621]	100	NaN	50	42.8571	100	100	81.6667	100
Chr1:930501-930600	1	930501	930600	ATPO_BOVIN	ENSBTAG00000018278	ATP synthase subunit O, mitochondrial [Source:UniProtKB/Swiss-Prot;Acc:P13621]	100	100	100	100	100	100	100	NaN
Chr1:931001-931100	1	931001	931100	ATPO_BOVIN	ENSBTAG00000018278	ATP synthase subunit O, mitochondrial [Source:UniProtKB/Swiss-Prot;Acc:P13621]	100	33.3333	100	NaN	0	100	NaN	100
Chr1:931201-931300	1	931201	931300	ATPO_BOVIN	ENSBTAG00000018278	ATP synthase subunit O, mitochondrial [Source:UniProtKB/Swiss-Prot;Acc:P13621]	100	100	100	NaN	100	NaN	100	100
Chr1:931301-931400	1	931301	931400	ATPO_BOVIN	ENSBTAG00000018278	ATP synthase subunit O, mitochondrial [Source:UniProtKB/Swiss-Prot;Acc:P13621]	100	100	100	NaN	100	NaN	100	100
Chr1:942501-942600	1	942501	942600	ITSN1	ENSBTAG00000021997	No description	NaN	100	93.4783	100	100	100	100	100
Chr1:942601-942700	1	942601	942700	ITSN1	ENSBTAG00000021997	No description	100	100	100	100	100	100	100	100
Chr1:942701-942800	1	942701	942800	ITSN1	ENSBTAG00000021997	No description	100	100	100	81.25	100	100	98	100
Chr1:942801-942900	1	942801	942900	ITSN1	ENSBTAG00000021997	No description	100	100	100	100	100	100	99.4565	99.5283
Chr1:943001-943100	1	943001	943100	ITSN1	ENSBTAG00000021997	No description	100	100	80.9524	100	100	100	96	75
Chr1:943101-943200	1	943101	943200	ITSN1	ENSBTAG00000021997	No description	100	100	100	100	100	90.5405	100	100
Chr1:943201-943300	1	943201	943300	ITSN1	ENSBTAG00000021997	No description	NaN	100	80	100	98.5507	88.7218	100	100
Chr1:943301-943400	1	943301	943400	ITSN1	ENSBTAG00000021997	No description	60	100	NaN	69.0476	100	100	NaN	84.0909
Chr1:1293001-1293100	1	1293001	1293100	PUR2_BOVIN	ENSBTAG00000009188	Trifunctional purine biosynthetic protein adenosine-3Phosphoribosylamine--glycine ligasePhosphoribosylformylglycinamidine cyclo-ligasePhosphoribosylglycinamide formyltransferase [Source:UniProtKB/Swiss-Prot;Acc:Q59A32]	100	100	100	NaN	100	100	92.3077	100
Chr1:1362401-1362500	1	1362401	1362500	TM50B_BOVIN	ENSBTAG00000001258	Transmembrane protein 50B [Source:UniProtKB/Swiss-Prot;Acc:Q3SZL9]	100	100	80	100	100	87.6286	100	100
Chr1:1362501-1362600	1	1362501	1362600	TM50B_BOVIN	ENSBTAG00000001258	Transmembrane protein 50B [Source:UniProtKB/Swiss-Prot;Acc:Q3SZL9]	86.0215	100	97.7778	100	100	100	81.6667	97.9798
Chr1:1362601-1362700	1	1362601	1362700	TM50B_BOVIN	ENSBTAG00000001258	Transmembrane protein 50B [Source:UniProtKB/Swiss-Prot;Acc:Q3SZL9]	100	100	100	NaN	100	100	100	100
Chr1:1362701-1362800	1	1362701	1362800	TM50B_BOVIN	ENSBTAG00000001258	Transmembrane protein 50B [Source:UniProtKB/Swiss-Prot;Acc:Q3SZL9]	92.5287	100	100	70	100	100	93.75	100
Chr1:1366601-1366700	1	1366601	1366700	ENSBTAG00000043399	ENSBTAG00000043399	No description	100	100	NaN	100	100	100	90	100
Chr1:1366701-1366800	1	1366701	1366800	ENSBTAG00000043399	ENSBTAG00000043399	No description	100	82.5	NaN	100	100	100	100	100
Chr1:1366801-1366900	1	1366801	1366900	ENSBTAG00000043399	ENSBTAG00000043399	No description	100	86.1111	66.6667	NaN	100	100	81.5934	100
Chr1:1366901-1367000	1	1366901	1367000	ENSBTAG00000043399	ENSBTAG00000043399	No description	100	94.4444	94.2857	86.6667	100	85.1852	87.8307	66.6667
Chr1:1367001-1367100	1	1367001	1367100	ENSBTAG00000043399	ENSBTAG00000043399	No description	90.954	94.1964	100	83.3333	100	100	89.7041	66.6667
Chr1:1367101-1367200	1	1367101	1367200	ENSBTAG00000043399	ENSBTAG00000043399	No description	100	NaN	100	100	100	100	100	100
Chr1:1467201-1467300	1	1467201	1467300	INAR1_BOVIN	ENSBTAG00000021819	Interferon alpha/beta receptor 1 [Source:UniProtKB/Swiss-Prot;Acc:Q04790]	100	87.5	NaN	100	92.1875	100	NaN	87.5
Chr1:1562001-1562100	1	1562001	1562100	Q08DU4_BOVIN	ENSBTAG00000019404	interleukin-10 receptor subunit beta [Source:RefSeq peptide;Acc:NP_001070443]	NaN	100	100	100	NaN	100	100	100
Chr1:1592701-1592800	1	1592701	1592800	F1MXT2_BOVIN	ENSBTAG00000015212	interferon alpha/beta receptor 2 precursor [Source:RefSeq peptide;Acc:NP_776978]	100	100	20	100	73.3333	100	88.8889	100
Chr1:1592801-1592900	1	1592801	1592900	F1MXT2_BOVIN	ENSBTAG00000015212	interferon alpha/beta receptor 2 precursor [Source:RefSeq peptide;Acc:NP_776978]	100	100	100	100	100	100	100	100
Chr1:1593001-1593100	1	1593001	1593100	F1MXT2_BOVIN	ENSBTAG00000015212	interferon alpha/beta receptor 2 precursor [Source:RefSeq peptide;Acc:NP_776978]	100	100	NaN	100	100	100	100	100
Chr1:1675601-1675700	1	1675601	1675700	LOC526226	ENSBTAG00000047288	No description	100	100	NaN	100	100	NaN	100	100
Chr1:2049301-2049400	1	2049301	2049400	C1H21orf62	ENSBTAG00000043993	hypothetical protein LOC515053 [Source:RefSeq peptide;Acc:NP_001157166]	100	100	100	NaN	100	NaN	100	100
Chr1:2196301-2196400	1	2196301	2196400	E1BD68_BOVIN	ENSBTAG00000003063	synaptojanin-1 [Source:RefSeq peptide;Acc:NP_776893]	NaN	80	100	100	100	100	NaN	100
Chr1:2196601-2196700	1	2196601	2196700	E1BD68_BOVIN	ENSBTAG00000003063	synaptojanin-1 [Source:RefSeq peptide;Acc:NP_776893]	NaN	100	100	100	100	100	NaN	100
Chr1:2196701-2196800	1	2196701	2196800	E1BD68_BOVIN	ENSBTAG00000003063	synaptojanin-1 [Source:RefSeq peptide;Acc:NP_776893]	100	100	100	NaN	100	NaN	50	100
Chr1:2196801-2196900	1	2196801	2196900	E1BD68_BOVIN	ENSBTAG00000003063	synaptojanin-1 [Source:RefSeq peptide;Acc:NP_776893]	100	100	100	NaN	100	NaN	100	100
Chr1:2197701-2197800	1	2197701	2197800	E1BD68_BOVIN	ENSBTAG00000003063	synaptojanin-1 [Source:RefSeq peptide;Acc:NP_776893]	100	NaN	100	100	100	NaN	100	100
Chr1:2216601-2216700	1	2216601	2216700	F1MC22_BOVIN	ENSBTAG00000003059	hypothetical protein LOC535482 [Source:RefSeq peptide;Acc:NP_001039872]	NaN	100	100	100	100	100	100	100
Chr1:2216701-2216800	1	2216701	2216800	F1MC22_BOVIN	ENSBTAG00000003059	hypothetical protein LOC535482 [Source:RefSeq peptide;Acc:NP_001039872]	NaN	100	85	100	91.9048	83.3333	83.6806	100
Chr1:2217401-2217500	1	2217401	2217500	F1MC22_BOVIN	ENSBTAG00000003059	hypothetical protein LOC535482 [Source:RefSeq peptide;Acc:NP_001039872]	100	100	100	NaN	87.8788	47.9167	70	100
Chr1:2217601-2217700	1	2217601	2217700	F1MC22_BOVIN	ENSBTAG00000003059	hypothetical protein LOC535482 [Source:RefSeq peptide;Acc:NP_001039872]	100	83.3333	100	100	90.9722	100	100	66.6667
Chr1:2217701-2217800	1	2217701	2217800	F1MC22_BOVIN	ENSBTAG00000003059	hypothetical protein LOC535482 [Source:RefSeq peptide;Acc:NP_001039872]	100	100	64.2857	NaN	100	100	97.9167	100
Chr1:2217801-2217900	1	2217801	2217900	F1MC22_BOVIN	ENSBTAG00000003059	hypothetical protein LOC535482 [Source:RefSeq peptide;Acc:NP_001039872]	100	100	70.3704	100	100	100	98.2456	100
Chr1:2217901-2218000	1	2217901	2218000	F1MC22_BOVIN	ENSBTAG00000003059	hypothetical protein LOC535482 [Source:RefSeq peptide;Acc:NP_001039872]	100	100	100	100	99.5	100	85.7143	100
Chr1:2257201-2257300	1	2257201	2257300	E1BJZ3_BOVIN	ENSBTAG00000017310	Uncharacterized protein [Source:UniProtKB/TrEMBL;Acc:E1BJZ3]	100	100	98.5714	NaN	100	93.4524	100	100
Chr1:2257301-2257400	1	2257301	2257400	E1BJZ3_BOVIN	ENSBTAG00000017310	Uncharacterized protein [Source:UniProtKB/TrEMBL;Acc:E1BJZ3]	100	100	68.0851	NaN	100	100	100	83.0769
Chr1:2257401-2257500	1	2257401	2257500	E1BJZ3_BOVIN	ENSBTAG00000017310	Uncharacterized protein [Source:UniProtKB/TrEMBL;Acc:E1BJZ3]	100	100	98.1132	NaN	87.5	100	100	92.9355
Chr1:2460101-2460200	1	2460101	2460200	URB1	ENSBTAG00000012412	No description	NaN	72.2222	100	100	100	100	95.8333	NaN
Chr1:2460201-2460300	1	2460201	2460300	URB1	ENSBTAG00000012412	No description	NaN	100	100	100	100	100	100	100
Chr1:2502801-2502900	1	2502801	2502900	MS18A_BOVIN	ENSBTAG00000016619	Protein Mis18-alpha [Source:UniProtKB/Swiss-Prot;Acc:A5D7N9]	100	100	100	NaN	NaN	100	94.4444	100
Chr1:2503501-2503600	1	2503501	2503600	MS18A_BOVIN	ENSBTAG00000016619	Protein Mis18-alpha [Source:UniProtKB/Swiss-Prot;Acc:A5D7N9]	100	100	100	NaN	100	100	100	100
Chr1:2503601-2503700	1	2503601	2503700	MS18A_BOVIN	ENSBTAG00000016619	Protein Mis18-alpha [Source:UniProtKB/Swiss-Prot;Acc:A5D7N9]	100	100	100	NaN	100	100	73.3333	100
Chr1:2504001-2504100	1	2504001	2504100	MS18A_BOVIN	ENSBTAG00000016619	Protein Mis18-alpha [Source:UniProtKB/Swiss-Prot;Acc:A5D7N9]	100	83.3333	100	100	100	87	100	95.098
Chr1:2504101-2504200	1	2504101	2504200	MS18A_BOVIN	ENSBTAG00000016619	Protein Mis18-alpha [Source:UniProtKB/Swiss-Prot;Acc:A5D7N9]	100	100	100	100	100	100	NaN	100
Chr1:2780001-2780100	1	2780001	2780100	F1MHW6_BOVIN	ENSBTAG00000020762	Uncharacterized protein [Source:UniProtKB/TrEMBL;Acc:F1MHW6]	100	100	100	0	NaN	100	100	100
Chr1:2780101-2780200	1	2780101	2780200	F1MHW6_BOVIN	ENSBTAG00000020762	Uncharacterized protein [Source:UniProtKB/TrEMBL;Acc:F1MHW6]	100	100	NaN	99.1667	100	NaN	100	100
Chr1:2780301-2780400	1	2780301	2780400	F1MHW6_BOVIN	ENSBTAG00000020762	Uncharacterized protein [Source:UniProtKB/TrEMBL;Acc:F1MHW6]	100	100	100	84	100	NaN	100	100
Chr1:3111501-3111600	1	3111501	3111600	SCAF4	ENSBTAG00000018855	No description	64.1026	100	100	100	100	100	80.7692	100
Chr1:3580401-3580500	1	3580401	3580500	TIAM1	ENSBTAG00000017839	T-lymphoma invasion and metastasis-inducing protein 1 [Source:RefSeq peptide;Acc:NP_001071477]	100	100	100	NaN	100	NaN	100	100
Chr1:3581501-3581600	1	3581501	3581600	TIAM1	ENSBTAG00000017839	T-lymphoma invasion and metastasis-inducing protein 1 [Source:RefSeq peptide;Acc:NP_001071477]	NaN	100	100	100	100	100	NaN	100
Chr1:3605701-3605800	1	3605701	3605800	TIAM1	ENSBTAG00000017839	T-lymphoma invasion and metastasis-inducing protein 1 [Source:RefSeq peptide;Acc:NP_001071477]	NaN	100	100	100	100	100	20	92.8571
Chr1:3605801-3605900	1	3605801	3605900	TIAM1	ENSBTAG00000017839	T-lymphoma invasion and metastasis-inducing protein 1 [Source:RefSeq peptide;Acc:NP_001071477]	100	87.5	100	100	100	100	88.5714	100
Chr1:3605901-3606000	1	3605901	3606000	TIAM1	ENSBTAG00000017839	T-lymphoma invasion and metastasis-inducing protein 1 [Source:RefSeq peptide;Acc:NP_001071477]	100	100	100	NaN	100	100	100	100
Chr1:3606001-3606100	1	3606001	3606100	TIAM1	ENSBTAG00000017839	T-lymphoma invasion and metastasis-inducing protein 1 [Source:RefSeq peptide;Acc:NP_001071477]	NaN	100	100	100	100	100	50	100
Chr1:3606101-3606200	1	3606101	3606200	TIAM1	ENSBTAG00000017839	T-lymphoma invasion and metastasis-inducing protein 1 [Source:RefSeq peptide;Acc:NP_001071477]	NaN	83.3333	71.4286	100	100	100	100	100
Chr1:6156601-6156700	1	6156601	6156700	E1BJL3_BOVIN	ENSBTAG00000004139	Uncharacterized protein [Source:UniProtKB/TrEMBL;Acc:E1BJL3]	NaN	100	100	100	50	100	100	100
Chr1:6156701-6156800	1	6156701	6156800	E1BJL3_BOVIN	ENSBTAG00000004139	Uncharacterized protein [Source:UniProtKB/TrEMBL;Acc:E1BJL3]	NaN	100	100	100	100	100	100	100
Chr1:6157501-6157600	1	6157501	6157600	E1BJL3_BOVIN	ENSBTAG00000004139	Uncharacterized protein [Source:UniProtKB/TrEMBL;Acc:E1BJL3]	100	100	NaN	68.421	0	NaN	100	100
Chr1:6490201-6490300	1	6490201	6490300	F1N2B1_BOVIN	ENSBTAG00000020122	ubiquitin carboxyl-terminal hydrolase 16 [Source:RefSeq peptide;Acc:NP_001070335]	100	91.6667	93.3333	NaN	100	100	100	NaN
Chr1:6535301-6535400	1	6535301	6535400	F1N2B3_BOVIN	ENSBTAG00000020121	Uncharacterized protein [Source:UniProtKB/TrEMBL;Acc:F1N2B3]	100	NaN	88.8889	100	100	100	100	NaN
Chr1:6629001-6629100	1	6629001	6629100	A4FV35_BOVIN	ENSBTAG00000001412	N(6)-adenine-specific DNA methyltransferase 1 [Source:RefSeq peptide;Acc:NP_001076982]	94.7369	NaN	0	100	100	100	0	100
Chr1:6629101-6629200	1	6629101	6629200	A4FV35_BOVIN	ENSBTAG00000001412	N(6)-adenine-specific DNA methyltransferase 1 [Source:RefSeq peptide;Acc:NP_001076982]	100	NaN	100	100	100	100	100	100
Chr1:6629201-6629300	1	6629201	6629300	A4FV35_BOVIN	ENSBTAG00000001412	N(6)-adenine-specific DNA methyltransferase 1 [Source:RefSeq peptide;Acc:NP_001076982]	100	100	83.3333	99.1453	100	85.3175	82.0513	100
Chr1:6629301-6629400	1	6629301	6629400	A4FV35_BOVIN	ENSBTAG00000001412	N(6)-adenine-specific DNA methyltransferase 1 [Source:RefSeq peptide;Acc:NP_001076982]	100	NaN	100	100	100	100	100	100
Chr1:6629401-6629500	1	6629401	6629500	A4FV35_BOVIN	ENSBTAG00000001412	N(6)-adenine-specific DNA methyltransferase 1 [Source:RefSeq peptide;Acc:NP_001076982]	100	NaN	100	87.1795	96.4286	100	NaN	100
Chr1:6629701-6629800	1	6629701	6629800	A4FV35_BOVIN	ENSBTAG00000001412	N(6)-adenine-specific DNA methyltransferase 1 [Source:RefSeq peptide;Acc:NP_001076982]	NaN	100	100	100	83.3333	100	100	100
Chr1:6826901-6827000	1	6826901	6827000	ENSBTAG00000045479	ENSBTAG00000045479	No description	68.1818	100	100	NaN	95	100	100	100
Chr1:6827001-6827100	1	6827001	6827100	ENSBTAG00000045479	ENSBTAG00000045479	No description	100	100	100	NaN	100	69.5652	100	100
Chr1:8329301-8329400	1	8329301	8329400	H4_BOVIN	ENSBTAG00000040155	Histone H4 [Source:UniProtKB/Swiss-Prot;Acc:P62803]	NaN	100	92.3077	100	97.1428	98.4375	97.2222	100
Chr1:8329401-8329500	1	8329401	8329500	H4_BOVIN	ENSBTAG00000040155	Histone H4 [Source:UniProtKB/Swiss-Prot;Acc:P62803]	NaN	100	100	100	96.5812	100	100	100
Chr1:8965001-8965100	1	8965001	8965100	A7MB07_BOVIN	ENSBTAG00000000706	A disintegrin and metalloproteinase with thrombospondin motifs 1 [Source:RefSeq peptide;Acc:NP_001094550]	100	100	100	NaN	100	100	NaN	66.6667
Chr1:9555901-9556000	1	9555901	9556000	ENSBTAG00000043488	ENSBTAG00000043488	No description	100	100	100	NaN	100	100	NaN	100
Chr1:9866801-9866900	1	9866801	9866900	A4_BOVIN	ENSBTAG00000017753	Amyloid beta A4 proteinSoluble APP-betaCTF-alphaBeta-amyloid protein 42Beta-amyloid protein 40Gamma-secretase C-terminal fragment 59Gamma-secretase C-terminal fragment 57 [Source:UniProtKB/Swiss-Prot;Acc:Q28053]	100	NaN	100	100	100	100	95.098	100
Chr1:9866901-9867000	1	9866901	9867000	A4_BOVIN	ENSBTAG00000017753	Amyloid beta A4 proteinSoluble APP-betaCTF-alphaBeta-amyloid protein 42Beta-amyloid protein 40Gamma-secretase C-terminal fragment 59Gamma-secretase C-terminal fragment 57 [Source:UniProtKB/Swiss-Prot;Acc:Q28053]	82.5	NaN	55.5556	66.6667	79.0323	71.4286	72.6797	88.5714
Chr1:10077801-10077900	1	10077801	10077900	ATP5J_BOVIN	ENSBTAG00000000605	ATP synthase-coupling factor 6, mitochondrial [Source:UniProtKB/Swiss-Prot;Acc:P02721]	100	100	100	NaN	100	100	100	100
Chr1:10219401-10219500	1	10219401	10219500	Q05B74_BOVIN	ENSBTAG00000019542	39S ribosomal protein L39, mitochondrial [Source:RefSeq peptide;Acc:NP_001074199]	100	100	NaN	100	100	100	100	100
Chr1:10219501-10219600	1	10219501	10219600	Q05B74_BOVIN	ENSBTAG00000019542	39S ribosomal protein L39, mitochondrial [Source:RefSeq peptide;Acc:NP_001074199]	100	100	100	100	100	NaN	100	100
Chr1:10219601-10219700	1	10219601	10219700	Q05B74_BOVIN	ENSBTAG00000019542	39S ribosomal protein L39, mitochondrial [Source:RefSeq peptide;Acc:NP_001074199]	100	100	100	100	88.8889	100	99.375	100
Chr1:17827501-17827600	1	17827501	17827600	ENSBTAG00000043929	ENSBTAG00000043929	No description	100	100	100	NaN	100	100	100	100
Chr1:18803401-18803500	1	18803401	18803500	ENSBTAG00000045008	ENSBTAG00000045008	No description	100	100	93.1818	100	100	NaN	100	100
Chr1:18803501-18803600	1	18803501	18803600	ENSBTAG00000045008	ENSBTAG00000045008	No description	100	100	95.4545	100	100	NaN	100	82.5794
Chr1:18928901-18929000	1	18928901	18929000	Q3T082_BOVIN	ENSBTAG00000018704	protein BTG3 [Source:RefSeq peptide;Acc:NP_001029894]	100	100	91.0714	NaN	76.6667	20	100	95.8333
Chr1:18929001-18929100	1	18929001	18929100	Q3T082_BOVIN	ENSBTAG00000018704	protein BTG3 [Source:RefSeq peptide;Acc:NP_001029894]	100	85.7143	96.9697	NaN	100	95.8333	95	NaN
Chr1:18929101-18929200	1	18929101	18929200	Q3T082_BOVIN	ENSBTAG00000018704	protein BTG3 [Source:RefSeq peptide;Acc:NP_001029894]	NaN	100	100	100	100	NaN	100	100
Chr1:18965101-18965200	1	18965101	18965200	CXAR_BOVIN	ENSBTAG00000004869	Coxsackievirus and adenovirus receptor homolog [Source:UniProtKB/Swiss-Prot;Acc:Q8WMV3]	NaN	100	100	100	100	100	86.5455	88.8889
Chr1:19862801-19862900	1	19862801	19862900	PPP1CA	ENSBTAG00000040418	serine/threonine-protein phosphatase PP1-alpha catalytic subunit [Source:RefSeq peptide;Acc:NP_001030393]	100	100	100	NaN	100	100	83.3333	100
Chr1:19862901-19863000	1	19862901	19863000	PPP1CA	ENSBTAG00000040418	serine/threonine-protein phosphatase PP1-alpha catalytic subunit [Source:RefSeq peptide;Acc:NP_001030393]	100	100	100	100	100	100	98.5714	100
Chr1:20471401-20471500	1	20471401	20471500	ENSBTAG00000047183	ENSBTAG00000047183	No description	100	100	100	NaN	100	100	100	100
Chr1:24819401-24819500	1	24819401	24819500	ENSBTAG00000043751	ENSBTAG00000043751	No description	100	100	100	NaN	100	100	100	100
Chr1:25665801-25665900	1	25665801	25665900	ROBO1	ENSBTAG00000009851	No description	96.9643	99.5968	95.8333	NaN	100	100	90.625	98.5507
Chr1:25665901-25666000	1	25665901	25666000	ROBO1	ENSBTAG00000009851	No description	100	100	94.7369	NaN	100	0	NaN	100
Chr1:28658101-28658200	1	28658101	28658200	GBE1	ENSBTAG00000036262	glucan (1,4-alpha-), branching enzyme 1 [Source:RefSeq peptide;Acc:NP_001116201]	100	100	NaN	100	100	NaN	100	100
Chr1:28658201-28658300	1	28658201	28658300	GBE1	ENSBTAG00000036262	glucan (1,4-alpha-), branching enzyme 1 [Source:RefSeq peptide;Acc:NP_001116201]	64.5833	90	100	50	75	100	100	83.3333
Chr1:28658301-28658400	1	28658301	28658400	GBE1	ENSBTAG00000036262	glucan (1,4-alpha-), branching enzyme 1 [Source:RefSeq peptide;Acc:NP_001116201]	100	100	100	85.7143	100	100	100	100
Chr1:30991601-30991700	1	30991601	30991700	ENSBTAG00000043669	ENSBTAG00000043669	No description	100	100	100	NaN	100	100	100	100
Chr1:30991701-30991800	1	30991701	30991800	ENSBTAG00000043669	ENSBTAG00000043669	No description	95.6164	100	96.983	100	96.3934	93.0612	100	85.4545
Chr1:30991801-30991900	1	30991801	30991900	ENSBTAG00000043669	ENSBTAG00000043669	No description	100	100	89.1892	NaN	100	100	73.5294	100
Chr1:41207601-41207700	1	41207601	41207700	EPHA6	ENSBTAG00000044111	EPH receptor A6 [Source:HGNC Symbol;Acc:19296]	100	100	100	NaN	NaN	100	100	100
Chr1:41207801-41207900	1	41207801	41207900	EPHA6	ENSBTAG00000044111	EPH receptor A6 [Source:HGNC Symbol;Acc:19296]	NaN	100	100	100	100	100	100	100
Chr1:41531601-41531700	1	41531601	41531700	EPHA6	ENSBTAG00000044111	EPH receptor A6 [Source:HGNC Symbol;Acc:19296]	97.7273	85.1064	100	NaN	90.9091	100	100	100
Chr1:41531701-41531800	1	41531701	41531800	EPHA6	ENSBTAG00000044111	EPH receptor A6 [Source:HGNC Symbol;Acc:19296]	98.8923	100	98.3333	100	94.3452	100	96	93.9394
Chr1:41531801-41531900	1	41531801	41531900	EPHA6	ENSBTAG00000044111	EPH receptor A6 [Source:HGNC Symbol;Acc:19296]	99.6454	100	98.1482	100	89.2857	100	100	93.8066
Chr1:41679901-41680000	1	41679901	41680000	ARL6_BOVIN	ENSBTAG00000010091	ADP-ribosylation factor-like protein 6 [Source:UniProtKB/Swiss-Prot;Acc:Q0IIM2]	100	80.7143	75	NaN	100	100	NaN	87.5
Chr1:41758401-41758500	1	41758401	41758500	CRYBG3	ENSBTAG00000008346	beta-gamma crystallin domain containing 3 [Source:HGNC Symbol;Acc:34427]	99.375	100	100	100	96.0714	100	92.3851	100
Chr1:41758501-41758600	1	41758501	41758600	CRYBG3	ENSBTAG00000008346	beta-gamma crystallin domain containing 3 [Source:HGNC Symbol;Acc:34427]	100	100	100	NaN	100	100	100	100
Chr1:41758601-41758700	1	41758601	41758700	CRYBG3	ENSBTAG00000008346	beta-gamma crystallin domain containing 3 [Source:HGNC Symbol;Acc:34427]	100	100	100	NaN	100	98.4615	100	100
Chr1:41758701-41758800	1	41758701	41758800	CRYBG3	ENSBTAG00000008346	beta-gamma crystallin domain containing 3 [Source:HGNC Symbol;Acc:34427]	100	66.6667	74.0338	50	100	100	77.7778	88.4058
Chr1:41758801-41758900	1	41758801	41758900	CRYBG3	ENSBTAG00000008346	beta-gamma crystallin domain containing 3 [Source:HGNC Symbol;Acc:34427]	100	100	98.4375	100	100	100	100	100
Chr1:41758901-41759000	1	41758901	41759000	CRYBG3	ENSBTAG00000008346	beta-gamma crystallin domain containing 3 [Source:HGNC Symbol;Acc:34427]	100	100	92.9825	100	64	100	96.1539	98.5714
Chr1:41817201-41817300	1	41817201	41817300	CRYBG3	ENSBTAG00000008346	beta-gamma crystallin domain containing 3 [Source:HGNC Symbol;Acc:34427]	100	100	100	NaN	100	100	100	100
Chr1:41817301-41817400	1	41817301	41817400	CRYBG3	ENSBTAG00000008346	beta-gamma crystallin domain containing 3 [Source:HGNC Symbol;Acc:34427]	100	100	100	100	80.5556	100	65	100
Chr1:41817401-41817500	1	41817401	41817500	CRYBG3	ENSBTAG00000008346	beta-gamma crystallin domain containing 3 [Source:HGNC Symbol;Acc:34427]	100	100	100	100	100	100	100	100
Chr1:41817501-41817600	1	41817501	41817600	CRYBG3	ENSBTAG00000008346	beta-gamma crystallin domain containing 3 [Source:HGNC Symbol;Acc:34427]	100	100	87.5	NaN	100	100	100	100
Chr1:42204201-42204300	1	42204201	42204300	ENSBTAG00000033437	ENSBTAG00000033437	No description	100	100	100	100	100	100	100	100
Chr1:42204301-42204400	1	42204301	42204400	ENSBTAG00000033437	ENSBTAG00000033437	No description	100	100	72.7273	NaN	72.488	50	49.4048	50
Chr1:42450301-42450400	1	42450301	42450400	F1MBF4_BOVIN	ENSBTAG00000020996	Uncharacterized protein [Source:UniProtKB/TrEMBL;Acc:F1MBF4]	100	100	93.5065	100	98.4848	NaN	100	84.4828
Chr1:42450401-42450500	1	42450401	42450500	F1MBF4_BOVIN	ENSBTAG00000020996	Uncharacterized protein [Source:UniProtKB/TrEMBL;Acc:F1MBF4]	100	100	92.8572	100	100	100	97.1429	99.4048
Chr1:42516001-42516100	1	42516001	42516100	E1BKY9_BOVIN	ENSBTAG00000004124	Uncharacterized protein [Source:UniProtKB/TrEMBL;Acc:E1BKY9]	100	100	89.2857	100	100	100	95.2381	87.5
Chr1:42516101-42516200	1	42516101	42516200	E1BKY9_BOVIN	ENSBTAG00000004124	Uncharacterized protein [Source:UniProtKB/TrEMBL;Acc:E1BKY9]	100	100	95.5556	100	100	100	100	100
Chr1:42572601-42572700	1	42572601	42572700	ENSBTAG00000023666	ENSBTAG00000023666	No description	100	100	100	NaN	NaN	100	100	100
Chr1:42572701-42572800	1	42572701	42572800	ENSBTAG00000023666	ENSBTAG00000023666	No description	100	100	100	NaN	NaN	100	100	100
Chr1:42572801-42572900	1	42572801	42572900	ENSBTAG00000023666	ENSBTAG00000023666	No description	100	100	100	NaN	NaN	100	100	100
Chr1:42743901-42744000	1	42743901	42744000	DCBLD2	ENSBTAG00000014889	No description	100	77.7778	85.7143	100	88.8889	NaN	100	100
Chr1:42744001-42744100	1	42744001	42744100	DCBLD2	ENSBTAG00000014889	No description	100	100	50	NaN	100	100	NaN	99.2064
Chr1:44282801-44282900	1	44282801	44282900	F1MJ59_BOVIN	ENSBTAG00000004833	omega-amidase NIT2 [Source:RefSeq peptide;Acc:NP_001033222]	100	100	77.7778	NaN	100	NaN	100	100
Chr1:44645501-44645600	1	44645501	44645600	F1MMV1_BOVIN	ENSBTAG00000013806	Uncharacterized protein [Source:UniProtKB/TrEMBL;Acc:F1MMV1]	100	100	92.5926	100	100	87.5	98.75	100
Chr1:44645601-44645700	1	44645601	44645700	F1MMV1_BOVIN	ENSBTAG00000013806	Uncharacterized protein [Source:UniProtKB/TrEMBL;Acc:F1MMV1]	100	100	100	18.75	88	92.8572	100	100
Chr1:44645701-44645800	1	44645701	44645800	F1MMV1_BOVIN	ENSBTAG00000013806	Uncharacterized protein [Source:UniProtKB/TrEMBL;Acc:F1MMV1]	70	100	100	100	0	60.7143	90.3226	100
Chr1:44645901-44646000	1	44645901	44646000	F1MMV1_BOVIN	ENSBTAG00000013806	Uncharacterized protein [Source:UniProtKB/TrEMBL;Acc:F1MMV1]	100	NaN	92.1569	100	100	100	97.2619	100
Chr1:44646001-44646100	1	44646001	44646100	F1MMV1_BOVIN	ENSBTAG00000013806	Uncharacterized protein [Source:UniProtKB/TrEMBL;Acc:F1MMV1]	72.2222	NaN	100	66.6667	100	100	99.0476	88.6667
Chr1:44646901-44647000	1	44646901	44647000	F1MMV1_BOVIN	ENSBTAG00000013806	Uncharacterized protein [Source:UniProtKB/TrEMBL;Acc:F1MMV1]	NaN	0	100	96.6667	100	100	66.6667	NaN
Chr1:44753301-44753400	1	44753301	44753400	RAB5A	ENSBTAG00000046385	ras-related protein Rab-5A [Source:RefSeq peptide;Acc:NP_001069654]	100	85.7143	NaN	100	100	100	56.25	100
Chr1:44753401-44753500	1	44753401	44753500	RAB5A	ENSBTAG00000046385	ras-related protein Rab-5A [Source:RefSeq peptide;Acc:NP_001069654]	100	100	100	100	82.6667	100	100	100
Chr1:44753601-44753700	1	44753601	44753700	RAB5A	ENSBTAG00000046385	ras-related protein Rab-5A [Source:RefSeq peptide;Acc:NP_001069654]	100	NaN	100	100	100	100	100	100
Chr1:44755501-44755600	1	44755501	44755600	LOC532104	ENSBTAG00000004061	No description	100	100	100	NaN	98.3333	100	100	100
Chr1:44945701-44945800	1	44945701	44945800	F1MR95_BOVIN	ENSBTAG00000000752	shugoshin-like 1 [Source:RefSeq peptide;Acc:NP_001075086]	100	100	87.5	NaN	NaN	68.1818	98	86.25
Chr1:44945901-44946000	1	44945901	44946000	F1MR95_BOVIN	ENSBTAG00000000752	shugoshin-like 1 [Source:RefSeq peptide;Acc:NP_001075086]	100	NaN	73.0769	100	NaN	100	94.4444	100
Chr1:44946301-44946400	1	44946301	44946400	F1MR95_BOVIN	ENSBTAG00000000752	shugoshin-like 1 [Source:RefSeq peptide;Acc:NP_001075086]	100	NaN	100	100	NaN	100	85	61.1111
Chr1:44946501-44946600	1	44946501	44946600	F1MR95_BOVIN	ENSBTAG00000000752	shugoshin-like 1 [Source:RefSeq peptide;Acc:NP_001075086]	85.7143	NaN	100	90.9091	85.7143	61.4286	85.7143	73.3769
Chr1:44947501-44947600	1	44947501	44947600	F1MR95_BOVIN	ENSBTAG00000000752	shugoshin-like 1 [Source:RefSeq peptide;Acc:NP_001075086]	100	100	100	100	100	100	89.6348	100
Chr1:44947601-44947700	1	44947601	44947700	F1MR95_BOVIN	ENSBTAG00000000752	shugoshin-like 1 [Source:RefSeq peptide;Acc:NP_001075086]	84.5714	40	100	100	100	93	97.5	90.625
Chr1:45478801-45478900	1	45478801	45478900	F1N0C6_BOVIN	ENSBTAG00000012140	probable G-protein coupled receptor 128 [Source:RefSeq peptide;Acc:NP_001077171]	100	100	100	NaN	100	100	NaN	100
Chr1:46324701-46324800	1	46324701	46324800	LOC524181	ENSBTAG00000018731	No description	100	100	100	NaN	100	100	100	95.4545
Chr1:52366001-52366100	1	52366001	52366100	CCD54_BOVIN	ENSBTAG00000046313	Coiled-coil domain-containing protein 54 [Source:UniProtKB/Swiss-Prot;Acc:Q29RU3]	100	100	100	100	NaN	100	100	100
Chr1:52366101-52366200	1	52366101	52366200	CCD54_BOVIN	ENSBTAG00000046313	Coiled-coil domain-containing protein 54 [Source:UniProtKB/Swiss-Prot;Acc:Q29RU3]	100	85.7143	100	100	90.9091	100	100	100
Chr1:52366801-52366900	1	52366801	52366900	CCD54_BOVIN	ENSBTAG00000046313	Coiled-coil domain-containing protein 54 [Source:UniProtKB/Swiss-Prot;Acc:Q29RU3]	NaN	100	98.6364	100	97.4359	97.5	90.8152	95.5556
Chr1:52366901-52367000	1	52366901	52367000	CCD54_BOVIN	ENSBTAG00000046313	Coiled-coil domain-containing protein 54 [Source:UniProtKB/Swiss-Prot;Acc:Q29RU3]	100	88.8889	90	94.7368	69.697	NaN	100	100
Chr1:52842201-52842300	1	52842201	52842300	F1MYS0_BOVIN	ENSBTAG00000006893	Uncharacterized protein [Source:UniProtKB/TrEMBL;Acc:F1MYS0]	100	100	100	100	90.625	100	90.9091	NaN
Chr1:52842401-52842500	1	52842401	52842500	F1MYS0_BOVIN	ENSBTAG00000006893	Uncharacterized protein [Source:UniProtKB/TrEMBL;Acc:F1MYS0]	100	100	94.4444	NaN	100	100	100	100
Chr1:52842501-52842600	1	52842501	52842600	F1MYS0_BOVIN	ENSBTAG00000006893	Uncharacterized protein [Source:UniProtKB/TrEMBL;Acc:F1MYS0]	NaN	100	100	100	100	100	100	NaN
Chr1:52842601-52842700	1	52842601	52842700	F1MYS0_BOVIN	ENSBTAG00000006893	Uncharacterized protein [Source:UniProtKB/TrEMBL;Acc:F1MYS0]	100	NaN	100	100	88.4615	100	100	NaN
Chr1:53521401-53521500	1	53521401	53521500	HHLA2	ENSBTAG00000018397	HERV-H LTR-associating 2 [Source:HGNC Symbol;Acc:4905]	0	100	100	NaN	100	100	100	NaN
Chr1:53529001-53529100	1	53529001	53529100	MYH15	ENSBTAG00000018399	myosin, heavy chain 15 [Source:HGNC Symbol;Acc:31073]	100	100	92.8571	NaN	NaN	100	100	100
Chr1:53530301-53530400	1	53530301	53530400	MYH15	ENSBTAG00000018399	myosin, heavy chain 15 [Source:HGNC Symbol;Acc:31073]	100	100	91.1111	NaN	NaN	100	100	0
Chr1:54043601-54043700	1	54043601	54043700	F1MN87_BOVIN	ENSBTAG00000000183	T-cell receptor-associated transmembrane adapter 1 [Source:RefSeq peptide;Acc:NP_001157415]	46.9697	100	100	NaN	78.8889	100	94.5455	90.9722
Chr1:54043701-54043800	1	54043701	54043800	F1MN87_BOVIN	ENSBTAG00000000183	T-cell receptor-associated transmembrane adapter 1 [Source:RefSeq peptide;Acc:NP_001157415]	100	100	100	60.7143	100	100	100	100
Chr1:54043801-54043900	1	54043801	54043900	F1MN87_BOVIN	ENSBTAG00000000183	T-cell receptor-associated transmembrane adapter 1 [Source:RefSeq peptide;Acc:NP_001157415]	NaN	100	100	100	100	100	NaN	99.3827
Chr1:54139201-54139300	1	54139201	54139300	MORC1	ENSBTAG00000015475	MORC family CW-type zinc finger 1 [Source:HGNC Symbol;Acc:7198]	100	100	100	100	88.6364	88.2353	100	100
Chr1:54139301-54139400	1	54139301	54139400	MORC1	ENSBTAG00000015475	MORC family CW-type zinc finger 1 [Source:HGNC Symbol;Acc:7198]	100	100	100	NaN	100	92.6471	100	95.4004
Chr1:54139501-54139600	1	54139501	54139600	MORC1	ENSBTAG00000015475	MORC family CW-type zinc finger 1 [Source:HGNC Symbol;Acc:7198]	100	0	NaN	100	100	100	100	97.7778
Chr1:56895501-56895600	1	56895501	56895600	PLCXD2	ENSBTAG00000012646	No description	100	100	100	NaN	100	100	100	100
Chr1:56895601-56895700	1	56895601	56895700	PLCXD2	ENSBTAG00000012646	No description	100	66.6667	100	NaN	65.625	0	62.2059	80
Chr1:57326601-57326700	1	57326601	57326700	E1B7C8_BOVIN	ENSBTAG00000016556	Uncharacterized protein [Source:UniProtKB/TrEMBL;Acc:E1B7C8]	79.7101	72.2222	66.6667	NaN	76.8116	75.2381	66.6667	92.3077
Chr1:57326701-57326800	1	57326701	57326800	E1B7C8_BOVIN	ENSBTAG00000016556	Uncharacterized protein [Source:UniProtKB/TrEMBL;Acc:E1B7C8]	100	100	NaN	100	99.3421	100	88.7097	100
Chr1:57670801-57670900	1	57670801	57670900	BTLA	ENSBTAG00000011871	B and T lymphocyte associated [Source:HGNC Symbol;Acc:21087]	100	100	100	NaN	100	100	100	NaN
Chr1:57818201-57818300	1	57818201	57818300	A5PKA3_BOVIN	ENSBTAG00000010793	coiled-coil domain-containing protein 80 [Source:RefSeq peptide;Acc:NP_001092452]	100	100	100	NaN	100	100	95.5863	100
Chr1:58083001-58083100	1	58083001	58083100	MO2R1_BOVIN	ENSBTAG00000001235	Cell surface glycoprotein CD200 receptor 1 [Source:UniProtKB/Swiss-Prot;Acc:A5D7V5]	100	100	100	100	100	100	100	100
Chr1:58465601-58465700	1	58465601	58465700	E1BB93_BOVIN	ENSBTAG00000013909	Uncharacterized protein [Source:UniProtKB/TrEMBL;Acc:E1BB93]	86.4583	NaN	100	100	94.5455	100	93.125	100
Chr1:58737501-58737600	1	58737501	58737600	LOC790623	ENSBTAG00000013292	No description	100	87.5	100	NaN	80	NaN	100	50
Chr1:58790101-58790200	1	58790101	58790200	LOC789845	ENSBTAG00000021000	No description	0	65.7895	99	NaN	100	100	100	100
Chr1:58790301-58790400	1	58790301	58790400	LOC789845	ENSBTAG00000021000	No description	100	100	100	NaN	100	NaN	100	100
Chr1:59074801-59074900	1	59074801	59074900	E1BC01_BOVIN	ENSBTAG00000004974	Uncharacterized protein [Source:UniProtKB/TrEMBL;Acc:E1BC01]	0	100	100	NaN	100	100	100	NaN
Chr1:59082001-59082100	1	59082001	59082100	E1BBW2_BOVIN	ENSBTAG00000004975	Uncharacterized protein [Source:UniProtKB/TrEMBL;Acc:E1BBW2]	NaN	100	100	87.5	100	100	83.3333	100
Chr1:59082101-59082200	1	59082101	59082200	E1BBW2_BOVIN	ENSBTAG00000004975	Uncharacterized protein [Source:UniProtKB/TrEMBL;Acc:E1BBW2]	93.4783	100	100	100	100	100	96.8254	100
Chr1:59203501-59203600	1	59203501	59203600	A6H7F4_BOVIN	ENSBTAG00000004977	queuine tRNA-ribosyltransferase subunit QTRTD1 [Source:RefSeq peptide;Acc:NP_001092378]	100	100	100	NaN	NaN	100	100	100
Chr1:59203601-59203700	1	59203601	59203700	A6H7F4_BOVIN	ENSBTAG00000004977	queuine tRNA-ribosyltransferase subunit QTRTD1 [Source:RefSeq peptide;Acc:NP_001092378]	100	100	100	NaN	NaN	100	100	100
Chr1:59204301-59204400	1	59204301	59204400	A6H7F4_BOVIN	ENSBTAG00000004977	queuine tRNA-ribosyltransferase subunit QTRTD1 [Source:RefSeq peptide;Acc:NP_001092378]	50	100	100	NaN	100	NaN	100	100
Chr1:59204601-59204700	1	59204601	59204700	A6H7F4_BOVIN	ENSBTAG00000004977	queuine tRNA-ribosyltransferase subunit QTRTD1 [Source:RefSeq peptide;Acc:NP_001092378]	100	100	74.359	NaN	100	NaN	90.625	100
Chr1:59204901-59205000	1	59204901	59205000	A6H7F4_BOVIN	ENSBTAG00000004977	queuine tRNA-ribosyltransferase subunit QTRTD1 [Source:RefSeq peptide;Acc:NP_001092378]	100	100	NaN	100	100	100	100	100
Chr1:64557101-64557200	1	64557101	64557200	F1MMA3_BOVIN	ENSBTAG00000014157	Uncharacterized protein [Source:UniProtKB/TrEMBL;Acc:F1MMA3]	100	100	100	NaN	100	100	100	92.4528
Chr1:64797001-64797100	1	64797001	64797100	F1MCL8_BOVIN	ENSBTAG00000000210	Uncharacterized protein [Source:UniProtKB/TrEMBL;Acc:F1MCL8]	100	100	100	NaN	100	95.7317	75	95
Chr1:64797201-64797300	1	64797201	64797300	F1MCL8_BOVIN	ENSBTAG00000000210	Uncharacterized protein [Source:UniProtKB/TrEMBL;Acc:F1MCL8]	100	66.6667	79.5455	NaN	NaN	100	100	100
Chr1:64797301-64797400	1	64797301	64797400	F1MCL8_BOVIN	ENSBTAG00000000210	Uncharacterized protein [Source:UniProtKB/TrEMBL;Acc:F1MCL8]	100	66.6667	100	NaN	100	100	100	100
Chr1:65001001-65001100	1	65001001	65001100	A5PJG2_BOVIN	ENSBTAG00000005604	popeye domain-containing protein 2 [Source:RefSeq peptide;Acc:NP_001092582]	76.6667	100	100	NaN	100	100	100	100
Chr1:65001201-65001300	1	65001201	65001300	A5PJG2_BOVIN	ENSBTAG00000005604	popeye domain-containing protein 2 [Source:RefSeq peptide;Acc:NP_001092582]	100	75	100	NaN	100	100	100	100
Chr1:65022101-65022200	1	65022101	65022200	COX17	ENSBTAG00000002182	No description	100	100	NaN	15.3846	100	100	90.625	85.3658
Chr1:65022201-65022300	1	65022201	65022300	COX17	ENSBTAG00000002182	No description	100	100	80.3571	86.2745	50	100	71.1501	NaN
Chr1:65678801-65678900	1	65678801	65678900	F1MTP8_BOVIN	ENSBTAG00000033170	Uncharacterized protein [Source:UniProtKB/TrEMBL;Acc:F1MTP8]	100	100	100	100	100	100	100	90.4762
Chr1:65678901-65679000	1	65678901	65679000	F1MTP8_BOVIN	ENSBTAG00000033170	Uncharacterized protein [Source:UniProtKB/TrEMBL;Acc:F1MTP8]	100	100	100	100	100	100	100	NaN
Chr1:66957401-66957500	1	66957401	66957500	Q2KIM2_BOVIN	ENSBTAG00000013070	ELL-associated factor 2 [Source:RefSeq peptide;Acc:NP_001039972]	NaN	100	100	100	100	100	82.8571	100
Chr1:66957701-66957800	1	66957701	66957800	Q2KIM2_BOVIN	ENSBTAG00000013070	ELL-associated factor 2 [Source:RefSeq peptide;Acc:NP_001039972]	NaN	100	100	100	100	100	NaN	100
Chr1:67345701-67345800	1	67345701	67345800	CASR	ENSBTAG00000003865	extracellular calcium-sensing receptor precursor [Source:RefSeq peptide;Acc:NP_776427]	100	100	100	98.2143	100	NaN	100	100
Chr1:67384601-67384700	1	67384601	67384700	F1N608_BOVIN	ENSBTAG00000010688	cystatin-A [Source:RefSeq peptide;Acc:NP_001161296]	100	77.7778	66.6667	100	100	93.3333	94.4444	66.6667
Chr1:67384701-67384800	1	67384701	67384800	F1N608_BOVIN	ENSBTAG00000010688	cystatin-A [Source:RefSeq peptide;Acc:NP_001161296]	75	100	NaN	100	100	95.1191	100	100
Chr1:67384801-67384900	1	67384801	67384900	F1N608_BOVIN	ENSBTAG00000010688	cystatin-A [Source:RefSeq peptide;Acc:NP_001161296]	100	100	100	NaN	93.75	100	100	100
Chr1:67443501-67443600	1	67443501	67443600	CCD58_BOVIN	ENSBTAG00000011138	Coiled-coil domain-containing protein 58 [Source:UniProtKB/Swiss-Prot;Acc:A4FUI1]	100	100	91.6667	NaN	NaN	85.7143	100	100
Chr1:68101901-68102000	1	68101901	68102000	PDIA5_BOVIN	ENSBTAG00000018877	Protein disulfide-isomerase A5 [Source:UniProtKB/Swiss-Prot;Acc:Q2KIL5]	100	100	NaN	100	100	NaN	100	100
Chr1:68102001-68102100	1	68102001	68102100	PDIA5_BOVIN	ENSBTAG00000018877	Protein disulfide-isomerase A5 [Source:UniProtKB/Swiss-Prot;Acc:Q2KIL5]	100	100	NaN	100	100	NaN	100	100
Chr1:68426501-68426600	1	68426501	68426600	ENSBTAG00000044318	ENSBTAG00000044318	No description	100	100	100	NaN	NaN	100	100	100
Chr1:69801701-69801800	1	69801701	69801800	Q8MKD2_BOVIN	ENSBTAG00000013755	integrin beta-5 precursor [Source:RefSeq peptide;Acc:NP_777104]	100	NaN	100	100	100	100	100	98.4848
Chr1:70025501-70025600	1	70025501	70025600	HEG1	ENSBTAG00000021396	No description	97.6191	100	100	NaN	0	NaN	100	100
Chr1:70025701-70025800	1	70025701	70025800	HEG1	ENSBTAG00000021396	No description	98.3333	100	80	NaN	NaN	87.5	84.6154	100
Chr1:70025801-70025900	1	70025801	70025900	HEG1	ENSBTAG00000021396	No description	100	NaN	100	100	100	NaN	100	100
Chr1:70025901-70026000	1	70025901	70026000	HEG1	ENSBTAG00000021396	No description	100	100	100	NaN	100	100	100	100
Chr1:70742201-70742300	1	70742201	70742300	LOC100337404	ENSBTAG00000044172	No description	100	NaN	100	100	100	100	100	100
Chr1:70742301-70742400	1	70742301	70742400	LOC100337404	ENSBTAG00000044172	No description	100	100	93.75	NaN	100	100	100	100
Chr1:70742401-70742500	1	70742401	70742500	LOC100337404	ENSBTAG00000044172	No description	83.3333	NaN	100	100	100	NaN	100	100
Chr1:70787801-70787900	1	70787801	70787900	RL35A_BOVIN	ENSBTAG00000014208	60S ribosomal protein L35a [Source:UniProtKB/Swiss-Prot;Acc:Q56JY1]	75	75	100	NaN	74.3243	66.6667	80	50
Chr1:70787901-70788000	1	70787901	70788000	RL35A_BOVIN	ENSBTAG00000014208	60S ribosomal protein L35a [Source:UniProtKB/Swiss-Prot;Acc:Q56JY1]	100	100	100	100	89.873	100	100	100
Chr1:70838301-70838400	1	70838301	70838400	F1MWI0_BOVIN	ENSBTAG00000018025	IQ domain-containing protein G [Source:RefSeq peptide;Acc:NP_001033284]	100	100	100	100	40	NaN	68.75	100
Chr1:70838401-70838500	1	70838401	70838500	F1MWI0_BOVIN	ENSBTAG00000018025	IQ domain-containing protein G [Source:RefSeq peptide;Acc:NP_001033284]	100	100	97.9167	100	100	NaN	100	100
Chr1:71487801-71487900	1	71487801	71487900	TC1D2_BOVIN	ENSBTAG00000032684	Tctex1 domain-containing protein 2 [Source:UniProtKB/Swiss-Prot;Acc:Q32P71]	100	100	100	100	NaN	100	98.2143	100
Chr1:71487901-71488000	1	71487901	71488000	TC1D2_BOVIN	ENSBTAG00000032684	Tctex1 domain-containing protein 2 [Source:UniProtKB/Swiss-Prot;Acc:Q32P71]	NaN	100	100	100	0	100	86.3726	88.8889
Chr1:71488001-71488100	1	71488001	71488100	TC1D2_BOVIN	ENSBTAG00000032684	Tctex1 domain-containing protein 2 [Source:UniProtKB/Swiss-Prot;Acc:Q32P71]	34.6667	100	100	100	97.4359	100	89.4737	100
Chr1:71488101-71488200	1	71488101	71488200	TC1D2_BOVIN	ENSBTAG00000032684	Tctex1 domain-containing protein 2 [Source:UniProtKB/Swiss-Prot;Acc:Q32P71]	67.3913	100	100	100	100	100	94.7368	100
Chr1:71488301-71488400	1	71488301	71488400	TC1D2_BOVIN	ENSBTAG00000032684	Tctex1 domain-containing protein 2 [Source:UniProtKB/Swiss-Prot;Acc:Q32P71]	62.5	NaN	100	100	NaN	100	100	100
Chr1:71898001-71898100	1	71898001	71898100	PAK2	ENSBTAG00000047856	No description	100	100	100	100	100	83.9286	91.6667	85.2174
Chr1:71898101-71898200	1	71898101	71898200	PAK2	ENSBTAG00000047856	No description	100	98.7962	87.8882	94.5918	100	95.7447	95.9398	84.9547
Chr1:71898201-71898300	1	71898201	71898300	PAK2	ENSBTAG00000047856	No description	88.6029	93.2292	100	100	90.3409	100	96.7381	89.8981
Chr1:72012101-72012200	1	72012101	72012200	NCBP2_BOVIN	ENSBTAG00000008873	Nuclear cap-binding protein subunit 2 [Source:UniProtKB/Swiss-Prot;Acc:Q3ZBJ1]	NaN	33.3333	100	100	100	100	91.0714	100
Chr1:72012201-72012300	1	72012201	72012300	NCBP2_BOVIN	ENSBTAG00000008873	Nuclear cap-binding protein subunit 2 [Source:UniProtKB/Swiss-Prot;Acc:Q3ZBJ1]	NaN	100	100	96.4912	100	96.1905	100	100
Chr1:72085401-72085500	1	72085401	72085500	E1BG25_BOVIN	ENSBTAG00000002998	Uncharacterized protein [Source:UniProtKB/TrEMBL;Acc:E1BG25]	100	NaN	100	100	NaN	100	100	100
Chr1:72085701-72085800	1	72085701	72085800	E1BG25_BOVIN	ENSBTAG00000002998	Uncharacterized protein [Source:UniProtKB/TrEMBL;Acc:E1BG25]	68.0556	100	NaN	98.75	100	75.3226	96.6667	100
Chr1:72085901-72086000	1	72085901	72086000	E1BG25_BOVIN	ENSBTAG00000002998	Uncharacterized protein [Source:UniProtKB/TrEMBL;Acc:E1BG25]	100	100	100	NaN	95	100	100	100
Chr1:72086001-72086100	1	72086001	72086100	E1BG25_BOVIN	ENSBTAG00000002998	Uncharacterized protein [Source:UniProtKB/TrEMBL;Acc:E1BG25]	100	100	100	100	100	100	100	100
Chr1:72352201-72352300	1	72352201	72352300	ENSBTAG00000043278	ENSBTAG00000043278	No description	100	100	100	100	100	100	100	NaN
Chr1:72352301-72352400	1	72352301	72352400	ENSBTAG00000043278	ENSBTAG00000043278	No description	100	92	100	100	100	100	66.6667	100
Chr1:72572601-72572700	1	72572601	72572700	BDH_BOVIN	ENSBTAG00000000448	D-beta-hydroxybutyrate dehydrogenase, mitochondrial [Source:UniProtKB/Swiss-Prot;Acc:Q02337]	100	100	66.6667	100	92.9487	93.3333	100	100
Chr1:73508601-73508700	1	73508601	73508700	LSG1	ENSBTAG00000008461	large subunit GTPase 1 homolog [Source:RefSeq peptide;Acc:NP_001039375]	75	75	100	NaN	100	100	93.0736	100
Chr1:73508901-73509000	1	73508901	73509000	LSG1	ENSBTAG00000008461	large subunit GTPase 1 homolog [Source:RefSeq peptide;Acc:NP_001039375]	100	100	100	NaN	NaN	100	100	100
Chr1:73802101-73802200	1	73802101	73802200	A6QP30_BOVIN	ENSBTAG00000032656	carboxypeptidase N subunit 2 [Source:RefSeq peptide;Acc:NP_001094702]	100	100	100	100	100	100	86.6667	96.7593
Chr1:73802201-73802300	1	73802201	73802300	A6QP30_BOVIN	ENSBTAG00000032656	carboxypeptidase N subunit 2 [Source:RefSeq peptide;Acc:NP_001094702]	100	100	100	100	100	100	97.3684	100
Chr1:73802301-73802400	1	73802301	73802400	A6QP30_BOVIN	ENSBTAG00000032656	carboxypeptidase N subunit 2 [Source:RefSeq peptide;Acc:NP_001094702]	100	100	100	100	100	100	90.7738	100
Chr1:73802401-73802500	1	73802401	73802500	A6QP30_BOVIN	ENSBTAG00000032656	carboxypeptidase N subunit 2 [Source:RefSeq peptide;Acc:NP_001094702]	100	100	96.2963	NaN	100	100	96.2963	100
Chr1:73802501-73802600	1	73802501	73802600	A6QP30_BOVIN	ENSBTAG00000032656	carboxypeptidase N subunit 2 [Source:RefSeq peptide;Acc:NP_001094702]	100	92.2078	100	100	100	93.75	89.8438	100
Chr1:73802601-73802700	1	73802601	73802700	A6QP30_BOVIN	ENSBTAG00000032656	carboxypeptidase N subunit 2 [Source:RefSeq peptide;Acc:NP_001094702]	NaN	100	100	100	72.7273	100	93.2859	100
Chr1:73802801-73802900	1	73802801	73802900	A6QP30_BOVIN	ENSBTAG00000032656	carboxypeptidase N subunit 2 [Source:RefSeq peptide;Acc:NP_001094702]	100	100	94.4444	NaN	100	NaN	53.4392	100
Chr1:73803401-73803500	1	73803401	73803500	A6QP30_BOVIN	ENSBTAG00000032656	carboxypeptidase N subunit 2 [Source:RefSeq peptide;Acc:NP_001094702]	NaN	100	100	100	100	72.7273	100	100
Chr1:76544101-76544200	1	76544101	76544200	F1MZZ9_BOVIN	ENSBTAG00000006945	coiled-coil domain-containing protein 50 [Source:RefSeq peptide;Acc:NP_001033236]	64	100	100	100	NaN	100	100	100
Chr1:76544201-76544300	1	76544201	76544300	F1MZZ9_BOVIN	ENSBTAG00000006945	coiled-coil domain-containing protein 50 [Source:RefSeq peptide;Acc:NP_001033236]	92.0309	100	95.6615	92.8571	95	99.7619	93.0322	96.627
Chr1:77469201-77469300	1	77469201	77469300	CLD16_BOVIN	ENSBTAG00000006494	Claudin-16 [Source:UniProtKB/Swiss-Prot;Acc:Q9XT98]	98.6111	100	100	NaN	NaN	100	100	100
Chr1:78010401-78010500	1	78010401	78010500	TP63	ENSBTAG00000015460	No description	96.875	100	100	100	100	100	94.2584	85
Chr1:80203101-80203200	1	80203101	80203200	E1B8E6_BOVIN	ENSBTAG00000001511	Uncharacterized protein [Source:UniProtKB/TrEMBL;Acc:E1B8E6]	98.3333	81.1147	84.8485	100	100	90.2778	97.2857	94.8529
Chr1:80203201-80203300	1	80203201	80203300	E1B8E6_BOVIN	ENSBTAG00000001511	Uncharacterized protein [Source:UniProtKB/TrEMBL;Acc:E1B8E6]	95.3158	82.4418	93.6154	95.4545	95.7143	90.2652	98	98.8971
Chr1:80203301-80203400	1	80203301	80203400	E1B8E6_BOVIN	ENSBTAG00000001511	Uncharacterized protein [Source:UniProtKB/TrEMBL;Acc:E1B8E6]	100	NaN	78.9286	100	96.875	100	91.0714	100
Chr1:80203401-80203500	1	80203401	80203500	E1B8E6_BOVIN	ENSBTAG00000001511	Uncharacterized protein [Source:UniProtKB/TrEMBL;Acc:E1B8E6]	100	66.6667	100	100	88.0952	100	88.8889	75
Chr1:80787901-80788000	1	80787901	80788000	Q2KIW7_BOVIN	ENSBTAG00000010357	beta-galactoside alpha-2,6-sialyltransferase 1 [Source:RefSeq peptide;Acc:NP_803483]	NaN	100	100	100	100	66.6667	50	100
Chr1:80941801-80941900	1	80941801	80941900	LOC508623	ENSBTAG00000006872	No description	100	100	100	100	100	100	100	100
Chr1:80941901-80942000	1	80941901	80942000	LOC508623	ENSBTAG00000006872	No description	75	0	100	100	100	79.1796	93.5785	95.5556
Chr1:80942101-80942200	1	80942101	80942200	LOC508623	ENSBTAG00000006872	No description	NaN	100	85	100	100	100	100	100
Chr1:81058201-81058300	1	81058201	81058300	IF4A2_BOVIN	ENSBTAG00000014724	Eukaryotic initiation factor 4A-II [Source:UniProtKB/Swiss-Prot;Acc:Q3SZ65]	100	79.7619	100	100	100	85.4167	100	90.1235
Chr1:81058301-81058400	1	81058301	81058400	IF4A2_BOVIN	ENSBTAG00000014724	Eukaryotic initiation factor 4A-II [Source:UniProtKB/Swiss-Prot;Acc:Q3SZ65]	100	100	100	100	100	100	89.5238	90.3846
Chr1:81058401-81058500	1	81058401	81058500	IF4A2_BOVIN	ENSBTAG00000014724	Eukaryotic initiation factor 4A-II [Source:UniProtKB/Swiss-Prot;Acc:Q3SZ65]	96.6667	100	0	100	53.5714	NaN	100	100
Chr1:81059001-81059100	1	81059001	81059100	IF4A2_BOVIN	ENSBTAG00000014724	Eukaryotic initiation factor 4A-II [Source:UniProtKB/Swiss-Prot;Acc:Q3SZ65]	100	0	100	100	100	100	NaN	100
Chr1:81059201-81059300	1	81059201	81059300	IF4A2_BOVIN	ENSBTAG00000014724	Eukaryotic initiation factor 4A-II [Source:UniProtKB/Swiss-Prot;Acc:Q3SZ65]	100	100	75	87.5	100	100	99.2188	100
Chr1:81059301-81059400	1	81059301	81059400	IF4A2_BOVIN	ENSBTAG00000014724	Eukaryotic initiation factor 4A-II [Source:UniProtKB/Swiss-Prot;Acc:Q3SZ65]	100	100	94.8413	100	100	95.9936	100	99.8169
Chr1:81125401-81125500	1	81125401	81125500	HRG	ENSBTAG00000001265	histidine-rich glycoprotein [Source:RefSeq peptide;Acc:NP_776344]	100	100	100	NaN	100	NaN	100	100
Chr1:81125801-81125900	1	81125801	81125900	HRG	ENSBTAG00000001265	histidine-rich glycoprotein [Source:RefSeq peptide;Acc:NP_776344]	100	100	100	NaN	100	NaN	100	100
Chr1:81201701-81201800	1	81201701	81201800	FETUA_BOVIN	ENSBTAG00000000522	Alpha-2-HS-glycoprotein [Source:UniProtKB/Swiss-Prot;Acc:P12763]	100	100	100	NaN	100	100	100	100
Chr1:81786601-81786700	1	81786601	81786700	E1BCP8_BOVIN	ENSBTAG00000014915	Uncharacterized protein [Source:UniProtKB/TrEMBL;Acc:E1BCP8]	100	100	100	NaN	100	100	100	100
Chr1:81786801-81786900	1	81786801	81786900	E1BCP8_BOVIN	ENSBTAG00000014915	Uncharacterized protein [Source:UniProtKB/TrEMBL;Acc:E1BCP8]	100	100	100	NaN	100	100	100	NaN
Chr1:82162501-82162600	1	82162501	82162600	E1BFI4_BOVIN	ENSBTAG00000007666	Uncharacterized protein [Source:UniProtKB/TrEMBL;Acc:E1BFI4]	93.75	100	100	NaN	100	100	80	100
Chr1:82162601-82162700	1	82162601	82162700	E1BFI4_BOVIN	ENSBTAG00000007666	Uncharacterized protein [Source:UniProtKB/TrEMBL;Acc:E1BFI4]	92.3077	98.6111	100	NaN	100	98.9583	96.5909	98.8372
Chr1:82175801-82175900	1	82175801	82175900	E1BAI5_BOVIN	ENSBTAG00000001749	Uncharacterized protein [Source:UniProtKB/TrEMBL;Acc:E1BAI5]	100	100	100	NaN	NaN	0	100	100
Chr1:82250801-82250900	1	82250801	82250900	LIPH	ENSBTAG00000001535	No description	100	91.6667	100	NaN	100	100	83.3333	100
Chr1:82250901-82251000	1	82250901	82251000	LIPH	ENSBTAG00000001535	No description	100	100	100	NaN	100	NaN	100	100
Chr1:82251401-82251500	1	82251401	82251500	LIPH	ENSBTAG00000001535	No description	80	NaN	100	100	80	75	93.3333	100
Chr1:82696001-82696100	1	82696001	82696100	CC070_BOVIN	ENSBTAG00000005212	UPF0524 protein C3orf70 homolog [Source:UniProtKB/Swiss-Prot;Acc:A7E369]	100	87.013	100	100	100	100	98.0952	91.6667
Chr1:82696101-82696200	1	82696101	82696200	CC070_BOVIN	ENSBTAG00000005212	UPF0524 protein C3orf70 homolog [Source:UniProtKB/Swiss-Prot;Acc:A7E369]	NaN	100	100	100	100	NaN	100	100
Chr1:82696201-82696300	1	82696201	82696300	CC070_BOVIN	ENSBTAG00000005212	UPF0524 protein C3orf70 homolog [Source:UniProtKB/Swiss-Prot;Acc:A7E369]	100	100	100	100	100	100	100	75
Chr1:82704801-82704900	1	82704801	82704900	VPS8	ENSBTAG00000005209	No description	100	80	100	100	98.6111	NaN	100	100
Chr1:82704901-82705000	1	82704901	82705000	VPS8	ENSBTAG00000005209	No description	100	100	100	NaN	100	100	92.9825	100
Chr1:82705001-82705100	1	82705001	82705100	VPS8	ENSBTAG00000005209	No description	100	100	51.5152	80	50	82.6087	78.9474	100
Chr1:83414501-83414600	1	83414501	83414600	CHRD	ENSBTAG00000002878	No description	100	100	100	100	0	100	76.9231	100
Chr1:83414801-83414900	1	83414801	83414900	CHRD	ENSBTAG00000002878	No description	100	100	NaN	100	100	NaN	100	100
Chr1:83456001-83456100	1	83456001	83456100	F1N0K8_BOVIN	ENSBTAG00000012284	chloride channel protein 2 [Source:RefSeq peptide;Acc:NP_001095957]	0	100	100	NaN	NaN	100	80	100
Chr1:83457801-83457900	1	83457801	83457900	FAM131A	ENSBTAG00000012273	hypothetical protein LOC538666 [Source:RefSeq peptide;Acc:NP_001069586]	100	100	90.625	NaN	100	100	95.8333	100
Chr1:83457901-83458000	1	83457901	83458000	FAM131A	ENSBTAG00000012273	hypothetical protein LOC538666 [Source:RefSeq peptide;Acc:NP_001069586]	94.7059	100	100	NaN	100	100	100	100
Chr1:83458001-83458100	1	83458001	83458100	FAM131A	ENSBTAG00000012273	hypothetical protein LOC538666 [Source:RefSeq peptide;Acc:NP_001069586]	100	100	87.5	NaN	100	100	100	100
Chr1:83473801-83473900	1	83473801	83473900	EIF4GI	ENSBTAG00000012881	No description	100	100	100	NaN	93.8272	100	96.6806	96.4727
Chr1:83765901-83766000	1	83765901	83766000	ENSBTAG00000017666	ENSBTAG00000017666	No description	100	NaN	100	100	100	NaN	90.9091	100
Chr1:83817701-83817800	1	83817701	83817800	ENSBTAG00000017666	ENSBTAG00000017666	No description	83.3333	100	100	70	100	NaN	95.8333	100
Chr1:83817801-83817900	1	83817801	83817900	ENSBTAG00000017666	ENSBTAG00000017666	No description	100	100	100	0	100	NaN	100	100
Chr1:83818101-83818200	1	83818101	83818200	ENSBTAG00000017666	ENSBTAG00000017666	No description	100	NaN	100	0	100	100	100	87.5
Chr1:83818201-83818300	1	83818201	83818300	ENSBTAG00000017666	ENSBTAG00000017666	No description	100	100	NaN	100	100	NaN	100	91.2898
Chr1:83818301-83818400	1	83818301	83818400	ENSBTAG00000017666	ENSBTAG00000017666	No description	100	100	100	100	100	100	100	100
Chr1:83818401-83818500	1	83818401	83818500	ENSBTAG00000017666	ENSBTAG00000017666	No description	100	100	100	100	100	NaN	100	100
Chr1:83914801-83914900	1	83914801	83914900	PARL_BOVIN	ENSBTAG00000014460	Presenilins-associated rhomboid-like protein, mitochondrialP-beta [Source:UniProtKB/Swiss-Prot;Acc:Q2KHV4]	NaN	100	100	100	100	100	100	100
Chr1:84561601-84561700	1	84561601	84561700	A7MBJ8_BOVIN	ENSBTAG00000006552	lysosome-associated membrane glycoprotein 3 [Source:RefSeq peptide;Acc:NP_001095605]	100	100	100	NaN	100	100	NaN	100
Chr1:86672301-86672400	1	86672301	86672400	F1MVW6_BOVIN	ENSBTAG00000023513	mitochondrial import inner membrane translocase subunit TIM14 [Source:RefSeq peptide;Acc:NP_001029630]	NaN	100	100	100	100	100	NaN	100
Chr1:86672401-86672500	1	86672401	86672500	F1MVW6_BOVIN	ENSBTAG00000023513	mitochondrial import inner membrane translocase subunit TIM14 [Source:RefSeq peptide;Acc:NP_001029630]	100	100	100	98.0392	100	100	97.6191	94.0476
Chr1:86672601-86672700	1	86672601	86672700	F1MVW6_BOVIN	ENSBTAG00000023513	mitochondrial import inner membrane translocase subunit TIM14 [Source:RefSeq peptide;Acc:NP_001029630]	100	100	100	100	100	100	NaN	100
Chr1:87006701-87006800	1	87006701	87006800	A6QNT7_BOVIN	ENSBTAG00000001968	tetratricopeptide repeat protein 14 [Source:RefSeq peptide;Acc:NP_001095430]	100	100	100	66.6667	100	100	100	50
Chr1:87006801-87006900	1	87006801	87006900	A6QNT7_BOVIN	ENSBTAG00000001968	tetratricopeptide repeat protein 14 [Source:RefSeq peptide;Acc:NP_001095430]	98.7903	100	100	NaN	100	100	96.2637	100
Chr1:87006901-87007000	1	87006901	87007000	A6QNT7_BOVIN	ENSBTAG00000001968	tetratricopeptide repeat protein 14 [Source:RefSeq peptide;Acc:NP_001095430]	100	100	100	100	100	100	100	100
Chr1:87930601-87930700	1	87930601	87930700	F1MSB4_BOVIN	ENSBTAG00000013219	Uncharacterized protein [Source:UniProtKB/TrEMBL;Acc:F1MSB4]	100	80.5556	100	NaN	100	100	100	100
Chr1:87949301-87949400	1	87949301	87949400	USP13	ENSBTAG00000005946	No description	100	100	100	NaN	100	100	100	NaN
Chr1:87949401-87949500	1	87949401	87949500	USP13	ENSBTAG00000005946	No description	96.2963	100	96	NaN	94.4444	100	86.6667	NaN
Chr1:88130501-88130600	1	88130501	88130600	A4IFJ8_BOVIN	ENSBTAG00000002460	actin-like protein 6A [Source:RefSeq peptide;Acc:NP_001098505]	100	100	97.931	NaN	NaN	75	100	100
Chr1:88131201-88131300	1	88131201	88131300	A4IFJ8_BOVIN	ENSBTAG00000002460	actin-like protein 6A [Source:RefSeq peptide;Acc:NP_001098505]	100	100	100	NaN	100	100	NaN	100
Chr1:88547801-88547900	1	88547801	88547900	ENSBTAG00000043271	ENSBTAG00000043271	No description	100	100	100	NaN	100	100	100	100
Chr1:89604501-89604600	1	89604501	89604600	ENSBTAG00000045258	ENSBTAG00000045258	No description	100	100	100	NaN	100	NaN	100	100
Chr1:89604601-89604700	1	89604601	89604700	ENSBTAG00000045258	ENSBTAG00000045258	No description	100	100	100	NaN	100	NaN	100	100
Chr1:91892801-91892900	1	91892801	91892900	ENSBTAG00000042772	ENSBTAG00000042772	No description	100	100	97.3333	100	100	100	100	100
Chr1:91892901-91893000	1	91892901	91893000	ENSBTAG00000042772	ENSBTAG00000042772	No description	100	100	100	100	90.1961	100	97.7273	86.5385
Chr1:91893001-91893100	1	91893001	91893100	ENSBTAG00000042772	ENSBTAG00000042772	No description	100	100	100	100	100	100	100	100
Chr1:95768101-95768200	1	95768101	95768200	E1BE56_BOVIN	ENSBTAG00000018994	Uncharacterized protein [Source:UniProtKB/TrEMBL;Acc:E1BE56]	73.913	70.5616	NaN	100	50	100	100	100
Chr1:95768201-95768300	1	95768201	95768300	E1BE56_BOVIN	ENSBTAG00000018994	Uncharacterized protein [Source:UniProtKB/TrEMBL;Acc:E1BE56]	100	NaN	100	100	83.3333	100	100	81.6667
Chr1:95768301-95768400	1	95768301	95768400	E1BE56_BOVIN	ENSBTAG00000018994	Uncharacterized protein [Source:UniProtKB/TrEMBL;Acc:E1BE56]	100	68.75	100	91.2281	99.7863	100	100	100
Chr1:95768401-95768500	1	95768401	95768500	E1BE56_BOVIN	ENSBTAG00000018994	Uncharacterized protein [Source:UniProtKB/TrEMBL;Acc:E1BE56]	100	100	100	NaN	100	100	86.6667	100
Chr1:95890601-95890700	1	95890601	95890700	F1MPN0_BOVIN	ENSBTAG00000019376	Uncharacterized protein [Source:UniProtKB/TrEMBL;Acc:F1MPN0]	100	100	100	0	100	100	100	NaN
Chr1:95890701-95890800	1	95890701	95890800	F1MPN0_BOVIN	ENSBTAG00000019376	Uncharacterized protein [Source:UniProtKB/TrEMBL;Acc:F1MPN0]	100	100	100	NaN	NaN	100	98.718	100
Chr1:95890801-95890900	1	95890801	95890900	F1MPN0_BOVIN	ENSBTAG00000019376	Uncharacterized protein [Source:UniProtKB/TrEMBL;Acc:F1MPN0]	100	100	100	100	100	65.7895	100	100
Chr1:96404701-96404800	1	96404701	96404800	F1MYZ6_BOVIN	ENSBTAG00000006174	Uncharacterized protein [Source:UniProtKB/TrEMBL;Acc:F1MYZ6]	100	100	87.5	100	94.3697	100	100	100
Chr1:96404801-96404900	1	96404801	96404900	F1MYZ6_BOVIN	ENSBTAG00000006174	Uncharacterized protein [Source:UniProtKB/TrEMBL;Acc:F1MYZ6]	97.6191	94.2149	100	100	100	100	95.7491	100
Chr1:97252201-97252300	1	97252201	97252300	GTR2_BOVIN	ENSBTAG00000005386	Solute carrier family 2, facilitated glucose transporter member 2 [Source:UniProtKB/Swiss-Prot;Acc:P58351]	100	100	100	NaN	NaN	100	100	100
Chr1:97345701-97345800	1	97345701	97345800	F1MK07_BOVIN	ENSBTAG00000007394	60S ribosomal protein L22-like 1 [Source:RefSeq peptide;Acc:NP_001091600]	100	100	91.3043	NaN	100	100	100	100
Chr1:97764301-97764400	1	97764301	97764400	S7A14_BOVIN	ENSBTAG00000016323	Probable cationic amino acid transporter [Source:UniProtKB/Swiss-Prot;Acc:A0JNI9]	100	100	NaN	100	100	NaN	100	100
Chr1:97764501-97764600	1	97764501	97764600	S7A14_BOVIN	ENSBTAG00000016323	Probable cationic amino acid transporter [Source:UniProtKB/Swiss-Prot;Acc:A0JNI9]	100	100	95	96.9697	93.9103	100	91.6667	100
Chr1:97764601-97764700	1	97764601	97764700	S7A14_BOVIN	ENSBTAG00000016323	Probable cationic amino acid transporter [Source:UniProtKB/Swiss-Prot;Acc:A0JNI9]	100	100	100	NaN	100	NaN	100	100
Chr1:97925101-97925200	1	97925101	97925200	F1MQ96_BOVIN	ENSBTAG00000001403	Uncharacterized protein [Source:UniProtKB/TrEMBL;Acc:F1MQ96]	NaN	100	100	100	100	NaN	100	100
Chr1:97925201-97925300	1	97925201	97925300	F1MQ96_BOVIN	ENSBTAG00000001403	Uncharacterized protein [Source:UniProtKB/TrEMBL;Acc:F1MQ96]	NaN	97.2222	100	50	80	100	NaN	83.3333
Chr1:98056001-98056100	1	98056001	98056100	E1BBZ3_BOVIN	ENSBTAG00000013938	Uncharacterized protein [Source:UniProtKB/TrEMBL;Acc:E1BBZ3]	100	100	100	100	100	100	100	100
Chr1:98056101-98056200	1	98056101	98056200	E1BBZ3_BOVIN	ENSBTAG00000013938	Uncharacterized protein [Source:UniProtKB/TrEMBL;Acc:E1BBZ3]	100	94.2857	100	100	100	100	94.8846	100
Chr1:98056201-98056300	1	98056201	98056300	E1BBZ3_BOVIN	ENSBTAG00000013938	Uncharacterized protein [Source:UniProtKB/TrEMBL;Acc:E1BBZ3]	NaN	100	100	100	79.7619	100	92	82.9497
Chr1:98063001-98063100	1	98063001	98063100	E1BBZ3_BOVIN	ENSBTAG00000013938	Uncharacterized protein [Source:UniProtKB/TrEMBL;Acc:E1BBZ3]	100	0	100	NaN	100	100	100	100
Chr1:98082901-98083000	1	98082901	98083000	ENSBTAG00000042535	ENSBTAG00000042535	No description	100	100	100	NaN	100	100	100	100
Chr1:98128201-98128300	1	98128201	98128300	LOC510795	ENSBTAG00000045991	No description	100	100	NaN	33.3333	0	100	100	95.2381
Chr1:98399601-98399700	1	98399601	98399700	Q2TBH3_BOVIN	ENSBTAG00000013141	actin related protein M1 [Source:RefSeq peptide;Acc:NP_001033762]	100	100	100	NaN	100	100	100	100
Chr1:98399901-98400000	1	98399901	98400000	ENSBTAG00000043157	ENSBTAG00000043157	No description	93.75	100	100	NaN	100	74	100	100
Chr1:99143301-99143400	1	99143301	99143400	E1BMZ2_BOVIN	ENSBTAG00000005871	Uncharacterized protein [Source:UniProtKB/TrEMBL;Acc:E1BMZ2]	NaN	100	91.3043	100	33.3333	100	100	NaN
Chr1:101004701-101004800	1	101004701	101004800	ZBBX	ENSBTAG00000035710	zinc finger, B-box domain containing [Source:HGNC Symbol;Acc:26245]	33.3333	100	100	NaN	87.5	88.3333	100	100
Chr1:101555201-101555300	1	101555201	101555300	ENSBTAG00000043293	ENSBTAG00000043293	No description	100	100	100	NaN	100	100	100	100
Chr1:101555301-101555400	1	101555301	101555400	ENSBTAG00000043293	ENSBTAG00000043293	No description	100	100	100	100	95.2381	99.5968	100	83.5073
Chr1:101555401-101555500	1	101555401	101555500	ENSBTAG00000043293	ENSBTAG00000043293	No description	100	100	100	100	76.4706	100	100	100
Chr1:102411101-102411200	1	102411101	102411200	CHLE_BOVIN	ENSBTAG00000011139	Cholinesterase [Source:UniProtKB/Swiss-Prot;Acc:P32749]	100	100	100	100	100	81.8182	90	100
Chr1:106378301-106378400	1	106378301	106378400	ENSBTAG00000043595	ENSBTAG00000043595	No description	50	91.4286	100	100	80	100	89.6825	85.6
Chr1:108283401-108283500	1	108283401	108283500	IL12A_BOVIN	ENSBTAG00000015150	Interleukin-12 subunit alpha [Source:UniProtKB/Swiss-Prot;Acc:P54349]	100	100	100	NaN	100	100	100	100
Chr1:108382701-108382800	1	108382701	108382800	Q2KJB8_BOVIN	ENSBTAG00000014960	schwannomin-interacting protein 1 [Source:RefSeq peptide;Acc:NP_001039877]	50	50	NaN	50	100	NaN	100	50
Chr1:108382801-108382900	1	108382801	108382900	Q2KJB8_BOVIN	ENSBTAG00000014960	schwannomin-interacting protein 1 [Source:RefSeq peptide;Acc:NP_001039877]	100	100	100	100	100	0	100	96
Chr1:108382901-108383000	1	108382901	108383000	Q2KJB8_BOVIN	ENSBTAG00000014960	schwannomin-interacting protein 1 [Source:RefSeq peptide;Acc:NP_001039877]	94.4444	100	100	100	100	100	100	100
Chr1:108383001-108383100	1	108383001	108383100	Q2KJB8_BOVIN	ENSBTAG00000014960	schwannomin-interacting protein 1 [Source:RefSeq peptide;Acc:NP_001039877]	100	100	NaN	100	100	NaN	100	97.7273
Chr1:108383101-108383200	1	108383101	108383200	Q2KJB8_BOVIN	ENSBTAG00000014960	schwannomin-interacting protein 1 [Source:RefSeq peptide;Acc:NP_001039877]	100	100	100	100	100	66.6667	100	100
Chr1:108383201-108383300	1	108383201	108383300	Q2KJB8_BOVIN	ENSBTAG00000014960	schwannomin-interacting protein 1 [Source:RefSeq peptide;Acc:NP_001039877]	100	100	NaN	50	83.3333	NaN	100	66.6667
Chr1:109761401-109761500	1	109761401	109761500	MLF1_BOVIN	ENSBTAG00000004126	Myeloid leukemia factor 1 [Source:UniProtKB/Swiss-Prot;Acc:Q32KY3]	100	100	100	NaN	100	100	NaN	100
Chr1:110023501-110023600	1	110023501	110023600	RSRC1_BOVIN	ENSBTAG00000031561	Serine/Arginine-related protein 53 [Source:UniProtKB/Swiss-Prot;Acc:Q2T9Y0]	83.871	68.1818	70	93.9394	100	100	70.3704	NaN
Chr1:110023601-110023700	1	110023601	110023700	RSRC1_BOVIN	ENSBTAG00000031561	Serine/Arginine-related protein 53 [Source:UniProtKB/Swiss-Prot;Acc:Q2T9Y0]	100	100	NaN	100	0	65.3846	66.6667	NaN
Chr1:110113301-110113400	1	110113301	110113400	RSRC1_BOVIN	ENSBTAG00000031561	Serine/Arginine-related protein 53 [Source:UniProtKB/Swiss-Prot;Acc:Q2T9Y0]	92.1053	100	100	100	NaN	100	100	87.5
Chr1:110113401-110113500	1	110113401	110113500	RSRC1_BOVIN	ENSBTAG00000031561	Serine/Arginine-related protein 53 [Source:UniProtKB/Swiss-Prot;Acc:Q2T9Y0]	100	100	NaN	100	NaN	100	100	100
Chr1:111026201-111026300	1	111026201	111026300	LOC100337421	ENSBTAG00000024643	No description	100	93.0303	86.8634	100	84.8485	72.7273	98.6667	77.7778
Chr1:111026301-111026400	1	111026301	111026400	LOC100337421	ENSBTAG00000024643	No description	100	100	100	100	100	NaN	100	100
Chr1:112752701-112752800	1	112752701	112752800	Q0VCP0_BOVIN	ENSBTAG00000014318	acetyl-coenzyme A transporter 1 [Source:RefSeq peptide;Acc:NP_001069226]	100	100	100	NaN	100	75	100	NaN
Chr1:116822601-116822700	1	116822601	116822700	ENSBTAG00000043899	ENSBTAG00000043899	No description	42.8571	100	100	NaN	100	NaN	100	100
Chr1:116822801-116822900	1	116822801	116822900	ENSBTAG00000043899	ENSBTAG00000043899	No description	100	100	100	NaN	100	NaN	100	100
Chr1:116822901-116823000	1	116822901	116823000	ENSBTAG00000043899	ENSBTAG00000043899	No description	100	100	100	NaN	100	NaN	100	100
Chr1:116823001-116823100	1	116823001	116823100	ENSBTAG00000043899	ENSBTAG00000043899	No description	100	100	100	NaN	85.7143	NaN	100	100
Chr1:116881601-116881700	1	116881601	116881700	SUCNR1	ENSBTAG00000019670	succinate receptor 1 [Source:HGNC Symbol;Acc:4542]	100	100	100	100	100	100	100	100
Chr1:116973301-116973400	1	116973301	116973400	AADAC	ENSBTAG00000011569	arylacetamide deacetylase [Source:RefSeq peptide;Acc:NP_001069259]	100	80.2469	89.4737	NaN	100	92.5926	100	97.1264
Chr1:116973401-116973500	1	116973401	116973500	AADAC	ENSBTAG00000011569	arylacetamide deacetylase [Source:RefSeq peptide;Acc:NP_001069259]	97.0588	100	74.1452	NaN	95.3704	94.4444	99.3421	100
Chr1:116973501-116973600	1	116973501	116973600	AADAC	ENSBTAG00000011569	arylacetamide deacetylase [Source:RefSeq peptide;Acc:NP_001069259]	100	100	100	NaN	100	NaN	96.4286	100
Chr1:117140801-117140900	1	117140801	117140900	LOC528748	ENSBTAG00000013378	No description	100	100	95.2381	100	100	100	NaN	75
Chr1:117836401-117836500	1	117836401	117836500	MED12L	ENSBTAG00000021703	mediator complex subunit 12-like [Source:HGNC Symbol;Acc:16050]	100	100	NaN	100	100	100	100	100
Chr1:117836501-117836600	1	117836501	117836600	MED12L	ENSBTAG00000021703	mediator complex subunit 12-like [Source:HGNC Symbol;Acc:16050]	63.4615	85.4167	100	100	93.75	66.6667	100	100
Chr1:117837001-117837100	1	117837001	117837100	MED12L	ENSBTAG00000021703	mediator complex subunit 12-like [Source:HGNC Symbol;Acc:16050]	100	100	100	NaN	NaN	100	100	100
Chr1:117837201-117837300	1	117837201	117837300	MED12L	ENSBTAG00000021703	mediator complex subunit 12-like [Source:HGNC Symbol;Acc:16050]	100	100	100	100	100	98.8095	97.6191	100
Chr1:117837301-117837400	1	117837301	117837400	MED12L	ENSBTAG00000021703	mediator complex subunit 12-like [Source:HGNC Symbol;Acc:16050]	100	99.6528	92.3077	NaN	100	98.3333	98.718	100
Chr1:118318301-118318400	1	118318301	118318400	SIAH2	ENSBTAG00000023445	PREDICTED: Bos taurus E3 ubiquitin-protein ligase SIAH2-like (LOC785659), miscRNA, [Source:RefSeq DNA;Acc:XR_084626]	100	75	NaN	100	100	100	85.7143	100
Chr1:118319701-118319800	1	118319701	118319800	SIAH2	ENSBTAG00000023445	PREDICTED: Bos taurus E3 ubiquitin-protein ligase SIAH2-like (LOC785659), miscRNA, [Source:RefSeq DNA;Acc:XR_084626]	100	100	NaN	100	100	100	100	NaN
Chr1:118319801-118319900	1	118319801	118319900	SIAH2	ENSBTAG00000023445	PREDICTED: Bos taurus E3 ubiquitin-protein ligase SIAH2-like (LOC785659), miscRNA, [Source:RefSeq DNA;Acc:XR_084626]	100	100	NaN	100	100	100	100	100
Chr1:118320001-118320100	1	118320001	118320100	SIAH2	ENSBTAG00000023445	PREDICTED: Bos taurus E3 ubiquitin-protein ligase SIAH2-like (LOC785659), miscRNA, [Source:RefSeq DNA;Acc:XR_084626]	100	NaN	81.8182	100	100	100	100	100
Chr1:118444801-118444900	1	118444801	118444900	SELT	ENSBTAG00000031435	selenoprotein T precursor [Source:RefSeq peptide;Acc:NP_001096573]	100	100	100	NaN	100	100	NaN	100
Chr1:118444901-118445000	1	118444901	118445000	SELT	ENSBTAG00000031435	selenoprotein T precursor [Source:RefSeq peptide;Acc:NP_001096573]	100	100	100	NaN	100	21.4286	100	100
Chr1:118493801-118493900	1	118493801	118493900	F1MBF0_BOVIN	ENSBTAG00000009106	eukaryotic translation initiation factor 2A [Source:RefSeq peptide;Acc:NP_001095753]	100	99.2647	100	NaN	100	100	99.4048	99.7584
Chr1:118493901-118494000	1	118493901	118494000	F1MBF0_BOVIN	ENSBTAG00000009106	eukaryotic translation initiation factor 2A [Source:RefSeq peptide;Acc:NP_001095753]	100	100	95.4545	NaN	98.1567	100	94.1713	99.3333
Chr1:118526101-118526200	1	118526101	118526200	F1MBF0_BOVIN	ENSBTAG00000009106	eukaryotic translation initiation factor 2A [Source:RefSeq peptide;Acc:NP_001095753]	100	100	100	100	NaN	100	100	100
Chr1:118526201-118526300	1	118526201	118526300	F1MBF0_BOVIN	ENSBTAG00000009106	eukaryotic translation initiation factor 2A [Source:RefSeq peptide;Acc:NP_001095753]	100	100	100	100	NaN	76.9231	93.5897	93.5897
Chr1:118526301-118526400	1	118526301	118526400	F1MBF0_BOVIN	ENSBTAG00000009106	eukaryotic translation initiation factor 2A [Source:RefSeq peptide;Acc:NP_001095753]	86.4006	96.3158	78.3333	100	100	100	89.4737	95.7293
Chr1:118526501-118526600	1	118526501	118526600	F1MBF0_BOVIN	ENSBTAG00000009106	eukaryotic translation initiation factor 2A [Source:RefSeq peptide;Acc:NP_001095753]	100	94.9074	93.1818	78.6667	96.6667	100	98.6671	97.1869
Chr1:118526601-118526700	1	118526601	118526700	F1MBF0_BOVIN	ENSBTAG00000009106	eukaryotic translation initiation factor 2A [Source:RefSeq peptide;Acc:NP_001095753]	100	100	62.4053	100	83.3333	100	92.5837	93.5098
Chr1:119759801-119759900	1	119759801	119759900	Q0VCX3_BOVIN	ENSBTAG00000015163	transmembrane 4 L6 family member 1 [Source:RefSeq peptide;Acc:NP_001069448]	100	NaN	100	100	100	100	100	97.3214
Chr1:119760701-119760800	1	119760701	119760800	Q0VCX3_BOVIN	ENSBTAG00000015163	transmembrane 4 L6 family member 1 [Source:RefSeq peptide;Acc:NP_001069448]	100	100	100	NaN	100	100	100	100
Chr1:119942601-119942700	1	119942601	119942700	E1BPH4_BOVIN	ENSBTAG00000002395	Uncharacterized protein [Source:UniProtKB/TrEMBL;Acc:E1BPH4]	100	100	79.1667	100	100	100	76.4706	86.3636
Chr1:119942701-119942800	1	119942701	119942800	E1BPH4_BOVIN	ENSBTAG00000002395	Uncharacterized protein [Source:UniProtKB/TrEMBL;Acc:E1BPH4]	98.8506	100	100	100	100	75	96.9697	100
Chr1:119942801-119942900	1	119942801	119942900	E1BPH4_BOVIN	ENSBTAG00000002395	Uncharacterized protein [Source:UniProtKB/TrEMBL;Acc:E1BPH4]	100	100	100	76.4706	90.2778	100	98.8095	100
Chr1:120089701-120089800	1	120089701	120089800	Q29RN2_BOVIN	ENSBTAG00000001721	glycogenin-1 [Source:RefSeq peptide;Acc:NP_001039332]	100	100	86.6667	NaN	98.5507	100	100	98.5507
Chr1:120235301-120235400	1	120235301	120235400	E1BK06_BOVIN	ENSBTAG00000015008	Uncharacterized protein [Source:UniProtKB/TrEMBL;Acc:E1BK06]	96.4286	0	100	100	100	100	100	100
Chr1:120235601-120235700	1	120235601	120235700	E1BK06_BOVIN	ENSBTAG00000015008	Uncharacterized protein [Source:UniProtKB/TrEMBL;Acc:E1BK06]	100	97.0588	96.875	100	100	100	100	100
Chr1:120235701-120235800	1	120235701	120235800	E1BK06_BOVIN	ENSBTAG00000015008	Uncharacterized protein [Source:UniProtKB/TrEMBL;Acc:E1BK06]	100	100	100	100	100	100	100	100
Chr1:120277601-120277700	1	120277601	120277700	CBPB1_BOVIN	ENSBTAG00000000456	Carboxypeptidase B [Source:UniProtKB/Swiss-Prot;Acc:P00732]	100	100	100	100	99.7222	100	93.3333	100
Chr1:120277701-120277800	1	120277701	120277800	CBPB1_BOVIN	ENSBTAG00000000456	Carboxypeptidase B [Source:UniProtKB/Swiss-Prot;Acc:P00732]	82.5252	100	84.1209	100	95.9184	96.3636	80.3474	100
Chr1:120277801-120277900	1	120277801	120277900	CBPB1_BOVIN	ENSBTAG00000000456	Carboxypeptidase B [Source:UniProtKB/Swiss-Prot;Acc:P00732]	100	100	100	93.8272	100	100	100	100
Chr1:120401801-120401900	1	120401801	120401900	AGTR1_BOVIN	ENSBTAG00000045633	Type-1 angiotensin II receptor [Source:UniProtKB/Swiss-Prot;Acc:P25104]	77.2727	100	100	NaN	66.6667	NaN	100	100
Chr1:120401901-120402000	1	120401901	120402000	AGTR1_BOVIN	ENSBTAG00000045633	Type-1 angiotensin II receptor [Source:UniProtKB/Swiss-Prot;Acc:P25104]	100	100	100	NaN	100	100	NaN	100
Chr1:120402501-120402600	1	120402501	120402600	AGTR1_BOVIN	ENSBTAG00000045633	Type-1 angiotensin II receptor [Source:UniProtKB/Swiss-Prot;Acc:P25104]	100	100	100	NaN	NaN	100	100	100
Chr1:126870401-126870500	1	126870401	126870500	CHST2	ENSBTAG00000011584	carbohydrate sulfotransferase 2 [Source:RefSeq peptide;Acc:NP_001107241]	100	100	100	100	100	100	88.8889	NaN
Chr1:127230901-127231000	1	127230901	127231000	F1MKP1_BOVIN	ENSBTAG00000016026	procollagen C-endopeptidase enhancer 2 [Source:RefSeq peptide;Acc:NP_001069097]	100	100	66.6667	NaN	100	100	NaN	100
Chr1:127231001-127231100	1	127231001	127231100	F1MKP1_BOVIN	ENSBTAG00000016026	procollagen C-endopeptidase enhancer 2 [Source:RefSeq peptide;Acc:NP_001069097]	100	66.6667	100	100	100	100	NaN	100
Chr1:127816401-127816500	1	127816401	127816500	GK5	ENSBTAG00000018138	putative glycerol kinase 5 [Source:RefSeq peptide;Acc:NP_001030550]	NaN	100	100	100	100	100	100	91.6667
Chr1:128027301-128027400	1	128027301	128027400	Q32KX6_BOVIN	ENSBTAG00000006222	transcription factor Dp-2 [Source:RefSeq peptide;Acc:NP_001068709]	76.5625	100	100	100	91.2281	100	95	80.7692
Chr1:128028301-128028400	1	128028301	128028400	Q32KX6_BOVIN	ENSBTAG00000006222	transcription factor Dp-2 [Source:RefSeq peptide;Acc:NP_001068709]	98.9899	100	100	98.0769	95.8333	75	91.6667	100
Chr1:128028401-128028500	1	128028401	128028500	Q32KX6_BOVIN	ENSBTAG00000006222	transcription factor Dp-2 [Source:RefSeq peptide;Acc:NP_001068709]	95.8333	100	100	100	100	NaN	94.4444	100
Chr1:128028501-128028600	1	128028501	128028600	Q32KX6_BOVIN	ENSBTAG00000006222	transcription factor Dp-2 [Source:RefSeq peptide;Acc:NP_001068709]	100	100	100	NaN	100	100	100	100
Chr1:128036701-128036800	1	128036701	128036800	LOC511302	ENSBTAG00000019007	No description	98.0769	100	100	NaN	100	100	100	100
Chr1:128037201-128037300	1	128037201	128037300	LOC511302	ENSBTAG00000019007	No description	68.1818	NaN	100	100	100	72.4138	NaN	100
Chr1:128037401-128037500	1	128037401	128037500	LOC511302	ENSBTAG00000019007	No description	100	100	100	NaN	100	100	100	100
Chr1:128037501-128037600	1	128037501	128037600	LOC511302	ENSBTAG00000019007	No description	100	NaN	100	100	NaN	100	100	0
Chr1:128049201-128049300	1	128049201	128049300	AT1B3_BOVIN	ENSBTAG00000014140	Sodium/potassium-transporting ATPase subunit beta-3 [Source:UniProtKB/Swiss-Prot;Acc:Q3T0C6]	100	100	77.7778	NaN	100	94.2105	100	100
Chr1:128049301-128049400	1	128049301	128049400	AT1B3_BOVIN	ENSBTAG00000014140	Sodium/potassium-transporting ATPase subunit beta-3 [Source:UniProtKB/Swiss-Prot;Acc:Q3T0C6]	100	100	100	NaN	100	100	88.8889	100
Chr1:128144401-128144500	1	128144401	128144500	F1MH44_BOVIN	ENSBTAG00000021886	G protein-coupled receptor kinase 7 precursor [Source:RefSeq peptide;Acc:NP_776757]	NaN	54.8387	100	100	100	94.7369	100	100
Chr1:128144501-128144600	1	128144501	128144600	F1MH44_BOVIN	ENSBTAG00000021886	G protein-coupled receptor kinase 7 precursor [Source:RefSeq peptide;Acc:NP_776757]	100	94.2387	100	100	100	97.1081	95.2788	95.4955
Chr1:128144601-128144700	1	128144601	128144700	F1MH44_BOVIN	ENSBTAG00000021886	G protein-coupled receptor kinase 7 precursor [Source:RefSeq peptide;Acc:NP_776757]	NaN	100	100	100	100	98.9691	100	100
Chr1:128208201-128208300	1	128208201	128208300	ENSBTAG00000044773	ENSBTAG00000044773	No description	66.6667	100	100	97.3333	100	100	94.4445	100
Chr1:128208301-128208400	1	128208301	128208400	ENSBTAG00000044773	ENSBTAG00000044773	No description	100	96.7078	100	100	75	90	94.0032	99.0476
Chr1:128208501-128208600	1	128208501	128208600	ENSBTAG00000044773	ENSBTAG00000044773	No description	100	100	100	98.1482	NaN	100	100	100
Chr1:128208601-128208700	1	128208601	128208700	ENSBTAG00000044773	ENSBTAG00000044773	No description	100	100	100	100	NaN	100	95.4545	100
Chr1:128249001-128249100	1	128249001	128249100	ENSBTAG00000045597	ENSBTAG00000045597	No description	100	100	100	100	100	100	100	100
Chr1:128343301-128343400	1	128343301	128343400	RASA2	ENSBTAG00000015413	No description	100	100	92.8572	NaN	100	98.1482	93.75	100
Chr1:128343401-128343500	1	128343401	128343500	RASA2	ENSBTAG00000015413	No description	100	90.4762	100	NaN	NaN	100	100	100
Chr1:128343501-128343600	1	128343501	128343600	RASA2	ENSBTAG00000015413	No description	100	100	100	NaN	100	80	100	52.9412
Chr1:128344701-128344800	1	128344701	128344800	RASA2	ENSBTAG00000015413	No description	100	95	100	100	100	100	100	100
Chr1:128344801-128344900	1	128344801	128344900	RASA2	ENSBTAG00000015413	No description	92.2222	91.453	NaN	95	98.6111	100	95.1389	100
Chr1:128344901-128345000	1	128344901	128345000	RASA2	ENSBTAG00000015413	No description	100	100	NaN	100	100	100	100	100
Chr1:130776901-130777000	1	130776901	130777000	LOC100335821	ENSBTAG00000014843	coatomer subunit beta' [Source:RefSeq peptide;Acc:NP_776706]	100	100	100	NaN	94.1176	100	100	100
Chr1:130777901-130778000	1	130777901	130778000	LOC100335821	ENSBTAG00000014843	coatomer subunit beta' [Source:RefSeq peptide;Acc:NP_776706]	100	100	66.6667	NaN	50	100	100	100
Chr1:131091901-131092000	1	131091901	131092000	LOC616668	ENSBTAG00000046040	No description	NaN	100	100	100	100	NaN	78.5714	100
Chr1:131765701-131765800	1	131765701	131765800	A5D7L6_BOVIN	ENSBTAG00000001497	ras-related protein M-Ras [Source:RefSeq peptide;Acc:NP_001091587]	100	100	100	100	100	100	100	NaN
Chr1:133222901-133223000	1	133222901	133223000	ENSBTAG00000043591	ENSBTAG00000043591	No description	100	100	100	NaN	100	NaN	100	85.0575
Chr1:133267901-133268000	1	133267901	133268000	A6QNP0_BOVIN	ENSBTAG00000008299	interleukin-20 receptor subunit beta [Source:RefSeq peptide;Acc:NP_001095645]	100	100	100	NaN	100	100	100	NaN
Chr1:133399801-133399900	1	133399801	133399900	Q17QG0_BOVIN	ENSBTAG00000003833	transmembrane protein 22 [Source:RefSeq peptide;Acc:NP_001068992]	100	NaN	78.5714	100	100	70.5882	100	88.6364
Chr1:135190701-135190800	1	135190701	135190800	EPHB1	ENSBTAG00000015377	No description	100	100	100	100	NaN	100	100	100
Chr1:135190801-135190900	1	135190801	135190900	EPHB1	ENSBTAG00000015377	No description	100	100	98.0392	100	NaN	100	88.7973	100
Chr1:135871201-135871300	1	135871201	135871300	E1BDP9_BOVIN	ENSBTAG00000007014	Uncharacterized protein [Source:UniProtKB/TrEMBL;Acc:E1BDP9]	100	NaN	66.6667	100	100	98.8636	79.1667	93.6508
Chr1:136293001-136293100	1	136293001	136293100	F1MGI6_BOVIN	ENSBTAG00000016999	Uncharacterized protein [Source:UniProtKB/TrEMBL;Acc:F1MGI6]	100	100	100	NaN	NaN	100	100	100
Chr1:136630901-136631000	1	136630901	136631000	RAB6B_BOVIN	ENSBTAG00000000905	Ras-related protein Rab-6B [Source:UniProtKB/Swiss-Prot;Acc:A6QR46]	NaN	100	90.625	100	100	100	100	100
Chr1:136635701-136635800	1	136635701	136635800	SRPRB	ENSBTAG00000044075	signal recognition particle receptor, B subunit [Source:HGNC Symbol;Acc:24085]	100	100	100	NaN	98.0769	NaN	91.6667	100
Chr1:136636001-136636100	1	136636001	136636100	SRPRB	ENSBTAG00000044075	signal recognition particle receptor, B subunit [Source:HGNC Symbol;Acc:24085]	50	NaN	66.6667	100	66.6667	NaN	66.6667	81.9444
Chr1:136904101-136904200	1	136904101	136904200	TOPBP1	ENSBTAG00000000526	No description	100	100	100	100	100	72.3404	100	100
Chr1:136904201-136904300	1	136904201	136904300	TOPBP1	ENSBTAG00000000526	No description	100	100	100	0	100	100	100	100
Chr1:136904301-136904400	1	136904301	136904400	TOPBP1	ENSBTAG00000000526	No description	100	100	93.6508	75	75	100	85.7143	77.7778
Chr1:138068301-138068400	1	138068301	138068400	ACAD11	ENSBTAG00000031010	acyl-CoA dehydrogenase family member 11 [Source:RefSeq peptide;Acc:NP_001069361]	NaN	100	100	100	100	100	100	100
Chr1:138068401-138068500	1	138068401	138068500	ACAD11	ENSBTAG00000031010	acyl-CoA dehydrogenase family member 11 [Source:RefSeq peptide;Acc:NP_001069361]	100	100	98.1818	NaN	100	100	97.7778	97.8571
Chr1:138068501-138068600	1	138068501	138068600	ACAD11	ENSBTAG00000031010	acyl-CoA dehydrogenase family member 11 [Source:RefSeq peptide;Acc:NP_001069361]	100	100	98.6667	NaN	100	98.0392	100	97.5
Chr1:140350401-140350500	1	140350401	140350500	E1BIE0_BOVIN	ENSBTAG00000007462	Uncharacterized protein [Source:UniProtKB/TrEMBL;Acc:E1BIE0]	100	100	100	NaN	100	NaN	100	100
Chr1:140577701-140577800	1	140577701	140577800	ENSBTAG00000046620	ENSBTAG00000046620	No description	100	65.2778	100	100	100	100	97.8378	100
Chr1:140577801-140577900	1	140577801	140577900	ENSBTAG00000046620	ENSBTAG00000046620	No description	60.6061	100	100	100	75.7576	50	100	100
Chr1:140725601-140725700	1	140725601	140725700	PSMG1_BOVIN	ENSBTAG00000013600	Proteasome assembly chaperone 1 [Source:UniProtKB/Swiss-Prot;Acc:Q0P5F2]	75	100	100	NaN	68.421	85.7143	80	100
Chr1:140725801-140725900	1	140725801	140725900	PSMG1_BOVIN	ENSBTAG00000013600	Proteasome assembly chaperone 1 [Source:UniProtKB/Swiss-Prot;Acc:Q0P5F2]	100	100	66.6667	NaN	100	100	NaN	100
Chr1:140959101-140959200	1	140959101	140959200	WRB_BOVIN	ENSBTAG00000013629	Tryptophan-rich protein [Source:UniProtKB/Swiss-Prot;Acc:Q3SZ26]	100	94.1176	100	100	92.5	NaN	100	100
Chr1:140959201-140959300	1	140959201	140959300	WRB_BOVIN	ENSBTAG00000013629	Tryptophan-rich protein [Source:UniProtKB/Swiss-Prot;Acc:Q3SZ26]	89.0625	63.4921	85.5556	100	84.2857	66.6667	98.1482	93.6877
Chr1:140959301-140959400	1	140959301	140959400	WRB_BOVIN	ENSBTAG00000013629	Tryptophan-rich protein [Source:UniProtKB/Swiss-Prot;Acc:Q3SZ26]	100	100	100	NaN	100	100	NaN	100
Chr1:140969601-140969700	1	140969601	140969700	LCA5L_BOVIN	ENSBTAG00000030993	Lebercilin-like protein [Source:UniProtKB/Swiss-Prot;Acc:A7E3D8]	87.6923	100	NaN	100	80	NaN	80	100
Chr1:140969701-140969800	1	140969701	140969800	LCA5L_BOVIN	ENSBTAG00000030993	Lebercilin-like protein [Source:UniProtKB/Swiss-Prot;Acc:A7E3D8]	100	100	NaN	100	100	100	100	100
Chr1:141101101-141101200	1	141101101	141101200	F1MRQ7_BOVIN	ENSBTAG00000007068	Uncharacterized protein [Source:UniProtKB/TrEMBL;Acc:F1MRQ7]	100	72.7273	100	NaN	100	100	75	100
Chr1:141101301-141101400	1	141101301	141101400	F1MRQ7_BOVIN	ENSBTAG00000007068	Uncharacterized protein [Source:UniProtKB/TrEMBL;Acc:F1MRQ7]	100	100	100	100	100	100	100	100
Chr1:143204901-143205000	1	143204901	143205000	MX1_BOVIN	ENSBTAG00000030913	Interferon-induced GTP-binding protein Mx1Interferon-induced GTP-binding protein Mx1, N-terminally processed [Source:UniProtKB/Swiss-Prot;Acc:P79135]	100	100	100	NaN	84.8485	NaN	80	100
Chr1:143205001-143205100	1	143205001	143205100	MX1_BOVIN	ENSBTAG00000030913	Interferon-induced GTP-binding protein Mx1Interferon-induced GTP-binding protein Mx1, N-terminally processed [Source:UniProtKB/Swiss-Prot;Acc:P79135]	100	100	100	NaN	100	100	92.8571	100
Chr1:143205101-143205200	1	143205101	143205200	MX1_BOVIN	ENSBTAG00000030913	Interferon-induced GTP-binding protein Mx1Interferon-induced GTP-binding protein Mx1, N-terminally processed [Source:UniProtKB/Swiss-Prot;Acc:P79135]	76.6667	100	100	NaN	100	100	100	100
Chr1:143209601-143209700	1	143209601	143209700	A2VDV7_BOVIN	ENSBTAG00000009132	transmembrane protease serine 2 [Source:RefSeq peptide;Acc:NP_001075054]	100	100	89.5798	100	92.9825	100	87.3043	95.7265
Chr1:143209701-143209800	1	143209701	143209800	A2VDV7_BOVIN	ENSBTAG00000009132	transmembrane protease serine 2 [Source:RefSeq peptide;Acc:NP_001075054]	100	100	100	NaN	100	100	93.8047	99.6377
Chr1:143210801-143210900	1	143210801	143210900	A2VDV7_BOVIN	ENSBTAG00000009132	transmembrane protease serine 2 [Source:RefSeq peptide;Acc:NP_001075054]	NaN	78.4314	100	100	100	100	100	NaN
Chr1:143211001-143211100	1	143211001	143211100	A2VDV7_BOVIN	ENSBTAG00000009132	transmembrane protease serine 2 [Source:RefSeq peptide;Acc:NP_001075054]	100	100	100	100	100	100	98.0392	100
Chr1:143211101-143211200	1	143211101	143211200	A2VDV7_BOVIN	ENSBTAG00000009132	transmembrane protease serine 2 [Source:RefSeq peptide;Acc:NP_001075054]	100	99.3507	97.0588	100	94.6093	100	98.8095	100
Chr1:143211201-143211300	1	143211201	143211300	A2VDV7_BOVIN	ENSBTAG00000009132	transmembrane protease serine 2 [Source:RefSeq peptide;Acc:NP_001075054]	100	77.7778	97.0588	100	96.2963	90.1316	96.6667	95
Chr1:143567401-143567500	1	143567401	143567500	PRDM15	ENSBTAG00000021253	No description	NaN	100	100	100	100	100	97.6191	100
Chr1:143568301-143568400	1	143568301	143568400	PRDM15	ENSBTAG00000021253	No description	100	100	100	94.1176	100	100	94.7398	100
Chr1:143568401-143568500	1	143568401	143568500	PRDM15	ENSBTAG00000021253	No description	100	100	75.4141	60	95.991	100	90.9087	87.9255
Chr1:143568501-143568600	1	143568501	143568600	PRDM15	ENSBTAG00000021253	No description	100	83.3333	0	100	92.8572	NaN	95.8333	84.375
Chr1:143568601-143568700	1	143568601	143568700	PRDM15	ENSBTAG00000021253	No description	0	15	0	0	0	0	45.9559	0
Chr1:143644501-143644600	1	143644501	143644600	F1MZ05_BOVIN	ENSBTAG00000021259	Uncharacterized protein [Source:UniProtKB/TrEMBL;Acc:F1MZ05]	NaN	100	100	0	NaN	50	100	100
Chr1:143644701-143644800	1	143644701	143644800	F1MZ05_BOVIN	ENSBTAG00000021259	Uncharacterized protein [Source:UniProtKB/TrEMBL;Acc:F1MZ05]	100	100	100	100	100	100	100	100
Chr1:143644901-143645000	1	143644901	143645000	F1MZ05_BOVIN	ENSBTAG00000021259	Uncharacterized protein [Source:UniProtKB/TrEMBL;Acc:F1MZ05]	NaN	100	100	100	100	100	100	100
Chr1:144055201-144055300	1	144055201	144055300	E1BDU6_BOVIN	ENSBTAG00000021272	Uncharacterized protein [Source:UniProtKB/TrEMBL;Acc:E1BDU6]	100	80	100	100	100	75	100	NaN
Chr1:144055301-144055400	1	144055301	144055400	E1BDU6_BOVIN	ENSBTAG00000021272	Uncharacterized protein [Source:UniProtKB/TrEMBL;Acc:E1BDU6]	100	100	100	85.7143	100	95.4545	NaN	97.2222
Chr1:144065701-144065800	1	144065701	144065800	TFF3	ENSBTAG00000021276	trefoil factor 3 [Source:RefSeq peptide;Acc:NP_001107981]	NaN	100	100	100	88.5714	100	93.4773	99.6296
Chr1:144065801-144065900	1	144065801	144065900	TFF3	ENSBTAG00000021276	trefoil factor 3 [Source:RefSeq peptide;Acc:NP_001107981]	NaN	100	100	100	85.7143	100	100	100
Chr1:144065901-144066000	1	144065901	144066000	TFF3	ENSBTAG00000021276	trefoil factor 3 [Source:RefSeq peptide;Acc:NP_001107981]	NaN	100	100	100	100	100	100	86.6667
Chr1:144174801-144174900	1	144174801	144174900	A4FUH6_BOVIN	ENSBTAG00000030814	trefoil factor 2 [Source:RefSeq peptide;Acc:NP_001076990]	100	100	100	100	50	NaN	100	100
Chr1:144175001-144175100	1	144175001	144175100	A4FUH6_BOVIN	ENSBTAG00000030814	trefoil factor 2 [Source:RefSeq peptide;Acc:NP_001076990]	100	100	100	66.6667	100	NaN	100	84.5238
Chr1:144175101-144175200	1	144175101	144175200	A4FUH6_BOVIN	ENSBTAG00000030814	trefoil factor 2 [Source:RefSeq peptide;Acc:NP_001076990]	70	100	100	NaN	100	100	100	100
Chr1:144175401-144175500	1	144175401	144175500	A4FUH6_BOVIN	ENSBTAG00000030814	trefoil factor 2 [Source:RefSeq peptide;Acc:NP_001076990]	100	100	100	NaN	100	100	NaN	100
Chr1:144438301-144438400	1	144438301	144438400	E1B9Q0_BOVIN	ENSBTAG00000021286	Uncharacterized protein [Source:UniProtKB/TrEMBL;Acc:E1B9Q0]	100	50	87.1732	50	98.1818	100	100	100
Chr1:144438401-144438500	1	144438401	144438500	E1B9Q0_BOVIN	ENSBTAG00000021286	Uncharacterized protein [Source:UniProtKB/TrEMBL;Acc:E1B9Q0]	100	75	100	100	85.7143	100	100	100
Chr1:144607901-144608000	1	144607901	144608000	ENSBTAG00000046859	ENSBTAG00000046859	No description	100	NaN	100	100	92	NaN	100	98.75
Chr1:144608401-144608500	1	144608401	144608500	ENSBTAG00000046859	ENSBTAG00000046859	No description	NaN	100	100	100	100	NaN	100	100
Chr1:144655201-144655300	1	144655201	144655300	WDR4_BOVIN	ENSBTAG00000021490	tRNA (guanine-N(7)-)-methyltransferase subunit WDR4 [Source:UniProtKB/Swiss-Prot;Acc:A7E3S5]	100	NaN	100	100	100	NaN	100	100
Chr1:144655301-144655400	1	144655301	144655400	WDR4_BOVIN	ENSBTAG00000021490	tRNA (guanine-N(7)-)-methyltransferase subunit WDR4 [Source:UniProtKB/Swiss-Prot;Acc:A7E3S5]	100	100	NaN	100	100	100	100	100
Chr1:144655401-144655500	1	144655401	144655500	WDR4_BOVIN	ENSBTAG00000021490	tRNA (guanine-N(7)-)-methyltransferase subunit WDR4 [Source:UniProtKB/Swiss-Prot;Acc:A7E3S5]	100	96.6667	76.6641	100	97.6951	100	95.098	96.0292
Chr1:144655601-144655700	1	144655601	144655700	WDR4_BOVIN	ENSBTAG00000021490	tRNA (guanine-N(7)-)-methyltransferase subunit WDR4 [Source:UniProtKB/Swiss-Prot;Acc:A7E3S5]	100	100	100	NaN	100	100	100	50
Chr1:144655701-144655800	1	144655701	144655800	WDR4_BOVIN	ENSBTAG00000021490	tRNA (guanine-N(7)-)-methyltransferase subunit WDR4 [Source:UniProtKB/Swiss-Prot;Acc:A7E3S5]	NaN	100	100	65	95.4416	100	NaN	100
Chr1:144656401-144656500	1	144656401	144656500	WDR4_BOVIN	ENSBTAG00000021490	tRNA (guanine-N(7)-)-methyltransferase subunit WDR4 [Source:UniProtKB/Swiss-Prot;Acc:A7E3S5]	NaN	100	100	100	100	100	NaN	100
Chr1:144656501-144656600	1	144656501	144656600	WDR4_BOVIN	ENSBTAG00000021490	tRNA (guanine-N(7)-)-methyltransferase subunit WDR4 [Source:UniProtKB/Swiss-Prot;Acc:A7E3S5]	NaN	100	100	100	100	80	100	100
Chr1:144656601-144656700	1	144656601	144656700	WDR4_BOVIN	ENSBTAG00000021490	tRNA (guanine-N(7)-)-methyltransferase subunit WDR4 [Source:UniProtKB/Swiss-Prot;Acc:A7E3S5]	93.1624	100	100	NaN	93.9394	100	100	100
Chr1:144701901-144702000	1	144701901	144702000	NDUV3_BOVIN	ENSBTAG00000021491	NADH dehydrogenase [ubiquinone] flavoprotein 3, mitochondrial [Source:UniProtKB/Swiss-Prot;Acc:P25712]	100	NaN	97.5	100	100	NaN	100	66.6667
Chr1:144703601-144703700	1	144703601	144703700	NDUV3_BOVIN	ENSBTAG00000021491	NADH dehydrogenase [ubiquinone] flavoprotein 3, mitochondrial [Source:UniProtKB/Swiss-Prot;Acc:P25712]	100	100	100	100	100	100	90	100
Chr1:144773501-144773600	1	144773501	144773600	PKNX1_BOVIN	ENSBTAG00000014153	Homeobox protein PKNOX1 [Source:UniProtKB/Swiss-Prot;Acc:Q2HJ84]	100	NaN	100	100	100	NaN	90.9091	95.9677
Chr1:144773601-144773700	1	144773601	144773700	PKNX1_BOVIN	ENSBTAG00000014153	Homeobox protein PKNOX1 [Source:UniProtKB/Swiss-Prot;Acc:Q2HJ84]	100	NaN	100	100	100	NaN	100	100
Chr1:144788801-144788900	1	144788801	144788900	F1MEW4_BOVIN	ENSBTAG00000000160	cystathionine beta-synthase [Source:RefSeq peptide;Acc:NP_001095470]	50	100	100	NaN	NaN	100	100	100
Chr1:144789001-144789100	1	144789001	144789100	F1MEW4_BOVIN	ENSBTAG00000000160	cystathionine beta-synthase [Source:RefSeq peptide;Acc:NP_001095470]	100	100	100	NaN	NaN	100	100	100
Chr1:144789701-144789800	1	144789701	144789800	F1MEW4_BOVIN	ENSBTAG00000000160	cystathionine beta-synthase [Source:RefSeq peptide;Acc:NP_001095470]	NaN	66.6667	100	100	100	100	100	100
Chr1:144789801-144789900	1	144789801	144789900	F1MEW4_BOVIN	ENSBTAG00000000160	cystathionine beta-synthase [Source:RefSeq peptide;Acc:NP_001095470]	100	50	NaN	100	100	NaN	90.7407	91.1111
Chr1:145556401-145556500	1	145556401	145556500	F1N0T4_BOVIN	ENSBTAG00000017486	Uncharacterized protein [Source:UniProtKB/TrEMBL;Acc:F1N0T4]	100	100	NaN	100	100	100	100	100
Chr1:145556601-145556700	1	145556601	145556700	F1N0T4_BOVIN	ENSBTAG00000017486	Uncharacterized protein [Source:UniProtKB/TrEMBL;Acc:F1N0T4]	100	100	NaN	100	100	100	100	99.3421
Chr1:145556701-145556800	1	145556701	145556800	F1N0T4_BOVIN	ENSBTAG00000017486	Uncharacterized protein [Source:UniProtKB/TrEMBL;Acc:F1N0T4]	100	75	NaN	90.6667	100	100	100	91.4286
Chr1:145595701-145595800	1	145595701	145595800	F1MXU9_BOVIN	ENSBTAG00000007818	Uncharacterized protein [Source:UniProtKB/TrEMBL;Acc:F1MPI4]	NaN	100	100	100	100	100	100	NaN
Chr1:145703001-145703100	1	145703001	145703100	DNMT3L	ENSBTAG00000014882	No description	100	NaN	100	100	100	NaN	100	100
Chr1:145703101-145703200	1	145703101	145703200	DNMT3L	ENSBTAG00000014882	No description	100	100	NaN	100	100	NaN	100	100
Chr1:145703201-145703300	1	145703201	145703300	DNMT3L	ENSBTAG00000014882	No description	NaN	100	100	100	100	NaN	100	100
Chr1:145869701-145869800	1	145869701	145869800	E1BFK7_BOVIN	ENSBTAG00000021901	Uncharacterized protein [Source:UniProtKB/TrEMBL;Acc:E1BFK7]	100	NaN	100	100	92.0635	100	100	100
Chr1:145869801-145869900	1	145869801	145869900	E1BFK7_BOVIN	ENSBTAG00000021901	Uncharacterized protein [Source:UniProtKB/TrEMBL;Acc:E1BFK7]	100	NaN	100	100	92.0635	100	92.2619	88.3721
Chr1:145869901-145870000	1	145869901	145870000	E1BFK7_BOVIN	ENSBTAG00000021901	Uncharacterized protein [Source:UniProtKB/TrEMBL;Acc:E1BFK7]	100	NaN	100	100	100	NaN	99.1111	100
Chr1:145887701-145887800	1	145887701	145887800	LRRC3_BOVIN	ENSBTAG00000017882	Leucine-rich repeat-containing protein 3 [Source:UniProtKB/Swiss-Prot;Acc:A6H793]	100	100	100	100	100	100	98.6111	100
Chr1:145887801-145887900	1	145887801	145887900	LRRC3_BOVIN	ENSBTAG00000017882	Leucine-rich repeat-containing protein 3 [Source:UniProtKB/Swiss-Prot;Acc:A6H793]	94.4715	100	100	83.2276	100	90	97.0124	100
Chr1:145888001-145888100	1	145888001	145888100	LRRC3_BOVIN	ENSBTAG00000017882	Leucine-rich repeat-containing protein 3 [Source:UniProtKB/Swiss-Prot;Acc:A6H793]	100	100	100	100	100	100	100	93.421
Chr1:145888101-145888200	1	145888101	145888200	LRRC3_BOVIN	ENSBTAG00000017882	Leucine-rich repeat-containing protein 3 [Source:UniProtKB/Swiss-Prot;Acc:A6H793]	100	100	100	100	100	100	100	100
Chr1:145888201-145888300	1	145888201	145888300	LRRC3_BOVIN	ENSBTAG00000017882	Leucine-rich repeat-containing protein 3 [Source:UniProtKB/Swiss-Prot;Acc:A6H793]	87.5	100	100	100	83.3333	100	100	96.4286
Chr1:145888301-145888400	1	145888301	145888400	LRRC3_BOVIN	ENSBTAG00000017882	Leucine-rich repeat-containing protein 3 [Source:UniProtKB/Swiss-Prot;Acc:A6H793]	100	100	100	100	100	100	100	97.3545
Chr1:146009001-146009100	1	146009001	146009100	E1BMJ4_BOVIN	ENSBTAG00000030862	Uncharacterized protein [Source:UniProtKB/TrEMBL;Acc:E1BMJ4]	100	100	100	100	100	100	100	100
Chr1:146009201-146009300	1	146009201	146009300	E1BMJ4_BOVIN	ENSBTAG00000030862	Uncharacterized protein [Source:UniProtKB/TrEMBL;Acc:E1BMJ4]	100	100	82.5	100	98.4375	100	75.3535	100
Chr1:146113501-146113600	1	146113501	146113600	UB2G2_BOVIN	ENSBTAG00000048090	Ubiquitin-conjugating enzyme E2 G2 [Source:UniProtKB/Swiss-Prot;Acc:Q17QG5]	64.2857	100	NaN	100	80	100	100	NaN
Chr1:146113701-146113800	1	146113701	146113800	UB2G2_BOVIN	ENSBTAG00000048090	Ubiquitin-conjugating enzyme E2 G2 [Source:UniProtKB/Swiss-Prot;Acc:Q17QG5]	100	85.7143	NaN	100	88.8889	100	97.1429	100
Chr1:146205801-146205900	1	146205801	146205900	SIK1	ENSBTAG00000011437	No description	100	100	NaN	100	100	81.1594	100	100
Chr1:146205901-146206000	1	146205901	146206000	SIK1	ENSBTAG00000011437	No description	100	100	NaN	100	100	100	100	100
Chr1:146206001-146206100	1	146206001	146206100	SIK1	ENSBTAG00000011437	No description	100	100	100	83.3333	100	NaN	100	100
Chr1:146462401-146462500	1	146462401	146462500	RRP1B	ENSBTAG00000017418	No description	100	100	100	NaN	100	100	NaN	100
Chr1:146462601-146462700	1	146462601	146462700	RRP1B	ENSBTAG00000017418	No description	100	100	NaN	100	57.6923	100	100	NaN
Chr1:146462701-146462800	1	146462701	146462800	RRP1B	ENSBTAG00000017418	No description	NaN	100	87.5	0	15.3846	NaN	100	100
Chr1:146463001-146463100	1	146463001	146463100	RRP1B	ENSBTAG00000017418	No description	100	100	100	75	99.0909	100	100	93.75
Chr1:146463201-146463300	1	146463201	146463300	RRP1B	ENSBTAG00000017418	No description	100	100	NaN	100	100	NaN	100	100
Chr1:146463301-146463400	1	146463301	146463400	RRP1B	ENSBTAG00000017418	No description	100	84.308	NaN	96.6667	100	NaN	100	99.2424
Chr1:146736401-146736500	1	146736401	146736500	Q1JPB7_BOVIN	ENSBTAG00000020456	1-acyl-sn-glycerol-3-phosphate acyltransferase gamma [Source:RefSeq peptide;Acc:NP_001033135]	100	100	100	NaN	100	100	97.9592	NaN
Chr1:146858101-146858200	1	146858101	146858200	E1BL00_BOVIN	ENSBTAG00000007105	Uncharacterized protein [Source:UniProtKB/TrEMBL;Acc:E1BL00]	100	100	100	100	51.2821	NaN	70.5882	100
Chr1:146858201-146858300	1	146858201	146858300	E1BL00_BOVIN	ENSBTAG00000007105	Uncharacterized protein [Source:UniProtKB/TrEMBL;Acc:E1BL00]	73.74	NaN	65.9864	59.7403	75	NaN	76.1905	54.1667
Chr1:146903701-146903800	1	146903701	146903800	ENSBTAG00000048134	ENSBTAG00000048134	No description	100	100	80	100	100	NaN	100	100
Chr1:147423701-147423800	1	147423701	147423800	E1BI98_BOVIN	ENSBTAG00000011802	collagen alpha-1(VI) chain [Source:RefSeq peptide;Acc:NP_001137337]	100	100	100	100	98.2222	100	98.3333	96.1066
Chr1:147423801-147423900	1	147423801	147423900	E1BI98_BOVIN	ENSBTAG00000011802	collagen alpha-1(VI) chain [Source:RefSeq peptide;Acc:NP_001137337]	100	100	NaN	100	100	75	100	100
Chr1:147425101-147425200	1	147425101	147425200	E1BI98_BOVIN	ENSBTAG00000011802	collagen alpha-1(VI) chain [Source:RefSeq peptide;Acc:NP_001137337]	66.6667	100	NaN	100	66.6667	NaN	80	75
Chr1:147425201-147425300	1	147425201	147425300	E1BI98_BOVIN	ENSBTAG00000011802	collagen alpha-1(VI) chain [Source:RefSeq peptide;Acc:NP_001137337]	NaN	100	100	100	100	100	100	100
Chr1:147425301-147425400	1	147425301	147425400	E1BI98_BOVIN	ENSBTAG00000011802	collagen alpha-1(VI) chain [Source:RefSeq peptide;Acc:NP_001137337]	100	100	100	NaN	66.6667	100	100	100
Chr1:147580701-147580800	1	147580701	147580800	FTCD	ENSBTAG00000020404	PREDICTED: Bos taurus formiminotransferase cyclodeaminase (FTCD), miscRNA, [Source:RefSeq DNA;Acc:XR_082688]	90.0794	100	97.5806	NaN	66.6667	100	100	100
Chr1:147580901-147581000	1	147580901	147581000	FTCD	ENSBTAG00000020404	PREDICTED: Bos taurus formiminotransferase cyclodeaminase (FTCD), miscRNA, [Source:RefSeq DNA;Acc:XR_082688]	100	NaN	92.5926	100	100	100	94.8718	92.8572
Chr1:147581001-147581100	1	147581001	147581100	FTCD	ENSBTAG00000020404	PREDICTED: Bos taurus formiminotransferase cyclodeaminase (FTCD), miscRNA, [Source:RefSeq DNA;Acc:XR_082688]	47.4359	100	87.5	NaN	99.3197	100	78.9474	100
Chr1:147581801-147581900	1	147581801	147581900	FTCD	ENSBTAG00000020404	PREDICTED: Bos taurus formiminotransferase cyclodeaminase (FTCD), miscRNA, [Source:RefSeq DNA;Acc:XR_082688]	50	NaN	100	100	100	NaN	50	100
Chr1:147581901-147582000	1	147581901	147582000	FTCD	ENSBTAG00000020404	PREDICTED: Bos taurus formiminotransferase cyclodeaminase (FTCD), miscRNA, [Source:RefSeq DNA;Acc:XR_082688]	100	NaN	100	100	100	NaN	69.2308	100
Chr1:147582001-147582100	1	147582001	147582100	FTCD	ENSBTAG00000020404	PREDICTED: Bos taurus formiminotransferase cyclodeaminase (FTCD), miscRNA, [Source:RefSeq DNA;Acc:XR_082688]	75	100	100	100	100	100	100	100
Chr1:147716001-147716100	1	147716001	147716100	E1BPJ8_BOVIN	ENSBTAG00000021984	Uncharacterized protein [Source:UniProtKB/TrEMBL;Acc:E1BPJ8]	100	100	92.4242	90.3846	100	NaN	100	100
Chr1:147716801-147716900	1	147716801	147716900	E1BPJ8_BOVIN	ENSBTAG00000021984	Uncharacterized protein [Source:UniProtKB/TrEMBL;Acc:E1BPJ8]	100	100	100	NaN	100	100	100	100
Chr1:148301201-148301300	1	148301201	148301300	F1MF67_BOVIN	ENSBTAG00000043957	Uncharacterized protein [Source:UniProtKB/TrEMBL;Acc:F1MF67]	100	100	100	NaN	100	100	100	100
Chr1:150023801-150023900	1	150023801	150023900	E1B906_BOVIN	ENSBTAG00000018682	Uncharacterized protein [Source:UniProtKB/TrEMBL;Acc:E1B906]	100	100	100	NaN	100	100	100	NaN
Chr1:150025001-150025100	1	150025001	150025100	E1B906_BOVIN	ENSBTAG00000018682	Uncharacterized protein [Source:UniProtKB/TrEMBL;Acc:E1B906]	100	66.6667	100	100	100	37.037	100	NaN
Chr1:150066301-150066400	1	150066301	150066400	CBR1	ENSBTAG00000023384	carbonyl reductase [Source:RefSeq peptide;Acc:NP_001029685]	100	100	75	NaN	100	100	NaN	100
Chr1:150066401-150066500	1	150066401	150066500	CBR1	ENSBTAG00000023384	carbonyl reductase [Source:RefSeq peptide;Acc:NP_001029685]	100	100	100	NaN	100	100	NaN	100
Chr1:150154101-150154200	1	150154101	150154200	Q0VC97_BOVIN	ENSBTAG00000018688	carbonyl reductase [Source:RefSeq peptide;Acc:NP_001069202]	93.421	94.2857	100	NaN	100	100	100	100
Chr1:150154201-150154300	1	150154201	150154300	Q0VC97_BOVIN	ENSBTAG00000018688	carbonyl reductase [Source:RefSeq peptide;Acc:NP_001069202]	100	100	100	NaN	100	100	100	100
Chr1:150154901-150155000	1	150154901	150155000	Q0VC97_BOVIN	ENSBTAG00000018688	carbonyl reductase [Source:RefSeq peptide;Acc:NP_001069202]	100	66.6667	91.6667	54.5455	100	100	100	100
Chr1:150155101-150155200	1	150155101	150155200	Q0VC97_BOVIN	ENSBTAG00000018688	carbonyl reductase [Source:RefSeq peptide;Acc:NP_001069202]	91.2698	100	NaN	100	NaN	100	74.8529	100
Chr1:150155201-150155300	1	150155201	150155300	Q0VC97_BOVIN	ENSBTAG00000018688	carbonyl reductase [Source:RefSeq peptide;Acc:NP_001069202]	100	100	100	100	100	92.8572	94.1176	86.1111
Chr1:150155301-150155400	1	150155301	150155400	Q0VC97_BOVIN	ENSBTAG00000018688	carbonyl reductase [Source:RefSeq peptide;Acc:NP_001069202]	100	100	100	97.1429	100	100	94.0426	96.9492
Chr1:150293801-150293900	1	150293801	150293900	E1BAK4_BOVIN	ENSBTAG00000014306	Uncharacterized protein [Source:UniProtKB/TrEMBL;Acc:E1BAK4]	95.9821	89.8604	82.9167	100	94.9495	100	100	100
Chr1:150293901-150294000	1	150293901	150294000	E1BAK4_BOVIN	ENSBTAG00000014306	Uncharacterized protein [Source:UniProtKB/TrEMBL;Acc:E1BAK4]	100	100	100	100	100	NaN	100	100
Chr1:150294001-150294100	1	150294001	150294100	E1BAK4_BOVIN	ENSBTAG00000014306	Uncharacterized protein [Source:UniProtKB/TrEMBL;Acc:E1BAK4]	NaN	100	66.6667	100	89.2857	100	100	100
Chr1:150294601-150294700	1	150294601	150294700	E1BAK4_BOVIN	ENSBTAG00000014306	Uncharacterized protein [Source:UniProtKB/TrEMBL;Acc:E1BAK4]	NaN	100	100	100	100	100	100	100
Chr1:150294701-150294800	1	150294701	150294800	E1BAK4_BOVIN	ENSBTAG00000014306	Uncharacterized protein [Source:UniProtKB/TrEMBL;Acc:E1BAK4]	100	100	100	100	100	83.3333	100	100
Chr1:150294801-150294900	1	150294801	150294900	E1BAK4_BOVIN	ENSBTAG00000014306	Uncharacterized protein [Source:UniProtKB/TrEMBL;Acc:E1BAK4]	100	100	100	100	100	100	100	100
Chr1:150350601-150350700	1	150350601	150350700	F1MFY1_BOVIN	ENSBTAG00000011876	Uncharacterized protein [Source:UniProtKB/TrEMBL;Acc:F1MFY1]	100	100	100	NaN	100	100	NaN	100
Chr1:150350701-150350800	1	150350701	150350800	F1MFY1_BOVIN	ENSBTAG00000011876	Uncharacterized protein [Source:UniProtKB/TrEMBL;Acc:F1MFY1]	54.7619	54.5455	100	100	100	100	NaN	100
Chr1:150350801-150350900	1	150350801	150350900	F1MFY1_BOVIN	ENSBTAG00000011876	Uncharacterized protein [Source:UniProtKB/TrEMBL;Acc:F1MFY1]	100	100	NaN	100	90	100	NaN	100
Chr1:150387001-150387100	1	150387001	150387100	A5D9H4_BOVIN	ENSBTAG00000011880	chromatin assembly factor 1 subunit B [Source:RefSeq peptide;Acc:NP_001091483]	100	NaN	100	100	100	NaN	100	61.1607
Chr1:150387601-150387700	1	150387601	150387700	A5D9H4_BOVIN	ENSBTAG00000011880	chromatin assembly factor 1 subunit B [Source:RefSeq peptide;Acc:NP_001091483]	75	100	90	89.1667	100	100	100	100
Chr1:150387701-150387800	1	150387701	150387800	A5D9H4_BOVIN	ENSBTAG00000011880	chromatin assembly factor 1 subunit B [Source:RefSeq peptide;Acc:NP_001091483]	100	100	100	NaN	100	100	100	100
Chr1:150387801-150387900	1	150387801	150387900	A5D9H4_BOVIN	ENSBTAG00000011880	chromatin assembly factor 1 subunit B [Source:RefSeq peptide;Acc:NP_001091483]	NaN	100	46.4286	100	100	NaN	87.8788	100
Chr1:150615501-150615600	1	150615501	150615600	ENSBTAG00000037096	ENSBTAG00000037096	No description	NaN	100	100	100	100	NaN	100	0
Chr1:150616901-150617000	1	150616901	150617000	ENSBTAG00000037096	ENSBTAG00000037096	No description	100	100	100	NaN	65.7895	100	100	100
Chr1:150975401-150975500	1	150975401	150975500	ENSBTAG00000043298	ENSBTAG00000043298	No description	100	81.8182	100	100	100	100	100	100
Chr1:150975501-150975600	1	150975501	150975600	ENSBTAG00000043298	ENSBTAG00000043298	No description	66.6667	63.6364	NaN	100	100	84.127	98.0392	96.9697
Chr1:150977101-150977200	1	150977101	150977200	ENSBTAG00000043298	ENSBTAG00000043298	No description	45.8333	75	NaN	100	100	100	0	100
Chr1:151006601-151006700	1	151006601	151006700	Q32PC8_BOVIN	ENSBTAG00000011512	phosphatidylinositol glycan anchor biosynthesis, class P [Source:RefSeq peptide;Acc:NP_001070490]	100	NaN	100	100	100	NaN	96.6667	100
Chr1:151141801-151141900	1	151141801	151141900	TTC3	ENSBTAG00000008167	tetratricopeptide repeat domain 3 [Source:RefSeq peptide;Acc:NP_001103237]	100	100	100	NaN	100	100	100	100
Chr1:151141901-151142000	1	151141901	151142000	TTC3	ENSBTAG00000008167	tetratricopeptide repeat domain 3 [Source:RefSeq peptide;Acc:NP_001103237]	100	100	97.9167	NaN	NaN	100	98.0392	66.6667
Chr1:151142001-151142100	1	151142001	151142100	TTC3	ENSBTAG00000008167	tetratricopeptide repeat domain 3 [Source:RefSeq peptide;Acc:NP_001103237]	100	100	100	NaN	100	NaN	100	100
Chr1:151142101-151142200	1	151142101	151142200	TTC3	ENSBTAG00000008167	tetratricopeptide repeat domain 3 [Source:RefSeq peptide;Acc:NP_001103237]	100	100	100	100	100	100	88.8889	100
Chr1:151162901-151163000	1	151162901	151163000	Q58DN0_BOVIN	ENSBTAG00000004791	Down syndrome critical region protein 3 [Source:RefSeq peptide;Acc:NP_001035600]	83.3333	100	100	100	100	100	96.1539	91.1111
Chr1:151411701-151411800	1	151411701	151411800	F1N2J2_BOVIN	ENSBTAG00000001771	Uncharacterized protein [Source:UniProtKB/TrEMBL;Acc:F1N2J2]	100	100	89.6428	100	100	100	97.9167	95.4787
Chr1:151411801-151411900	1	151411801	151411900	F1N2J2_BOVIN	ENSBTAG00000001771	Uncharacterized protein [Source:UniProtKB/TrEMBL;Acc:F1N2J2]	NaN	100	100	100	100	100	68.9459	96.748
Chr1:151411901-151412000	1	151411901	151412000	F1N2J2_BOVIN	ENSBTAG00000001771	Uncharacterized protein [Source:UniProtKB/TrEMBL;Acc:F1N2J2]	100	100	100	NaN	50	100	100	98.2759
Chr1:151412001-151412100	1	151412001	151412100	F1N2J2_BOVIN	ENSBTAG00000001771	Uncharacterized protein [Source:UniProtKB/TrEMBL;Acc:F1N2J2]	NaN	100	100	100	100	100	100	100
Chr1:151609801-151609900	1	151609801	151609900	F1MUD1_BOVIN	ENSBTAG00000037616	Uncharacterized protein [Source:UniProtKB/TrEMBL;Acc:F1MUD1]	100	100	100	NaN	100	100	NaN	88.8889
Chr1:152378201-152378300	1	152378201	152378300	ERG	ENSBTAG00000011001	transcriptional regulator ERG [Source:RefSeq peptide;Acc:NP_001095653]	100	50	100	NaN	NaN	100	100	100
Chr1:152378301-152378400	1	152378301	152378400	ERG	ENSBTAG00000011001	transcriptional regulator ERG [Source:RefSeq peptide;Acc:NP_001095653]	100	100	100	NaN	100	NaN	100	100
Chr1:152378401-152378500	1	152378401	152378500	ERG	ENSBTAG00000011001	transcriptional regulator ERG [Source:RefSeq peptide;Acc:NP_001095653]	50	100	88.8889	NaN	75	100	60.8333	100
Chr1:152378501-152378600	1	152378501	152378600	ERG	ENSBTAG00000011001	transcriptional regulator ERG [Source:RefSeq peptide;Acc:NP_001095653]	100	0	50	NaN	100	100	100	50
Chr1:152859401-152859500	1	152859401	152859500	ENSBTAG00000043221	ENSBTAG00000043221	No description	98.8095	66.6667	NaN	100	100	100	100	100
Chr1:152859501-152859600	1	152859501	152859600	ENSBTAG00000043221	ENSBTAG00000043221	No description	100	69.4737	NaN	100	100	75	100	100
Chr1:152860201-152860300	1	152860201	152860300	ENSBTAG00000043221	ENSBTAG00000043221	No description	88.5714	76.6667	100	60	96.2069	NaN	94.4444	98.5
Chr1:152860401-152860500	1	152860401	152860500	ENSBTAG00000043221	ENSBTAG00000043221	No description	100	75	100	NaN	100	83.3333	100	50
Chr1:152891401-152891500	1	152891401	152891500	F1MEX1_BOVIN	ENSBTAG00000009214	protein C-ets-2 [Source:RefSeq peptide;Acc:NP_001073683]	100	NaN	100	33.3333	100	100	100	50
Chr1:152891501-152891600	1	152891501	152891600	F1MEX1_BOVIN	ENSBTAG00000009214	protein C-ets-2 [Source:RefSeq peptide;Acc:NP_001073683]	69.4444	100	100	NaN	100	90.5797	100	100
Chr1:152891601-152891700	1	152891601	152891700	F1MEX1_BOVIN	ENSBTAG00000009214	protein C-ets-2 [Source:RefSeq peptide;Acc:NP_001073683]	50	100	100	100	100	100	100	100
Chr1:152891701-152891800	1	152891701	152891800	F1MEX1_BOVIN	ENSBTAG00000009214	protein C-ets-2 [Source:RefSeq peptide;Acc:NP_001073683]	90.4167	82.8571	99.0196	6.66667	100	100	95.4545	86.3082
Chr1:152891901-152892000	1	152891901	152892000	F1MEX1_BOVIN	ENSBTAG00000009214	protein C-ets-2 [Source:RefSeq peptide;Acc:NP_001073683]	100	100	100	NaN	100	100	90.9091	88.4615
Chr1:153320601-153320700	1	153320601	153320700	A6QLW1_BOVIN	ENSBTAG00000020787	phosphoinositide 3-kinase regulatory subunit 4 [Source:RefSeq peptide;Acc:NP_001093784]	100	100	100	100	100	100	100	100
Chr1:153321201-153321300	1	153321201	153321300	A6QLW1_BOVIN	ENSBTAG00000020787	phosphoinositide 3-kinase regulatory subunit 4 [Source:RefSeq peptide;Acc:NP_001093784]	80	NaN	100	100	97.9167	NaN	93.75	77.75
Chr1:153321401-153321500	1	153321401	153321500	A6QLW1_BOVIN	ENSBTAG00000020787	phosphoinositide 3-kinase regulatory subunit 4 [Source:RefSeq peptide;Acc:NP_001093784]	96.7914	100	100	NaN	92.2222	100	NaN	86
Chr1:153321501-153321600	1	153321501	153321600	A6QLW1_BOVIN	ENSBTAG00000020787	phosphoinositide 3-kinase regulatory subunit 4 [Source:RefSeq peptide;Acc:NP_001093784]	0	100	100	NaN	100	NaN	100	99.3056
Chr1:153322601-153322700	1	153322601	153322700	COL6A6	ENSBTAG00000012837	No description	100	100	100	NaN	100	NaN	100	100
Chr1:153322701-153322800	1	153322701	153322800	COL6A6	ENSBTAG00000012837	No description	100	100	100	100	100	100	100	100
Chr1:153322801-153322900	1	153322801	153322900	COL6A6	ENSBTAG00000012837	No description	100	100	NaN	100	97.4194	91.8518	97.3333	89.4231
Chr1:153322901-153323000	1	153322901	153323000	COL6A6	ENSBTAG00000012837	No description	100	100	100	100	100	NaN	100	75
Chr1:153323001-153323100	1	153323001	153323100	COL6A6	ENSBTAG00000012837	No description	100	100	100	NaN	100	100	100	91.6667
Chr1:154023701-154023800	1	154023701	154023800	E1BIF7_BOVIN	ENSBTAG00000023377	Uncharacterized protein [Source:UniProtKB/TrEMBL;Acc:E1BIF7]	100	100	60	100	90	0	60	68.9698
Chr1:154023801-154023900	1	154023801	154023900	E1BIF7_BOVIN	ENSBTAG00000023377	Uncharacterized protein [Source:UniProtKB/TrEMBL;Acc:E1BIF7]	100	100	100	100	100	99.2308	99.1667	97.2727
Chr1:154024001-154024100	1	154024001	154024100	E1BIF7_BOVIN	ENSBTAG00000023377	Uncharacterized protein [Source:UniProtKB/TrEMBL;Acc:E1BIF7]	100	85.7143	100	83.3333	100	100	80	100
Chr1:154024101-154024200	1	154024101	154024200	E1BIF7_BOVIN	ENSBTAG00000023377	Uncharacterized protein [Source:UniProtKB/TrEMBL;Acc:E1BIF7]	100	100	100	100	100	100	90	100
Chr1:154024201-154024300	1	154024201	154024300	E1BIF7_BOVIN	ENSBTAG00000023377	Uncharacterized protein [Source:UniProtKB/TrEMBL;Acc:E1BIF7]	100	100	100	100	97.6964	40	100	100
Chr1:154201601-154201700	1	154201601	154201700	E1BB75_BOVIN	ENSBTAG00000019202	Uncharacterized protein [Source:UniProtKB/TrEMBL;Acc:E1BB75]	85.7143	NaN	100	100	99.4286	66.6667	100	100
Chr1:154201701-154201800	1	154201701	154201800	E1BB75_BOVIN	ENSBTAG00000019202	Uncharacterized protein [Source:UniProtKB/TrEMBL;Acc:E1BB75]	100	NaN	100	100	100	50	100	100
Chr1:154335501-154335600	1	154335501	154335600	HACL1	ENSBTAG00000003718	2-hydroxyacyl-CoA lyase 1 [Source:RefSeq peptide;Acc:NP_001092419]	53.8961	NaN	100	85.7143	64.3445	NaN	90.3196	89.3354
Chr1:154335601-154335700	1	154335601	154335700	HACL1	ENSBTAG00000003718	2-hydroxyacyl-CoA lyase 1 [Source:RefSeq peptide;Acc:NP_001092419]	0	46.6667	66.6667	66.6667	72.973	NaN	82.3529	73.1707
Chr1:154335701-154335800	1	154335701	154335800	HACL1	ENSBTAG00000003718	2-hydroxyacyl-CoA lyase 1 [Source:RefSeq peptide;Acc:NP_001092419]	100	NaN	92.2078	72	89.2857	73.0769	68.624	84.3083
Chr1:154335801-154335900	1	154335801	154335900	HACL1	ENSBTAG00000003718	2-hydroxyacyl-CoA lyase 1 [Source:RefSeq peptide;Acc:NP_001092419]	100	50	50	NaN	88.5057	NaN	87.5	66.9643
Chr1:154335901-154336000	1	154335901	154336000	HACL1	ENSBTAG00000003718	2-hydroxyacyl-CoA lyase 1 [Source:RefSeq peptide;Acc:NP_001092419]	0	100	NaN	70.8333	97.7778	NaN	87.5	85.5676
Chr1:154417001-154417100	1	154417001	154417100	F1MJM4_BOVIN	ENSBTAG00000019129	biotinidase precursor [Source:RefSeq peptide;Acc:NP_001095676]	100	100	100	100	100	NaN	100	100
Chr1:154441101-154441200	1	154441101	154441200	E1BN43_BOVIN	ENSBTAG00000024815	Uncharacterized protein [Source:UniProtKB/TrEMBL;Acc:E1BN43]	100	100	NaN	83.3333	NaN	95.7447	90.3528	100
Chr1:155160001-155160100	1	155160001	155160100	OXND1_BOVIN	ENSBTAG00000004891	Oxidoreductase NAD-binding domain-containing protein 1 [Source:UniProtKB/Swiss-Prot;Acc:Q58DM7]	100	100	NaN	100	100	NaN	100	100
Chr1:155175601-155175700	1	155175601	155175700	RFTN1	ENSBTAG00000030593	No description	100	100	100	100	66.6667	100	100	100
Chr1:155175701-155175800	1	155175701	155175800	RFTN1	ENSBTAG00000030593	No description	100	100	100	100	100	100	100	100
Chr1:155175801-155175900	1	155175801	155175900	RFTN1	ENSBTAG00000030593	No description	100	100	100	100	82.5	NaN	92.5926	88.7344
Chr1:155176001-155176100	1	155176001	155176100	RFTN1	ENSBTAG00000030593	No description	100	100	100	NaN	75	NaN	88.8889	100
Chr1:155381501-155381600	1	155381501	155381600	A3DUJ0_BOVIN	ENSBTAG00000000502	deleted in azoospermia-like [Source:RefSeq peptide;Acc:NP_001075194]	100	100	100	100	100	100	100	NaN
Chr1:155832301-155832400	1	155832301	155832400	E1BH60_BOVIN	ENSBTAG00000009942	Uncharacterized protein [Source:UniProtKB/TrEMBL;Acc:E1BH60]	100	100	NaN	100	100	100	50	50
Chr1:155832501-155832600	1	155832501	155832600	E1BH60_BOVIN	ENSBTAG00000009942	Uncharacterized protein [Source:UniProtKB/TrEMBL;Acc:E1BH60]	100	100	100	NaN	96.2766	84.5455	100	NaN
Chr1:155832601-155832700	1	155832601	155832700	E1BH60_BOVIN	ENSBTAG00000009942	Uncharacterized protein [Source:UniProtKB/TrEMBL;Acc:E1BH60]	100	100	85.1852	NaN	93.1034	81.8581	100	NaN
Chr1:155832701-155832800	1	155832701	155832800	E1BH60_BOVIN	ENSBTAG00000009942	Uncharacterized protein [Source:UniProtKB/TrEMBL;Acc:E1BH60]	100	100	100	100	75	100	77.7778	NaN
Chr1:155832801-155832900	1	155832801	155832900	E1BH60_BOVIN	ENSBTAG00000009942	Uncharacterized protein [Source:UniProtKB/TrEMBL;Acc:E1BH60]	NaN	88.8889	100	100	100	100	100	NaN
Chr1:157169101-157169200	1	157169101	157169200	A7MB41_BOVIN	ENSBTAG00000021158	DNA-binding protein SATB1 [Source:RefSeq peptide;Acc:NP_001095510]	100	NaN	100	100	100	100	96.6667	100
Chr1:157169201-157169300	1	157169201	157169300	A7MB41_BOVIN	ENSBTAG00000021158	DNA-binding protein SATB1 [Source:RefSeq peptide;Acc:NP_001095510]	100	100	100	NaN	100	100	100	100
Chr1:157169301-157169400	1	157169301	157169400	A7MB41_BOVIN	ENSBTAG00000021158	DNA-binding protein SATB1 [Source:RefSeq peptide;Acc:NP_001095510]	98.3333	100	100	100	100	100	100	100
Chr2:646001-646100	2	646001	646100	E1B782_BOVIN	ENSBTAG00000013916	Uncharacterized protein [Source:UniProtKB/TrEMBL;Acc:E1B782]	100	100	100	NaN	100	100	100	100
Chr2:646101-646200	2	646101	646200	E1B782_BOVIN	ENSBTAG00000013916	Uncharacterized protein [Source:UniProtKB/TrEMBL;Acc:E1B782]	100	100	100	NaN	100	NaN	100	100
Chr2:1794501-1794600	2	1794501	1794600	F168B_BOVIN	ENSBTAG00000034978	Protein FAM168B [Source:UniProtKB/Swiss-Prot;Acc:A8E639]	100	100	100	NaN	100	NaN	100	0
Chr2:1794601-1794700	2	1794601	1794700	F168B_BOVIN	ENSBTAG00000034978	Protein FAM168B [Source:UniProtKB/Swiss-Prot;Acc:A8E639]	100	100	89.2857	100	100	100	100	100
Chr2:4227201-4227300	2	4227201	4227300	E1B9R3_BOVIN	ENSBTAG00000005444	Uncharacterized protein [Source:UniProtKB/TrEMBL;Acc:E1B9R3]	95.9459	100	88.1579	100	NaN	96.6667	100	98.6111
Chr2:4227301-4227400	2	4227301	4227400	E1B9R3_BOVIN	ENSBTAG00000005444	Uncharacterized protein [Source:UniProtKB/TrEMBL;Acc:E1B9R3]	100	100	100	NaN	100	100	94.4444	100
Chr2:4227401-4227500	2	4227401	4227500	E1B9R3_BOVIN	ENSBTAG00000005444	Uncharacterized protein [Source:UniProtKB/TrEMBL;Acc:E1B9R3]	NaN	100	100	100	100	100	86.1111	100
Chr2:4461801-4461900	2	4461801	4461900	F1MZQ1_BOVIN	ENSBTAG00000006003	Uncharacterized protein [Source:UniProtKB/TrEMBL;Acc:F1MZQ1]	100	NaN	100	100	NaN	100	100	100
Chr2:4462001-4462100	2	4462001	4462100	F1MZQ1_BOVIN	ENSBTAG00000006003	Uncharacterized protein [Source:UniProtKB/TrEMBL;Acc:F1MZQ1]	100	100	100	100	85.8974	100	100	100
Chr2:4462101-4462200	2	4462101	4462200	F1MZQ1_BOVIN	ENSBTAG00000006003	Uncharacterized protein [Source:UniProtKB/TrEMBL;Acc:F1MZQ1]	100	100	100	100	100	85.7008	90	100
Chr2:4462701-4462800	2	4462701	4462800	F1MZQ1_BOVIN	ENSBTAG00000006003	Uncharacterized protein [Source:UniProtKB/TrEMBL;Acc:F1MZQ1]	92.8572	100	100	NaN	100	100	NaN	100
Chr2:4462801-4462900	2	4462801	4462900	F1MZQ1_BOVIN	ENSBTAG00000006003	Uncharacterized protein [Source:UniProtKB/TrEMBL;Acc:F1MZQ1]	100	100	100	63.3333	58.0645	100	NaN	100
Chr2:4462901-4463000	2	4462901	4463000	F1MZQ1_BOVIN	ENSBTAG00000006003	Uncharacterized protein [Source:UniProtKB/TrEMBL;Acc:F1MZQ1]	100	100	100	NaN	100	98.0769	100	100
Chr2:4463001-4463100	2	4463001	4463100	F1MZQ1_BOVIN	ENSBTAG00000006003	Uncharacterized protein [Source:UniProtKB/TrEMBL;Acc:F1MZQ1]	100	100	100	100	100	100	88.0952	99.5536
Chr2:4463101-4463200	2	4463101	4463200	F1MZQ1_BOVIN	ENSBTAG00000006003	Uncharacterized protein [Source:UniProtKB/TrEMBL;Acc:F1MZQ1]	100	NaN	100	100	100	100	97.807	98.7654
Chr2:4463201-4463300	2	4463201	4463300	F1MZQ1_BOVIN	ENSBTAG00000006003	Uncharacterized protein [Source:UniProtKB/TrEMBL;Acc:F1MZQ1]	100	NaN	100	100	100	100	NaN	100
Chr2:4804401-4804500	2	4804401	4804500	LIMS2_BOVIN	ENSBTAG00000006262	LIM and senescent cell antigen-like-containing domain protein 2 [Source:UniProtKB/Swiss-Prot;Acc:Q2KJ33]	55	100	100	100	98.8095	100	100	100
Chr2:4804501-4804600	2	4804501	4804600	LIMS2_BOVIN	ENSBTAG00000006262	LIM and senescent cell antigen-like-containing domain protein 2 [Source:UniProtKB/Swiss-Prot;Acc:Q2KJ33]	66.6667	100	68.75	69.7436	72.5	100	100	86.6667
Chr2:4804601-4804700	2	4804601	4804700	LIMS2_BOVIN	ENSBTAG00000006262	LIM and senescent cell antigen-like-containing domain protein 2 [Source:UniProtKB/Swiss-Prot;Acc:Q2KJ33]	100	100	100	100	92.3977	100	100	90.991
Chr2:4804701-4804800	2	4804701	4804800	LIMS2_BOVIN	ENSBTAG00000006262	LIM and senescent cell antigen-like-containing domain protein 2 [Source:UniProtKB/Swiss-Prot;Acc:Q2KJ33]	100	100	100	100	100	100	97.0588	100
Chr2:4804801-4804900	2	4804801	4804900	LIMS2_BOVIN	ENSBTAG00000006262	LIM and senescent cell antigen-like-containing domain protein 2 [Source:UniProtKB/Swiss-Prot;Acc:Q2KJ33]	100	100	100	100	100	100	100	100
Chr2:4804901-4805000	2	4804901	4805000	LIMS2_BOVIN	ENSBTAG00000006262	LIM and senescent cell antigen-like-containing domain protein 2 [Source:UniProtKB/Swiss-Prot;Acc:Q2KJ33]	100	100	100	100	100	80	81.25	100
Chr2:4805001-4805100	2	4805001	4805100	LIMS2_BOVIN	ENSBTAG00000006262	LIM and senescent cell antigen-like-containing domain protein 2 [Source:UniProtKB/Swiss-Prot;Acc:Q2KJ33]	100	100	100	NaN	100	100	100	100
Chr2:4991601-4991700	2	4991601	4991700	IWS1	ENSBTAG00000021172	No description	100	NaN	100	100	100	100	NaN	100
Chr2:4991701-4991800	2	4991701	4991800	IWS1	ENSBTAG00000021172	No description	100	100	100	100	100	100	NaN	100
Chr2:4991801-4991900	2	4991801	4991900	IWS1	ENSBTAG00000021172	No description	100	100	100	100	100	100	100	100
Chr2:4991901-4992000	2	4991901	4992000	IWS1	ENSBTAG00000021172	No description	NaN	100	100	100	97.6191	93.5185	100	87.8788
Chr2:4992001-4992100	2	4992001	4992100	IWS1	ENSBTAG00000021172	No description	NaN	100	100	100	NaN	100	100	100
Chr2:5211601-5211700	2	5211601	5211700	ERCC3_BOVIN	ENSBTAG00000020777	TFIIH basal transcription factor complex helicase XPB subunit [Source:UniProtKB/Swiss-Prot;Acc:Q1RMT1]	NaN	0	100	100	100	100	100	NaN
Chr2:5213001-5213100	2	5213001	5213100	ERCC3_BOVIN	ENSBTAG00000020777	TFIIH basal transcription factor complex helicase XPB subunit [Source:UniProtKB/Swiss-Prot;Acc:Q1RMT1]	100	100	100	NaN	100	100	100	9.09091
Chr2:5213201-5213300	2	5213201	5213300	ERCC3_BOVIN	ENSBTAG00000020777	TFIIH basal transcription factor complex helicase XPB subunit [Source:UniProtKB/Swiss-Prot;Acc:Q1RMT1]	100	100	100	NaN	NaN	81.4815	100	100
Chr2:5213301-5213400	2	5213301	5213400	ERCC3_BOVIN	ENSBTAG00000020777	TFIIH basal transcription factor complex helicase XPB subunit [Source:UniProtKB/Swiss-Prot;Acc:Q1RMT1]	100	77.1804	99	100	100	100	97.4563	96.2963
Chr2:5399001-5399100	2	5399001	5399100	Q2KJ23_BOVIN	ENSBTAG00000019177	bridging integrator 1 [Source:RefSeq peptide;Acc:NP_001040006]	100	100	98.6111	87.8788	97.9745	92.973	98.6111	91.2817
Chr2:5399101-5399200	2	5399101	5399200	Q2KJ23_BOVIN	ENSBTAG00000019177	bridging integrator 1 [Source:RefSeq peptide;Acc:NP_001040006]	100	100	89.3557	97.6191	100	100	94.6429	100
Chr2:5399201-5399300	2	5399201	5399300	Q2KJ23_BOVIN	ENSBTAG00000019177	bridging integrator 1 [Source:RefSeq peptide;Acc:NP_001040006]	98.6667	100	98.4	100	96.6498	100	91.1111	90
Chr2:5399301-5399400	2	5399301	5399400	Q2KJ23_BOVIN	ENSBTAG00000019177	bridging integrator 1 [Source:RefSeq peptide;Acc:NP_001040006]	98.2143	100	96.875	95.6522	100	96.0784	93.5714	100
Chr2:5516401-5516500	2	5516401	5516500	ENSBTAG00000017214	ENSBTAG00000017214	No description	100	98.2456	95.1389	84.058	66.6667	100	100	100
Chr2:5516501-5516600	2	5516501	5516600	ENSBTAG00000017214	ENSBTAG00000017214	No description	75	100	100	100	75	98.6413	89.5529	100
Chr2:5516701-5516800	2	5516701	5516800	ENSBTAG00000017214	ENSBTAG00000017214	No description	100	100	100	100	100	100	73.0769	65
Chr2:5566201-5566300	2	5566201	5566300	A7MB61_BOVIN	ENSBTAG00000000266	NGFI-A-binding protein 1 [Source:RefSeq peptide;Acc:NP_001095509]	100	90.4762	100	100	100	100	100	NaN
Chr2:5566401-5566500	2	5566401	5566500	A7MB61_BOVIN	ENSBTAG00000000266	NGFI-A-binding protein 1 [Source:RefSeq peptide;Acc:NP_001095509]	100	100	100	NaN	100	100	100	NaN
Chr2:5566701-5566800	2	5566701	5566800	A7MB61_BOVIN	ENSBTAG00000000266	NGFI-A-binding protein 1 [Source:RefSeq peptide;Acc:NP_001095509]	NaN	100	100	100	100	100	100	100
Chr2:6543701-6543800	2	6543701	6543800	E1BHD7_BOVIN	ENSBTAG00000012554	Uncharacterized protein [Source:UniProtKB/TrEMBL;Acc:E1BHD7]	100	83.5979	100	NaN	100	88.0952	100	88.8889
Chr2:6603601-6603700	2	6603601	6603700	ASNSD1	ENSBTAG00000000492	asparagine synthetase domain-containing protein 1 [Source:RefSeq peptide;Acc:NP_001029852]	100	100	100	NaN	100	NaN	100	100
Chr2:7215701-7215800	2	7215701	7215800	COL5A2	ENSBTAG00000027020	collagen, type V, alpha 2 [Source:HGNC Symbol;Acc:2210]	100	100	87.5	NaN	NaN	75	100	100
Chr2:7215801-7215900	2	7215801	7215900	COL5A2	ENSBTAG00000027020	collagen, type V, alpha 2 [Source:HGNC Symbol;Acc:2210]	100	97.6191	100	100	NaN	100	100	86.3248
Chr2:7216001-7216100	2	7216001	7216100	COL5A2	ENSBTAG00000027020	collagen, type V, alpha 2 [Source:HGNC Symbol;Acc:2210]	100	100	100	NaN	NaN	100	85.1852	100
Chr2:9031901-9032000	2	9031901	9032000	CALCRL	ENSBTAG00000008483	calcitonin gene-related peptide type 1 receptor [Source:RefSeq peptide;Acc:NP_001095577]	100	100	100	100	100	100	91.6667	100
Chr2:9032001-9032100	2	9032001	9032100	CALCRL	ENSBTAG00000008483	calcitonin gene-related peptide type 1 receptor [Source:RefSeq peptide;Acc:NP_001095577]	86.5385	NaN	100	88.6364	96.2963	100	100	78.2051
Chr2:9032101-9032200	2	9032101	9032200	CALCRL	ENSBTAG00000008483	calcitonin gene-related peptide type 1 receptor [Source:RefSeq peptide;Acc:NP_001095577]	100	98.75	100	100	96.875	95.2542	95.2381	100
Chr2:9032201-9032300	2	9032201	9032300	CALCRL	ENSBTAG00000008483	calcitonin gene-related peptide type 1 receptor [Source:RefSeq peptide;Acc:NP_001095577]	50	100	100	100	90.2778	100	100	100
Chr2:9032301-9032400	2	9032301	9032400	CALCRL	ENSBTAG00000008483	calcitonin gene-related peptide type 1 receptor [Source:RefSeq peptide;Acc:NP_001095577]	100	NaN	100	100	94.4444	100	91.2281	100
Chr2:9524201-9524300	2	9524201	9524300	E1BG21_BOVIN	ENSBTAG00000007580	Uncharacterized protein [Source:UniProtKB/TrEMBL;Acc:E1BG21]	98.75	100	87.0445	100	100	100	91.6667	61.1111
Chr2:9524301-9524400	2	9524301	9524400	E1BG21_BOVIN	ENSBTAG00000007580	Uncharacterized protein [Source:UniProtKB/TrEMBL;Acc:E1BG21]	82.3864	100	73.4735	82.7986	90	100	100	82.8479
Chr2:9524401-9524500	2	9524401	9524500	E1BG21_BOVIN	ENSBTAG00000007580	Uncharacterized protein [Source:UniProtKB/TrEMBL;Acc:E1BG21]	100	100	50	100	88.2353	100	45.4545	NaN
Chr2:13454401-13454500	2	13454401	13454500	A6QPZ3_BOVIN	ENSBTAG00000009777	nucleoporin NUP53 [Source:RefSeq peptide;Acc:NP_001092410]	100	100	100	NaN	100	NaN	100	100
Chr2:13454601-13454700	2	13454601	13454700	A6QPZ3_BOVIN	ENSBTAG00000009777	nucleoporin NUP53 [Source:RefSeq peptide;Acc:NP_001092410]	NaN	100	99.1667	100	100	80.0889	100	100
Chr2:15283501-15283600	2	15283501	15283600	ENSBTAG00000037365	ENSBTAG00000037365	No description	80	NaN	83.3333	91.6667	NaN	100	100	100
Chr2:15283601-15283700	2	15283601	15283700	ENSBTAG00000037365	ENSBTAG00000037365	No description	100	100	100	100	100	100	100	91.25
Chr2:15670301-15670400	2	15670301	15670400	F1MLF9_BOVIN	ENSBTAG00000043956	ubiquitin-conjugating enzyme E2 E3 [Source:RefSeq peptide;Acc:NP_001073251]	100	100	100	NaN	NaN	100	100	100
Chr2:16882501-16882600	2	16882501	16882600	F1MWG3_BOVIN	ENSBTAG00000021726	Uncharacterized protein [Source:UniProtKB/TrEMBL;Acc:F1MWG3]	71.7949	100	100	NaN	27.2727	100	71.4286	85
Chr2:16883501-16883600	2	16883501	16883600	F1MWG3_BOVIN	ENSBTAG00000021726	Uncharacterized protein [Source:UniProtKB/TrEMBL;Acc:F1MWG3]	NaN	100	100	100	100	100	NaN	100
Chr2:16883601-16883700	2	16883601	16883700	F1MWG3_BOVIN	ENSBTAG00000021726	Uncharacterized protein [Source:UniProtKB/TrEMBL;Acc:F1MWG3]	100	100	100	100	100	NaN	100	83.3333
Chr2:16883701-16883800	2	16883701	16883800	F1MWG3_BOVIN	ENSBTAG00000021726	Uncharacterized protein [Source:UniProtKB/TrEMBL;Acc:F1MWG3]	100	91.954	100	NaN	100	100	91.6667	100
Chr2:16883801-16883900	2	16883801	16883900	F1MWG3_BOVIN	ENSBTAG00000021726	Uncharacterized protein [Source:UniProtKB/TrEMBL;Acc:F1MWG3]	36.6667	100	100	100	100	100	NaN	87.5
Chr2:18330201-18330300	2	18330201	18330300	Q28087_BOVIN	ENSBTAG00000026986	Connectin [Source:UniProtKB/TrEMBL;Acc:Q28086]	100	100	100	100	100	100	100	NaN
Chr2:18476001-18476100	2	18476001	18476100	F1N4V9_BOVIN	ENSBTAG00000014405	Uncharacterized protein [Source:UniProtKB/TrEMBL;Acc:F1N4V9]	100	82.4074	100	NaN	100	100	NaN	60
Chr2:18476101-18476200	2	18476101	18476200	F1N4V9_BOVIN	ENSBTAG00000014405	Uncharacterized protein [Source:UniProtKB/TrEMBL;Acc:F1N4V9]	100	100	78.5714	NaN	100	100	100	100
Chr2:18476201-18476300	2	18476201	18476300	F1N4V9_BOVIN	ENSBTAG00000014405	Uncharacterized protein [Source:UniProtKB/TrEMBL;Acc:F1N4V9]	100	80	100	NaN	100	NaN	100	100
Chr2:18476401-18476500	2	18476401	18476500	F1N4V9_BOVIN	ENSBTAG00000014405	Uncharacterized protein [Source:UniProtKB/TrEMBL;Acc:F1N4V9]	100	100	100	NaN	100	NaN	100	100
Chr2:18757301-18757400	2	18757301	18757400	Q3MHF0_BOVIN	ENSBTAG00000006168	RNA-binding protein 45 [Source:RefSeq peptide;Acc:NP_001124225]	NaN	100	100	100	100	NaN	100	100
Chr2:18757401-18757500	2	18757401	18757500	Q3MHF0_BOVIN	ENSBTAG00000006168	RNA-binding protein 45 [Source:RefSeq peptide;Acc:NP_001124225]	NaN	100	100	100	NaN	100	100	100
Chr2:18757501-18757600	2	18757501	18757600	Q3MHF0_BOVIN	ENSBTAG00000006168	RNA-binding protein 45 [Source:RefSeq peptide;Acc:NP_001124225]	100	NaN	99.0741	100	100	NaN	88.5714	100
Chr2:18757601-18757700	2	18757601	18757700	Q3MHF0_BOVIN	ENSBTAG00000006168	RNA-binding protein 45 [Source:RefSeq peptide;Acc:NP_001124225]	100	100	NaN	100	100	100	90.2116	100
Chr2:20793201-20793300	2	20793201	20793300	A7MBD6_BOVIN	ENSBTAG00000039581	homeobox D4 [Source:RefSeq peptide;Acc:NP_001094557]	82.3529	100	84.8485	NaN	100	66.6667	100	NaN
Chr2:20793801-20793900	2	20793801	20793900	A7MBD6_BOVIN	ENSBTAG00000039581	homeobox D4 [Source:RefSeq peptide;Acc:NP_001094557]	100	100	100	NaN	100	100	77.7778	NaN
Chr2:20797501-20797600	2	20797501	20797600	bta-mir-10b	ENSBTAG00000029927	bta-mir-10b [Source:miRBase;Acc:MI0005052]	100	100	100	NaN	100	100	100	100
Chr2:21694001-21694100	2	21694001	21694100	ENSBTAG00000043840	ENSBTAG00000043840	No description	100	100	100	100	84.3137	100	91.6667	100
Chr2:21694101-21694200	2	21694101	21694200	ENSBTAG00000043840	ENSBTAG00000043840	No description	100	100	88.6364	100	94.7674	100	100	97.2826
Chr2:21694201-21694300	2	21694201	21694300	ENSBTAG00000043840	ENSBTAG00000043840	No description	100	100	100	100	77.0833	100	100	100
Chr2:21764901-21765000	2	21764901	21765000	ATF2	ENSBTAG00000002295	No description	100	100	100	NaN	NaN	100	95.4545	100
Chr2:22081601-22081700	2	22081601	22081700	A7Z037_BOVIN	ENSBTAG00000008028	N-chimaerin isoform 2 [Source:RefSeq peptide;Acc:NP_001106718]	100	90.3922	91.342	100	100	100	98.1482	99.7727
Chr2:22081701-22081800	2	22081701	22081800	A7Z037_BOVIN	ENSBTAG00000008028	N-chimaerin isoform 2 [Source:RefSeq peptide;Acc:NP_001106718]	100	100	100	100	92.5926	100	100	100
Chr2:22081801-22081900	2	22081801	22081900	A7Z037_BOVIN	ENSBTAG00000008028	N-chimaerin isoform 2 [Source:RefSeq peptide;Acc:NP_001106718]	100	100	66.6667	NaN	100	NaN	100	100
Chr2:22083101-22083200	2	22083101	22083200	A7Z037_BOVIN	ENSBTAG00000008028	N-chimaerin isoform 2 [Source:RefSeq peptide;Acc:NP_001106718]	100	0	0	100	NaN	100	100	0
Chr2:22303101-22303200	2	22303101	22303200	ENSBTAG00000043001	ENSBTAG00000043001	No description	100	100	NaN	100	100	100	100	100
Chr2:22730701-22730800	2	22730701	22730800	OLA1_BOVIN	ENSBTAG00000006970	Obg-like ATPase 1 [Source:UniProtKB/Swiss-Prot;Acc:Q2HJ33]	NaN	79.0909	100	100	100	100	94.8718	100
Chr2:23297801-23297900	2	23297801	23297900	LOC783112	ENSBTAG00000040494	ubiquitin-like protein 5 [Source:RefSeq peptide;Acc:NP_001032799]	100	100	100	100	100	100	95.4545	100
Chr2:23297901-23298000	2	23297901	23298000	LOC783112	ENSBTAG00000040494	ubiquitin-like protein 5 [Source:RefSeq peptide;Acc:NP_001032799]	100	95	100	100	100	100	97.3684	100
Chr2:23298401-23298500	2	23298401	23298500	LOC783112	ENSBTAG00000040494	ubiquitin-like protein 5 [Source:RefSeq peptide;Acc:NP_001032799]	100	100	100	NaN	100	100	100	100
Chr2:23298501-23298600	2	23298501	23298600	LOC783112	ENSBTAG00000040494	ubiquitin-like protein 5 [Source:RefSeq peptide;Acc:NP_001032799]	100	100	100	NaN	100	100	100	100
Chr2:23618901-23619000	2	23618901	23619000	ENSBTAG00000043175	ENSBTAG00000043175	No description	100	100	85.7143	100	100	100	NaN	100
Chr2:23619001-23619100	2	23619001	23619100	ENSBTAG00000043175	ENSBTAG00000043175	No description	100	NaN	71.4286	100	100	NaN	66.6667	100
Chr2:24067301-24067400	2	24067301	24067400	E1B8C5_BOVIN	ENSBTAG00000016836	Uncharacterized protein [Source:UniProtKB/TrEMBL;Acc:E1B8C5]	100	100	100	NaN	100	100	97.9592	100
Chr2:24501401-24501500	2	24501401	24501500	A6H733_BOVIN	ENSBTAG00000015217	distal-less homeobox 1 [Source:RefSeq peptide;Acc:NP_001092487]	100	NaN	100	100	100	100	100	100
Chr2:24501901-24502000	2	24501901	24502000	A6H733_BOVIN	ENSBTAG00000015217	distal-less homeobox 1 [Source:RefSeq peptide;Acc:NP_001092487]	100	92.8571	NaN	78.5714	97.3651	100	67.2528	100
Chr2:24502001-24502100	2	24502001	24502100	A6H733_BOVIN	ENSBTAG00000015217	distal-less homeobox 1 [Source:RefSeq peptide;Acc:NP_001092487]	100	100	100	80	100	100	100	100
Chr2:25564601-25564700	2	25564601	25564700	F1MSB5_BOVIN	ENSBTAG00000013218	golgi reassembly stacking protein 2 [Source:RefSeq peptide;Acc:NP_001033624]	100	100	100	NaN	96.875	100	100	100
Chr2:25569101-25569200	2	25569101	25569200	F1MSB5_BOVIN	ENSBTAG00000013218	golgi reassembly stacking protein 2 [Source:RefSeq peptide;Acc:NP_001033624]	100	51.7241	100	NaN	NaN	75	100	100
Chr2:25919301-25919400	2	25919301	25919400	ENSBTAG00000045962	ENSBTAG00000045962	No description	100	100	100	NaN	100	100	100	100
Chr2:25919501-25919600	2	25919501	25919600	ENSBTAG00000045962	ENSBTAG00000045962	No description	75	100	100	100	100	NaN	83.3333	92.5
Chr2:26336001-26336100	2	26336001	26336100	ENSBTAG00000043675	ENSBTAG00000043675	No description	100	100	100	NaN	100	100	NaN	100
Chr2:26593201-26593300	2	26593201	26593300	LA_BOVIN	ENSBTAG00000008716	Lupus La protein homolog [Source:UniProtKB/Swiss-Prot;Acc:P10881]	100	100	100	100	100	100	85.7143	100
Chr2:26593301-26593400	2	26593301	26593400	LA_BOVIN	ENSBTAG00000008716	Lupus La protein homolog [Source:UniProtKB/Swiss-Prot;Acc:P10881]	100	100	79.4872	100	89.5062	100	90.1099	92.6923
Chr2:26593401-26593500	2	26593401	26593500	LA_BOVIN	ENSBTAG00000008716	Lupus La protein homolog [Source:UniProtKB/Swiss-Prot;Acc:P10881]	85.7143	91.4286	100	100	100	98.1482	100	100
Chr2:26593501-26593600	2	26593501	26593600	LA_BOVIN	ENSBTAG00000008716	Lupus La protein homolog [Source:UniProtKB/Swiss-Prot;Acc:P10881]	100	100	97.6	NaN	100	95.2381	96.2162	99.7674
Chr2:26593601-26593700	2	26593601	26593700	LA_BOVIN	ENSBTAG00000008716	Lupus La protein homolog [Source:UniProtKB/Swiss-Prot;Acc:P10881]	100	100	100	100	100	100	98.75	100
Chr2:26748401-26748500	2	26748401	26748500	A6QQY8_BOVIN	ENSBTAG00000010743	FAST kinase domain-containing protein 1 [Source:RefSeq peptide;Acc:NP_001095501]	99.2908	100	88.8889	100	97.5309	100	100	92.2237
Chr2:26748501-26748600	2	26748501	26748600	A6QQY8_BOVIN	ENSBTAG00000010743	FAST kinase domain-containing protein 1 [Source:RefSeq peptide;Acc:NP_001095501]	100	100	83.037	55	80.1793	99.7015	94.0747	78.582
Chr2:26748601-26748700	2	26748601	26748700	A6QQY8_BOVIN	ENSBTAG00000010743	FAST kinase domain-containing protein 1 [Source:RefSeq peptide;Acc:NP_001095501]	100	100	100	100	100	100	95.2381	89.8438
Chr2:26799901-26800000	2	26799901	26800000	A6QLF9_BOVIN	ENSBTAG00000010736	Bardet-Biedl syndrome 5 [Source:RefSeq peptide;Acc:NP_001094602]	NaN	100	96.0784	80	NaN	100	98.5	99.1667
Chr2:27272601-27272700	2	27272601	27272700	G6PC2	ENSBTAG00000004241	No description	87.5533	89.6616	30.7692	97.5694	98.2271	100	100	93.117
Chr2:27272701-27272800	2	27272701	27272800	G6PC2	ENSBTAG00000004241	No description	100	100	100	89.6552	94.5941	74.1936	95	93.261
Chr2:29079501-29079600	2	29079501	29079600	XIRP2	ENSBTAG00000017743	xin actin-binding repeat containing 2 [Source:HGNC Symbol;Acc:14303]	100	100	100	NaN	100	100	71.4286	100
Chr2:30093701-30093800	2	30093701	30093800	SCN9A	ENSBTAG00000002425	sodium channel protein type 9 subunit alpha [Source:RefSeq peptide;Acc:NP_001104257]	100	100	100	100	100	98.4848	100	100
Chr2:30093801-30093900	2	30093801	30093900	SCN9A	ENSBTAG00000002425	sodium channel protein type 9 subunit alpha [Source:RefSeq peptide;Acc:NP_001104257]	100	100	97.5758	100	100	100	96.7742	100
Chr2:30715501-30715600	2	30715501	30715600	Q1LZE5_BOVIN	ENSBTAG00000039091	cysteine/serine-rich nuclear protein 3 [Source:RefSeq peptide;Acc:NP_001069712]	100	100	97.6191	NaN	100	100	100	NaN
Chr2:30746501-30746600	2	30746501	30746600	Q1LZE5_BOVIN	ENSBTAG00000039091	cysteine/serine-rich nuclear protein 3 [Source:RefSeq peptide;Acc:NP_001069712]	100	100	100	NaN	100	NaN	100	100
Chr2:30746701-30746800	2	30746701	30746800	Q1LZE5_BOVIN	ENSBTAG00000039091	cysteine/serine-rich nuclear protein 3 [Source:RefSeq peptide;Acc:NP_001069712]	68.617	100	91.6667	NaN	56.25	100	100	76.3889
Chr2:30746801-30746900	2	30746801	30746900	Q1LZE5_BOVIN	ENSBTAG00000039091	cysteine/serine-rich nuclear protein 3 [Source:RefSeq peptide;Acc:NP_001069712]	100	100	94.4444	NaN	100	NaN	100	100
Chr2:31700401-31700500	2	31700401	31700500	ENSBTAG00000047880	ENSBTAG00000047880	No description	100	100	100	NaN	NaN	100	100	100
Chr2:32852501-32852600	2	32852501	32852600	FIGN	ENSBTAG00000008704	No description	100	100	100	100	100	100	100	100
Chr2:32852601-32852700	2	32852601	32852700	FIGN	ENSBTAG00000008704	No description	100	95.0617	93.9394	NaN	100	100	91.6667	72.7273
Chr2:33375401-33375500	2	33375401	33375500	ENSBTAG00000045366	ENSBTAG00000045366	No description	100	100	98.718	NaN	99.0741	NaN	98.1482	100
Chr2:33375501-33375600	2	33375501	33375600	ENSBTAG00000045366	ENSBTAG00000045366	No description	98.2143	93.75	95	NaN	100	NaN	100	100
Chr2:34273501-34273600	2	34273501	34273600	IFIH1	ENSBTAG00000008142	No description	100	100	100	100	100	100	100	97.2891
Chr2:34273601-34273700	2	34273601	34273700	IFIH1	ENSBTAG00000008142	No description	98.4375	87.5	93	100	91.3043	91	96.7391	87.4188
Chr2:34273701-34273800	2	34273701	34273800	IFIH1	ENSBTAG00000008142	No description	100	100	100	100	99.5098	37.5	100	100
Chr2:34273801-34273900	2	34273801	34273900	IFIH1	ENSBTAG00000008142	No description	100	100	100	100	35.2941	100	100	100
Chr2:34408701-34408800	2	34408701	34408800	GLUC_BOVIN	ENSBTAG00000000730	GlucagonGlicentinGlicentin-related polypeptideOxyntomodulinGlucagonGlucagon-like peptide 1Glucagon-like peptide 1(7-37)Glucagon-like peptide 1(7-36)Glucagon-like peptide 2 [Source:UniProtKB/Swiss-Prot;Acc:P01272]	100	92	92.4675	NaN	100	97.1429	90.5263	98.0357
Chr2:34408801-34408900	2	34408801	34408900	GLUC_BOVIN	ENSBTAG00000000730	GlucagonGlicentinGlicentin-related polypeptideOxyntomodulinGlucagonGlucagon-like peptide 1Glucagon-like peptide 1(7-37)Glucagon-like peptide 1(7-36)Glucagon-like peptide 2 [Source:UniProtKB/Swiss-Prot;Acc:P01272]	100	100	100	100	NaN	100	96.4286	100
Chr2:34526001-34526100	2	34526001	34526100	Q9BDD9_BOVIN	ENSBTAG00000015330	Dipeptidyl peptidase IV [Source:UniProtKB/TrEMBL;Acc:Q9BDD9]	91.6667	100	95.3125	NaN	NaN	100	100	100
Chr2:36178801-36178900	2	36178801	36178900	RBMS1_BOVIN	ENSBTAG00000005180	RNA-binding motif, single-stranded-interacting protein 1 [Source:UniProtKB/Swiss-Prot;Acc:Q3ZBP3]	100	100	100	100	NaN	80.5556	98.2143	100
Chr2:36178901-36179000	2	36178901	36179000	RBMS1_BOVIN	ENSBTAG00000005180	RNA-binding motif, single-stranded-interacting protein 1 [Source:UniProtKB/Swiss-Prot;Acc:Q3ZBP3]	100	100	88.5417	100	94.2308	95.9375	96.9063	100
Chr2:36179001-36179100	2	36179001	36179100	RBMS1_BOVIN	ENSBTAG00000005180	RNA-binding motif, single-stranded-interacting protein 1 [Source:UniProtKB/Swiss-Prot;Acc:Q3ZBP3]	98.3037	100	98.8636	93.9394	100	92.8419	91.8182	90.584
Chr2:36649701-36649800	2	36649701	36649800	LY75	ENSBTAG00000017797	lymphocyte antigen 75 [Source:RefSeq peptide;Acc:NP_001001158]	83.3333	100	97.2727	NaN	NaN	90.1961	98.6111	100
Chr2:37151901-37152000	2	37151901	37152000	E1BNJ5_BOVIN	ENSBTAG00000020654	Uncharacterized protein [Source:UniProtKB/TrEMBL;Acc:E1BNJ5]	75	100	75	NaN	75	100	94.1176	75
Chr2:37592801-37592900	2	37592801	37592900	DAPL1_BOVIN	ENSBTAG00000032481	Death-associated protein-like 1 [Source:UniProtKB/Swiss-Prot;Acc:A2VEA7]	100	100	96.4286	NaN	100	NaN	97.2222	100
Chr2:37592901-37593000	2	37592901	37593000	DAPL1_BOVIN	ENSBTAG00000032481	Death-associated protein-like 1 [Source:UniProtKB/Swiss-Prot;Acc:A2VEA7]	100	100	100	NaN	100	100	100	100
Chr2:37813801-37813900	2	37813801	37813900	F1MJ11_BOVIN	ENSBTAG00000013773	Uncharacterized protein [Source:UniProtKB/TrEMBL;Acc:F1MJ11]	84.6784	50	80	92.3077	NaN	100	100	100
Chr2:38114201-38114300	2	38114201	38114300	CCDC148	ENSBTAG00000004267	No description	91.8518	100	100	NaN	100	100	100	80
Chr2:38730101-38730200	2	38730101	38730200	ENSBTAG00000043593	ENSBTAG00000043593	No description	100	82.2222	100	100	100	NaN	100	100
Chr2:38730301-38730400	2	38730301	38730400	ENSBTAG00000043593	ENSBTAG00000043593	No description	100	90	83.6241	100	100	100	100	96.4021
Chr2:38730401-38730500	2	38730401	38730500	ENSBTAG00000043593	ENSBTAG00000043593	No description	NaN	100	100	100	100	NaN	100	100
Chr2:43541301-43541400	2	43541301	43541400	AR6P6_BOVIN	ENSBTAG00000001435	ADP-ribosylation factor-like protein 6-interacting protein 6 [Source:UniProtKB/Swiss-Prot;Acc:Q3MHM8]	100	100	100	NaN	100	100	NaN	100
Chr2:43578401-43578500	2	43578401	43578500	AR6P6_BOVIN	ENSBTAG00000001435	ADP-ribosylation factor-like protein 6-interacting protein 6 [Source:UniProtKB/Swiss-Prot;Acc:Q3MHM8]	100	100	71.7949	66.6667	100	100	100	100
Chr2:43578501-43578600	2	43578501	43578600	AR6P6_BOVIN	ENSBTAG00000001435	ADP-ribosylation factor-like protein 6-interacting protein 6 [Source:UniProtKB/Swiss-Prot;Acc:Q3MHM8]	100	NaN	96.2963	100	100	100	93.75	85.1852
Chr2:43651101-43651200	2	43651101	43651200	LOC788312	ENSBTAG00000026851	No description	100	100	100	NaN	100	100	100	96.5909
Chr2:44051401-44051500	2	44051401	44051500	ENSBTAG00000044916	ENSBTAG00000044916	No description	87.5	100	100	NaN	100	81.5814	91.0714	NaN
Chr2:44051501-44051600	2	44051501	44051600	ENSBTAG00000044916	ENSBTAG00000044916	No description	66.6667	76.25	0	NaN	81.25	50	100	88.4615
Chr2:44051601-44051700	2	44051601	44051700	ENSBTAG00000044916	ENSBTAG00000044916	No description	100	91.25	100	NaN	100	100	100	NaN
Chr2:44849601-44849700	2	44849601	44849700	Q5W1C4_BOVIN	ENSBTAG00000007239	tumor necrosis factor-inducible gene 6 protein [Source:RefSeq peptide;Acc:NP_001007814]	100	100	100	100	100	100	100	97.6562
Chr2:44849801-44849900	2	44849801	44849900	Q5W1C4_BOVIN	ENSBTAG00000007239	tumor necrosis factor-inducible gene 6 protein [Source:RefSeq peptide;Acc:NP_001007814]	73.3333	100	100	NaN	100	100	100	100
Chr2:44849901-44850000	2	44849901	44850000	Q5W1C4_BOVIN	ENSBTAG00000007239	tumor necrosis factor-inducible gene 6 protein [Source:RefSeq peptide;Acc:NP_001007814]	50	100	NaN	100	100	100	100	100
Chr2:46646701-46646800	2	46646701	46646800	ENSBTAG00000037325	ENSBTAG00000037325	No description	100	100	94.9275	NaN	91.6667	100	78.7879	NaN
Chr2:46646801-46646900	2	46646801	46646900	ENSBTAG00000037325	ENSBTAG00000037325	No description	100	100	94.3182	NaN	100	100	100	100
Chr2:47522001-47522100	2	47522001	47522100	E1BDZ8_BOVIN	ENSBTAG00000018581	Uncharacterized protein [Source:UniProtKB/TrEMBL;Acc:E1BDZ8]	100	100	NaN	100	NaN	100	100	100
Chr2:47522301-47522400	2	47522301	47522400	E1BDZ8_BOVIN	ENSBTAG00000018581	Uncharacterized protein [Source:UniProtKB/TrEMBL;Acc:E1BDZ8]	92.0455	NaN	100	100	100	80	94.4444	100
Chr2:49735801-49735900	2	49735801	49735900	E1BCC9_BOVIN	ENSBTAG00000012376	Uncharacterized protein [Source:UniProtKB/TrEMBL;Acc:E1BCC9]	97.6744	100	100	100	100	NaN	100	100
Chr2:49735901-49736000	2	49735901	49736000	E1BCC9_BOVIN	ENSBTAG00000012376	Uncharacterized protein [Source:UniProtKB/TrEMBL;Acc:E1BCC9]	75.8333	100	100	100	100	100	100	100
Chr2:52897501-52897600	2	52897501	52897600	GTDC1_BOVIN	ENSBTAG00000001132	Glycosyltransferase-like domain-containing protein 1 [Source:UniProtKB/Swiss-Prot;Acc:Q08DA7]	100	NaN	100	100	100	100	100	NaN
Chr2:53843201-53843300	2	53843201	53843300	F1MCH2_BOVIN	ENSBTAG00000032277	Uncharacterized protein [Source:UniProtKB/TrEMBL;Acc:F1MCH2]	100	100	90.9091	NaN	100	100	100	86.1111
Chr2:53843401-53843500	2	53843401	53843500	F1MCH2_BOVIN	ENSBTAG00000032277	Uncharacterized protein [Source:UniProtKB/TrEMBL;Acc:F1MCH2]	100	NaN	100	84.4444	100	NaN	100	100
Chr2:59374301-59374400	2	59374301	59374400	HNMT_BOVIN	ENSBTAG00000014432	Histamine N-methyltransferase [Source:UniProtKB/Swiss-Prot;Acc:Q58DV7]	99.4253	100	94.4862	NaN	100	NaN	90.5036	100
Chr2:59374401-59374500	2	59374401	59374500	HNMT_BOVIN	ENSBTAG00000014432	Histamine N-methyltransferase [Source:UniProtKB/Swiss-Prot;Acc:Q58DV7]	0	100	100	NaN	100	100	100	100
Chr2:61587501-61587600	2	61587501	61587600	CXCR4_BOVIN	ENSBTAG00000001060	C-X-C chemokine receptor type 4 [Source:UniProtKB/Swiss-Prot;Acc:P25930]	88.7931	NaN	100	100	100	100	90	98.6111
Chr2:61587601-61587700	2	61587601	61587700	CXCR4_BOVIN	ENSBTAG00000001060	C-X-C chemokine receptor type 4 [Source:UniProtKB/Swiss-Prot;Acc:P25930]	100	100	100	100	100	100	100	100
Chr2:61916201-61916300	2	61916201	61916300	LCT	ENSBTAG00000015170	No description	100	100	100	NaN	NaN	80	100	100
Chr2:61969301-61969400	2	61969301	61969400	E1BDH6_BOVIN	ENSBTAG00000013302	Uncharacterized protein [Source:UniProtKB/TrEMBL;Acc:E1BDH6]	100	100	100	100	100	100	86.3636	100
Chr2:62006601-62006700	2	62006601	62006700	E1BDH6_BOVIN	ENSBTAG00000013302	Uncharacterized protein [Source:UniProtKB/TrEMBL;Acc:E1BDH6]	100	100	100	NaN	NaN	100	100	100
Chr2:62006801-62006900	2	62006801	62006900	E1BDH6_BOVIN	ENSBTAG00000013302	Uncharacterized protein [Source:UniProtKB/TrEMBL;Acc:E1BDH6]	100	100	100	NaN	NaN	100	100	100
Chr2:62457201-62457300	2	62457201	62457300	A4FUE5_BOVIN	ENSBTAG00000013449	rab3 GTPase-activating protein catalytic subunit [Source:RefSeq peptide;Acc:NP_001076952]	100	100	100	NaN	NaN	86.3636	100	100
Chr2:63118601-63118700	2	63118601	63118700	E1BMM2_BOVIN	ENSBTAG00000018744	Uncharacterized protein [Source:UniProtKB/TrEMBL;Acc:E1BMM2]	NaN	100	100	100	100	100	NaN	100
Chr2:65141801-65141900	2	65141801	65141900	NCKAP5	ENSBTAG00000005238	No description	100	100	100	100	NaN	100	91.6667	100
Chr2:65141901-65142000	2	65141901	65142000	NCKAP5	ENSBTAG00000005238	No description	100	100	100	NaN	NaN	100	100	100
Chr2:65280201-65280300	2	65280201	65280300	Q29RK7_BOVIN	ENSBTAG00000005234	ly6/PLAUR domain-containing protein 1 [Source:RefSeq peptide;Acc:NP_001039824]	100	100	100	NaN	86.0714	100	100	100
Chr2:65280901-65281000	2	65280901	65281000	Q29RK7_BOVIN	ENSBTAG00000005234	ly6/PLAUR domain-containing protein 1 [Source:RefSeq peptide;Acc:NP_001039824]	75	80	100	NaN	100	100	95.9434	100
Chr2:65281001-65281100	2	65281001	65281100	Q29RK7_BOVIN	ENSBTAG00000005234	ly6/PLAUR domain-containing protein 1 [Source:RefSeq peptide;Acc:NP_001039824]	89.951	94.8571	92.5	NaN	100	100	87	96.481
Chr2:66275201-66275300	2	66275201	66275300	bta-mir-2887-1	ENSBTAG00000047790	bta-mir-2887-1 [Source:miRBase;Acc:MI0013060]	100	NaN	97.2222	100	100	75	100	100
Chr2:69855601-69855700	2	69855601	69855700	ENSBTAG00000042265	ENSBTAG00000042265	No description	100	100	100	NaN	100	100	NaN	100
Chr2:69855801-69855900	2	69855801	69855900	ENSBTAG00000042265	ENSBTAG00000042265	No description	66.6667	100	100	NaN	NaN	100	100	100
Chr2:72281601-72281700	2	72281601	72281700	E41L5_BOVIN	ENSBTAG00000018236	Band 4,1-like protein 5 [Source:UniProtKB/Swiss-Prot;Acc:Q58CU2]	100	92.4242	100	100	100	NaN	76.3258	90.8333
Chr2:72281701-72281800	2	72281701	72281800	E41L5_BOVIN	ENSBTAG00000018236	Band 4,1-like protein 5 [Source:UniProtKB/Swiss-Prot;Acc:Q58CU2]	100	NaN	85.4545	100	100	100	100	100
Chr2:72528301-72528400	2	72528301	72528400	F1MVS8_BOVIN	ENSBTAG00000032017	inhibin beta B chain precursor [Source:RefSeq peptide;Acc:NP_789822]	NaN	100	100	100	100	95.2381	100	NaN
Chr2:73168501-73168600	2	73168501	73168600	GLI2	ENSBTAG00000011682	No description	100	NaN	100	100	NaN	100	100	100
Chr2:73488701-73488800	2	73488701	73488800	CLASP1	ENSBTAG00000019781	No description	100	NaN	100	76.6667	100	66.6667	100	100
Chr2:73488801-73488900	2	73488801	73488900	CLASP1	ENSBTAG00000019781	No description	100	NaN	92.7083	100	100	86.1111	100	100
Chr2:81001101-81001200	2	81001101	81001200	TEFF2_BOVIN	ENSBTAG00000014832	Tomoregulin-2 [Source:UniProtKB/Swiss-Prot;Acc:Q17QD6]	100	100	100	100	100	97.2656	100	99.0625
Chr2:82926301-82926400	2	82926301	82926400	F1MBW4_BOVIN	ENSBTAG00000037816	Uncharacterized protein [Source:UniProtKB/TrEMBL;Acc:F1MBW4]	100	50	100	NaN	NaN	100	100	100
Chr2:82926401-82926500	2	82926401	82926500	F1MBW4_BOVIN	ENSBTAG00000037816	Uncharacterized protein [Source:UniProtKB/TrEMBL;Acc:F1MBW4]	100	100	100	NaN	NaN	100	88.8889	100
Chr2:85968201-85968300	2	85968201	85968300	ANKRD44	ENSBTAG00000031696	PREDICTED: Bos taurus mCG117548-like (ANKRD44), miscRNA, [Source:RefSeq DNA;Acc:XR_083600]	100	100	100	NaN	NaN	100	100	100
Chr2:86341001-86341100	2	86341001	86341100	F1MH37_BOVIN	ENSBTAG00000012171	Uncharacterized protein [Source:UniProtKB/TrEMBL;Acc:F1MH37]	100	100	100	NaN	NaN	100	100	100
Chr2:86341401-86341500	2	86341401	86341500	F1MH37_BOVIN	ENSBTAG00000012171	Uncharacterized protein [Source:UniProtKB/TrEMBL;Acc:F1MH37]	100	100	NaN	66.6667	96.4286	100	100	91.954
Chr2:86438601-86438700	2	86438601	86438700	F1MUZ9_BOVIN	ENSBTAG00000012586	60 kDa heat shock protein, mitochondrial [Source:RefSeq peptide;Acc:NP_001160080]	100	100	100	NaN	100	100	100	100
Chr2:86438701-86438800	2	86438701	86438800	F1MUZ9_BOVIN	ENSBTAG00000012586	60 kDa heat shock protein, mitochondrial [Source:RefSeq peptide;Acc:NP_001160080]	100	100	100	NaN	100	100	100	100
Chr2:86438801-86438900	2	86438801	86438900	F1MUZ9_BOVIN	ENSBTAG00000012586	60 kDa heat shock protein, mitochondrial [Source:RefSeq peptide;Acc:NP_001160080]	100	100	77.0833	NaN	92.8571	NaN	93.75	75
Chr2:86494401-86494500	2	86494401	86494500	A4FUE6_BOVIN	ENSBTAG00000019116	mps one binder kinase activator-like 3 [Source:RefSeq peptide;Acc:NP_001076995]	NaN	100	100	100	100	100	100	100
Chr2:86494601-86494700	2	86494601	86494700	A4FUE6_BOVIN	ENSBTAG00000019116	mps one binder kinase activator-like 3 [Source:RefSeq peptide;Acc:NP_001076995]	NaN	100	100	100	NaN	100	100	100
Chr2:86494701-86494800	2	86494701	86494800	A4FUE6_BOVIN	ENSBTAG00000019116	mps one binder kinase activator-like 3 [Source:RefSeq peptide;Acc:NP_001076995]	NaN	100	87.5	100	NaN	0	100	100
Chr2:87251401-87251500	2	87251401	87251500	ENSBTAG00000042540	ENSBTAG00000042540	No description	100	100	94.6296	NaN	96.4286	100	98.6667	98.4615
Chr2:87251501-87251600	2	87251501	87251600	ENSBTAG00000042540	ENSBTAG00000042540	No description	100	100	100	NaN	100	100	100	100
Chr2:87252301-87252400	2	87252301	87252400	ENSBTAG00000042540	ENSBTAG00000042540	No description	76.9231	100	100	NaN	100	100	95.2381	100
Chr2:88247401-88247500	2	88247401	88247500	F1N426_BOVIN	ENSBTAG00000016334	Uncharacterized protein [Source:UniProtKB/TrEMBL;Acc:F1N426]	100	68.75	100	NaN	NaN	100	97.7273	50
Chr2:88248501-88248600	2	88248501	88248600	F1N426_BOVIN	ENSBTAG00000016334	Uncharacterized protein [Source:UniProtKB/TrEMBL;Acc:F1N426]	100	100	100	100	100	100	100	100
Chr2:88913901-88914000	2	88913901	88914000	TYW5	ENSBTAG00000019232	No description	100	100	96.3691	NaN	NaN	100	97.3684	100
Chr2:89440701-89440800	2	89440701	89440800	SPATS2L	ENSBTAG00000016092	No description	100	100	100	NaN	100	100	98.718	NaN
Chr2:89590901-89591000	2	89590901	89591000	AOX1	ENSBTAG00000009725	aldehyde oxidase [Source:RefSeq peptide;Acc:NP_788841]	83.3333	100	100	NaN	100	100	NaN	100
Chr2:89859001-89859100	2	89859001	89859100	LOC531699	ENSBTAG00000026812	No description	100	100	100	NaN	86.9048	100	100	100
Chr2:89963801-89963900	2	89963801	89963900	NIF3L_BOVIN	ENSBTAG00000018282	NIF3-like protein 1 [Source:UniProtKB/Swiss-Prot;Acc:Q05B89]	100	100	100	NaN	100	100	100	93.4066
Chr2:89963901-89964000	2	89963901	89964000	NIF3L_BOVIN	ENSBTAG00000018282	NIF3-like protein 1 [Source:UniProtKB/Swiss-Prot;Acc:Q05B89]	100	100	99.2647	NaN	90	100	100	100
Chr2:89964001-89964100	2	89964001	89964100	NIF3L_BOVIN	ENSBTAG00000018282	NIF3-like protein 1 [Source:UniProtKB/Swiss-Prot;Acc:Q05B89]	100	100	100	NaN	94.9275	100	100	83.3333
Chr2:90020301-90020400	2	90020301	90020400	LOC533324	ENSBTAG00000021201	No description	100	100	97.5	NaN	100	100	96.7391	100
Chr2:90020401-90020500	2	90020401	90020500	LOC533324	ENSBTAG00000021201	No description	100	100	97.2222	NaN	100	100	100	100
Chr2:90089901-90090000	2	90089901	90090000	ENSBTAG00000012763	ENSBTAG00000012763	No description	100	100	92.3077	100	100	100	100	100
Chr2:90090001-90090100	2	90090001	90090100	ENSBTAG00000012763	ENSBTAG00000012763	No description	73.4884	80	80	100	80	100	80	80
Chr2:90090201-90090300	2	90090201	90090300	ENSBTAG00000012763	ENSBTAG00000012763	No description	0	100	100	100	NaN	100	100	100
Chr2:90303601-90303700	2	90303601	90303700	E1BDW0_BOVIN	ENSBTAG00000012334	amyotrophic lateral sclerosis 2 (juvenile) chromosome region, candidate 12 [Source:RefSeq peptide;Acc:NP_001098931]	100	100	100	NaN	100	100	100	NaN
Chr2:90303701-90303800	2	90303701	90303800	E1BDW0_BOVIN	ENSBTAG00000012334	amyotrophic lateral sclerosis 2 (juvenile) chromosome region, candidate 12 [Source:RefSeq peptide;Acc:NP_001098931]	92.3411	25	75	NaN	100	100	92.3077	50
Chr2:91160201-91160300	2	91160201	91160300	SUMO1_BOVIN	ENSBTAG00000009859	Small ubiquitin-related modifier 1 [Source:UniProtKB/Swiss-Prot;Acc:Q5E9D1]	NaN	100	100	100	100	100	100	100
Chr2:91557501-91557600	2	91557501	91557600	E1BF83_BOVIN	ENSBTAG00000008673	Uncharacterized protein [Source:UniProtKB/TrEMBL;Acc:E1BF83]	100	NaN	100	100	100	100	100	94.2529
Chr2:91557601-91557700	2	91557601	91557700	E1BF83_BOVIN	ENSBTAG00000008673	Uncharacterized protein [Source:UniProtKB/TrEMBL;Acc:E1BF83]	100	66.6667	98.2456	100	100	100	NaN	100
Chr2:91557701-91557800	2	91557701	91557800	E1BF83_BOVIN	ENSBTAG00000008673	Uncharacterized protein [Source:UniProtKB/TrEMBL;Acc:E1BF83]	43.4783	NaN	100	100	NaN	100	100	100
Chr2:91619701-91619800	2	91619701	91619800	WDR12_BOVIN	ENSBTAG00000015424	Ribosome biogenesis protein WDR12 [Source:UniProtKB/Swiss-Prot;Acc:Q0VC24]	54.5455	100	97.5	75	100	100	90.625	92.0635
Chr2:92058001-92058100	2	92058001	92058100	A7MB24_BOVIN	ENSBTAG00000011017	abl interactor 2 [Source:RefSeq peptide;Acc:NP_001094641]	100	100	89.7436	100	91.5616	100	86.1111	92.5137
Chr2:92058101-92058200	2	92058101	92058200	A7MB24_BOVIN	ENSBTAG00000011017	abl interactor 2 [Source:RefSeq peptide;Acc:NP_001094641]	50	86.1111	NaN	100	70.8333	75	62.8205	100
Chr2:92058201-92058300	2	92058201	92058300	A7MB24_BOVIN	ENSBTAG00000011017	abl interactor 2 [Source:RefSeq peptide;Acc:NP_001094641]	100	100	66.6667	0	90.625	100	100	100
Chr2:92058301-92058400	2	92058301	92058400	A7MB24_BOVIN	ENSBTAG00000011017	abl interactor 2 [Source:RefSeq peptide;Acc:NP_001094641]	84.6154	80.9524	100	100	100	100	100	100
Chr2:92058401-92058500	2	92058401	92058500	A7MB24_BOVIN	ENSBTAG00000011017	abl interactor 2 [Source:RefSeq peptide;Acc:NP_001094641]	100	93.3333	100	100	100	100	100	100
Chr2:92358701-92358800	2	92358701	92358800	F1N4W3_BOVIN	ENSBTAG00000007445	T-cell-specific surface glycoprotein CD28 precursor [Source:RefSeq peptide;Acc:NP_851347]	100	NaN	100	100	100	100	100	100
Chr2:92358801-92358900	2	92358801	92358900	F1N4W3_BOVIN	ENSBTAG00000007445	T-cell-specific surface glycoprotein CD28 precursor [Source:RefSeq peptide;Acc:NP_851347]	100	100	100	100	100	NaN	100	100
Chr2:92358901-92359000	2	92358901	92359000	F1N4W3_BOVIN	ENSBTAG00000007445	T-cell-specific surface glycoprotein CD28 precursor [Source:RefSeq peptide;Acc:NP_851347]	100	100	92.8572	100	100	100	100	100
Chr2:93072201-93072300	2	93072201	93072300	ENSBTAG00000045092	ENSBTAG00000045092	No description	100	100	100	NaN	100	100	100	100
Chr2:93072301-93072400	2	93072301	93072400	ENSBTAG00000045092	ENSBTAG00000045092	No description	100	100	100	NaN	100	NaN	100	100
Chr2:93684601-93684700	2	93684601	93684700	ENSBTAG00000046521	ENSBTAG00000046521	No description	100	100	100	NaN	100	100	96	NaN
Chr2:94467901-94468000	2	94467901	94468000	E1BEL6_BOVIN	ENSBTAG00000011971	Uncharacterized protein [Source:UniProtKB/TrEMBL;Acc:E1BEL6]	100	100	NaN	100	100	100	100	100
Chr2:94796001-94796100	2	94796001	94796100	INO80D	ENSBTAG00000014407	No description	100	100	93.75	100	100	100	100	100
Chr2:94796101-94796200	2	94796101	94796200	INO80D	ENSBTAG00000014407	No description	100	100	81.8182	100	100	NaN	90.4762	100
Chr2:94796201-94796300	2	94796201	94796300	INO80D	ENSBTAG00000014407	No description	100	100	100	100	100	85.7143	100	100
Chr2:94796301-94796400	2	94796301	94796400	INO80D	ENSBTAG00000014407	No description	100	71.1279	100	0	84.3137	100	81.9737	100
Chr2:94796401-94796500	2	94796401	94796500	INO80D	ENSBTAG00000014407	No description	100	100	100	71.875	96.6102	100	63.1944	91.6667
Chr2:94796501-94796600	2	94796501	94796600	INO80D	ENSBTAG00000014407	No description	84.482	NaN	100	97.7273	98.6742	NaN	98.4375	91.9643
Chr2:94925701-94925800	2	94925701	94925800	EF1B_BOVIN	ENSBTAG00000021979	Elongation factor 1-beta [Source:UniProtKB/Swiss-Prot;Acc:Q5E983]	100	100	100	NaN	100	100	100	100
Chr2:94925901-94926000	2	94925901	94926000	EF1B_BOVIN	ENSBTAG00000021979	Elongation factor 1-beta [Source:UniProtKB/Swiss-Prot;Acc:Q5E983]	100	100	100	100	100	100	100	100
Chr2:95340701-95340800	2	95340701	95340800	A4FUX7_BOVIN	ENSBTAG00000019694	disintegrin and metalloproteinase domain-containing protein 23 [Source:RefSeq peptide;Acc:NP_001076927]	100	100	95.4545	NaN	100	100	NaN	100
Chr2:95473801-95473900	2	95473801	95473900	MDH1B_BOVIN	ENSBTAG00000016192	Putative malate dehydrogenase 1B [Source:UniProtKB/Swiss-Prot;Acc:A3KMX7]	NaN	100	95.8333	100	100	82	82.3529	100
Chr2:95473901-95474000	2	95473901	95474000	MDH1B_BOVIN	ENSBTAG00000016192	Putative malate dehydrogenase 1B [Source:UniProtKB/Swiss-Prot;Acc:A3KMX7]	NaN	100	100	100	100	100	100	NaN
Chr2:95520201-95520300	2	95520201	95520300	F1N1T6_BOVIN	ENSBTAG00000016193	FAST kinase domain-containing protein 2 [Source:RefSeq peptide;Acc:NP_001095587]	100	100	NaN	100	100	100	93.4783	100
Chr2:95779301-95779400	2	95779301	95779400	E1BNF7_BOVIN	ENSBTAG00000044097	Uncharacterized protein [Source:UniProtKB/TrEMBL;Acc:E1BNF7]	50	100	100	100	100	100	100	100
Chr2:95779401-95779500	2	95779401	95779500	E1BNF7_BOVIN	ENSBTAG00000044097	Uncharacterized protein [Source:UniProtKB/TrEMBL;Acc:E1BNF7]	100	100	100	100	100	NaN	100	100
Chr2:95780701-95780800	2	95780701	95780800	E1BNF7_BOVIN	ENSBTAG00000044097	Uncharacterized protein [Source:UniProtKB/TrEMBL;Acc:E1BNF7]	100	100	66.6667	NaN	100	NaN	85.27	100
Chr2:95781001-95781100	2	95781001	95781100	E1BNF7_BOVIN	ENSBTAG00000044097	Uncharacterized protein [Source:UniProtKB/TrEMBL;Acc:E1BNF7]	NaN	100	97.7778	100	97.1429	100	97.4748	100
Chr2:95781101-95781200	2	95781101	95781200	E1BNF7_BOVIN	ENSBTAG00000044097	Uncharacterized protein [Source:UniProtKB/TrEMBL;Acc:E1BNF7]	86.5385	91.5751	89.1157	100	94.8386	95.8333	85.8466	81.0924
Chr2:95833201-95833300	2	95833201	95833300	E1BNF7_BOVIN	ENSBTAG00000044097	Uncharacterized protein [Source:UniProtKB/TrEMBL;Acc:E1BNF7]	100	100	100	NaN	100	NaN	100	100
Chr2:95833401-95833500	2	95833401	95833500	E1BNF7_BOVIN	ENSBTAG00000044097	Uncharacterized protein [Source:UniProtKB/TrEMBL;Acc:E1BNF7]	100	100	100	NaN	100	NaN	100	100
Chr2:96339001-96339100	2	96339001	96339100	MT21A_BOVIN	ENSBTAG00000005476	Methyltransferase-like protein 21A [Source:UniProtKB/Swiss-Prot;Acc:A4FV42]	100	90.625	57.5758	NaN	NaN	100	91.6667	97.2222
Chr2:96653501-96653600	2	96653501	96653600	F1MPG9_BOVIN	ENSBTAG00000007830	Uncharacterized protein [Source:UniProtKB/TrEMBL;Acc:F1MPG9]	100	97.6191	90.625	NaN	100	100	89.2857	NaN
Chr2:96812301-96812400	2	96812301	96812400	F1MNU8_BOVIN	ENSBTAG00000014094	Uncharacterized protein [Source:UniProtKB/TrEMBL;Acc:F1MNU8]	100	100	100	NaN	98.4082	NaN	84	100
Chr2:96812401-96812500	2	96812401	96812500	F1MNU8_BOVIN	ENSBTAG00000014094	Uncharacterized protein [Source:UniProtKB/TrEMBL;Acc:F1MNU8]	100	100	100	NaN	100	NaN	100	100
Chr2:96864701-96864800	2	96864701	96864800	CRYGA	ENSBTAG00000046832	crystallin, gamma A [Source:HGNC Symbol;Acc:2408]	100	100	88.8889	73.3333	98.0676	87.9653	81.6438	100
Chr2:96864801-96864900	2	96864801	96864900	CRYGA	ENSBTAG00000046832	crystallin, gamma A [Source:HGNC Symbol;Acc:2408]	50	50	61.1111	0	66.6667	50	50	50
Chr2:96864901-96865000	2	96864901	96865000	CRYGA	ENSBTAG00000046832	crystallin, gamma A [Source:HGNC Symbol;Acc:2408]	NaN	0	2.27273	50	80.2635	74.543	30.3419	66.8561
Chr2:96866001-96866100	2	96866001	96866100	CRYGA	ENSBTAG00000046832	crystallin, gamma A [Source:HGNC Symbol;Acc:2408]	100	100	97.4026	NaN	94.4444	100	83.3333	100
Chr2:96866101-96866200	2	96866101	96866200	CRYGA	ENSBTAG00000046832	crystallin, gamma A [Source:HGNC Symbol;Acc:2408]	100	100	100	NaN	100	100	NaN	0
Chr2:96939701-96939800	2	96939701	96939800	F1MLK0_BOVIN	ENSBTAG00000020527	isocitrate dehydrogenase [Source:RefSeq peptide;Acc:NP_851355]	97.2222	100	100	100	100	100	100	0
Chr2:96939801-96939900	2	96939801	96939900	F1MLK0_BOVIN	ENSBTAG00000020527	isocitrate dehydrogenase [Source:RefSeq peptide;Acc:NP_851355]	NaN	100	100	100	100	0	86.6667	100
Chr2:96939901-96940000	2	96939901	96940000	F1MLK0_BOVIN	ENSBTAG00000020527	isocitrate dehydrogenase [Source:RefSeq peptide;Acc:NP_851355]	100	75	NaN	100	100	100	100	NaN
Chr2:97068501-97068600	2	97068501	97068600	ENSBTAG00000002180	ENSBTAG00000002180	No description	100	100	100	100	100	100	89.2857	100
Chr2:97068601-97068700	2	97068601	97068700	ENSBTAG00000002180	ENSBTAG00000002180	No description	100	100	86.6667	100	100	100	100	100
Chr2:97068701-97068800	2	97068701	97068800	ENSBTAG00000002180	ENSBTAG00000002180	No description	100	100	60.4167	92.8571	100	100	100	100
Chr2:97504001-97504100	2	97504001	97504100	CRGF_BOVIN	ENSBTAG00000046940	Gamma-crystallin F [Source:UniProtKB/Swiss-Prot;Acc:P23005]	100	100	100	NaN	100	100	100	100
Chr2:97989901-97990000	2	97989901	97990000	F1MEW3_BOVIN	ENSBTAG00000018130	Uncharacterized protein [Source:UniProtKB/TrEMBL;Acc:F1MEW3]	100	100	92.8572	NaN	100	100	100	100
Chr2:97990001-97990100	2	97990001	97990100	F1MEW3_BOVIN	ENSBTAG00000018130	Uncharacterized protein [Source:UniProtKB/TrEMBL;Acc:F1MEW3]	100	97.561	100	NaN	100	100	98	100
Chr2:98415401-98415500	2	98415401	98415500	ACADL	ENSBTAG00000010579	long-chain specific acyl-CoA dehydrogenase, mitochondrial [Source:RefSeq peptide;Acc:NP_001070404]	100	NaN	100	100	100	100	100	100
Chr2:98415501-98415600	2	98415501	98415600	ACADL	ENSBTAG00000010579	long-chain specific acyl-CoA dehydrogenase, mitochondrial [Source:RefSeq peptide;Acc:NP_001070404]	NaN	66.6667	83.3333	100	66.6667	100	95.8333	95.2381
Chr2:98415601-98415700	2	98415601	98415700	ACADL	ENSBTAG00000010579	long-chain specific acyl-CoA dehydrogenase, mitochondrial [Source:RefSeq peptide;Acc:NP_001070404]	100	100	100	100	100	100	89.055	91.5
Chr2:98415701-98415800	2	98415701	98415800	ACADL	ENSBTAG00000010579	long-chain specific acyl-CoA dehydrogenase, mitochondrial [Source:RefSeq peptide;Acc:NP_001070404]	NaN	100	100	100	100	100	100	100
Chr2:98499301-98499400	2	98499301	98499400	LOC509375	ENSBTAG00000010722	No description	100	50	100	NaN	75	NaN	100	100
Chr2:98499501-98499600	2	98499501	98499600	LOC509375	ENSBTAG00000010722	No description	75	100	95.4545	NaN	100	100	96.2963	100
Chr2:98499601-98499700	2	98499601	98499700	LOC509375	ENSBTAG00000010722	No description	50	100	33.3333	NaN	59.5238	50	53.4868	30.8824
Chr2:98527101-98527200	2	98527101	98527200	MYL1_BOVIN	ENSBTAG00000009707	Myosin light chain 1/3, skeletal muscle isoform [Source:UniProtKB/Swiss-Prot;Acc:A0JNJ5]	98.6111	100	98.2143	NaN	97.2222	NaN	100	100
Chr2:98899001-98899100	2	98899001	98899100	F1ML89_BOVIN	ENSBTAG00000016662	Uncharacterized protein [Source:UniProtKB/TrEMBL;Acc:F1ML89]	100	100	100	NaN	NaN	100	100	100
Chr2:101527401-101527500	2	101527401	101527500	A0JNA9_BOVIN	ENSBTAG00000037804	IKAROS family zinc finger 2 (Helios) [Source:UniProtKB/TrEMBL;Acc:A0JNA9]	100	100	100	NaN	100	100	100	NaN
Chr2:102923501-102923600	2	102923501	102923600	ENSBTAG00000048219	ENSBTAG00000048219	No description	100	100	100	NaN	100	73.913	100	NaN
Chr2:103135301-103135400	2	103135301	103135400	VWC2L	ENSBTAG00000018552	No description	100	100	100	NaN	NaN	100	100	100
Chr2:103518201-103518300	2	103518201	103518300	ABCA12	ENSBTAG00000003472	No description	97.5	100	100	100	100	100	100	100
Chr2:103518301-103518400	2	103518301	103518400	ABCA12	ENSBTAG00000003472	No description	100	NaN	100	100	100	100	100	75.8929
Chr2:103726401-103726500	2	103726401	103726500	ENSBTAG00000045368	ENSBTAG00000045368	No description	100	89.2857	100	NaN	85.7143	100	78.2609	NaN
Chr2:103880301-103880400	2	103880301	103880400	B8Y9S9_BOVIN	ENSBTAG00000008300	fibronectin [Source:RefSeq peptide;Acc:NP_001157250]	100	100	100	NaN	100	100	100	100
Chr2:103880401-103880500	2	103880401	103880500	B8Y9S9_BOVIN	ENSBTAG00000008300	fibronectin [Source:RefSeq peptide;Acc:NP_001157250]	100	NaN	100	100	100	NaN	100	100
Chr2:103880601-103880700	2	103880601	103880700	B8Y9S9_BOVIN	ENSBTAG00000008300	fibronectin [Source:RefSeq peptide;Acc:NP_001157250]	86.0215	75	83.3333	NaN	85.7742	100	99.4444	90.9091
Chr2:103880901-103881000	2	103880901	103881000	B8Y9S9_BOVIN	ENSBTAG00000008300	fibronectin [Source:RefSeq peptide;Acc:NP_001157250]	68.421	50	NaN	100	42.9038	100	85.7143	100
Chr2:103881001-103881100	2	103881001	103881100	B8Y9S9_BOVIN	ENSBTAG00000008300	fibronectin [Source:RefSeq peptide;Acc:NP_001157250]	NaN	100	100	100	92.5926	NaN	100	71.4286
Chr2:103881101-103881200	2	103881101	103881200	B8Y9S9_BOVIN	ENSBTAG00000008300	fibronectin [Source:RefSeq peptide;Acc:NP_001157250]	100	100	90	NaN	100	100	80	100
Chr2:103881201-103881300	2	103881201	103881300	B8Y9S9_BOVIN	ENSBTAG00000008300	fibronectin [Source:RefSeq peptide;Acc:NP_001157250]	100	100	91.1765	100	100	100	100	100
Chr2:103881301-103881400	2	103881301	103881400	B8Y9S9_BOVIN	ENSBTAG00000008300	fibronectin [Source:RefSeq peptide;Acc:NP_001157250]	100	100	100	100	100	100	98.0769	100
Chr2:104782501-104782600	2	104782501	104782600	F1N6G0_BOVIN	ENSBTAG00000016183	Uncharacterized protein [Source:UniProtKB/TrEMBL;Acc:F1N6G0]	100	NaN	50	100	50	100	100	100
Chr2:104782601-104782700	2	104782601	104782700	F1N6G0_BOVIN	ENSBTAG00000016183	Uncharacterized protein [Source:UniProtKB/TrEMBL;Acc:F1N6G0]	89.2473	100	50	NaN	85.5769	100	75	74.3056
Chr2:104782701-104782800	2	104782701	104782800	F1N6G0_BOVIN	ENSBTAG00000016183	Uncharacterized protein [Source:UniProtKB/TrEMBL;Acc:F1N6G0]	63.8889	NaN	100	75.0361	90.7859	100	100	99.1736
Chr2:105189401-105189500	2	105189401	105189500	F1MDP3_BOVIN	ENSBTAG00000003843	SWI/SNF-related matrix-associated actin-dependent regulator of chromatin subfamily A-like protein 1 [Source:RefSeq peptide;Acc:NP_788839]	100	100	100	NaN	100	15.1515	100	100
Chr2:105189501-105189600	2	105189501	105189600	F1MDP3_BOVIN	ENSBTAG00000003843	SWI/SNF-related matrix-associated actin-dependent regulator of chromatin subfamily A-like protein 1 [Source:RefSeq peptide;Acc:NP_788839]	100	100	100	NaN	100	96.7742	100	100
Chr2:105189601-105189700	2	105189601	105189700	F1MDP3_BOVIN	ENSBTAG00000003843	SWI/SNF-related matrix-associated actin-dependent regulator of chromatin subfamily A-like protein 1 [Source:RefSeq peptide;Acc:NP_788839]	NaN	100	100	100	100	100	100	100
Chr2:105189701-105189800	2	105189701	105189800	F1MDP3_BOVIN	ENSBTAG00000003843	SWI/SNF-related matrix-associated actin-dependent regulator of chromatin subfamily A-like protein 1 [Source:RefSeq peptide;Acc:NP_788839]	100	100	100	NaN	100	NaN	100	100
Chr2:105376601-105376700	2	105376601	105376700	ENSBTAG00000048210	ENSBTAG00000048210	No description	NaN	100	100	100	NaN	73.2143	100	100
Chr2:105378601-105378700	2	105378601	105378700	IBP5_BOVIN	ENSBTAG00000007062	Insulin-like growth factor-binding protein 5 [Source:UniProtKB/Swiss-Prot;Acc:Q05717]	75.8064	100	80.9524	100	100	100	100	100
Chr2:105378701-105378800	2	105378701	105378800	IBP5_BOVIN	ENSBTAG00000007062	Insulin-like growth factor-binding protein 5 [Source:UniProtKB/Swiss-Prot;Acc:Q05717]	100	96.875	100	NaN	96.875	90.6667	100	NaN
Chr2:105378801-105378900	2	105378801	105378900	IBP5_BOVIN	ENSBTAG00000007062	Insulin-like growth factor-binding protein 5 [Source:UniProtKB/Swiss-Prot;Acc:Q05717]	0	0	0	NaN	0	0	0	50
Chr2:105575501-105575600	2	105575501	105575600	STP1_BOVIN	ENSBTAG00000019003	Spermatid nuclear transition protein 1 [Source:UniProtKB/Swiss-Prot;Acc:P17305]	100	100	100	100	NaN	100	40	100
Chr2:105575701-105575800	2	105575701	105575800	STP1_BOVIN	ENSBTAG00000019003	Spermatid nuclear transition protein 1 [Source:UniProtKB/Swiss-Prot;Acc:P17305]	100	100	100	NaN	90	NaN	100	95.2632
Chr2:106626001-106626100	2	106626001	106626100	A1A4J4_BOVIN	ENSBTAG00000002485	tensin-1 [Source:RefSeq peptide;Acc:NP_777191]	100	100	60	100	100	NaN	100	100
Chr2:106626201-106626300	2	106626201	106626300	A1A4J4_BOVIN	ENSBTAG00000002485	tensin-1 [Source:RefSeq peptide;Acc:NP_777191]	100	100	100	NaN	100	100	100	NaN
Chr2:106626501-106626600	2	106626501	106626600	A1A4J4_BOVIN	ENSBTAG00000002485	tensin-1 [Source:RefSeq peptide;Acc:NP_777191]	100	100	66.6667	NaN	100	100	91.0714	100
Chr2:106626601-106626700	2	106626601	106626700	A1A4J4_BOVIN	ENSBTAG00000002485	tensin-1 [Source:RefSeq peptide;Acc:NP_777191]	100	80	64.9351	NaN	86.1111	100	81.6468	94.5238
Chr2:106897901-106898000	2	106897901	106898000	A6QPW1_BOVIN	ENSBTAG00000003327	RUN and FYVE domain containing 4 [Source:RefSeq peptide;Acc:NP_001095551]	100	100	100	NaN	NaN	100	100	100
Chr2:106898001-106898100	2	106898001	106898100	A6QPW1_BOVIN	ENSBTAG00000003327	RUN and FYVE domain containing 4 [Source:RefSeq peptide;Acc:NP_001095551]	100	100	100	NaN	NaN	100	100	100
Chr2:107016701-107016800	2	107016701	107016800	AAMP_BOVIN	ENSBTAG00000003927	Angio-associated migratory cell protein [Source:UniProtKB/Swiss-Prot;Acc:Q3SZK1]	66.6667	NaN	100	100	100	100	100	100
Chr2:107016801-107016900	2	107016801	107016900	AAMP_BOVIN	ENSBTAG00000003927	Angio-associated migratory cell protein [Source:UniProtKB/Swiss-Prot;Acc:Q3SZK1]	100	100	100	NaN	100	100	98.6842	100
Chr2:107022501-107022600	2	107022501	107022600	PNKD_BOVIN	ENSBTAG00000003936	Probable hydrolase PNKD [Source:UniProtKB/Swiss-Prot;Acc:A7YY46]	100	100	100	100	100	100	92.8572	100
Chr2:107022601-107022700	2	107022601	107022700	PNKD_BOVIN	ENSBTAG00000003936	Probable hydrolase PNKD [Source:UniProtKB/Swiss-Prot;Acc:A7YY46]	100	100	91.6667	NaN	80	100	92.5	100
Chr2:107135201-107135300	2	107135201	107135300	E1BDE3_BOVIN	ENSBTAG00000008362	Uncharacterized protein [Source:UniProtKB/TrEMBL;Acc:E1BDE3]	100	100	100	NaN	100	100	46.1538	NaN
Chr2:107172401-107172500	2	107172401	107172500	F1N5V1_BOVIN	ENSBTAG00000016572	Uncharacterized protein [Source:UniProtKB/TrEMBL;Acc:F1N5V1]	100	100	100	100	100	NaN	85.7143	100
Chr2:107320401-107320500	2	107320401	107320500	F1MKT3_BOVIN	ENSBTAG00000003809	1-phosphatidylinositol-4,5-bisphosphate phosphodiesterase delta-4 [Source:RefSeq peptide;Acc:NP_001039954]	100	NaN	80	100	100	100	NaN	100
Chr2:107320501-107320600	2	107320501	107320600	F1MKT3_BOVIN	ENSBTAG00000003809	1-phosphatidylinositol-4,5-bisphosphate phosphodiesterase delta-4 [Source:RefSeq peptide;Acc:NP_001039954]	100	100	100	100	100	100	NaN	100
Chr2:107321901-107322000	2	107321901	107322000	ZNF142	ENSBTAG00000026772	No description	100	100	100	NaN	NaN	100	100	100
Chr2:107322801-107322900	2	107322801	107322900	ZNF142	ENSBTAG00000026772	No description	NaN	100	100	100	100	NaN	100	100
Chr2:107322901-107323000	2	107322901	107323000	ZNF142	ENSBTAG00000026772	No description	NaN	100	100	100	90.1786	NaN	100	100
Chr2:107344901-107345000	2	107344901	107345000	BCS1_BOVIN	ENSBTAG00000003813	Mitochondrial chaperone BCS1 [Source:UniProtKB/Swiss-Prot;Acc:Q5E9H5]	NaN	100	100	100	100	80	100	100
Chr2:107345101-107345200	2	107345101	107345200	BCS1_BOVIN	ENSBTAG00000003813	Mitochondrial chaperone BCS1 [Source:UniProtKB/Swiss-Prot;Acc:Q5E9H5]	NaN	100	100	100	100	NaN	100	100
Chr2:107345401-107345500	2	107345401	107345500	BCS1_BOVIN	ENSBTAG00000003813	Mitochondrial chaperone BCS1 [Source:UniProtKB/Swiss-Prot;Acc:Q5E9H5]	100	100	100	NaN	100	100	NaN	100
Chr2:107345501-107345600	2	107345501	107345600	BCS1_BOVIN	ENSBTAG00000003813	Mitochondrial chaperone BCS1 [Source:UniProtKB/Swiss-Prot;Acc:Q5E9H5]	83.3333	80	100	NaN	100	85.7143	NaN	100
Chr2:107346301-107346400	2	107346301	107346400	F1MWS4_BOVIN	ENSBTAG00000003817	E3 ubiquitin-protein ligase RNF25 [Source:RefSeq peptide;Acc:NP_001015575]	100	100	NaN	100	66.6667	97.2222	70	100
Chr2:107346401-107346500	2	107346401	107346500	F1MWS4_BOVIN	ENSBTAG00000003817	E3 ubiquitin-protein ligase RNF25 [Source:RefSeq peptide;Acc:NP_001015575]	94.5	85.7143	NaN	100	97.5	NaN	100	100
Chr2:107346701-107346800	2	107346701	107346800	F1MWS4_BOVIN	ENSBTAG00000003817	E3 ubiquitin-protein ligase RNF25 [Source:RefSeq peptide;Acc:NP_001015575]	80	NaN	44.4444	100	100	100	100	NaN
Chr2:107383201-107383300	2	107383201	107383300	E1B793_BOVIN	ENSBTAG00000003819	Uncharacterized protein [Source:UniProtKB/TrEMBL;Acc:E1B793]	100	100	100	NaN	100	100	100	NaN
Chr2:107383301-107383400	2	107383301	107383400	E1B793_BOVIN	ENSBTAG00000003819	Uncharacterized protein [Source:UniProtKB/TrEMBL;Acc:E1B793]	100	100	100	NaN	100	100	100	NaN
Chr2:107505801-107505900	2	107505801	107505900	A4FV92_BOVIN	ENSBTAG00000013489	sterol 26-hydroxylase, mitochondrial [Source:RefSeq peptide;Acc:NP_001076882]	78.125	NaN	100	73.5294	80	100	96.0317	100
Chr2:107505901-107506000	2	107505901	107506000	A4FV92_BOVIN	ENSBTAG00000013489	sterol 26-hydroxylase, mitochondrial [Source:RefSeq peptide;Acc:NP_001076882]	74.3333	NaN	90.5128	100	92.045	100	89.5692	94
Chr2:107506001-107506100	2	107506001	107506100	A4FV92_BOVIN	ENSBTAG00000013489	sterol 26-hydroxylase, mitochondrial [Source:RefSeq peptide;Acc:NP_001076882]	98.4323	100	100	NaN	100	100	100	100
Chr2:107506101-107506200	2	107506101	107506200	A4FV92_BOVIN	ENSBTAG00000013489	sterol 26-hydroxylase, mitochondrial [Source:RefSeq peptide;Acc:NP_001076882]	100	66.6667	100	100	100	100	100	100
Chr2:107843001-107843100	2	107843001	107843100	SLC23A3	ENSBTAG00000012618	No description	NaN	100	100	100	NaN	100	100	100
Chr2:107857201-107857300	2	107857201	107857300	F1MUR7_BOVIN	ENSBTAG00000012620	Uncharacterized protein [Source:UniProtKB/TrEMBL;Acc:F1MUR7]	100	100	100	100	100	100	75	100
Chr2:107885101-107885200	2	107885101	107885200	A5D7P7_BOVIN	ENSBTAG00000020607	ATP-binding cassette sub-family B member 6, mitochondrial [Source:RefSeq peptide;Acc:NP_001091625]	100	NaN	80	100	100	100	100	100
Chr2:107885201-107885300	2	107885201	107885300	A5D7P7_BOVIN	ENSBTAG00000020607	ATP-binding cassette sub-family B member 6, mitochondrial [Source:RefSeq peptide;Acc:NP_001091625]	100	NaN	100	100	100	80.3922	100	100
Chr2:107906901-107907000	2	107906901	107907000	ANKZ1_BOVIN	ENSBTAG00000020610	Ankyrin repeat and zinc finger domain-containing protein 1 [Source:UniProtKB/Swiss-Prot;Acc:Q58CQ5]	NaN	100	95	75	100	100	80	100
Chr2:107907101-107907200	2	107907101	107907200	ANKZ1_BOVIN	ENSBTAG00000020610	Ankyrin repeat and zinc finger domain-containing protein 1 [Source:UniProtKB/Swiss-Prot;Acc:Q58CQ5]	100	NaN	100	100	99.3939	100	100	NaN
Chr2:107958901-107959000	2	107958901	107959000	PTPRN_BOVIN	ENSBTAG00000013798	Receptor-type tyrosine-protein phosphatase-like N [Source:UniProtKB/Swiss-Prot;Acc:P56722]	75	100	100	NaN	83.3928	100	100	100
Chr2:108038701-108038800	2	108038701	108038800	DNPEP_BOVIN	ENSBTAG00000021514	Aspartyl aminopeptidase [Source:UniProtKB/Swiss-Prot;Acc:Q2HJH1]	92.8572	100	88.8889	50	100	100	100	100
Chr2:108038801-108038900	2	108038801	108038900	DNPEP_BOVIN	ENSBTAG00000021514	Aspartyl aminopeptidase [Source:UniProtKB/Swiss-Prot;Acc:Q2HJH1]	92.8572	100	100	0	84.4444	NaN	100	100
Chr2:108039601-108039700	2	108039601	108039700	DNPEP_BOVIN	ENSBTAG00000021514	Aspartyl aminopeptidase [Source:UniProtKB/Swiss-Prot;Acc:Q2HJH1]	100	NaN	100	100	NaN	100	85.2941	100
Chr2:108039801-108039900	2	108039801	108039900	DNPEP_BOVIN	ENSBTAG00000021514	Aspartyl aminopeptidase [Source:UniProtKB/Swiss-Prot;Acc:Q2HJH1]	97.2222	NaN	100	100	100	100	100	93.75
Chr2:108147601-108147700	2	108147601	108147700	SPEG	ENSBTAG00000046176	SPEG complex locus [Source:RefSeq peptide;Acc:NP_001135957]	NaN	100	100	100	100	NaN	100	100
Chr2:108147701-108147800	2	108147701	108147800	SPEG	ENSBTAG00000046176	SPEG complex locus [Source:RefSeq peptide;Acc:NP_001135957]	100	100	100	NaN	100	NaN	100	100
Chr2:108147901-108148000	2	108147901	108148000	SPEG	ENSBTAG00000046176	SPEG complex locus [Source:RefSeq peptide;Acc:NP_001135957]	83.3333	77.7778	87.5	100	71.5385	NaN	85.7143	85.7143
Chr2:108202101-108202200	2	108202101	108202200	TM198_BOVIN	ENSBTAG00000020540	Transmembrane protein 198 [Source:UniProtKB/Swiss-Prot;Acc:Q08E36]	100	NaN	100	100	95.6044	100	98.9796	100
Chr2:108202201-108202300	2	108202201	108202300	TM198_BOVIN	ENSBTAG00000020540	Transmembrane protein 198 [Source:UniProtKB/Swiss-Prot;Acc:Q08E36]	100	NaN	100	100	98.7097	75	100	100
Chr2:110249701-110249800	2	110249701	110249800	F1MHZ5_BOVIN	ENSBTAG00000010030	ephrin receptor EphA4 [Source:RefSeq peptide;Acc:NP_001076910]	100	NaN	100	100	69.5652	NaN	100	100
Chr2:110249801-110249900	2	110249801	110249900	F1MHZ5_BOVIN	ENSBTAG00000010030	ephrin receptor EphA4 [Source:RefSeq peptide;Acc:NP_001076910]	100	96.875	100	NaN	100	100	100	68.1746
Chr2:110249901-110250000	2	110249901	110250000	F1MHZ5_BOVIN	ENSBTAG00000010030	ephrin receptor EphA4 [Source:RefSeq peptide;Acc:NP_001076910]	100	100	100	NaN	100	NaN	89.7436	100
Chr2:110250001-110250100	2	110250001	110250100	F1MHZ5_BOVIN	ENSBTAG00000010030	ephrin receptor EphA4 [Source:RefSeq peptide;Acc:NP_001076910]	100	NaN	100	100	67.4339	100	100	100
Chr2:110251201-110251300	2	110251201	110251300	F1MHZ5_BOVIN	ENSBTAG00000010030	ephrin receptor EphA4 [Source:RefSeq peptide;Acc:NP_001076910]	95.3668	88.8889	100	100	100	91.4161	97.3454	98.6111
Chr2:110251301-110251400	2	110251301	110251400	F1MHZ5_BOVIN	ENSBTAG00000010030	ephrin receptor EphA4 [Source:RefSeq peptide;Acc:NP_001076910]	81.7308	100	75	100	100	100	98.6842	100
Chr2:110251401-110251500	2	110251401	110251500	F1MHZ5_BOVIN	ENSBTAG00000010030	ephrin receptor EphA4 [Source:RefSeq peptide;Acc:NP_001076910]	100	100	83.5968	100	94.2308	100	100	95.7576
Chr2:111127801-111127900	2	111127801	111127900	F1MTX0_BOVIN	ENSBTAG00000009950	Uncharacterized protein [Source:UniProtKB/TrEMBL;Acc:F1MTX0]	100	100	100	NaN	100	NaN	100	60.8696
Chr2:111128201-111128300	2	111128201	111128300	F1MTX0_BOVIN	ENSBTAG00000009950	Uncharacterized protein [Source:UniProtKB/TrEMBL;Acc:F1MTX0]	100	100	100	NaN	100	100	100	100
Chr2:111128301-111128400	2	111128301	111128400	F1MTX0_BOVIN	ENSBTAG00000009950	Uncharacterized protein [Source:UniProtKB/TrEMBL;Acc:F1MTX0]	80	100	100	NaN	100	100	100	66.6667
Chr2:111128401-111128500	2	111128401	111128500	F1MTX0_BOVIN	ENSBTAG00000009950	Uncharacterized protein [Source:UniProtKB/TrEMBL;Acc:F1MTX0]	100	100	100	100	100	100	100	79.2857
Chr2:111128501-111128600	2	111128501	111128600	F1MTX0_BOVIN	ENSBTAG00000009950	Uncharacterized protein [Source:UniProtKB/TrEMBL;Acc:F1MTX0]	95.4545	98.9474	100	86.6667	100	100	90.625	75.6944
Chr2:111128601-111128700	2	111128601	111128700	F1MTX0_BOVIN	ENSBTAG00000009950	Uncharacterized protein [Source:UniProtKB/TrEMBL;Acc:F1MTX0]	100	100	100	100	100	100	100	99.2925
Chr2:111128701-111128800	2	111128701	111128800	F1MTX0_BOVIN	ENSBTAG00000009950	Uncharacterized protein [Source:UniProtKB/TrEMBL;Acc:F1MTX0]	100	100	100	100	100	100	83.9286	89.7165
Chr2:111128801-111128900	2	111128801	111128900	F1MTX0_BOVIN	ENSBTAG00000009950	Uncharacterized protein [Source:UniProtKB/TrEMBL;Acc:F1MTX0]	92.8572	100	98.1818	100	100	98.0769	100	83.821
Chr2:111128901-111129000	2	111128901	111129000	F1MTX0_BOVIN	ENSBTAG00000009950	Uncharacterized protein [Source:UniProtKB/TrEMBL;Acc:F1MTX0]	NaN	100	100	100	100	100	100	100
Chr2:111129001-111129100	2	111129001	111129100	F1MTX0_BOVIN	ENSBTAG00000009950	Uncharacterized protein [Source:UniProtKB/TrEMBL;Acc:F1MTX0]	100	100	100	100	100	100	97.2222	100
Chr2:111129101-111129200	2	111129101	111129200	F1MTX0_BOVIN	ENSBTAG00000009950	Uncharacterized protein [Source:UniProtKB/TrEMBL;Acc:F1MTX0]	50	92.8572	92.803	100	95	81.4815	95.6522	95.4545
Chr2:111494201-111494300	2	111494201	111494300	LOC100337041	ENSBTAG00000046649	PREDICTED: Bos taurus sphingosine-1-phosphate phosphotase 2-like (LOC100337041), miscRNA, [Source:RefSeq DNA;Acc:XR_083607]	100	100	100	78.5714	100	100	100	100
Chr2:111494401-111494500	2	111494401	111494500	LOC100337041	ENSBTAG00000046649	PREDICTED: Bos taurus sphingosine-1-phosphate phosphotase 2-like (LOC100337041), miscRNA, [Source:RefSeq DNA;Acc:XR_083607]	100	100	96.4912	NaN	100	100	98.1111	100
Chr2:111494501-111494600	2	111494501	111494600	LOC100337041	ENSBTAG00000046649	PREDICTED: Bos taurus sphingosine-1-phosphate phosphotase 2-like (LOC100337041), miscRNA, [Source:RefSeq DNA;Acc:XR_083607]	100	NaN	100	100	NaN	100	100	100
Chr2:111494601-111494700	2	111494601	111494700	LOC100337041	ENSBTAG00000046649	PREDICTED: Bos taurus sphingosine-1-phosphate phosphotase 2-like (LOC100337041), miscRNA, [Source:RefSeq DNA;Acc:XR_083607]	100	100	100	100	100	100	100	100
Chr2:111992201-111992300	2	111992201	111992300	A2VDV8_BOVIN	ENSBTAG00000006432	potassium voltage-gated channel subfamily E member 4 [Source:RefSeq peptide;Acc:NP_001075012]	NaN	100	100	100	50	NaN	100	100
Chr2:111992301-111992400	2	111992301	111992400	A2VDV8_BOVIN	ENSBTAG00000006432	potassium voltage-gated channel subfamily E member 4 [Source:RefSeq peptide;Acc:NP_001075012]	100	NaN	100	100	100	100	100	100
Chr2:111992401-111992500	2	111992401	111992500	A2VDV8_BOVIN	ENSBTAG00000006432	potassium voltage-gated channel subfamily E member 4 [Source:RefSeq peptide;Acc:NP_001075012]	100	100	100	NaN	100	100	97.2222	100
Chr2:111992601-111992700	2	111992601	111992700	A2VDV8_BOVIN	ENSBTAG00000006432	potassium voltage-gated channel subfamily E member 4 [Source:RefSeq peptide;Acc:NP_001075012]	100	100	100	NaN	87.3737	100	100	97.4359
Chr2:111992801-111992900	2	111992801	111992900	A2VDV8_BOVIN	ENSBTAG00000006432	potassium voltage-gated channel subfamily E member 4 [Source:RefSeq peptide;Acc:NP_001075012]	100	NaN	100	100	99.2	100	100	100
Chr2:111992901-111993000	2	111992901	111993000	A2VDV8_BOVIN	ENSBTAG00000006432	potassium voltage-gated channel subfamily E member 4 [Source:RefSeq peptide;Acc:NP_001075012]	100	100	100	100	72.2222	100	100	100
Chr2:111993001-111993100	2	111993001	111993100	A2VDV8_BOVIN	ENSBTAG00000006432	potassium voltage-gated channel subfamily E member 4 [Source:RefSeq peptide;Acc:NP_001075012]	100	NaN	100	100	100	100	100	100
Chr2:112265201-112265300	2	112265201	112265300	ENSBTAG00000043213	ENSBTAG00000043213	No description	100	100	NaN	100	100	100	73.6842	100
Chr2:112679101-112679200	2	112679101	112679200	A5PK31_BOVIN	ENSBTAG00000011133	AP-1 complex subunit sigma-3 [Source:RefSeq peptide;Acc:NP_001096766]	100	100	66.6667	100	100	100	100	100
Chr2:112679201-112679300	2	112679201	112679300	A5PK31_BOVIN	ENSBTAG00000011133	AP-1 complex subunit sigma-3 [Source:RefSeq peptide;Acc:NP_001096766]	93.8889	100	100	100	100	100	100	90.3575
Chr2:112679301-112679400	2	112679301	112679400	A5PK31_BOVIN	ENSBTAG00000011133	AP-1 complex subunit sigma-3 [Source:RefSeq peptide;Acc:NP_001096766]	90.2273	100	83.75	100	85.5856	93.9655	89.265	97.1873
Chr2:112679401-112679500	2	112679401	112679500	A5PK31_BOVIN	ENSBTAG00000011133	AP-1 complex subunit sigma-3 [Source:RefSeq peptide;Acc:NP_001096766]	100	100	77.7778	NaN	100	68.75	62.5	100
Chr2:112792701-112792800	2	112792701	112792800	WDFY1_BOVIN	ENSBTAG00000016951	WD repeat and FYVE domain-containing protein 1 [Source:UniProtKB/Swiss-Prot;Acc:Q2KIY3]	100	0	100	NaN	100	100	100	100
Chr2:112792801-112792900	2	112792801	112792900	WDFY1_BOVIN	ENSBTAG00000016951	WD repeat and FYVE domain-containing protein 1 [Source:UniProtKB/Swiss-Prot;Acc:Q2KIY3]	100	100	100	NaN	100	100	100	NaN
Chr2:112793101-112793200	2	112793101	112793200	WDFY1_BOVIN	ENSBTAG00000016951	WD repeat and FYVE domain-containing protein 1 [Source:UniProtKB/Swiss-Prot;Acc:Q2KIY3]	100	100	100	100	84.7222	NaN	100	100
Chr2:112793201-112793300	2	112793201	112793300	WDFY1_BOVIN	ENSBTAG00000016951	WD repeat and FYVE domain-containing protein 1 [Source:UniProtKB/Swiss-Prot;Acc:Q2KIY3]	79.6296	100	100	100	100	100	100	100
Chr2:112793301-112793400	2	112793301	112793400	WDFY1_BOVIN	ENSBTAG00000016951	WD repeat and FYVE domain-containing protein 1 [Source:UniProtKB/Swiss-Prot;Acc:Q2KIY3]	100	100	100	100	100	50	100	100
Chr2:112793401-112793500	2	112793401	112793500	WDFY1_BOVIN	ENSBTAG00000016951	WD repeat and FYVE domain-containing protein 1 [Source:UniProtKB/Swiss-Prot;Acc:Q2KIY3]	100	100	100	100	96.0784	90.9091	100	95.1923
Chr2:112860601-112860700	2	112860601	112860700	RM44_BOVIN	ENSBTAG00000011514	39S ribosomal protein L44, mitochondrial [Source:UniProtKB/Swiss-Prot;Acc:Q2KIS2]	100	100	100	100	50	NaN	100	100
Chr2:112869201-112869300	2	112869201	112869300	Q9N1C4_BOVIN	ENSBTAG00000008717	Nexin [Source:UniProtKB/TrEMBL;Acc:Q9N1C4]	100	100	100	NaN	100	100	NaN	28.5714
Chr2:112869301-112869400	2	112869301	112869400	Q9N1C4_BOVIN	ENSBTAG00000008717	Nexin [Source:UniProtKB/TrEMBL;Acc:Q9N1C4]	100	100	100	NaN	100	100	NaN	100
Chr2:112869401-112869500	2	112869401	112869500	Q9N1C4_BOVIN	ENSBTAG00000008717	Nexin [Source:UniProtKB/TrEMBL;Acc:Q9N1C4]	66.6667	100	100	NaN	100	100	NaN	100
Chr2:113272501-113272600	2	113272501	113272600	F124B_BOVIN	ENSBTAG00000038700	Protein FAM124B [Source:UniProtKB/Swiss-Prot;Acc:A6QLD5]	67.7419	100	100	100	100	100	76.9231	57.8125
Chr2:113272601-113272700	2	113272601	113272700	F124B_BOVIN	ENSBTAG00000038700	Protein FAM124B [Source:UniProtKB/Swiss-Prot;Acc:A6QLD5]	50	100	14.2857	NaN	44.4444	NaN	85.7143	66.6667
Chr2:113272801-113272900	2	113272801	113272900	F124B_BOVIN	ENSBTAG00000038700	Protein FAM124B [Source:UniProtKB/Swiss-Prot;Acc:A6QLD5]	100	100	100	100	100	100	91.4286	100
Chr2:113647801-113647900	2	113647801	113647900	DOCK10	ENSBTAG00000000581	No description	25	0	88.8889	100	33.3333	66.6667	79.1667	100
Chr2:113647901-113648000	2	113647901	113648000	DOCK10	ENSBTAG00000000581	No description	58.3333	100	100	81.8182	100	100	100	100
Chr2:113648001-113648100	2	113648001	113648100	DOCK10	ENSBTAG00000000581	No description	100	NaN	100	100	97.5	NaN	81.4815	100
Chr2:113648101-113648200	2	113648101	113648200	DOCK10	ENSBTAG00000000581	No description	100	100	68.75	100	100	100	80.5556	100
Chr2:113648201-113648300	2	113648201	113648300	DOCK10	ENSBTAG00000000581	No description	100	100	100	100	100	100	96.1539	100
Chr2:114390001-114390100	2	114390001	114390100	F1MJF0_BOVIN	ENSBTAG00000019152	Uncharacterized protein [Source:UniProtKB/TrEMBL;Acc:F1MJF0]	100	100	NaN	100	100	100	62.5	100
Chr2:114390201-114390300	2	114390201	114390300	F1MJF0_BOVIN	ENSBTAG00000019152	Uncharacterized protein [Source:UniProtKB/TrEMBL;Acc:F1MJF0]	100	100	94.4444	100	100	NaN	95.1724	99.495
Chr2:114390301-114390400	2	114390301	114390400	F1MJF0_BOVIN	ENSBTAG00000019152	Uncharacterized protein [Source:UniProtKB/TrEMBL;Acc:F1MJF0]	100	100	NaN	83.9506	95	100	100	100
Chr2:115802401-115802500	2	115802401	115802500	LOC785151	ENSBTAG00000023964	No description	100	100	90.9091	NaN	100	66.6667	NaN	100
Chr2:115970001-115970100	2	115970001	115970100	LOC100335993	ENSBTAG00000021310	No description	NaN	100	100	100	NaN	100	100	100
Chr2:115970101-115970200	2	115970101	115970200	LOC100335993	ENSBTAG00000021310	No description	100	100	100	100	NaN	100	100	100
Chr2:116328701-116328800	2	116328701	116328800	MFF_BOVIN	ENSBTAG00000021319	Mitochondrial fission factor [Source:UniProtKB/Swiss-Prot;Acc:Q3ZCD8]	100	100	96.6667	NaN	100	27.5	93.3333	100
Chr2:116328801-116328900	2	116328801	116328900	MFF_BOVIN	ENSBTAG00000021319	Mitochondrial fission factor [Source:UniProtKB/Swiss-Prot;Acc:Q3ZCD8]	100	100	96.7262	NaN	93.0556	91.6667	100	100
Chr2:116647401-116647500	2	116647401	116647500	ENSBTAG00000007127	ENSBTAG00000007127	No description	100	100	83.3333	100	79.776	100	93.5867	98.8
Chr2:116647501-116647600	2	116647501	116647600	ENSBTAG00000007127	ENSBTAG00000007127	No description	87.5	NaN	100	97.8774	100	100	100	100
Chr2:116647701-116647800	2	116647701	116647800	ENSBTAG00000007127	ENSBTAG00000007127	No description	50	NaN	100	100	NaN	100	89.2857	100
Chr2:116763001-116763100	2	116763001	116763100	CCL20_BOVIN	ENSBTAG00000021326	C-C motif chemokine 20 [Source:UniProtKB/Swiss-Prot;Acc:Q8SQB1]	97.9167	100	100	NaN	97.2222	100	95.6522	100
Chr2:117836001-117836100	2	117836001	117836100	A0JNF5_BOVIN	ENSBTAG00000037640	PTB-containing, cubilin and LRP1-interacting protein [Source:RefSeq peptide;Acc:NP_001073052]	100	50	100	50	100	86.6667	95.4545	NaN
Chr2:117836101-117836200	2	117836101	117836200	A0JNF5_BOVIN	ENSBTAG00000037640	PTB-containing, cubilin and LRP1-interacting protein [Source:RefSeq peptide;Acc:NP_001073052]	100	50	100	NaN	100	100	NaN	100
Chr2:117836201-117836300	2	117836201	117836300	A0JNF5_BOVIN	ENSBTAG00000037640	PTB-containing, cubilin and LRP1-interacting protein [Source:RefSeq peptide;Acc:NP_001073052]	66.6667	100	50	100	46.1905	5.88235	100	100
Chr2:118063001-118063100	2	118063001	118063100	A0JNF5_BOVIN	ENSBTAG00000037640	PTB-containing, cubilin and LRP1-interacting protein [Source:RefSeq peptide;Acc:NP_001073052]	100	100	93.75	NaN	100	100	100	NaN
Chr2:118063201-118063300	2	118063201	118063300	A0JNF5_BOVIN	ENSBTAG00000037640	PTB-containing, cubilin and LRP1-interacting protein [Source:RefSeq peptide;Acc:NP_001073052]	100	100	100	72.549	100	100	100	100
Chr2:118063301-118063400	2	118063301	118063400	A0JNF5_BOVIN	ENSBTAG00000037640	PTB-containing, cubilin and LRP1-interacting protein [Source:RefSeq peptide;Acc:NP_001073052]	100	100	100	NaN	100	100	100	100
Chr2:118063401-118063500	2	118063401	118063500	A0JNF5_BOVIN	ENSBTAG00000037640	PTB-containing, cubilin and LRP1-interacting protein [Source:RefSeq peptide;Acc:NP_001073052]	100	100	100	0	100	100	100	86.2903
Chr2:118192301-118192400	2	118192301	118192400	F1N5P0_BOVIN	ENSBTAG00000016063	Uncharacterized protein [Source:UniProtKB/TrEMBL;Acc:F1N5P0]	98.6667	100	79.3771	NaN	93.4615	99.3103	99.375	100
Chr2:118192401-118192500	2	118192401	118192500	F1N5P0_BOVIN	ENSBTAG00000016063	Uncharacterized protein [Source:UniProtKB/TrEMBL;Acc:F1N5P0]	100	100	81.25	NaN	100	100	100	100
Chr2:118192501-118192600	2	118192501	118192600	F1N5P0_BOVIN	ENSBTAG00000016063	Uncharacterized protein [Source:UniProtKB/TrEMBL;Acc:F1N5P0]	100	100	100	NaN	100	100	90	100
Chr2:118193901-118194000	2	118193901	118194000	F1N5P0_BOVIN	ENSBTAG00000016063	Uncharacterized protein [Source:UniProtKB/TrEMBL;Acc:F1N5P0]	100	100	100	100	18.75	100	90	100
Chr2:118194001-118194100	2	118194001	118194100	F1N5P0_BOVIN	ENSBTAG00000016063	Uncharacterized protein [Source:UniProtKB/TrEMBL;Acc:F1N5P0]	100	92.5	100	100	100	97.9592	97.6754	97.3485
Chr2:118288801-118288900	2	118288801	118288900	F1N5P0_BOVIN	ENSBTAG00000016063	Uncharacterized protein [Source:UniProtKB/TrEMBL;Acc:F1N5P0]	100	100	NaN	100	100	NaN	100	100
Chr2:118288901-118289000	2	118288901	118289000	F1N5P0_BOVIN	ENSBTAG00000016063	Uncharacterized protein [Source:UniProtKB/TrEMBL;Acc:F1N5P0]	100	100	100	80.7018	94.4444	100	100	100
Chr2:118289001-118289100	2	118289001	118289100	F1N5P0_BOVIN	ENSBTAG00000016063	Uncharacterized protein [Source:UniProtKB/TrEMBL;Acc:F1N5P0]	94.0476	75	98.8636	100	100	100	100	98.4902
Chr2:118289101-118289200	2	118289101	118289200	F1N5P0_BOVIN	ENSBTAG00000016063	Uncharacterized protein [Source:UniProtKB/TrEMBL;Acc:F1N5P0]	100	NaN	100	100	100	50	100	99.1072
Chr2:118290201-118290300	2	118290201	118290300	F1N5P0_BOVIN	ENSBTAG00000016063	Uncharacterized protein [Source:UniProtKB/TrEMBL;Acc:F1N5P0]	100	100	100	NaN	100	66.6667	100	100
Chr2:118290301-118290400	2	118290301	118290400	F1N5P0_BOVIN	ENSBTAG00000016063	Uncharacterized protein [Source:UniProtKB/TrEMBL;Acc:F1N5P0]	100	100	100	NaN	100	NaN	100	100
Chr2:118621701-118621800	2	118621701	118621800	Q0P5M6_BOVIN	ENSBTAG00000021653	TRIP12 protein [Source:UniProtKB/TrEMBL;Acc:Q0P5M6]	92.3077	100	100	NaN	100	100	100	85.7143
Chr2:118621801-118621900	2	118621801	118621900	Q0P5M6_BOVIN	ENSBTAG00000021653	TRIP12 protein [Source:UniProtKB/TrEMBL;Acc:Q0P5M6]	100	100	100	100	85.7143	100	100	100
Chr2:118621901-118622000	2	118621901	118622000	Q0P5M6_BOVIN	ENSBTAG00000021653	TRIP12 protein [Source:UniProtKB/TrEMBL;Acc:Q0P5M6]	100	100	100	100	100	90.9091	100	100
Chr2:118622001-118622100	2	118622001	118622100	Q0P5M6_BOVIN	ENSBTAG00000021653	TRIP12 protein [Source:UniProtKB/TrEMBL;Acc:Q0P5M6]	93.0481	96.875	NaN	95.4023	100	100	100	98.9583
Chr2:118622101-118622200	2	118622101	118622200	Q0P5M6_BOVIN	ENSBTAG00000021653	TRIP12 protein [Source:UniProtKB/TrEMBL;Acc:Q0P5M6]	100	100	NaN	100	50	100	100	94.079
Chr2:118778101-118778200	2	118778101	118778200	A3KMW8_BOVIN	ENSBTAG00000010338	F-box only protein 36 [Source:RefSeq peptide;Acc:NP_001076086]	100	100	95.9184	100	100	100	100	100
Chr2:118778201-118778300	2	118778201	118778300	A3KMW8_BOVIN	ENSBTAG00000010338	F-box only protein 36 [Source:RefSeq peptide;Acc:NP_001076086]	100	100	100	100	100	100	100	94.2029
Chr2:118845501-118845600	2	118845501	118845600	A3KMW8_BOVIN	ENSBTAG00000010338	F-box only protein 36 [Source:RefSeq peptide;Acc:NP_001076086]	66.6667	100	100	100	100	100	98.8304	100
Chr2:118846401-118846500	2	118846401	118846500	A3KMW8_BOVIN	ENSBTAG00000010338	F-box only protein 36 [Source:RefSeq peptide;Acc:NP_001076086]	100	100	90	100	100	73.6842	92.1053	68.421
Chr2:118846501-118846600	2	118846501	118846600	A3KMW8_BOVIN	ENSBTAG00000010338	F-box only protein 36 [Source:RefSeq peptide;Acc:NP_001076086]	89.418	71.4286	100	93.8272	96.1905	97.6191	100	100
Chr2:118884601-118884700	2	118884601	118884700	B2DG24_BOVIN	ENSBTAG00000010344	Monocarboxylate transporter 14 [Source:UniProtKB/TrEMBL;Acc:B2DG24]	100	66.6667	95.8333	NaN	100	100	100	100
Chr2:118962701-118962800	2	118962701	118962800	Q1RMM4_BOVIN	ENSBTAG00000009664	SP140 nuclear body protein [Source:RefSeq peptide;Acc:NP_001068915]	NaN	100	100	0	100	70.9677	100	33.3333
Chr2:118962801-118962900	2	118962801	118962900	Q1RMM4_BOVIN	ENSBTAG00000009664	SP140 nuclear body protein [Source:RefSeq peptide;Acc:NP_001068915]	100	100	100	100	100	66.6667	100	97.8378
Chr2:118962901-118963000	2	118962901	118963000	Q1RMM4_BOVIN	ENSBTAG00000009664	SP140 nuclear body protein [Source:RefSeq peptide;Acc:NP_001068915]	75	80	80	85.2941	80	80	74.5839	93.8775
Chr2:119072901-119073000	2	119072901	119073000	E1BAP3_BOVIN	ENSBTAG00000015752	Uncharacterized protein [Source:UniProtKB/TrEMBL;Acc:E1BAP3]	100	100	100	NaN	100	100	100	100
Chr2:119073001-119073100	2	119073001	119073100	E1BAP3_BOVIN	ENSBTAG00000015752	Uncharacterized protein [Source:UniProtKB/TrEMBL;Acc:E1BAP3]	100	NaN	88.0952	100	0	100	NaN	100
Chr2:119073101-119073200	2	119073101	119073200	E1BAP3_BOVIN	ENSBTAG00000015752	Uncharacterized protein [Source:UniProtKB/TrEMBL;Acc:E1BAP3]	100	NaN	100	100	100	100	NaN	100
Chr2:119073201-119073300	2	119073201	119073300	E1BAP3_BOVIN	ENSBTAG00000015752	Uncharacterized protein [Source:UniProtKB/TrEMBL;Acc:E1BAP3]	100	100	100	NaN	100	100	100	100
Chr2:119074001-119074100	2	119074001	119074100	E1BAP3_BOVIN	ENSBTAG00000015752	Uncharacterized protein [Source:UniProtKB/TrEMBL;Acc:E1BAP3]	56.1111	NaN	100	100	100	100	95	NaN
Chr2:119074301-119074400	2	119074301	119074400	E1BAP3_BOVIN	ENSBTAG00000015752	Uncharacterized protein [Source:UniProtKB/TrEMBL;Acc:E1BAP3]	93.75	NaN	100	100	100	100	95.3125	100
Chr2:119074401-119074500	2	119074401	119074500	E1BAP3_BOVIN	ENSBTAG00000015752	Uncharacterized protein [Source:UniProtKB/TrEMBL;Acc:E1BAP3]	100	100	100	100	100	93.3333	94.0659	83.3333
Chr2:119074501-119074600	2	119074501	119074600	E1BAP3_BOVIN	ENSBTAG00000015752	Uncharacterized protein [Source:UniProtKB/TrEMBL;Acc:E1BAP3]	100	90	100	100	100	100	83.3333	100
Chr2:119074601-119074700	2	119074601	119074700	E1BAP3_BOVIN	ENSBTAG00000015752	Uncharacterized protein [Source:UniProtKB/TrEMBL;Acc:E1BAP3]	100	50	100	58.3333	83.3333	100	100	100
Chr2:119074701-119074800	2	119074701	119074800	E1BAP3_BOVIN	ENSBTAG00000015752	Uncharacterized protein [Source:UniProtKB/TrEMBL;Acc:E1BAP3]	100	100	100	NaN	100	NaN	100	100
Chr2:119159501-119159600	2	119159501	119159600	ENSBTAG00000037989	ENSBTAG00000037989	No description	100	100	100	NaN	100	100	96.25	100
Chr2:119443401-119443500	2	119443401	119443500	CAB39_BOVIN	ENSBTAG00000040055	Calcium-binding protein 39 [Source:UniProtKB/Swiss-Prot;Acc:Q29RI6]	100	100	100	50	100	NaN	85.7143	100
Chr2:119443501-119443600	2	119443501	119443600	CAB39_BOVIN	ENSBTAG00000040055	Calcium-binding protein 39 [Source:UniProtKB/Swiss-Prot;Acc:Q29RI6]	100	100	100	100	100	100	100	100
Chr2:119443601-119443700	2	119443601	119443700	CAB39_BOVIN	ENSBTAG00000040055	Calcium-binding protein 39 [Source:UniProtKB/Swiss-Prot;Acc:Q29RI6]	100	NaN	100	100	100	100	NaN	100
Chr2:119443701-119443800	2	119443701	119443800	CAB39_BOVIN	ENSBTAG00000040055	Calcium-binding protein 39 [Source:UniProtKB/Swiss-Prot;Acc:Q29RI6]	100	NaN	100	100	100	NaN	100	100
Chr2:119790301-119790400	2	119790301	119790400	ARMC9_BOVIN	ENSBTAG00000018502	LisH domain-containing protein ARMC9 [Source:UniProtKB/Swiss-Prot;Acc:Q2KI89]	100	100	50	NaN	100	NaN	87.9167	100
Chr2:119791401-119791500	2	119791401	119791500	ARMC9_BOVIN	ENSBTAG00000018502	LisH domain-containing protein ARMC9 [Source:UniProtKB/Swiss-Prot;Acc:Q2KI89]	100	NaN	100	100	100	NaN	100	100
Chr2:120040001-120040100	2	120040001	120040100	E1B8K6_BOVIN	ENSBTAG00000016174	PREDICTED: Bos taurus nucleolin-like (LOC781533), miscRNA, [Source:RefSeq DNA;Acc:XR_083329]	100	100	100	100	NaN	100	100	80
Chr2:120040101-120040200	2	120040101	120040200	E1B8K6_BOVIN	ENSBTAG00000016174	PREDICTED: Bos taurus nucleolin-like (LOC781533), miscRNA, [Source:RefSeq DNA;Acc:XR_083329]	100	100	100	100	100	100	98.8636	100
Chr2:120040201-120040300	2	120040201	120040300	E1B8K6_BOVIN	ENSBTAG00000016174	PREDICTED: Bos taurus nucleolin-like (LOC781533), miscRNA, [Source:RefSeq DNA;Acc:XR_083329]	100	100	100	NaN	100	NaN	96.8254	100
Chr2:120040301-120040400	2	120040301	120040400	E1B8K6_BOVIN	ENSBTAG00000016174	PREDICTED: Bos taurus nucleolin-like (LOC781533), miscRNA, [Source:RefSeq DNA;Acc:XR_083329]	100	100	100	100	100	100	100	NaN
Chr2:120040501-120040600	2	120040501	120040600	E1B8K6_BOVIN	ENSBTAG00000016174	PREDICTED: Bos taurus nucleolin-like (LOC781533), miscRNA, [Source:RefSeq DNA;Acc:XR_083329]	100	100	100	NaN	80	80	100	100
Chr2:120040601-120040700	2	120040601	120040700	E1B8K6_BOVIN	ENSBTAG00000016174	PREDICTED: Bos taurus nucleolin-like (LOC781533), miscRNA, [Source:RefSeq DNA;Acc:XR_083329]	NaN	100	100	100	100	100	95.8333	100
Chr2:120148001-120148100	2	120148001	120148100	C2H2orf57	ENSBTAG00000047784	No description	100	100	100	100	100	100	90	97.541
Chr2:120148101-120148200	2	120148101	120148200	C2H2orf57	ENSBTAG00000047784	No description	100	100	50	66.6667	33.3333	50	50	66.6667
Chr2:120335401-120335500	2	120335401	120335500	CSN7B_BOVIN	ENSBTAG00000005207	COP9 signalosome complex subunit 7b [Source:UniProtKB/Swiss-Prot;Acc:Q2KI56]	NaN	100	95.2381	100	89.2857	NaN	100	94.8864
Chr2:120335501-120335600	2	120335501	120335600	CSN7B_BOVIN	ENSBTAG00000005207	COP9 signalosome complex subunit 7b [Source:UniProtKB/Swiss-Prot;Acc:Q2KI56]	NaN	100	100	100	100	NaN	84.375	100
Chr2:120390801-120390900	2	120390801	120390900	ANFC_BOVIN	ENSBTAG00000003253	C-type natriuretic peptideCNP-22CNP-29CNP-53 [Source:UniProtKB/Swiss-Prot;Acc:P55206]	100	100	100	NaN	100	100	100	NaN
Chr2:120390901-120391000	2	120390901	120391000	ANFC_BOVIN	ENSBTAG00000003253	C-type natriuretic peptideCNP-22CNP-29CNP-53 [Source:UniProtKB/Swiss-Prot;Acc:P55206]	100	0	100	100	100	100	100	100
Chr2:120795901-120796000	2	120795901	120796000	E1B7R0_BOVIN	ENSBTAG00000011964	Uncharacterized protein [Source:UniProtKB/TrEMBL;Acc:E1B7R0]	100	100	100	100	100	100	100	100
Chr2:120796001-120796100	2	120796001	120796100	E1B7R0_BOVIN	ENSBTAG00000011964	Uncharacterized protein [Source:UniProtKB/TrEMBL;Acc:E1B7R0]	100	100	NaN	100	93.1034	100	NaN	96.4001
Chr2:120796201-120796300	2	120796201	120796300	E1B7R0_BOVIN	ENSBTAG00000011964	Uncharacterized protein [Source:UniProtKB/TrEMBL;Acc:E1B7R0]	66.6667	100	NaN	100	80	NaN	42.8571	100
Chr2:120983501-120983600	2	120983501	120983600	ACHD_BOVIN	ENSBTAG00000011390	Acetylcholine receptor subunit delta [Source:UniProtKB/Swiss-Prot;Acc:P04759]	50	100	100	NaN	97.1429	75	NaN	100
Chr2:121241901-121242000	2	121241901	121242000	ZNF362	ENSBTAG00000012629	No description	100	100	100	NaN	100	100	NaN	100
Chr2:121242201-121242300	2	121242201	121242300	ZNF362	ENSBTAG00000012629	No description	100	95.2381	100	NaN	100	100	NaN	100
Chr2:121511001-121511100	2	121511001	121511100	AK2	ENSBTAG00000017605	adenylate kinase 2, mitochondrial [Source:RefSeq peptide;Acc:NP_776314]	100	100	100	NaN	100	NaN	100	100
Chr2:121511301-121511400	2	121511301	121511400	AK2	ENSBTAG00000017605	adenylate kinase 2, mitochondrial [Source:RefSeq peptide;Acc:NP_776314]	100	100	91.6667	NaN	100	100	92.8571	100
Chr2:121576301-121576400	2	121576301	121576400	F1MEX6_BOVIN	ENSBTAG00000008330	Uncharacterized protein [Source:UniProtKB/TrEMBL;Acc:F1MEX6]	100	100	100	NaN	100	NaN	100	100
Chr2:121577301-121577400	2	121577301	121577400	F1MEX6_BOVIN	ENSBTAG00000008330	Uncharacterized protein [Source:UniProtKB/TrEMBL;Acc:F1MEX6]	100	100	100	NaN	100	NaN	95.5882	100
Chr2:121640101-121640200	2	121640101	121640200	A6QQK4_BOVIN	ENSBTAG00000002184	fibronectin type III domain-containing protein 5 [Source:RefSeq peptide;Acc:NP_001098891]	100	100	50	100	100	64.2857	90	100
Chr2:121640301-121640400	2	121640301	121640400	A6QQK4_BOVIN	ENSBTAG00000002184	fibronectin type III domain-containing protein 5 [Source:RefSeq peptide;Acc:NP_001098891]	100	NaN	100	98.0392	100	100	79.1667	100
Chr2:121646501-121646600	2	121646501	121646600	S1PBP_BOVIN	ENSBTAG00000018067	S100P-binding protein [Source:UniProtKB/Swiss-Prot;Acc:Q3MHH3]	100	100	100	NaN	100	100	100	100
Chr2:121831601-121831700	2	121831601	121831700	ARCH_BOVIN	ENSBTAG00000027159	Protein archease [Source:UniProtKB/Swiss-Prot;Acc:Q2YDE7]	100	80	100	100	100	87.5	86.1111	100
Chr2:121831701-121831800	2	121831701	121831800	ARCH_BOVIN	ENSBTAG00000027159	Protein archease [Source:UniProtKB/Swiss-Prot;Acc:Q2YDE7]	79.3333	100	NaN	83.3333	98.4848	100	98.0392	85.3604
Chr2:121831801-121831900	2	121831801	121831900	ARCH_BOVIN	ENSBTAG00000027159	Protein archease [Source:UniProtKB/Swiss-Prot;Acc:Q2YDE7]	100	0	100	100	100	100	100	99.2647
Chr2:121831901-121832000	2	121831901	121832000	ARCH_BOVIN	ENSBTAG00000027159	Protein archease [Source:UniProtKB/Swiss-Prot;Acc:Q2YDE7]	100	100	100	100	100	100	100	100
Chr2:122057201-122057300	2	122057201	122057300	HDAC1_BOVIN	ENSBTAG00000012698	Histone deacetylase 1 [Source:UniProtKB/Swiss-Prot;Acc:Q32PJ8]	100	100	100	NaN	100	100	100	NaN
Chr2:122057701-122057800	2	122057701	122057800	HDAC1_BOVIN	ENSBTAG00000012698	Histone deacetylase 1 [Source:UniProtKB/Swiss-Prot;Acc:Q32PJ8]	100	NaN	100	100	100	NaN	100	100
Chr2:122127601-122127700	2	122127601	122127700	MTMR9_BOVIN	ENSBTAG00000014390	Myotubularin-related protein 9 [Source:UniProtKB/Swiss-Prot;Acc:Q2KJ24]	100	NaN	100	100	100	100	77.7778	NaN
Chr2:122128701-122128800	2	122128701	122128800	EIF3I_BOVIN	ENSBTAG00000014388	Eukaryotic translation initiation factor 3 subunit I [Source:UniProtKB/Swiss-Prot;Acc:Q5E966]	100	100	100	NaN	100	100	100	100
Chr2:122128801-122128900	2	122128801	122128900	EIF3I_BOVIN	ENSBTAG00000014388	Eukaryotic translation initiation factor 3 subunit I [Source:UniProtKB/Swiss-Prot;Acc:Q5E966]	100	100	100	NaN	100	100	100	100
Chr2:122168401-122168500	2	122168401	122168500	LOC787484	ENSBTAG00000027930	No description	96.8889	100	100	100	100	88.3928	100	100
Chr2:122168501-122168600	2	122168501	122168600	LOC787484	ENSBTAG00000027930	No description	100	100	100	100	100	100	100	100
Chr2:122168601-122168700	2	122168601	122168700	LOC787484	ENSBTAG00000027930	No description	100	100	NaN	100	100	NaN	100	100
Chr2:122193801-122193900	2	122193801	122193900	TM39B_BOVIN	ENSBTAG00000016954	Transmembrane protein 39B [Source:UniProtKB/Swiss-Prot;Acc:Q17QW2]	100	100	100	NaN	50	100	100	100
Chr2:122193901-122194000	2	122193901	122194000	TM39B_BOVIN	ENSBTAG00000016954	Transmembrane protein 39B [Source:UniProtKB/Swiss-Prot;Acc:Q17QW2]	100	83.3333	80	NaN	100	75	NaN	80
Chr2:122641601-122641700	2	122641601	122641700	OX1R_BOVIN	ENSBTAG00000010366	Orexin receptor type 1 [Source:UniProtKB/Swiss-Prot;Acc:Q0GBZ5]	100	100	100	NaN	80	50	NaN	100
Chr2:122641701-122641800	2	122641701	122641800	OX1R_BOVIN	ENSBTAG00000010366	Orexin receptor type 1 [Source:UniProtKB/Swiss-Prot;Acc:Q0GBZ5]	100	98.9247	100	100	100	100	100	100
Chr2:122641801-122641900	2	122641801	122641900	OX1R_BOVIN	ENSBTAG00000010366	Orexin receptor type 1 [Source:UniProtKB/Swiss-Prot;Acc:Q0GBZ5]	100	100	93.421	100	100	NaN	100	80
Chr2:122818301-122818400	2	122818301	122818400	Q3T0H4_BOVIN	ENSBTAG00000016818	nucleolar protein of 40 kDa [Source:RefSeq peptide;Acc:NP_001029824]	100	NaN	100	100	100	NaN	100	100
Chr2:122818401-122818500	2	122818401	122818500	Q3T0H4_BOVIN	ENSBTAG00000016818	nucleolar protein of 40 kDa [Source:RefSeq peptide;Acc:NP_001029824]	100	NaN	100	100	100	NaN	100	100
Chr2:122818701-122818800	2	122818701	122818800	Q3T0H4_BOVIN	ENSBTAG00000016818	nucleolar protein of 40 kDa [Source:RefSeq peptide;Acc:NP_001029824]	NaN	100	100	100	100	NaN	100	100
Chr2:122819401-122819500	2	122819401	122819500	Q3T0H4_BOVIN	ENSBTAG00000016818	nucleolar protein of 40 kDa [Source:RefSeq peptide;Acc:NP_001029824]	100	39.1304	100	43.1818	66.6667	100	93.1818	100
Chr2:122819501-122819600	2	122819501	122819600	Q3T0H4_BOVIN	ENSBTAG00000016818	nucleolar protein of 40 kDa [Source:RefSeq peptide;Acc:NP_001029824]	99.5652	100	100	100	93.5484	80	98.0952	99.6429
Chr2:122819601-122819700	2	122819601	122819700	Q3T0H4_BOVIN	ENSBTAG00000016818	nucleolar protein of 40 kDa [Source:RefSeq peptide;Acc:NP_001029824]	100	100	100	100	100	100	100	100
Chr2:122819701-122819800	2	122819701	122819800	Q3T0H4_BOVIN	ENSBTAG00000016818	nucleolar protein of 40 kDa [Source:RefSeq peptide;Acc:NP_001029824]	100	NaN	76.9231	100	100	100	100	100
Chr2:122836601-122836700	2	122836601	122836700	Q3T0H4_BOVIN	ENSBTAG00000016818	nucleolar protein of 40 kDa [Source:RefSeq peptide;Acc:NP_001029824]	100	100	100	100	NaN	100	100	100
Chr2:122836701-122836800	2	122836701	122836800	Q3T0H4_BOVIN	ENSBTAG00000016818	nucleolar protein of 40 kDa [Source:RefSeq peptide;Acc:NP_001029824]	100	100	95	NaN	100	100	95.9091	91.0256
Chr2:122836801-122836900	2	122836801	122836900	Q3T0H4_BOVIN	ENSBTAG00000016818	nucleolar protein of 40 kDa [Source:RefSeq peptide;Acc:NP_001029824]	100	100	100	100	100	100	89.2576	100
Chr2:122836901-122837000	2	122836901	122837000	Q3T0H4_BOVIN	ENSBTAG00000016818	nucleolar protein of 40 kDa [Source:RefSeq peptide;Acc:NP_001029824]	100	100	100	100	100	NaN	89.9889	100
Chr2:123194101-123194200	2	123194101	123194200	E1BE82_BOVIN	ENSBTAG00000018979	Uncharacterized protein [Source:UniProtKB/TrEMBL;Acc:E1BE82]	87.8788	NaN	100	0	100	100	100	100
Chr2:123245601-123245700	2	123245601	123245700	F1MP76_BOVIN	ENSBTAG00000026676	Uncharacterized protein [Source:UniProtKB/TrEMBL;Acc:F1MP76]	88.5714	NaN	100	87	100	100	100	80
Chr2:124982501-124982600	2	124982501	124982600	A7MB38_BOVIN	ENSBTAG00000013309	splicing factor, arginine/serine-rich 4 [Source:RefSeq peptide;Acc:NP_001094701]	100	NaN	100	100	100	NaN	100	100
Chr2:124982601-124982700	2	124982601	124982700	A7MB38_BOVIN	ENSBTAG00000013309	splicing factor, arginine/serine-rich 4 [Source:RefSeq peptide;Acc:NP_001094701]	100	NaN	100	100	100	100	100	100
Chr2:124982701-124982800	2	124982701	124982800	A7MB38_BOVIN	ENSBTAG00000013309	splicing factor, arginine/serine-rich 4 [Source:RefSeq peptide;Acc:NP_001094701]	100	NaN	84.4444	100	100	100	100	97.5
Chr2:124982801-124982900	2	124982801	124982900	A7MB38_BOVIN	ENSBTAG00000013309	splicing factor, arginine/serine-rich 4 [Source:RefSeq peptide;Acc:NP_001094701]	100	100	100	100	100	100	93.75	100
Chr2:124982901-124983000	2	124982901	124983000	A7MB38_BOVIN	ENSBTAG00000013309	splicing factor, arginine/serine-rich 4 [Source:RefSeq peptide;Acc:NP_001094701]	100	100	93.75	100	100	100	100	100
Chr2:125012701-125012800	2	125012701	125012800	TMEM200B	ENSBTAG00000047524	transmembrane protein 200B [Source:HGNC Symbol;Acc:33785]	92.9412	100	100	NaN	100	NaN	100	100
Chr2:125012801-125012900	2	125012801	125012900	TMEM200B	ENSBTAG00000047524	transmembrane protein 200B [Source:HGNC Symbol;Acc:33785]	100	100	100	NaN	100	NaN	100	100
Chr2:125013401-125013500	2	125013401	125013500	F1MCU7_BOVIN	ENSBTAG00000006667	protein 4,1 [Source:RefSeq peptide;Acc:NP_776736]	100	100	100	NaN	100	100	100	100
Chr2:125014001-125014100	2	125014001	125014100	F1MCU7_BOVIN	ENSBTAG00000006667	protein 4,1 [Source:RefSeq peptide;Acc:NP_776736]	76.6667	100	100	100	100	100	100	66.6667
Chr2:125014101-125014200	2	125014101	125014200	F1MCU7_BOVIN	ENSBTAG00000006667	protein 4,1 [Source:RefSeq peptide;Acc:NP_776736]	100	100	100	50	100	50	100	100
Chr2:125014201-125014300	2	125014201	125014300	F1MCU7_BOVIN	ENSBTAG00000006667	protein 4,1 [Source:RefSeq peptide;Acc:NP_776736]	100	100	100	100	100	100	100	100
Chr2:125014401-125014500	2	125014401	125014500	F1MCU7_BOVIN	ENSBTAG00000006667	protein 4,1 [Source:RefSeq peptide;Acc:NP_776736]	100	100	NaN	100	93.75	100	100	98.2456
Chr2:125424201-125424300	2	125424201	125424300	F1MX39_BOVIN	ENSBTAG00000021525	Uncharacterized protein [Source:UniProtKB/TrEMBL;Acc:F1MX39]	70	100	NaN	100	100	NaN	100	100
Chr2:125424301-125424400	2	125424301	125424400	F1MX39_BOVIN	ENSBTAG00000021525	Uncharacterized protein [Source:UniProtKB/TrEMBL;Acc:F1MX39]	100	100	84.4444	100	96.2441	100	100	100
Chr2:125424401-125424500	2	125424401	125424500	F1MX39_BOVIN	ENSBTAG00000021525	Uncharacterized protein [Source:UniProtKB/TrEMBL;Acc:F1MX39]	100	100	NaN	100	100	NaN	100	100
Chr2:125499901-125500000	2	125499901	125500000	ENSBTAG00000046050	ENSBTAG00000046050	No description	100	100	NaN	100	100	100	96.8254	100
Chr2:125500401-125500500	2	125500401	125500500	ENSBTAG00000046681	ENSBTAG00000046681	No description	100	100	77.7778	NaN	100	100	86.25	100
Chr2:125500701-125500800	2	125500701	125500800	ENSBTAG00000046681	ENSBTAG00000046681	No description	50	100	95	0	75	NaN	100	100
Chr2:125500801-125500900	2	125500801	125500900	ENSBTAG00000046681	ENSBTAG00000046681	No description	99.4444	100	90	100	100	100	85	100
Chr2:125602501-125602600	2	125602501	125602600	F1N6T9_BOVIN	ENSBTAG00000003676	Uncharacterized protein [Source:UniProtKB/TrEMBL;Acc:F1N6T9]	100	100	96.4286	NaN	100	NaN	100	100
Chr2:125727401-125727500	2	125727401	125727500	ATIF1_BOVIN	ENSBTAG00000006342	ATPase inhibitor, mitochondrial [Source:UniProtKB/Swiss-Prot;Acc:P01096]	100	100	100	NaN	100	100	100	100
Chr2:125727501-125727600	2	125727501	125727600	ATIF1_BOVIN	ENSBTAG00000006342	ATPase inhibitor, mitochondrial [Source:UniProtKB/Swiss-Prot;Acc:P01096]	100	100	100	100	100	100	100	100
Chr2:125727601-125727700	2	125727601	125727700	ATIF1_BOVIN	ENSBTAG00000006342	ATPase inhibitor, mitochondrial [Source:UniProtKB/Swiss-Prot;Acc:P01096]	38.8889	NaN	100	100	94.5312	100	NaN	50
Chr2:125727701-125727800	2	125727701	125727800	ATIF1_BOVIN	ENSBTAG00000006342	ATPase inhibitor, mitochondrial [Source:UniProtKB/Swiss-Prot;Acc:P01096]	94.7368	NaN	100	100	86.6667	100	100	97.4138
Chr2:125971201-125971300	2	125971201	125971300	EYA3	ENSBTAG00000043989	No description	100	100	100	NaN	100	100	NaN	90.7407
Chr2:125971301-125971400	2	125971301	125971400	EYA3	ENSBTAG00000043989	No description	100	100	100	NaN	100	100	85	92.6471
Chr2:125971501-125971600	2	125971501	125971600	EYA3	ENSBTAG00000043989	No description	100	100	90	46.1538	NaN	100	100	100
Chr2:126110701-126110800	2	126110701	126110800	A4FUE1_BOVIN	ENSBTAG00000003866	nuclear inhibitor of protein phosphatase 1 [Source:RefSeq peptide;Acc:NP_777007]	100	73.6842	100	NaN	100	100	97.9167	97.6191
Chr2:126110801-126110900	2	126110801	126110900	A4FUE1_BOVIN	ENSBTAG00000003866	nuclear inhibitor of protein phosphatase 1 [Source:RefSeq peptide;Acc:NP_777007]	100	100	90.7407	NaN	100	100	100	92.8572
Chr2:126250501-126250600	2	126250501	126250600	IFI6_BOVIN	ENSBTAG00000007554	Interferon alpha-inducible protein 6 [Source:UniProtKB/Swiss-Prot;Acc:Q6IED8]	100	100	NaN	100	100	100	95.2381	100
Chr2:126356701-126356800	2	126356701	126356800	E1BE19_BOVIN	ENSBTAG00000037456	Uncharacterized protein [Source:UniProtKB/TrEMBL;Acc:E1BE19]	100	100	100	NaN	100	100	40	100
Chr2:126356801-126356900	2	126356801	126356900	E1BE19_BOVIN	ENSBTAG00000037456	Uncharacterized protein [Source:UniProtKB/TrEMBL;Acc:E1BE19]	100	100	100	100	NaN	100	40	100
Chr2:126496101-126496200	2	126496101	126496200	CD164L2	ENSBTAG00000019728	CD164 sialomucin-like 2 [Source:RefSeq peptide;Acc:NP_001069648]	100	100	NaN	100	100	100	89.2857	95.679
Chr2:126496201-126496300	2	126496201	126496300	CD164L2	ENSBTAG00000019728	CD164 sialomucin-like 2 [Source:RefSeq peptide;Acc:NP_001069648]	100	100	100	100	89.5833	100	95.5556	100
Chr2:126496501-126496600	2	126496501	126496600	CD164L2	ENSBTAG00000019728	CD164 sialomucin-like 2 [Source:RefSeq peptide;Acc:NP_001069648]	64	NaN	100	100	100	NaN	100	100
Chr2:126529501-126529600	2	126529501	126529600	Q3MHW1_BOVIN	ENSBTAG00000010249	transmembrane protein 222 [Source:RefSeq peptide;Acc:NP_001030528]	88.2861	81.1765	50	79.8538	93.75	100	100	100
Chr2:126529901-126530000	2	126529901	126530000	Q3MHW1_BOVIN	ENSBTAG00000010249	transmembrane protein 222 [Source:RefSeq peptide;Acc:NP_001030528]	94.6667	NaN	100	100	80	80	100	97.8947
Chr2:126530001-126530100	2	126530001	126530100	Q3MHW1_BOVIN	ENSBTAG00000010249	transmembrane protein 222 [Source:RefSeq peptide;Acc:NP_001030528]	100	100	100	80	100	NaN	100	100
Chr2:126530201-126530300	2	126530201	126530300	Q3MHW1_BOVIN	ENSBTAG00000010249	transmembrane protein 222 [Source:RefSeq peptide;Acc:NP_001030528]	100	100	NaN	100	86.1111	NaN	100	90.4762
Chr2:126936701-126936800	2	126936701	126936800	LOC100337343	ENSBTAG00000046672	No description	100	100	100	74.6667	100	100	100	100
Chr2:126936801-126936900	2	126936801	126936900	LOC100337343	ENSBTAG00000046672	No description	75	100	85.2632	100	93.5066	100	100	100
Chr2:126983001-126983100	2	126983001	126983100	PIGV	ENSBTAG00000009796	No description	100	100	100	NaN	NaN	75	100	100
Chr2:127265001-127265100	2	127265001	127265100	Q58DN9_BOVIN	ENSBTAG00000003235	dehydrodolichyl diphosphate synthase isoform a [Source:RefSeq peptide;Acc:NP_001030423]	NaN	100	100	96.9231	88.5417	NaN	100	100
Chr2:127396601-127396700	2	127396601	127396700	Q56JW8_BOVIN	ENSBTAG00000005628	CE5 protein-like [Source:UniProtKB/TrEMBL;Acc:Q56JW8]	100	100	100	100	100	NaN	100	100
Chr2:127427901-127428000	2	127427901	127428000	E1BHW8_BOVIN	ENSBTAG00000009581	PREDICTED: Bos taurus UBX domain-containing protein 11-like (LOC515112), miscRNA, [Source:RefSeq DNA;Acc:XR_084675]	100	100	100	NaN	100	NaN	100	100
Chr2:127506301-127506400	2	127506301	127506400	E1B9A8_BOVIN	ENSBTAG00000019399	Uncharacterized protein [Source:UniProtKB/TrEMBL;Acc:E1B9A8]	100	NaN	100	100	25	100	100	NaN
Chr2:127631901-127632000	2	127631901	127632000	Q2KI94_BOVIN	ENSBTAG00000005085	E3 ubiquitin-protein ligase TRIM63 [Source:RefSeq peptide;Acc:NP_001039760]	100	100	100	NaN	NaN	100	70.8333	100
Chr2:127779501-127779600	2	127779501	127779600	STMN1_BOVIN	ENSBTAG00000013761	Stathmin [Source:UniProtKB/Swiss-Prot;Acc:Q3T0C7]	100	100	100	NaN	100	100	100	100
Chr2:128077401-128077500	2	128077401	128077500	A4IFV0_BOVIN	ENSBTAG00000001050	low density lipoprotein receptor adapter protein 1 [Source:RefSeq peptide;Acc:NP_001077137]	100	100	NaN	100	100	NaN	74.7253	100
Chr2:128077901-128078000	2	128077901	128078000	A4IFV0_BOVIN	ENSBTAG00000001050	low density lipoprotein receptor adapter protein 1 [Source:RefSeq peptide;Acc:NP_001077137]	100	100	100	NaN	100	100	NaN	100
Chr2:128078601-128078700	2	128078601	128078700	A4IFV0_BOVIN	ENSBTAG00000001050	low density lipoprotein receptor adapter protein 1 [Source:RefSeq peptide;Acc:NP_001077137]	83.3333	NaN	100	100	100	NaN	100	75
Chr2:128078701-128078800	2	128078701	128078800	A4IFV0_BOVIN	ENSBTAG00000001050	low density lipoprotein receptor adapter protein 1 [Source:RefSeq peptide;Acc:NP_001077137]	100	50	66.6667	100	NaN	93.3333	100	100
Chr2:128078801-128078900	2	128078801	128078900	A4IFV0_BOVIN	ENSBTAG00000001050	low density lipoprotein receptor adapter protein 1 [Source:RefSeq peptide;Acc:NP_001077137]	100	100	52	NaN	100	NaN	100	100
Chr2:128658001-128658100	2	128658001	128658100	RUNX3	ENSBTAG00000019800	No description	100	100	NaN	100	NaN	66.6667	100	100
Chr2:128658101-128658200	2	128658101	128658200	RUNX3	ENSBTAG00000019800	No description	100	100	NaN	100	NaN	100	100	51.8519
Chr2:128848801-128848900	2	128848801	128848900	SRRM1	ENSBTAG00000013772	PREDICTED: Bos taurus serine/arginine repetitive matrix 1-like (LOC783565), miscRNA, [Source:RefSeq DNA;Acc:XR_083077]	100	100	NaN	100	NaN	100	100	100
Chr2:128984201-128984300	2	128984201	128984300	RCAN3_BOVIN	ENSBTAG00000017452	Calcipressin-3 [Source:UniProtKB/Swiss-Prot;Acc:Q2KIA1]	100	100	95.2381	NaN	85.1852	NaN	100	100
Chr2:129041201-129041300	2	129041201	129041300	E1BLE7_BOVIN	ENSBTAG00000013048	Uncharacterized protein [Source:UniProtKB/TrEMBL;Acc:E1BLE7]	100	100	NaN	100	100	NaN	100	100
Chr2:129157701-129157800	2	129157701	129157800	CA201_BOVIN	ENSBTAG00000010278	UPF0490 protein C1orf201 homolog [Source:UniProtKB/Swiss-Prot;Acc:A6QQ60]	100	100	NaN	100	85	96.4286	100	89
Chr2:129157901-129158000	2	129157901	129158000	CA201_BOVIN	ENSBTAG00000010278	UPF0490 protein C1orf201 homolog [Source:UniProtKB/Swiss-Prot;Acc:A6QQ60]	100	100	100	100	100	NaN	97.7778	94.8718
Chr2:129158001-129158100	2	129158001	129158100	CA201_BOVIN	ENSBTAG00000010278	UPF0490 protein C1orf201 homolog [Source:UniProtKB/Swiss-Prot;Acc:A6QQ60]	100	100	85.7143	100	100	NaN	98.4127	100
Chr2:129158101-129158200	2	129158101	129158200	CA201_BOVIN	ENSBTAG00000010278	UPF0490 protein C1orf201 homolog [Source:UniProtKB/Swiss-Prot;Acc:A6QQ60]	100	100	NaN	100	88.5714	100	100	99.6875
Chr2:129338201-129338300	2	129338201	129338300	IL28RA	ENSBTAG00000001101	No description	100	100	100	100	100	0	100	100
Chr2:129338401-129338500	2	129338401	129338500	IL28RA	ENSBTAG00000001101	No description	100	85.7143	100	100	91.358	NaN	100	100
Chr2:129378301-129378400	2	129378301	129378400	F1MJR4_BOVIN	ENSBTAG00000001100	interleukin-22 receptor subunit alpha-1 precursor [Source:RefSeq peptide;Acc:NP_001029483]	100	66.6667	100	NaN	100	NaN	100	100
Chr2:129378401-129378500	2	129378401	129378500	F1MJR4_BOVIN	ENSBTAG00000001100	interleukin-22 receptor subunit alpha-1 precursor [Source:RefSeq peptide;Acc:NP_001029483]	100	100	100	NaN	100	NaN	100	100
Chr2:129471001-129471100	2	129471001	129471100	ENSBTAG00000042918	ENSBTAG00000042918	No description	100	100	NaN	100	100	100	NaN	100
Chr2:129471101-129471200	2	129471101	129471200	ENSBTAG00000042918	ENSBTAG00000042918	No description	66.6667	100	NaN	100	80	100	NaN	100
Chr2:129471401-129471500	2	129471401	129471500	ENSBTAG00000042918	ENSBTAG00000042918	No description	100	100	NaN	100	66.6667	100	100	76
Chr2:129635601-129635700	2	129635601	129635700	E1B9P2_BOVIN	ENSBTAG00000019371	Uncharacterized protein [Source:UniProtKB/TrEMBL;Acc:E1B9P2]	100	100	100	100	NaN	100	93.9394	100
Chr2:129635701-129635800	2	129635701	129635800	E1B9P2_BOVIN	ENSBTAG00000019371	Uncharacterized protein [Source:UniProtKB/TrEMBL;Acc:E1B9P2]	NaN	100	100	100	100	NaN	95	100
Chr2:129671001-129671100	2	129671001	129671100	FUCO_BOVIN	ENSBTAG00000030434	Tissue alpha-L-fucosidase [Source:UniProtKB/Swiss-Prot;Acc:Q2KIM0]	100	100	100	NaN	100	NaN	100	88.8889
Chr2:129671101-129671200	2	129671101	129671200	FUCO_BOVIN	ENSBTAG00000030434	Tissue alpha-L-fucosidase [Source:UniProtKB/Swiss-Prot;Acc:Q2KIM0]	0	100	100	NaN	100	100	100	100
Chr2:129712001-129712100	2	129712001	129712100	Q3T105_BOVIN	ENSBTAG00000005002	GALE protein [Source:UniProtKB/TrEMBL;Acc:Q3T105]	NaN	83.3333	83.3333	100	100	100	96.6667	NaN
Chr2:129738001-129738100	2	129738001	129738100	A6QPU3_BOVIN	ENSBTAG00000026585	elongin A [Source:RefSeq peptide;Acc:NP_001095803]	100	100	100	100	NaN	79.6296	100	100
Chr2:129738101-129738200	2	129738101	129738200	A6QPU3_BOVIN	ENSBTAG00000026585	elongin A [Source:RefSeq peptide;Acc:NP_001095803]	90.7042	100	100	96.8944	94.9474	100	98.9286	100
Chr2:129738201-129738300	2	129738201	129738300	A6QPU3_BOVIN	ENSBTAG00000026585	elongin A [Source:RefSeq peptide;Acc:NP_001095803]	93.3333	NaN	100	100	100	100	93.5714	100
Chr2:129790501-129790600	2	129790501	129790600	RL11_BOVIN	ENSBTAG00000020905	60S ribosomal protein L11 [Source:UniProtKB/Swiss-Prot;Acc:Q3T087]	100	100	100	NaN	100	100	98.5714	100
Chr2:130779601-130779700	2	130779601	130779700	LOC786604	ENSBTAG00000011195	No description	100	100	100	NaN	NaN	100	100	100
Chr2:130779701-130779800	2	130779701	130779800	LOC786604	ENSBTAG00000011195	No description	100	100	100	NaN	100	100	100	100
Chr2:130779801-130779900	2	130779801	130779900	LOC786604	ENSBTAG00000011195	No description	50	50	50	NaN	50	100	NaN	50
Chr2:130780801-130780900	2	130780801	130780900	LOC786604	ENSBTAG00000011195	No description	100	100	100	NaN	100	NaN	100	100
Chr2:130780901-130781000	2	130780901	130781000	LOC786604	ENSBTAG00000011195	No description	97.4359	NaN	100	100	85.7143	NaN	96.6667	100
Chr2:130781001-130781100	2	130781001	130781100	LOC786604	ENSBTAG00000011195	No description	100	99.0385	75	87.5	93.3333	100	96.2328	96.875
Chr2:130781901-130782000	2	130781901	130782000	LOC786604	ENSBTAG00000011195	No description	100	100	100	100	95	100	100	100
Chr2:130782001-130782100	2	130782001	130782100	LOC786604	ENSBTAG00000011195	No description	50	NaN	0	100	50	NaN	50	100
Chr2:130783501-130783600	2	130783501	130783600	Q1RMH5_BOVIN	ENSBTAG00000011193	C1QC protein [Source:UniProtKB/TrEMBL;Acc:Q1RMH5]	100	NaN	100	100	100	NaN	100	100
Chr2:130898401-130898500	2	130898401	130898500	ZBTB40	ENSBTAG00000016448	No description	75	NaN	100	100	100	0	95.8333	54.2857
Chr2:130898501-130898600	2	130898501	130898600	ZBTB40	ENSBTAG00000016448	No description	93.3333	60	NaN	100	96.0317	100	97.3467	90.1442
Chr2:130898601-130898700	2	130898601	130898700	ZBTB40	ENSBTAG00000016448	No description	100	100	NaN	100	100	100	91.6667	100
Chr2:130898701-130898800	2	130898701	130898800	ZBTB40	ENSBTAG00000016448	No description	100	100	100	96.4286	100	100	100	100
Chr2:130898801-130898900	2	130898801	130898900	ZBTB40	ENSBTAG00000016448	No description	100	100	100	0	100	100	100	96.6667
Chr2:130899001-130899100	2	130899001	130899100	ZBTB40	ENSBTAG00000016448	No description	100	NaN	100	100	100	NaN	100	80
Chr2:130899201-130899300	2	130899201	130899300	ZBTB40	ENSBTAG00000016448	No description	100	100	100	100	NaN	100	100	100
Chr2:130899301-130899400	2	130899301	130899400	ZBTB40	ENSBTAG00000016448	No description	NaN	100	100	100	100	100	83.3333	100
Chr2:130899501-130899600	2	130899501	130899600	ZBTB40	ENSBTAG00000016448	No description	100	74	100	100	100	90	100	98.5507
Chr2:130899701-130899800	2	130899701	130899800	ZBTB40	ENSBTAG00000016448	No description	100	100	66.6667	NaN	NaN	100	100	88.8765
Chr2:130904501-130904600	2	130904501	130904600	ZBTB40	ENSBTAG00000016448	No description	100	100	91.6667	NaN	100	100	100	80
Chr2:131334101-131334200	2	131334101	131334200	ENSBTAG00000042891	ENSBTAG00000042891	No description	NaN	0	100	100	100	100	100	NaN
Chr2:131334201-131334300	2	131334201	131334300	ENSBTAG00000042891	ENSBTAG00000042891	No description	100	100	100	47.3684	100	NaN	100	100
Chr2:131334301-131334400	2	131334301	131334400	ENSBTAG00000042891	ENSBTAG00000042891	No description	100	NaN	81.1189	80.7018	100	100	90.7692	100
Chr2:131408501-131408600	2	131408501	131408600	A6QNN4_BOVIN	ENSBTAG00000040602	hypothetical protein LOC515042 [Source:RefSeq peptide;Acc:NP_001098840]	93.1034	100	100	NaN	100	100	100	100
Chr2:131408601-131408700	2	131408601	131408700	A6QNN4_BOVIN	ENSBTAG00000040602	hypothetical protein LOC515042 [Source:RefSeq peptide;Acc:NP_001098840]	100	100	100	NaN	100	100	100	NaN
Chr2:131408701-131408800	2	131408701	131408800	A6QNN4_BOVIN	ENSBTAG00000040602	hypothetical protein LOC515042 [Source:RefSeq peptide;Acc:NP_001098840]	100	95	100	NaN	100	100	100	NaN
Chr2:131588901-131589000	2	131588901	131589000	F1N2I2_BOVIN	ENSBTAG00000001784	Uncharacterized protein [Source:UniProtKB/TrEMBL;Acc:F1N2I2]	NaN	100	100	100	100	100	100	NaN
Chr2:131776301-131776400	2	131776301	131776400	Q08E64_BOVIN	ENSBTAG00000008952	rap1 GTPase-activating protein 1 [Source:RefSeq peptide;Acc:NP_001070356]	100	NaN	100	100	NaN	100	100	100
Chr2:131776801-131776900	2	131776801	131776900	Q08E64_BOVIN	ENSBTAG00000008952	rap1 GTPase-activating protein 1 [Source:RefSeq peptide;Acc:NP_001070356]	100	11.1111	50	NaN	98.2143	NaN	30	100
Chr2:131777101-131777200	2	131777101	131777200	Q08E64_BOVIN	ENSBTAG00000008952	rap1 GTPase-activating protein 1 [Source:RefSeq peptide;Acc:NP_001070356]	NaN	100	100	100	100	NaN	94.4444	100
Chr2:131790501-131790600	2	131790501	131790600	PPBT_BOVIN	ENSBTAG00000008951	Alkaline phosphatase, tissue-nonspecific isozyme [Source:UniProtKB/Swiss-Prot;Acc:P09487]	100	NaN	50	100	100	NaN	0	50
Chr2:131791501-131791600	2	131791501	131791600	PPBT_BOVIN	ENSBTAG00000008951	Alkaline phosphatase, tissue-nonspecific isozyme [Source:UniProtKB/Swiss-Prot;Acc:P09487]	NaN	100	100	100	100	50	100	83.3333
Chr2:132531301-132531400	2	132531301	132531400	E1BA40_BOVIN	ENSBTAG00000001082	Uncharacterized protein [Source:UniProtKB/TrEMBL;Acc:E1BA40]	100	100	NaN	100	75	100	58.7302	NaN
Chr2:132531401-132531500	2	132531401	132531500	E1BA40_BOVIN	ENSBTAG00000001082	Uncharacterized protein [Source:UniProtKB/TrEMBL;Acc:E1BA40]	100	100	100	100	98.8889	100	77.7778	100
Chr2:132600501-132600600	2	132600501	132600600	DDOST	ENSBTAG00000006085	dolichyl-diphosphooligosaccharide--protein glycosyltransferase [Source:HGNC Symbol;Acc:2728]	NaN	33.3333	91.3095	100	85.4545	40	96.4286	100
Chr2:132600601-132600700	2	132600601	132600700	DDOST	ENSBTAG00000006085	dolichyl-diphosphooligosaccharide--protein glycosyltransferase [Source:HGNC Symbol;Acc:2728]	76.0684	100	NaN	100	100	100	96.6667	100
Chr2:132600901-132601000	2	132600901	132601000	DDOST	ENSBTAG00000006085	dolichyl-diphosphooligosaccharide--protein glycosyltransferase [Source:HGNC Symbol;Acc:2728]	100	100	NaN	100	100	NaN	100	100
Chr2:132602201-132602300	2	132602201	132602300	A5PJP5_BOVIN	ENSBTAG00000006084	serine/threonine-protein kinase PINK1, mitochondrial [Source:RefSeq peptide;Acc:NP_001093171]	100	100	100	NaN	100	100	NaN	50
Chr2:132602301-132602400	2	132602301	132602400	A5PJP5_BOVIN	ENSBTAG00000006084	serine/threonine-protein kinase PINK1, mitochondrial [Source:RefSeq peptide;Acc:NP_001093171]	100	100	100	NaN	85.8391	100	100	0
Chr2:133066601-133066700	2	133066601	133066700	UBXN10	ENSBTAG00000040547	No description	100	100	NaN	100	66.6667	NaN	100	100
Chr2:133101401-133101500	2	133101401	133101500	PLA2G2C	ENSBTAG00000016877	phospholipase A2, group IIC [Source:HGNC Symbol;Acc:9032]	94.4444	100	100	100	100	69.6428	100	100
Chr2:133101601-133101700	2	133101601	133101700	PLA2G2C	ENSBTAG00000016877	phospholipase A2, group IIC [Source:HGNC Symbol;Acc:9032]	100	NaN	100	100	100	100	100	100
Chr2:133102201-133102300	2	133102201	133102300	PLA2G2C	ENSBTAG00000016877	phospholipase A2, group IIC [Source:HGNC Symbol;Acc:9032]	100	100	100	NaN	100	69.0476	100	NaN
Chr2:133274101-133274200	2	133274101	133274200	Q0IIC8_BOVIN	ENSBTAG00000002700	phospholipase A2, membrane associated [Source:RefSeq peptide;Acc:NP_001069288]	100	NaN	100	100	100	NaN	100	100
Chr2:133376801-133376900	2	133376801	133376900	PLA2G2E	ENSBTAG00000004418	No description	65.812	91.6667	100	97.2222	88.8889	100	100	100
Chr2:133376901-133377000	2	133376901	133377000	PLA2G2E	ENSBTAG00000004418	No description	100	95.8333	57.8947	100	100	95	94.8333	95.7622
Chr2:133377001-133377100	2	133377001	133377100	PLA2G2E	ENSBTAG00000004418	No description	100	100	56.3353	NaN	90.3226	100	96.124	100
Chr2:133377101-133377200	2	133377101	133377200	PLA2G2E	ENSBTAG00000004418	No description	84.1072	100	100	100	99.2857	100	100	92.0213
Chr2:133377701-133377800	2	133377701	133377800	PLA2G2E	ENSBTAG00000004418	No description	100	NaN	88.3929	100	100	100	100	NaN
Chr2:133377801-133377900	2	133377801	133377900	PLA2G2E	ENSBTAG00000004418	No description	100	100	100	100	100	100	88.8889	66.6667
Chr2:133377901-133378000	2	133377901	133378000	PLA2G2E	ENSBTAG00000004418	No description	82.8283	100	81.6092	100	100	99.0385	90.9392	75
Chr2:133378001-133378100	2	133378001	133378100	PLA2G2E	ENSBTAG00000004418	No description	100	98.718	50	NaN	97	88.8889	81.5659	100
Chr2:133378101-133378200	2	133378101	133378200	PLA2G2E	ENSBTAG00000004418	No description	91.1111	NaN	100	100	100	100	100	91.706
Chr2:133378201-133378300	2	133378201	133378300	PLA2G2E	ENSBTAG00000004418	No description	66.6667	66.6667	75.4386	68.421	68.75	76.9231	83.3333	79.7619
Chr2:133378301-133378400	2	133378301	133378400	PLA2G2E	ENSBTAG00000004418	No description	100	100	100	100	100	100	100	100
Chr2:133378401-133378500	2	133378401	133378500	PLA2G2E	ENSBTAG00000004418	No description	100	100	100	100	NaN	100	81.25	100
Chr2:133630701-133630800	2	133630701	133630800	F1MNJ9_BOVIN	ENSBTAG00000005140	Uncharacterized protein [Source:UniProtKB/TrEMBL;Acc:F1MNJ9]	50	100	79.1667	100	100	100	50	100
Chr2:133630801-133630900	2	133630801	133630900	F1MNJ9_BOVIN	ENSBTAG00000005140	Uncharacterized protein [Source:UniProtKB/TrEMBL;Acc:F1MNJ9]	100	100	NaN	100	92.2131	100	100	100
Chr2:133630901-133631000	2	133630901	133631000	F1MNJ9_BOVIN	ENSBTAG00000005140	Uncharacterized protein [Source:UniProtKB/TrEMBL;Acc:F1MNJ9]	100	NaN	100	100	100	NaN	86.6667	91
Chr2:133631001-133631100	2	133631001	133631100	F1MNJ9_BOVIN	ENSBTAG00000005140	Uncharacterized protein [Source:UniProtKB/TrEMBL;Acc:F1MNJ9]	100	100	100	100	93.6047	NaN	84.2308	100
Chr2:133631101-133631200	2	133631101	133631200	F1MNJ9_BOVIN	ENSBTAG00000005140	Uncharacterized protein [Source:UniProtKB/TrEMBL;Acc:F1MNJ9]	100	100	100	100	100	100	100	100
Chr2:133631201-133631300	2	133631201	133631300	F1MNJ9_BOVIN	ENSBTAG00000005140	Uncharacterized protein [Source:UniProtKB/TrEMBL;Acc:F1MNJ9]	0	100	61.3636	66.6667	65.9091	100	77.0833	100
Chr2:133678201-133678300	2	133678201	133678300	ENSBTAG00000044904	ENSBTAG00000044904	No description	91.7391	100	NaN	0	100	100	100	90.4762
Chr2:133926201-133926300	2	133926201	133926300	CAPZB_BOVIN	ENSBTAG00000004554	F-actin-capping protein subunit beta [Source:UniProtKB/Swiss-Prot;Acc:P79136]	100	100	100	NaN	88.3333	100	98.0769	96.5202
Chr2:133926301-133926400	2	133926301	133926400	CAPZB_BOVIN	ENSBTAG00000004554	F-actin-capping protein subunit beta [Source:UniProtKB/Swiss-Prot;Acc:P79136]	100	46.6667	NaN	100	100	100	98	87.5
Chr2:133926501-133926600	2	133926501	133926600	CAPZB_BOVIN	ENSBTAG00000004554	F-actin-capping protein subunit beta [Source:UniProtKB/Swiss-Prot;Acc:P79136]	83.5556	100	80	100	90.4762	NaN	97.5	95.6522
Chr2:133926601-133926700	2	133926601	133926700	CAPZB_BOVIN	ENSBTAG00000004554	F-actin-capping protein subunit beta [Source:UniProtKB/Swiss-Prot;Acc:P79136]	95	100	80	100	100	NaN	81.25	92.1569
Chr2:133956701-133956800	2	133956701	133956800	F1MZC0_BOVIN	ENSBTAG00000012289	aflatoxin B1 aldehyde reductase member 2 [Source:RefSeq peptide;Acc:NP_001095419]	65.4762	100	100	NaN	50	NaN	80	78.9474
Chr2:133957001-133957100	2	133957001	133957100	F1MZC0_BOVIN	ENSBTAG00000012289	aflatoxin B1 aldehyde reductase member 2 [Source:RefSeq peptide;Acc:NP_001095419]	100	NaN	100	100	0	NaN	92.8572	66.6667
Chr2:133957401-133957500	2	133957401	133957500	F1MZC0_BOVIN	ENSBTAG00000012289	aflatoxin B1 aldehyde reductase member 2 [Source:RefSeq peptide;Acc:NP_001095419]	100	NaN	95	100	100	100	100	100
Chr2:133957501-133957600	2	133957501	133957600	F1MZC0_BOVIN	ENSBTAG00000012289	aflatoxin B1 aldehyde reductase member 2 [Source:RefSeq peptide;Acc:NP_001095419]	100	83.3333	100	100	100	NaN	100	100
Chr2:133957601-133957700	2	133957601	133957700	F1MZC0_BOVIN	ENSBTAG00000012289	aflatoxin B1 aldehyde reductase member 2 [Source:RefSeq peptide;Acc:NP_001095419]	100	100	100	100	100	100	100	100
Chr2:133957701-133957800	2	133957701	133957800	F1MZC0_BOVIN	ENSBTAG00000012289	aflatoxin B1 aldehyde reductase member 2 [Source:RefSeq peptide;Acc:NP_001095419]	100	NaN	100	77.7778	62.5	100	NaN	100
Chr2:133973901-133974000	2	133973901	133974000	ENSBTAG00000026758	ENSBTAG00000026758	No description	100	100	100	94.7253	100	NaN	100	100
Chr2:133974001-133974100	2	133974001	133974100	ENSBTAG00000026758	ENSBTAG00000026758	No description	100	100	NaN	92.77	100	NaN	100	100
Chr2:133974101-133974200	2	133974101	133974200	ENSBTAG00000026758	ENSBTAG00000026758	No description	100	100	100	100	100	NaN	100	100
Chr2:133974201-133974300	2	133974201	133974300	ENSBTAG00000026758	ENSBTAG00000026758	No description	100	80	100	84.7222	100	NaN	71.4286	73.8636
Chr2:133974401-133974500	2	133974401	133974500	ENSBTAG00000026758	ENSBTAG00000026758	No description	94.3723	100	100	91.4141	100	NaN	100	97.4026
Chr2:133992101-133992200	2	133992101	133992200	MRT4_BOVIN	ENSBTAG00000011951	mRNA turnover protein 4 homolog [Source:UniProtKB/Swiss-Prot;Acc:A4FV84]	66.6667	NaN	100	100	100	83.3333	NaN	100
Chr2:133992501-133992600	2	133992501	133992600	MRT4_BOVIN	ENSBTAG00000011951	mRNA turnover protein 4 homolog [Source:UniProtKB/Swiss-Prot;Acc:A4FV84]	100	NaN	100	100	100	100	100	100
Chr2:133992601-133992700	2	133992601	133992700	MRT4_BOVIN	ENSBTAG00000011951	mRNA turnover protein 4 homolog [Source:UniProtKB/Swiss-Prot;Acc:A4FV84]	100	100	40	100	100	NaN	82.5	100
Chr2:134014501-134014600	2	134014501	134014600	LOC508439	ENSBTAG00000011950	No description	100	100	90.625	100	100	100	100	96.1111
Chr2:134014601-134014700	2	134014601	134014700	LOC508439	ENSBTAG00000011950	No description	100	100	NaN	100	100	100	100	97.2222
Chr2:134014701-134014800	2	134014701	134014800	LOC508439	ENSBTAG00000011950	No description	100	100	100	100	100	100	96.875	100
Chr2:134014801-134014900	2	134014801	134014900	LOC508439	ENSBTAG00000011950	No description	80	100	80	78.0303	85.7143	NaN	78.3333	87.5
Chr2:134261001-134261100	2	134261001	134261100	ENSBTAG00000028707	ENSBTAG00000028707	No description	100	NaN	100	100	100	NaN	100	0
Chr2:134261201-134261300	2	134261201	134261300	ENSBTAG00000028707	ENSBTAG00000028707	No description	100	95.2381	100	100	100	77.7778	100	100
Chr2:134261301-134261400	2	134261301	134261400	ENSBTAG00000028707	ENSBTAG00000028707	No description	100	100	100	100	100	98.3333	100	100
Chr2:134261401-134261500	2	134261401	134261500	ENSBTAG00000028707	ENSBTAG00000028707	No description	100	100	50	100	NaN	100	73.913	50
Chr2:134288701-134288800	2	134288701	134288800	ENSBTAG00000030341	ENSBTAG00000030341	No description	100	100	100	NaN	100	100	100	100
Chr2:134288801-134288900	2	134288801	134288900	ENSBTAG00000030341	ENSBTAG00000030341	No description	84.2105	100	100	NaN	100	90.1515	100	82.0513
Chr2:134341501-134341600	2	134341501	134341600	IFFO2	ENSBTAG00000030340	No description	100	100	100	100	100	NaN	100	100
Chr2:134404901-134405000	2	134404901	134405000	TAS1R2	ENSBTAG00000015246	No description	100	100	NaN	100	100	100	100	100
Chr2:134774601-134774700	2	134774601	134774700	KLHDC7A	ENSBTAG00000030322	No description	100	100	100	NaN	100	100	100	100
Chr2:134863801-134863900	2	134863801	134863900	F1MIH0_BOVIN	ENSBTAG00000019172	Uncharacterized protein [Source:UniProtKB/TrEMBL;Acc:F1MIH0]	100	83.3333	80	NaN	100	75	100	100
Chr2:134864501-134864600	2	134864501	134864600	F1MIH0_BOVIN	ENSBTAG00000019172	Uncharacterized protein [Source:UniProtKB/TrEMBL;Acc:F1MIH0]	100	100	100	100	100	100	100	NaN
Chr2:134864601-134864700	2	134864601	134864700	F1MIH0_BOVIN	ENSBTAG00000019172	Uncharacterized protein [Source:UniProtKB/TrEMBL;Acc:F1MIH0]	100	100	100	100	100	100	99.4898	100
Chr2:135417301-135417400	2	135417301	135417400	E1BJF5_BOVIN	ENSBTAG00000006438	Uncharacterized protein [Source:UniProtKB/TrEMBL;Acc:E1BJF5]	100	100	100	NaN	100	100	75	NaN
Chr2:135417501-135417600	2	135417501	135417600	E1BJF5_BOVIN	ENSBTAG00000006438	Uncharacterized protein [Source:UniProtKB/TrEMBL;Acc:E1BJF5]	100	100	100	NaN	100	100	NaN	100
Chr2:135556401-135556500	2	135556401	135556500	F1MS55_BOVIN	ENSBTAG00000000684	rho guanine nucleotide exchange factor 10-like protein [Source:RefSeq peptide;Acc:NP_001039762]	81.25	100	100	NaN	100	NaN	100	50
Chr2:135556501-135556600	2	135556501	135556600	F1MS55_BOVIN	ENSBTAG00000000684	rho guanine nucleotide exchange factor 10-like protein [Source:RefSeq peptide;Acc:NP_001039762]	NaN	72.2222	100	100	NaN	100	100	100
Chr2:135556601-135556700	2	135556601	135556700	F1MS55_BOVIN	ENSBTAG00000000684	rho guanine nucleotide exchange factor 10-like protein [Source:RefSeq peptide;Acc:NP_001039762]	100	100	100	NaN	100	NaN	100	100
Chr2:135556801-135556900	2	135556801	135556900	F1MS55_BOVIN	ENSBTAG00000000684	rho guanine nucleotide exchange factor 10-like protein [Source:RefSeq peptide;Acc:NP_001039762]	100	NaN	64.2857	100	96.875	5.88235	86	100
Chr2:135556901-135557000	2	135556901	135557000	F1MS55_BOVIN	ENSBTAG00000000684	rho guanine nucleotide exchange factor 10-like protein [Source:RefSeq peptide;Acc:NP_001039762]	66.6667	80	NaN	100	81.25	NaN	100	83.3333
Chr2:135810501-135810600	2	135810501	135810600	bta-mir-2358	ENSBTAG00000045172	bta-mir-2358 [Source:miRBase;Acc:MI0011388]	100	100	NaN	50	100	100	NaN	100
Chr2:135810601-135810700	2	135810601	135810700	bta-mir-2358	ENSBTAG00000045172	bta-mir-2358 [Source:miRBase;Acc:MI0011388]	80	100	NaN	100	100	100	NaN	100
Chr2:135810701-135810800	2	135810701	135810800	bta-mir-2358	ENSBTAG00000045172	bta-mir-2358 [Source:miRBase;Acc:MI0011388]	94.697	100	NaN	100	100	NaN	100	100
Chr2:135810901-135811000	2	135810901	135811000	bta-mir-2358	ENSBTAG00000045172	bta-mir-2358 [Source:miRBase;Acc:MI0011388]	100	83.3333	100	100	93.4783	100	100	100
Chr2:135811001-135811100	2	135811001	135811100	bta-mir-2358	ENSBTAG00000045172	bta-mir-2358 [Source:miRBase;Acc:MI0011388]	100	100	100	100	93.8272	NaN	96.25	98.8216
Chr2:135811101-135811200	2	135811101	135811200	bta-mir-2358	ENSBTAG00000045172	bta-mir-2358 [Source:miRBase;Acc:MI0011388]	100	100	100	100	100	NaN	100	100
Chr2:135836401-135836500	2	135836401	135836500	E1BCN3_BOVIN	ENSBTAG00000012052	Uncharacterized protein [Source:UniProtKB/TrEMBL;Acc:E1BCN3]	100	100	NaN	100	100	NaN	100	100
Chr2:135836501-135836600	2	135836501	135836600	E1BCN3_BOVIN	ENSBTAG00000012052	Uncharacterized protein [Source:UniProtKB/TrEMBL;Acc:E1BCN3]	100	100	100	100	90.625	100	NaN	100
Chr2:135889701-135889800	2	135889701	135889800	E1BD46_BOVIN	ENSBTAG00000012043	PREDICTED: Bos taurus peptidylarginine deiminase-like (PADI3), miscRNA, [Source:RefSeq DNA;Acc:XR_083236]	100	100	75	100	85.2941	100	100	79.7872
Chr2:136045801-136045900	2	136045801	136045900	ENSBTAG00000043637	ENSBTAG00000043637	No description	83.3333	100	80.7692	NaN	NaN	50	100	100
Chr2:136046601-136046700	2	136046601	136046700	ENSBTAG00000043637	ENSBTAG00000043637	No description	100	100	100	NaN	100	NaN	100	100
Chr2:136103501-136103600	2	136103501	136103600	F1N048_BOVIN	ENSBTAG00000003403	peptidyl arginine deiminase, type II [Source:RefSeq peptide;Acc:NP_001098922]	100	NaN	100	100	100	100	100	NaN
Chr2:136103601-136103700	2	136103601	136103700	F1N048_BOVIN	ENSBTAG00000003403	peptidyl arginine deiminase, type II [Source:RefSeq peptide;Acc:NP_001098922]	NaN	100	100	91.6667	100	NaN	82.094	88.4615
Chr2:136103901-136104000	2	136103901	136104000	F1N048_BOVIN	ENSBTAG00000003403	peptidyl arginine deiminase, type II [Source:RefSeq peptide;Acc:NP_001098922]	100	94.5455	100	NaN	100	NaN	73.3333	100
Chr2:136154901-136155000	2	136154901	136155000	DHSB_BOVIN	ENSBTAG00000008314	Succinate dehydrogenase [ubiquinone] iron-sulfur subunit, mitochondrial [Source:UniProtKB/Swiss-Prot;Acc:Q3T189]	100	66.6667	83.908	NaN	66.6667	NaN	95.6499	100
Chr2:136155201-136155300	2	136155201	136155300	DHSB_BOVIN	ENSBTAG00000008314	Succinate dehydrogenase [ubiquinone] iron-sulfur subunit, mitochondrial [Source:UniProtKB/Swiss-Prot;Acc:Q3T189]	100	100	100	NaN	100	50	94.0476	91.9051
Chr2:136155301-136155400	2	136155301	136155400	DHSB_BOVIN	ENSBTAG00000008314	Succinate dehydrogenase [ubiquinone] iron-sulfur subunit, mitochondrial [Source:UniProtKB/Swiss-Prot;Acc:Q3T189]	100	100	100	NaN	100	100	100	100
Chr2:136155401-136155500	2	136155401	136155500	DHSB_BOVIN	ENSBTAG00000008314	Succinate dehydrogenase [ubiquinone] iron-sulfur subunit, mitochondrial [Source:UniProtKB/Swiss-Prot;Acc:Q3T189]	100	100	100	NaN	100	100	100	98.4848
Chr2:136156101-136156200	2	136156101	136156200	DHSB_BOVIN	ENSBTAG00000008314	Succinate dehydrogenase [ubiquinone] iron-sulfur subunit, mitochondrial [Source:UniProtKB/Swiss-Prot;Acc:Q3T189]	100	80	100	NaN	100	100	NaN	100
Chr2:136251601-136251700	2	136251601	136251700	NECP2_BOVIN	ENSBTAG00000013282	Adaptin ear-binding coat-associated protein 2 [Source:UniProtKB/Swiss-Prot;Acc:Q5E9Q4]	99	100	100	NaN	97.9167	100	100	100
Chr2:136251701-136251800	2	136251701	136251800	NECP2_BOVIN	ENSBTAG00000013282	Adaptin ear-binding coat-associated protein 2 [Source:UniProtKB/Swiss-Prot;Acc:Q5E9Q4]	81.1321	100	NaN	100	100	100	100	100
Chr2:136251801-136251900	2	136251801	136251900	NECP2_BOVIN	ENSBTAG00000013282	Adaptin ear-binding coat-associated protein 2 [Source:UniProtKB/Swiss-Prot;Acc:Q5E9Q4]	100	0	100	NaN	100	99.0741	91.1172	100
Chr2:136251901-136252000	2	136251901	136252000	NECP2_BOVIN	ENSBTAG00000013282	Adaptin ear-binding coat-associated protein 2 [Source:UniProtKB/Swiss-Prot;Acc:Q5E9Q4]	90.4545	40	100	NaN	89	80	93.3333	80
Chr2:136252001-136252100	2	136252001	136252100	NECP2_BOVIN	ENSBTAG00000013282	Adaptin ear-binding coat-associated protein 2 [Source:UniProtKB/Swiss-Prot;Acc:Q5E9Q4]	100	100	66.6667	NaN	90.8046	100	66.6667	100
Chr2:136352101-136352200	2	136352101	136352200	D0PWG1_BOVIN	ENSBTAG00000047837	Putative uncharacterized protein [Source:UniProtKB/TrEMBL;Acc:D0PWG1]	100	77.0833	100	NaN	100	NaN	53.5714	100
Chr2:136352201-136352300	2	136352201	136352300	D0PWG1_BOVIN	ENSBTAG00000047837	Putative uncharacterized protein [Source:UniProtKB/TrEMBL;Acc:D0PWG1]	100	89.1667	100	NaN	100	NaN	86.9841	100
Chr2:136444501-136444600	2	136444501	136444600	E1BIU5_BOVIN	ENSBTAG00000008510	Uncharacterized protein [Source:UniProtKB/TrEMBL;Acc:E1BIU5]	100	83.3333	100	NaN	91.1111	100	96.5217	100
Chr2:136444601-136444700	2	136444601	136444700	E1BIU5_BOVIN	ENSBTAG00000008510	Uncharacterized protein [Source:UniProtKB/TrEMBL;Acc:E1BIU5]	100	75	100	44.4444	51.8519	100	100	100
Chr2:136444701-136444800	2	136444701	136444800	E1BIU5_BOVIN	ENSBTAG00000008510	Uncharacterized protein [Source:UniProtKB/TrEMBL;Acc:E1BIU5]	100	100	100	100	90	100	100	100
Chr2:136444801-136444900	2	136444801	136444900	E1BIU5_BOVIN	ENSBTAG00000008510	Uncharacterized protein [Source:UniProtKB/TrEMBL;Acc:E1BIU5]	100	100	100	0	100	100	92.5926	100
Chr2:136493101-136493200	2	136493101	136493200	ARHGEF19	ENSBTAG00000005670	No description	66.6667	100	100	100	100	100	96.4286	100
Chr2:136493201-136493300	2	136493201	136493300	ARHGEF19	ENSBTAG00000005670	No description	75	100	NaN	60	67.3333	100	92.8571	100
Chr2:136493301-136493400	2	136493301	136493400	ARHGEF19	ENSBTAG00000005670	No description	100	100	100	100	0	NaN	100	80.3279
Chr2:136493401-136493500	2	136493401	136493500	ARHGEF19	ENSBTAG00000005670	No description	100	100	30.2198	100	100	86.3636	71.0769	64.6465
Chr2:136493501-136493600	2	136493501	136493600	ARHGEF19	ENSBTAG00000005670	No description	98.7729	100	85.7143	100	95.8177	100	100	98.75
Chr2:136551901-136552000	2	136551901	136552000	E1BJ31_BOVIN	ENSBTAG00000000815	Ephrin receptor [Source:UniProtKB/TrEMBL;Acc:E1BJ31]	NaN	100	83.3333	100	100	NaN	100	83.3333
Chr2:136553501-136553600	2	136553501	136553600	E1BJ31_BOVIN	ENSBTAG00000000815	Ephrin receptor [Source:UniProtKB/TrEMBL;Acc:E1BJ31]	100	100	NaN	100	100	100	100	100
Chr2:136553701-136553800	2	136553701	136553800	E1BJ31_BOVIN	ENSBTAG00000000815	Ephrin receptor [Source:UniProtKB/TrEMBL;Acc:E1BJ31]	100	100	100	100	100	100	76.3889	NaN
Chr2:136601401-136601500	2	136601401	136601500	ENSBTAG00000043154	ENSBTAG00000043154	No description	100	100	100	100	90	0	100	100
Chr2:136601501-136601600	2	136601501	136601600	ENSBTAG00000043154	ENSBTAG00000043154	No description	100	100	100	100	100	80	80	71.4286
Chr2:136601601-136601700	2	136601601	136601700	ENSBTAG00000043154	ENSBTAG00000043154	No description	100	100	50	100	100	100	100	100
Chr2:136618601-136618700	2	136618601	136618700	E1B792_BOVIN	ENSBTAG00000034674	Uncharacterized protein [Source:UniProtKB/TrEMBL;Acc:E1B792]	100	100	NaN	100	100	NaN	100	100
Chr2:136646501-136646600	2	136646501	136646600	A6QPC7_BOVIN	ENSBTAG00000010938	PREDICTED: Bos taurus hypothetical LOC789491 (LOC789491), miscRNA, [Source:RefSeq DNA;Acc:XR_083238]	100	NaN	100	50	NaN	100	100	97.2593
Chr2:136646601-136646700	2	136646601	136646700	A6QPC7_BOVIN	ENSBTAG00000010938	PREDICTED: Bos taurus hypothetical LOC789491 (LOC789491), miscRNA, [Source:RefSeq DNA;Acc:XR_083238]	100	NaN	100	50	NaN	89.1667	100	85.8304
Chr2:136646901-136647000	2	136646901	136647000	A6QPC7_BOVIN	ENSBTAG00000010938	PREDICTED: Bos taurus hypothetical LOC789491 (LOC789491), miscRNA, [Source:RefSeq DNA;Acc:XR_083238]	100	100	100	100	100	100	100	NaN
Chr3:585201-585300	3	585201	585300	A7YVH8_BOVIN	ENSBTAG00000020969	IQWD1 protein [Source:UniProtKB/TrEMBL;Acc:A7YVH8]	100	NaN	75	100	42.8571	NaN	100	100
Chr3:585301-585400	3	585301	585400	A7YVH8_BOVIN	ENSBTAG00000020969	IQWD1 protein [Source:UniProtKB/TrEMBL;Acc:A7YVH8]	100	NaN	100	100	100	NaN	100	70.4545
Chr3:585401-585500	3	585401	585500	A7YVH8_BOVIN	ENSBTAG00000020969	IQWD1 protein [Source:UniProtKB/TrEMBL;Acc:A7YVH8]	97.2222	83.3333	91.25	NaN	92.366	NaN	100	98.9754
Chr3:585501-585600	3	585501	585600	A7YVH8_BOVIN	ENSBTAG00000020969	IQWD1 protein [Source:UniProtKB/TrEMBL;Acc:A7YVH8]	100	NaN	100	100	100	NaN	100	95.5882
Chr3:907301-907400	3	907301	907400	E1B9W6_BOVIN	ENSBTAG00000001052	Uncharacterized protein [Source:UniProtKB/TrEMBL;Acc:E1B9W6]	100	100	100	100	NaN	0	64.2857	50
Chr3:907401-907500	3	907401	907500	E1B9W6_BOVIN	ENSBTAG00000001052	Uncharacterized protein [Source:UniProtKB/TrEMBL;Acc:E1B9W6]	NaN	100	100	100	100	100	100	100
Chr3:3044501-3044600	3	3044501	3044600	E1BMA5_BOVIN	ENSBTAG00000044150	Uridine kinase [Source:UniProtKB/TrEMBL;Acc:E1BMA5]	100	100	100	NaN	100	100	100	NaN
Chr3:3044601-3044700	3	3044601	3044700	E1BMA5_BOVIN	ENSBTAG00000044150	Uridine kinase [Source:UniProtKB/TrEMBL;Acc:E1BMA5]	85.7143	100	90.7692	NaN	100	100	100	100
Chr3:3044901-3045000	3	3044901	3045000	E1BMA5_BOVIN	ENSBTAG00000044150	Uridine kinase [Source:UniProtKB/TrEMBL;Acc:E1BMA5]	100	97.9592	100	NaN	100	NaN	100	100
Chr3:3045601-3045700	3	3045601	3045700	E1BMA5_BOVIN	ENSBTAG00000044150	Uridine kinase [Source:UniProtKB/TrEMBL;Acc:E1BMA5]	100	100	100	NaN	100	NaN	100	100
Chr3:3295401-3295500	3	3295401	3295500	MGST3_BOVIN	ENSBTAG00000010265	Microsomal glutathione S-transferase 3 [Source:UniProtKB/Swiss-Prot;Acc:Q3T100]	100	100	100	NaN	100	100	98.6667	100
Chr3:3424101-3424200	3	3424101	3424200	E1BBW3_BOVIN	ENSBTAG00000001686	Uncharacterized protein [Source:UniProtKB/TrEMBL;Acc:E1BBW3]	NaN	100	100	100	100	NaN	97.9167	100
Chr3:3866301-3866400	3	3866301	3866400	LMX1A	ENSBTAG00000012025	No description	100	100	79.1667	NaN	100	100	92.3077	100
Chr3:3866401-3866500	3	3866401	3866500	LMX1A	ENSBTAG00000012025	No description	100	100	100	NaN	100	82.9293	88.8889	100
Chr3:4227801-4227900	3	4227801	4227900	PBX1	ENSBTAG00000013801	No description	100	100	100	100	50	100	100	NaN
Chr3:4227901-4228000	3	4227901	4228000	PBX1	ENSBTAG00000013801	No description	100	100	100	100	97.5	100	100	97.5
Chr3:4228001-4228100	3	4228001	4228100	PBX1	ENSBTAG00000013801	No description	100	100	100	100	100	98.5294	100	100
Chr3:4228101-4228200	3	4228101	4228200	PBX1	ENSBTAG00000013801	No description	100	100	100	100	100	87.5	100	100
Chr3:4228201-4228300	3	4228201	4228300	PBX1	ENSBTAG00000013801	No description	100	62.2222	100	100	100	100	100	100
Chr3:4228301-4228400	3	4228301	4228400	PBX1	ENSBTAG00000013801	No description	100	100	66.2626	NaN	100	95.0249	98.4848	100
Chr3:4508701-4508800	3	4508701	4508800	PBX1	ENSBTAG00000013801	No description	100	100	100	100	100	100	100	100
Chr3:4508801-4508900	3	4508801	4508900	PBX1	ENSBTAG00000013801	No description	76	66.6667	65.3846	55.9524	92.0635	66.6667	66.6667	86.5248
Chr3:4508901-4509000	3	4508901	4509000	PBX1	ENSBTAG00000013801	No description	100	100	100	100	100	NaN	100	96.4706
Chr3:4509001-4509100	3	4509001	4509100	PBX1	ENSBTAG00000013801	No description	100	100	100	100	82.6087	100	100	100
Chr3:5456701-5456800	3	5456701	5456800	GBG11_BOVIN	ENSBTAG00000034449	Guanine nucleotide-binding protein G(I)/G(S)/G(O) subunit gamma-11 [Source:UniProtKB/Swiss-Prot;Acc:Q5E9F0]	100	100	83.3333	NaN	100	100	100	89.2147
Chr3:6033001-6033100	3	6033001	6033100	A6H7B3_BOVIN	ENSBTAG00000007247	kinetochore protein Nuf2 [Source:RefSeq peptide;Acc:NP_001092481]	84.7222	NaN	100	100	NaN	100	72.2222	85
Chr3:6033101-6033200	3	6033101	6033200	A6H7B3_BOVIN	ENSBTAG00000007247	kinetochore protein Nuf2 [Source:RefSeq peptide;Acc:NP_001092481]	100	NaN	100	100	NaN	100	100	100
Chr3:6899101-6899200	3	6899101	6899200	F1MJP7_BOVIN	ENSBTAG00000010206	UDP-N-acetylhexosamine pyrophosphorylase [Source:RefSeq peptide;Acc:NP_001039869]	93.75	100	100	100	100	96	96.0471	95.8333
Chr3:7068201-7068300	3	7068201	7068300	E1BI75_BOVIN	ENSBTAG00000020767	Uncharacterized protein [Source:UniProtKB/TrEMBL;Acc:E1BI75]	100	100	NaN	100	100	100	NaN	100
Chr3:7068301-7068400	3	7068301	7068400	E1BI75_BOVIN	ENSBTAG00000020767	Uncharacterized protein [Source:UniProtKB/TrEMBL;Acc:E1BI75]	100	100	100	100	100	100	95	83.3333
Chr3:7068401-7068500	3	7068401	7068500	E1BI75_BOVIN	ENSBTAG00000020767	Uncharacterized protein [Source:UniProtKB/TrEMBL;Acc:E1BI75]	53.8462	100	100	100	80	NaN	100	100
Chr3:7068501-7068600	3	7068501	7068600	E1BI75_BOVIN	ENSBTAG00000020767	Uncharacterized protein [Source:UniProtKB/TrEMBL;Acc:E1BI75]	100	100	100	100	100	100	100	100
Chr3:7069301-7069400	3	7069301	7069400	E1BI75_BOVIN	ENSBTAG00000020767	Uncharacterized protein [Source:UniProtKB/TrEMBL;Acc:E1BI75]	NaN	100	83.3333	100	87.5	100	100	100
Chr3:7069401-7069500	3	7069401	7069500	E1BI75_BOVIN	ENSBTAG00000020767	Uncharacterized protein [Source:UniProtKB/TrEMBL;Acc:E1BI75]	100	87.4552	NaN	100	100	100	98.4848	97.973
Chr3:7069501-7069600	3	7069501	7069600	E1BI75_BOVIN	ENSBTAG00000020767	Uncharacterized protein [Source:UniProtKB/TrEMBL;Acc:E1BI75]	77.5	100	83.3333	100	90.625	100	100	85.1562
Chr3:7069601-7069700	3	7069601	7069700	E1BI75_BOVIN	ENSBTAG00000020767	Uncharacterized protein [Source:UniProtKB/TrEMBL;Acc:E1BI75]	100	100	100	100	100	100	100	100
Chr3:7069701-7069800	3	7069701	7069800	E1BI75_BOVIN	ENSBTAG00000020767	Uncharacterized protein [Source:UniProtKB/TrEMBL;Acc:E1BI75]	75	100	100	100	66.6667	NaN	100	100
Chr3:7069801-7069900	3	7069801	7069900	E1BI75_BOVIN	ENSBTAG00000020767	Uncharacterized protein [Source:UniProtKB/TrEMBL;Acc:E1BI75]	0	100	100	100	95.8333	NaN	100	100
Chr3:7069901-7070000	3	7069901	7070000	E1BI75_BOVIN	ENSBTAG00000020767	Uncharacterized protein [Source:UniProtKB/TrEMBL;Acc:E1BI75]	96.6667	100	100	98.1818	100	NaN	100	100
Chr3:7104201-7104300	3	7104201	7104300	CA226_BOVIN	ENSBTAG00000010158	Uncharacterized protein C1orf226 homolog [Source:UniProtKB/Swiss-Prot;Acc:A4IFJ0]	100	100	NaN	100	100	100	100	100
Chr3:7104301-7104400	3	7104301	7104400	CA226_BOVIN	ENSBTAG00000010158	Uncharacterized protein C1orf226 homolog [Source:UniProtKB/Swiss-Prot;Acc:A4IFJ0]	100	100	NaN	100	98.1567	84.6154	87.6923	100
Chr3:7104401-7104500	3	7104401	7104500	CA226_BOVIN	ENSBTAG00000010158	Uncharacterized protein C1orf226 homolog [Source:UniProtKB/Swiss-Prot;Acc:A4IFJ0]	100	100	NaN	100	100	100	100	100
Chr3:7104501-7104600	3	7104501	7104600	CA226_BOVIN	ENSBTAG00000010158	Uncharacterized protein C1orf226 homolog [Source:UniProtKB/Swiss-Prot;Acc:A4IFJ0]	100	100	50	100	100	100	NaN	100
Chr3:7115401-7115500	3	7115401	7115500	CA226_BOVIN	ENSBTAG00000010158	Uncharacterized protein C1orf226 homolog [Source:UniProtKB/Swiss-Prot;Acc:A4IFJ0]	100	100	81.8182	100	100	100	100	91.6667
Chr3:7116101-7116200	3	7116101	7116200	CA226_BOVIN	ENSBTAG00000010158	Uncharacterized protein C1orf226 homolog [Source:UniProtKB/Swiss-Prot;Acc:A4IFJ0]	NaN	100	0	100	90	NaN	100	100
Chr3:7479901-7480000	3	7479901	7480000	ENSBTAG00000045173	ENSBTAG00000045173	No description	50	100	100	NaN	100	100	100	100
Chr3:7847601-7847700	3	7847601	7847700	F1MW70_BOVIN	ENSBTAG00000021754	Uncharacterized protein [Source:UniProtKB/TrEMBL;Acc:F1MW70]	75	100	100	100	100	100	100	100
Chr3:7847701-7847800	3	7847701	7847800	F1MW70_BOVIN	ENSBTAG00000021754	Uncharacterized protein [Source:UniProtKB/TrEMBL;Acc:F1MW70]	100	100	88.658	80	80.5195	83.3333	91.2192	93.6842
Chr3:7847801-7847900	3	7847801	7847900	F1MW70_BOVIN	ENSBTAG00000021754	Uncharacterized protein [Source:UniProtKB/TrEMBL;Acc:F1MW70]	100	100	100	100	100	80.7018	100	100
Chr3:7847901-7848000	3	7847901	7848000	F1MW70_BOVIN	ENSBTAG00000021754	Uncharacterized protein [Source:UniProtKB/TrEMBL;Acc:F1MW70]	82	100	100	100	100	91.9118	97.7273	100
Chr3:7848001-7848100	3	7848001	7848100	F1MW70_BOVIN	ENSBTAG00000021754	Uncharacterized protein [Source:UniProtKB/TrEMBL;Acc:F1MW70]	100	100	100	NaN	100	100	80	100
Chr3:7926101-7926200	3	7926101	7926200	FCGR2_BOVIN	ENSBTAG00000021842	Low affinity immunoglobulin gamma Fc region receptor II [Source:UniProtKB/Swiss-Prot;Acc:Q28110]	50	NaN	100	100	NaN	100	100	100
Chr3:8033501-8033600	3	8033501	8033600	A8DC37_BOVIN	ENSBTAG00000038124	Fc fragment of IgG, low affinity IIc, receptor for (CD32) [Source:RefSeq peptide;Acc:NP_001103276]	100	100	100	100	100	NaN	100	91.1111
Chr3:8033601-8033700	3	8033601	8033700	A8DC37_BOVIN	ENSBTAG00000038124	Fc fragment of IgG, low affinity IIc, receptor for (CD32) [Source:RefSeq peptide;Acc:NP_001103276]	NaN	66.6667	100	100	100	NaN	87.5	100
Chr3:8193501-8193600	3	8193501	8193600	CA192_BOVIN	ENSBTAG00000015856	UPF0740 protein C1orf192 homolog [Source:UniProtKB/Swiss-Prot;Acc:Q3SZT6]	100	100	100	100	NaN	100	100	100
Chr3:8193601-8193700	3	8193601	8193700	CA192_BOVIN	ENSBTAG00000015856	UPF0740 protein C1orf192 homolog [Source:UniProtKB/Swiss-Prot;Acc:Q3SZT6]	90.2778	87.931	100	NaN	100	100	100	50
Chr3:8193701-8193800	3	8193701	8193800	CA192_BOVIN	ENSBTAG00000015856	UPF0740 protein C1orf192 homolog [Source:UniProtKB/Swiss-Prot;Acc:Q3SZT6]	100	100	100	100	100	100	93.1818	100
Chr3:8193901-8194000	3	8193901	8194000	CA192_BOVIN	ENSBTAG00000015856	UPF0740 protein C1orf192 homolog [Source:UniProtKB/Swiss-Prot;Acc:Q3SZT6]	100	50	50	60	100	93.6508	47.6191	100
Chr3:8194001-8194100	3	8194001	8194100	CA192_BOVIN	ENSBTAG00000015856	UPF0740 protein C1orf192 homolog [Source:UniProtKB/Swiss-Prot;Acc:Q3SZT6]	100	100	96.8421	NaN	100	98.2386	100	100
Chr3:8194101-8194200	3	8194101	8194200	CA192_BOVIN	ENSBTAG00000015856	UPF0740 protein C1orf192 homolog [Source:UniProtKB/Swiss-Prot;Acc:Q3SZT6]	100	66.6667	100	NaN	100	0	100	86.1111
Chr3:8296201-8296300	3	8296201	8296300	TM40L_BOVIN	ENSBTAG00000009213	Mitochondrial import receptor subunit TOM40B [Source:UniProtKB/Swiss-Prot;Acc:A6QR22]	100	NaN	100	100	100	100	100	100
Chr3:8296301-8296400	3	8296301	8296400	TM40L_BOVIN	ENSBTAG00000009213	Mitochondrial import receptor subunit TOM40B [Source:UniProtKB/Swiss-Prot;Acc:A6QR22]	100	85.7143	100	100	91.6667	100	100	89.2857
Chr3:8304601-8304700	3	8304601	8304700	FCERG_BOVIN	ENSBTAG00000024503	High affinity immunoglobulin epsilon receptor subunit gamma [Source:UniProtKB/Swiss-Prot;Acc:Q9BDR7]	100	0	100	NaN	NaN	100	100	100
Chr3:8304701-8304800	3	8304701	8304800	FCERG_BOVIN	ENSBTAG00000024503	High affinity immunoglobulin epsilon receptor subunit gamma [Source:UniProtKB/Swiss-Prot;Acc:Q9BDR7]	100	93.3333	100	NaN	NaN	100	100	100
Chr3:8304901-8305000	3	8304901	8305000	FCERG_BOVIN	ENSBTAG00000024503	High affinity immunoglobulin epsilon receptor subunit gamma [Source:UniProtKB/Swiss-Prot;Acc:Q9BDR7]	100	100	100	NaN	100	100	100	100
Chr3:8305001-8305100	3	8305001	8305100	FCERG_BOVIN	ENSBTAG00000024503	High affinity immunoglobulin epsilon receptor subunit gamma [Source:UniProtKB/Swiss-Prot;Acc:Q9BDR7]	100	100	100	NaN	100	NaN	100	100
Chr3:8307401-8307500	3	8307401	8307500	FCERG_BOVIN	ENSBTAG00000024503	High affinity immunoglobulin epsilon receptor subunit gamma [Source:UniProtKB/Swiss-Prot;Acc:Q9BDR7]	90.625	100	75	66.6667	87.5	NaN	90.5797	87.5
Chr3:8307501-8307600	3	8307501	8307600	FCERG_BOVIN	ENSBTAG00000024503	High affinity immunoglobulin epsilon receptor subunit gamma [Source:UniProtKB/Swiss-Prot;Acc:Q9BDR7]	100	100	100	NaN	100	0	100	87.5
Chr3:8307601-8307700	3	8307601	8307700	FCERG_BOVIN	ENSBTAG00000024503	High affinity immunoglobulin epsilon receptor subunit gamma [Source:UniProtKB/Swiss-Prot;Acc:Q9BDR7]	100	100	100	100	87.9891	100	96.25	80
Chr3:8307701-8307800	3	8307701	8307800	FCERG_BOVIN	ENSBTAG00000024503	High affinity immunoglobulin epsilon receptor subunit gamma [Source:UniProtKB/Swiss-Prot;Acc:Q9BDR7]	100	100	100	0	94.1176	NaN	100	57.8125
Chr3:8307801-8307900	3	8307801	8307900	FCERG_BOVIN	ENSBTAG00000024503	High affinity immunoglobulin epsilon receptor subunit gamma [Source:UniProtKB/Swiss-Prot;Acc:Q9BDR7]	100	100	100	NaN	100	100	100	100
Chr3:8309201-8309300	3	8309201	8309300	NDUS2_BOVIN	ENSBTAG00000002203	NADH dehydrogenase [ubiquinone] iron-sulfur protein 2, mitochondrial [Source:UniProtKB/Swiss-Prot;Acc:P17694]	100	100	100	100	100	100	97.2222	100
Chr3:8331501-8331600	3	8331501	8331600	E1BG81_BOVIN	ENSBTAG00000013210	A disintegrin and metalloproteinase with thrombospondin motifs 4 precursor [Source:RefSeq peptide;Acc:NP_858053]	100	91.6667	NaN	100	69.3684	NaN	50	85.2941
Chr3:8331601-8331700	3	8331601	8331700	E1BG81_BOVIN	ENSBTAG00000013210	A disintegrin and metalloproteinase with thrombospondin motifs 4 precursor [Source:RefSeq peptide;Acc:NP_858053]	100	100	NaN	100	70	NaN	100	80
Chr3:8344201-8344300	3	8344201	8344300	B4GALT3	ENSBTAG00000021897	beta-1,4-galactosyltransferase 3 [Source:RefSeq peptide;Acc:NP_001015609]	100	NaN	100	100	100	100	100	100
Chr3:8344501-8344600	3	8344501	8344600	B4GALT3	ENSBTAG00000021897	beta-1,4-galactosyltransferase 3 [Source:RefSeq peptide;Acc:NP_001015609]	100	100	100	100	100	100	94.0476	100
Chr3:8344601-8344700	3	8344601	8344700	B4GALT3	ENSBTAG00000021897	beta-1,4-galactosyltransferase 3 [Source:RefSeq peptide;Acc:NP_001015609]	100	90.9091	100	100	100	100	100	100
Chr3:8344701-8344800	3	8344701	8344800	B4GALT3	ENSBTAG00000021897	beta-1,4-galactosyltransferase 3 [Source:RefSeq peptide;Acc:NP_001015609]	100	100	100	NaN	100	100	NaN	100
Chr3:8344801-8344900	3	8344801	8344900	B4GALT3	ENSBTAG00000021897	beta-1,4-galactosyltransferase 3 [Source:RefSeq peptide;Acc:NP_001015609]	94.1964	100	87.5	NaN	100	97.1774	100	NaN
Chr3:8406201-8406300	3	8406201	8406300	PFD2_BOVIN	ENSBTAG00000020152	Prefoldin subunit 2 [Source:UniProtKB/Swiss-Prot;Acc:A1A4P5]	100	100	91.6667	NaN	100	100	100	100
Chr3:8439201-8439300	3	8439201	8439300	ARHGAP30	ENSBTAG00000017875	No description	100	100	100	NaN	NaN	100	100	100
Chr3:8439301-8439400	3	8439301	8439400	ARHGAP30	ENSBTAG00000017875	No description	86.4583	0	100	NaN	NaN	100	100	100
Chr3:8439401-8439500	3	8439401	8439500	ARHGAP30	ENSBTAG00000017875	No description	100	100	100	NaN	100	100	100	100
Chr3:8508901-8509000	3	8508901	8509000	JAM1_BOVIN	ENSBTAG00000017846	Junctional adhesion molecule A [Source:UniProtKB/Swiss-Prot;Acc:Q9XT56]	100	NaN	100	100	NaN	100	100	98.0769
Chr3:8834901-8835000	3	8834901	8835000	Q148K3_BOVIN	ENSBTAG00000002947	T-lymphocyte surface antigen Ly-9 [Source:RefSeq peptide;Acc:NP_001069386]	95.4545	93.2432	90.9091	100	95	NaN	94.525	83.3333
Chr3:9384301-9384400	3	9384301	9384400	F1MFE8_BOVIN	ENSBTAG00000006560	Uncharacterized protein [Source:UniProtKB/TrEMBL;Acc:F1MFE8]	NaN	100	100	100	100	100	90.9091	NaN
Chr3:9384601-9384700	3	9384601	9384700	F1MFE8_BOVIN	ENSBTAG00000006560	Uncharacterized protein [Source:UniProtKB/TrEMBL;Acc:F1MFE8]	100	NaN	82.6667	100	100	99.1667	100	100
Chr3:9384701-9384800	3	9384701	9384800	F1MFE8_BOVIN	ENSBTAG00000006560	Uncharacterized protein [Source:UniProtKB/TrEMBL;Acc:F1MFE8]	100	83.3333	76.3889	96.2025	100	100	94.9074	79.8283
Chr3:9384801-9384900	3	9384801	9384900	F1MFE8_BOVIN	ENSBTAG00000006560	Uncharacterized protein [Source:UniProtKB/TrEMBL;Acc:F1MFE8]	99.0196	100	100	100	68.1818	95.098	85.2142	93.1385
Chr3:9384901-9385000	3	9384901	9385000	F1MFE8_BOVIN	ENSBTAG00000006560	Uncharacterized protein [Source:UniProtKB/TrEMBL;Acc:F1MFE8]	100	83.2006	86.6667	94.0476	53.6765	76.1905	89.0351	98.5
Chr3:9453101-9453200	3	9453101	9453200	F1MT12_BOVIN	ENSBTAG00000004334	nicastrin [Source:RefSeq peptide;Acc:NP_001029647]	100	100	100	100	100	100	80	100
Chr3:9453201-9453300	3	9453201	9453300	F1MT12_BOVIN	ENSBTAG00000004334	nicastrin [Source:RefSeq peptide;Acc:NP_001029647]	85.8974	100	100	100	100	100	100	96.875
Chr3:9514001-9514100	3	9514001	9514100	COPA	ENSBTAG00000004333	coatomer subunit alpha [Source:RefSeq peptide;Acc:NP_001099115]	NaN	100	100	100	100	100	100	NaN
Chr3:9514201-9514300	3	9514201	9514300	COPA	ENSBTAG00000004333	coatomer subunit alpha [Source:RefSeq peptide;Acc:NP_001099115]	100	100	100	100	100	NaN	100	100
Chr3:9523201-9523300	3	9523201	9523300	PEX19_BOVIN	ENSBTAG00000007537	Peroxisomal biogenesis factor 19 [Source:UniProtKB/Swiss-Prot;Acc:Q3SZD1]	100	100	89.7436	NaN	NaN	100	100	100
Chr3:9576501-9576600	3	9576501	9576600	F1N3H0_BOVIN	ENSBTAG00000005796	DDB1- and CUL4-associated factor 8 [Source:RefSeq peptide;Acc:NP_001095393]	NaN	100	79.1667	37.7193	95.8333	100	88.4615	100
Chr3:9576601-9576700	3	9576601	9576700	F1N3H0_BOVIN	ENSBTAG00000005796	DDB1- and CUL4-associated factor 8 [Source:RefSeq peptide;Acc:NP_001095393]	NaN	100	94.2308	100	100	100	100	100
Chr3:9576701-9576800	3	9576701	9576800	F1N3H0_BOVIN	ENSBTAG00000005796	DDB1- and CUL4-associated factor 8 [Source:RefSeq peptide;Acc:NP_001095393]	100	94.7369	100	100	100	100	100	100
Chr3:9603101-9603200	3	9603101	9603200	Q05JF3_BOVIN	ENSBTAG00000020223	calsequestrin-1 [Source:RefSeq peptide;Acc:NP_001071345]	73.0769	100	100	NaN	100	100	100	100
Chr3:9603201-9603300	3	9603201	9603300	Q05JF3_BOVIN	ENSBTAG00000020223	calsequestrin-1 [Source:RefSeq peptide;Acc:NP_001071345]	100	66.6667	100	NaN	100	100	NaN	100
Chr3:9603401-9603500	3	9603401	9603500	ATP1A4	ENSBTAG00000038523	sodium/potassium-transporting ATPase subunit alpha-4 [Source:RefSeq peptide;Acc:NP_001137575]	100	NaN	100	100	100	NaN	100	100
Chr3:9624601-9624700	3	9624601	9624700	ATP1A4	ENSBTAG00000038523	sodium/potassium-transporting ATPase subunit alpha-4 [Source:RefSeq peptide;Acc:NP_001137575]	100	100	100	NaN	100	100	NaN	100
Chr3:9702901-9703000	3	9702901	9703000	F1MTR4_BOVIN	ENSBTAG00000009982	immunoglobulin superfamily member 8 [Source:RefSeq peptide;Acc:NP_001075908]	100	100	NaN	100	100	100	NaN	100
Chr3:9703001-9703100	3	9703001	9703100	F1MTR4_BOVIN	ENSBTAG00000009982	immunoglobulin superfamily member 8 [Source:RefSeq peptide;Acc:NP_001075908]	100	100	NaN	100	100	85.4167	NaN	100
Chr3:9704201-9704300	3	9704201	9704300	E1BNF2_BOVIN	ENSBTAG00000024507	Uncharacterized protein [Source:UniProtKB/TrEMBL;Acc:E1BNF2]	56.6667	80	100	NaN	91.2045	100	80	100
Chr3:9704301-9704400	3	9704301	9704400	E1BNF2_BOVIN	ENSBTAG00000024507	Uncharacterized protein [Source:UniProtKB/TrEMBL;Acc:E1BNF2]	100	88.6364	100	100	100	100	100	98.8095
Chr3:9704401-9704500	3	9704401	9704500	E1BNF2_BOVIN	ENSBTAG00000024507	Uncharacterized protein [Source:UniProtKB/TrEMBL;Acc:E1BNF2]	100	100	87.8788	100	100	NaN	100	83.3333
Chr3:9704501-9704600	3	9704501	9704600	E1BNF2_BOVIN	ENSBTAG00000024507	Uncharacterized protein [Source:UniProtKB/TrEMBL;Acc:E1BNF2]	100	100	90.2778	100	100	100	98.4848	100
Chr3:9704601-9704700	3	9704601	9704700	E1BNF2_BOVIN	ENSBTAG00000024507	Uncharacterized protein [Source:UniProtKB/TrEMBL;Acc:E1BNF2]	NaN	100	100	100	100	100	100	NaN
Chr3:9852501-9852600	3	9852501	9852600	E1BNF9_BOVIN	ENSBTAG00000007241	PREDICTED: Bos taurus SLAM family member 9-like (LOC507627), miscRNA, [Source:RefSeq DNA;Acc:XR_083242]	100	100	100	NaN	NaN	100	98.8636	100
Chr3:9966901-9967000	3	9966901	9967000	E1BM11_BOVIN	ENSBTAG00000016698	Uncharacterized protein [Source:UniProtKB/TrEMBL;Acc:E1BM11]	100	100	80.1282	NaN	100	84.2593	91.1765	96.6667
Chr3:9967001-9967100	3	9967001	9967100	E1BM11_BOVIN	ENSBTAG00000016698	Uncharacterized protein [Source:UniProtKB/TrEMBL;Acc:E1BM11]	100	100	90.7941	100	NaN	99.2424	90.625	87.8758
Chr3:10651101-10651200	3	10651101	10651200	Q17QV6_BOVIN	ENSBTAG00000003217	cell adhesion molecule 3 [Source:RefSeq peptide;Acc:NP_001069414]	74.6964	92.6357	67.9167	66.6667	100	90.4762	49.8835	84.1667
Chr3:10651201-10651300	3	10651201	10651300	Q17QV6_BOVIN	ENSBTAG00000003217	cell adhesion molecule 3 [Source:RefSeq peptide;Acc:NP_001069414]	85.7429	NaN	94.7369	100	100	100	43.6508	50
Chr3:10651301-10651400	3	10651301	10651400	Q17QV6_BOVIN	ENSBTAG00000003217	cell adhesion molecule 3 [Source:RefSeq peptide;Acc:NP_001069414]	100	100	100	NaN	100	100	100	87.027
Chr3:10651401-10651500	3	10651401	10651500	Q17QV6_BOVIN	ENSBTAG00000003217	cell adhesion molecule 3 [Source:RefSeq peptide;Acc:NP_001069414]	100	100	100	100	100	100	100	100
Chr3:10652001-10652100	3	10652001	10652100	Q17QV6_BOVIN	ENSBTAG00000003217	cell adhesion molecule 3 [Source:RefSeq peptide;Acc:NP_001069414]	100	100	NaN	100	100	NaN	100	100
Chr3:10689401-10689500	3	10689401	10689500	ENSBTAG00000045271	ENSBTAG00000045271	No description	100	100	100	NaN	100	100	100	100
Chr3:10689601-10689700	3	10689601	10689700	ENSBTAG00000045271	ENSBTAG00000045271	No description	100	99.4286	91.3043	100	75	100	100	NaN
Chr3:10689701-10689800	3	10689701	10689800	ENSBTAG00000045271	ENSBTAG00000045271	No description	100	100	100	NaN	100	NaN	100	100
Chr3:10689901-10690000	3	10689901	10690000	ENSBTAG00000045271	ENSBTAG00000045271	No description	100	100	100	NaN	100	66.6667	100	100
Chr3:10979501-10979600	3	10979501	10979600	LOC519294	ENSBTAG00000020838	No description	100	94.4444	100	NaN	NaN	100	80	100
Chr3:10979601-10979700	3	10979601	10979700	LOC519294	ENSBTAG00000020838	No description	100	100	100	NaN	100	100	NaN	100
Chr3:11037801-11037900	3	11037801	11037900	OR6K6	ENSBTAG00000013789	olfactory receptor, family 6, subfamily K, member 6 [Source:HGNC Symbol;Acc:15033]	100	NaN	89.8693	100	100	80	98.7013	NaN
Chr3:11038001-11038100	3	11038001	11038100	OR6K6	ENSBTAG00000013789	olfactory receptor, family 6, subfamily K, member 6 [Source:HGNC Symbol;Acc:15033]	100	NaN	100	100	100	100	75	NaN
Chr3:11434401-11434500	3	11434401	11434500	OR10K1	ENSBTAG00000022556	No description	66.6667	100	100	100	NaN	100	100	100
Chr3:11434501-11434600	3	11434501	11434600	OR10K1	ENSBTAG00000022556	No description	75	100	NaN	100	NaN	87.7193	83.4656	100
Chr3:11434601-11434700	3	11434601	11434700	OR10K1	ENSBTAG00000022556	No description	96.4583	88	NaN	80	NaN	98.0645	87.8665	100
Chr3:11482101-11482200	3	11482101	11482200	OR10R2	ENSBTAG00000017778	No description	50	NaN	100	50	66.6667	NaN	50	100
Chr3:11482201-11482300	3	11482201	11482300	OR10R2	ENSBTAG00000017778	No description	100	100	100	100	100	100	100	100
Chr3:11482301-11482400	3	11482301	11482400	OR10R2	ENSBTAG00000017778	No description	100	NaN	100	100	100	100	100	96.6667
Chr3:12107801-12107900	3	12107801	12107900	ENSBTAG00000047988	ENSBTAG00000047988	No description	100	96	100	NaN	100	86.6667	100	100
Chr3:12185801-12185900	3	12185801	12185900	ENSBTAG00000039993	ENSBTAG00000039993	No description	100	100	100	100	100	100	NaN	100
Chr3:12185901-12186000	3	12185901	12186000	ENSBTAG00000039993	ENSBTAG00000039993	No description	100	100	100	100	100	100	100	100
Chr3:12186001-12186100	3	12186001	12186100	ENSBTAG00000039993	ENSBTAG00000039993	No description	84.0909	87.5	100	100	96.9697	97.2727	90	100
Chr3:12186101-12186200	3	12186101	12186200	ENSBTAG00000039993	ENSBTAG00000039993	No description	100	100	100	100	100	83.9506	95.8333	76.2712
Chr3:12186201-12186300	3	12186201	12186300	ENSBTAG00000039993	ENSBTAG00000039993	No description	100	100	NaN	100	82.6364	100	85.7143	75
Chr3:13784801-13784900	3	13784801	13784900	E1BH68_BOVIN	ENSBTAG00000000861	Uncharacterized protein [Source:UniProtKB/TrEMBL;Acc:E1BH68]	100	100	100	NaN	100	100	100	NaN
Chr3:13784901-13785000	3	13784901	13785000	E1BH68_BOVIN	ENSBTAG00000000861	Uncharacterized protein [Source:UniProtKB/TrEMBL;Acc:E1BH68]	100	100	100	NaN	100	100	100	NaN
Chr3:14055701-14055800	3	14055701	14055800	INSRR	ENSBTAG00000003054	No description	100	100	100	100	100	100	100	100
Chr3:14055801-14055900	3	14055801	14055900	INSRR	ENSBTAG00000003054	No description	100	100	100	100	87.5	100	100	100
Chr3:14055901-14056000	3	14055901	14056000	INSRR	ENSBTAG00000003054	No description	100	75	100	100	100	NaN	91.0714	92.4812
Chr3:14056001-14056100	3	14056001	14056100	INSRR	ENSBTAG00000003054	No description	NaN	100	100	100	100	NaN	100	100
Chr3:14146301-14146400	3	14146301	14146400	RM24_BOVIN	ENSBTAG00000001520	39S ribosomal protein L24, mitochondrial [Source:UniProtKB/Swiss-Prot;Acc:Q3SYS0]	100	100	92.1569	100	100	NaN	100	100
Chr3:14148201-14148300	3	14148201	14148300	F1MN22_BOVIN	ENSBTAG00000001519	hypothetical protein LOC532204 [Source:RefSeq peptide;Acc:NP_001015641]	100	100	NaN	100	NaN	100	100	74.6032
Chr3:14148401-14148500	3	14148401	14148500	F1MN22_BOVIN	ENSBTAG00000001519	hypothetical protein LOC532204 [Source:RefSeq peptide;Acc:NP_001015641]	100	100	NaN	100	100	100	94.8718	100
Chr3:14178901-14179000	3	14178901	14179000	A5PJB5_BOVIN	ENSBTAG00000005716	cellular retinoic acid-binding protein 2 [Source:RefSeq peptide;Acc:NP_001008670]	66.6667	100	91.2281	100	94.7917	100	60.1191	79.3103
Chr3:14179001-14179100	3	14179001	14179100	A5PJB5_BOVIN	ENSBTAG00000005716	cellular retinoic acid-binding protein 2 [Source:RefSeq peptide;Acc:NP_001008670]	100	100	100	NaN	100	100	100	100
Chr3:14179101-14179200	3	14179101	14179200	A5PJB5_BOVIN	ENSBTAG00000005716	cellular retinoic acid-binding protein 2 [Source:RefSeq peptide;Acc:NP_001008670]	100	100	90.1961	100	100	100	100	100
Chr3:14179201-14179300	3	14179201	14179300	A5PJB5_BOVIN	ENSBTAG00000005716	cellular retinoic acid-binding protein 2 [Source:RefSeq peptide;Acc:NP_001008670]	85.4839	100	85.4167	NaN	100	100	100	100
Chr3:14180001-14180100	3	14180001	14180100	A5PJB5_BOVIN	ENSBTAG00000005716	cellular retinoic acid-binding protein 2 [Source:RefSeq peptide;Acc:NP_001008670]	100	NaN	100	100	100	100	100	100
Chr3:14180101-14180200	3	14180101	14180200	A5PJB5_BOVIN	ENSBTAG00000005716	cellular retinoic acid-binding protein 2 [Source:RefSeq peptide;Acc:NP_001008670]	100	NaN	90	75	100	76.25	93.421	100
Chr3:14180401-14180500	3	14180401	14180500	A5PJB5_BOVIN	ENSBTAG00000005716	cellular retinoic acid-binding protein 2 [Source:RefSeq peptide;Acc:NP_001008670]	100	NaN	100	100	77.7778	100	80	100
Chr3:14286201-14286300	3	14286201	14286300	GPTC4_BOVIN	ENSBTAG00000000406	G patch domain-containing protein 4 [Source:UniProtKB/Swiss-Prot;Acc:Q2KJE1]	NaN	100	100	100	100	NaN	100	100
Chr3:14286801-14286900	3	14286801	14286900	GPTC4_BOVIN	ENSBTAG00000000406	G patch domain-containing protein 4 [Source:UniProtKB/Swiss-Prot;Acc:Q2KJE1]	100	100	96	100	100	62.7586	100	89.3333
Chr3:14287001-14287100	3	14287001	14287100	GPTC4_BOVIN	ENSBTAG00000000406	G patch domain-containing protein 4 [Source:UniProtKB/Swiss-Prot;Acc:Q2KJE1]	100	100	100	NaN	100	100	95.0079	100
Chr3:14287101-14287200	3	14287101	14287200	GPTC4_BOVIN	ENSBTAG00000000406	G patch domain-containing protein 4 [Source:UniProtKB/Swiss-Prot;Acc:Q2KJE1]	100	100	98.8095	NaN	100	100	100	100
Chr3:14287201-14287300	3	14287201	14287300	GPTC4_BOVIN	ENSBTAG00000000406	G patch domain-containing protein 4 [Source:UniProtKB/Swiss-Prot;Acc:Q2KJE1]	100	100	97.9167	100	100	100	100	100
Chr3:14287301-14287400	3	14287301	14287400	GPTC4_BOVIN	ENSBTAG00000000406	G patch domain-containing protein 4 [Source:UniProtKB/Swiss-Prot;Acc:Q2KJE1]	66.6667	50	8.33333	NaN	NaN	100	66.6667	78.3333
Chr3:14346901-14347000	3	14346901	14347000	IQGAP3	ENSBTAG00000006882	ras GTPase-activating-like protein IQGAP3 [Source:RefSeq peptide;Acc:NP_001092350]	100	100	100	100	57.1429	NaN	100	100
Chr3:14347101-14347200	3	14347101	14347200	IQGAP3	ENSBTAG00000006882	ras GTPase-activating-like protein IQGAP3 [Source:RefSeq peptide;Acc:NP_001092350]	87.1429	NaN	96.1539	100	100	100	100	100
Chr3:14354401-14354500	3	14354401	14354500	E1BE42_BOVIN	ENSBTAG00000021649	Uncharacterized protein [Source:UniProtKB/TrEMBL;Acc:E1BE42]	100	100	100	NaN	100	100	94.2029	100
Chr3:14414501-14414600	3	14414501	14414600	F1CYZ1_BOVIN	ENSBTAG00000046545	Myocyte enhancer factor 2D [Source:UniProtKB/TrEMBL;Acc:F1CYZ1]	100	100	100	NaN	80.7692	NaN	100	100
Chr3:14562601-14562700	3	14562601	14562700	TMM79_BOVIN	ENSBTAG00000009436	Transmembrane protein 79 [Source:UniProtKB/Swiss-Prot;Acc:Q5E9U3]	83.3333	NaN	100	100	100	88.8889	100	100
Chr3:14601501-14601600	3	14601501	14601600	Q2KHW1_BOVIN	ENSBTAG00000009434	progestin and adipoQ receptor family member VI [Source:RefSeq peptide;Acc:NP_001039690]	100	NaN	83.3333	100	100	NaN	95.3704	100
Chr3:14601601-14601700	3	14601601	14601700	Q2KHW1_BOVIN	ENSBTAG00000009434	progestin and adipoQ receptor family member VI [Source:RefSeq peptide;Acc:NP_001039690]	100	NaN	100	100	NaN	100	76.1905	100
Chr3:14603901-14604000	3	14603901	14604000	A1A4R0_BOVIN	ENSBTAG00000009433	osteocalcin preproprotein [Source:RefSeq peptide;Acc:NP_776674]	100	100	NaN	100	100	100	100	100
Chr3:14658501-14658600	3	14658501	14658600	F1MY79_BOVIN	ENSBTAG00000012228	semaphorin-4A precursor [Source:RefSeq peptide;Acc:NP_001068908]	100	100	100	100	100	100	100	93.5897
Chr3:14658601-14658700	3	14658601	14658700	F1MY79_BOVIN	ENSBTAG00000012228	semaphorin-4A precursor [Source:RefSeq peptide;Acc:NP_001068908]	81.25	NaN	100	100	25	100	100	100
Chr3:14658701-14658800	3	14658701	14658800	F1MY79_BOVIN	ENSBTAG00000012228	semaphorin-4A precursor [Source:RefSeq peptide;Acc:NP_001068908]	80	83.3333	97.037	100	90.5514	91.358	96.4444	99.0741
Chr3:14658901-14659000	3	14658901	14659000	F1MY79_BOVIN	ENSBTAG00000012228	semaphorin-4A precursor [Source:RefSeq peptide;Acc:NP_001068908]	NaN	100	100	80	100	100	100	100
Chr3:14695701-14695800	3	14695701	14695800	F1MYG5_BOVIN	ENSBTAG00000017574	lamin A/C [Source:RefSeq peptide;Acc:NP_001029225]	100	100	100	100	85.866	95.5556	100	81.0344
Chr3:14695801-14695900	3	14695801	14695900	F1MYG5_BOVIN	ENSBTAG00000017574	lamin A/C [Source:RefSeq peptide;Acc:NP_001029225]	99.3197	100	100	99.2857	96.8199	95.8333	98.6842	93.2581
Chr3:14695901-14696000	3	14695901	14696000	F1MYG5_BOVIN	ENSBTAG00000017574	lamin A/C [Source:RefSeq peptide;Acc:NP_001029225]	100	NaN	100	88.8889	97.5543	100	100	93.5059
Chr3:14696001-14696100	3	14696001	14696100	F1MYG5_BOVIN	ENSBTAG00000017574	lamin A/C [Source:RefSeq peptide;Acc:NP_001029225]	89.3567	100	100	100	100	100	98.5507	96.3636
Chr3:14762401-14762500	3	14762401	14762500	RAB25_BOVIN	ENSBTAG00000018914	Ras-related protein Rab-25 [Source:UniProtKB/Swiss-Prot;Acc:Q58DW6]	100	NaN	100	100	98.7654	100	100	80
Chr3:14782301-14782400	3	14782301	14782400	F1N6D3_BOVIN	ENSBTAG00000001548	Uncharacterized protein [Source:UniProtKB/TrEMBL;Acc:F1N6D3]	NaN	100	100	100	100	100	NaN	100
Chr3:14869101-14869200	3	14869101	14869200	F1N1F7_BOVIN	ENSBTAG00000000113	Uncharacterized protein [Source:UniProtKB/TrEMBL;Acc:F1N1F7]	100	100	100	NaN	50	100	100	100
Chr3:14869201-14869300	3	14869201	14869300	F1N1F7_BOVIN	ENSBTAG00000000113	Uncharacterized protein [Source:UniProtKB/TrEMBL;Acc:F1N1F7]	100	100	99.0476	NaN	100	100	100	100
Chr3:14869301-14869400	3	14869301	14869400	F1N1F7_BOVIN	ENSBTAG00000000113	Uncharacterized protein [Source:UniProtKB/TrEMBL;Acc:F1N1F7]	0	75	75	NaN	50	75	75	100
Chr3:14869401-14869500	3	14869401	14869500	F1N1F7_BOVIN	ENSBTAG00000000113	Uncharacterized protein [Source:UniProtKB/TrEMBL;Acc:F1N1F7]	0	66.6667	66.6667	NaN	66.6667	50	0	50
Chr3:14903101-14903200	3	14903101	14903200	A4FUB1_BOVIN	ENSBTAG00000000108	hypothetical protein LOC530205 [Source:RefSeq peptide;Acc:NP_001076925]	100	100	100	100	100	100	100	100
Chr3:15092101-15092200	3	15092101	15092200	F1MP31_BOVIN	ENSBTAG00000020356	Uncharacterized protein [Source:UniProtKB/TrEMBL;Acc:F1MP31]	NaN	100	100	100	96.2963	NaN	100	100
Chr3:15092201-15092300	3	15092201	15092300	F1MP31_BOVIN	ENSBTAG00000020356	Uncharacterized protein [Source:UniProtKB/TrEMBL;Acc:F1MP31]	100	100	100	NaN	100	100	100	93.8889
Chr3:15092301-15092400	3	15092301	15092400	F1MP31_BOVIN	ENSBTAG00000020356	Uncharacterized protein [Source:UniProtKB/TrEMBL;Acc:F1MP31]	NaN	100	100	100	100	62.5	100	100
Chr3:15092901-15093000	3	15092901	15093000	F1MP31_BOVIN	ENSBTAG00000020356	Uncharacterized protein [Source:UniProtKB/TrEMBL;Acc:F1MP31]	100	100	NaN	100	100	100	100	100
Chr3:15093001-15093100	3	15093001	15093100	F1MP31_BOVIN	ENSBTAG00000020356	Uncharacterized protein [Source:UniProtKB/TrEMBL;Acc:F1MP31]	100	100	NaN	100	100	100	100	100
Chr3:15093301-15093400	3	15093301	15093400	F1MP31_BOVIN	ENSBTAG00000020356	Uncharacterized protein [Source:UniProtKB/TrEMBL;Acc:F1MP31]	NaN	100	100	0	60	NaN	100	100
Chr3:15093601-15093700	3	15093601	15093700	MSTO1_BOVIN	ENSBTAG00000026613	Protein misato homolog 1 [Source:UniProtKB/Swiss-Prot;Acc:A5D9D4]	NaN	100	100	68.1818	83.3333	NaN	100	92.5926
Chr3:15094001-15094100	3	15094001	15094100	MSTO1_BOVIN	ENSBTAG00000026613	Protein misato homolog 1 [Source:UniProtKB/Swiss-Prot;Acc:A5D9D4]	100	100	100	NaN	100	100	100	100
Chr3:15094201-15094300	3	15094201	15094300	MSTO1_BOVIN	ENSBTAG00000026613	Protein misato homolog 1 [Source:UniProtKB/Swiss-Prot;Acc:A5D9D4]	NaN	100	100	100	100	100	100	100
Chr3:15094301-15094400	3	15094301	15094400	MSTO1_BOVIN	ENSBTAG00000026613	Protein misato homolog 1 [Source:UniProtKB/Swiss-Prot;Acc:A5D9D4]	100	89.7436	100	100	95.4545	100	89.2857	97.2924
Chr3:15095101-15095200	3	15095101	15095200	MSTO1_BOVIN	ENSBTAG00000026613	Protein misato homolog 1 [Source:UniProtKB/Swiss-Prot;Acc:A5D9D4]	NaN	100	100	100	100	NaN	100	100
Chr3:15095201-15095300	3	15095201	15095300	MSTO1_BOVIN	ENSBTAG00000026613	Protein misato homolog 1 [Source:UniProtKB/Swiss-Prot;Acc:A5D9D4]	100	100	100	69.0476	100	100	100	100
Chr3:15095301-15095400	3	15095301	15095400	MSTO1_BOVIN	ENSBTAG00000026613	Protein misato homolog 1 [Source:UniProtKB/Swiss-Prot;Acc:A5D9D4]	100	100	100	NaN	100	100	66.6667	100
Chr3:15095501-15095600	3	15095501	15095600	MSTO1_BOVIN	ENSBTAG00000026613	Protein misato homolog 1 [Source:UniProtKB/Swiss-Prot;Acc:A5D9D4]	93.3333	NaN	100	100	NaN	100	100	100
Chr3:15104901-15105000	3	15104901	15105000	RT29_BOVIN	ENSBTAG00000001199	28S ribosomal protein S29, mitochondrial [Source:UniProtKB/Swiss-Prot;Acc:P82922]	100	NaN	100	100	100	100	97.2222	100
Chr3:15105001-15105100	3	15105001	15105100	RT29_BOVIN	ENSBTAG00000001199	28S ribosomal protein S29, mitochondrial [Source:UniProtKB/Swiss-Prot;Acc:P82922]	100	NaN	100	100	100	100	100	77.4817
Chr3:15105101-15105200	3	15105101	15105200	RT29_BOVIN	ENSBTAG00000001199	28S ribosomal protein S29, mitochondrial [Source:UniProtKB/Swiss-Prot;Acc:P82922]	0	NaN	100	100	100	100	100	NaN
Chr3:15410301-15410400	3	15410301	15410400	HCN3	ENSBTAG00000017055	No description	100	98.4848	100	100	NaN	100	100	94.9275
Chr3:15410401-15410500	3	15410401	15410500	HCN3	ENSBTAG00000017055	No description	100	100	100	100	100	100	98.3333	97.6293
Chr3:15438401-15438500	3	15438401	15438500	LOC100300734	ENSBTAG00000047731	No description	100	100	100	NaN	100	NaN	100	100
Chr3:15462501-15462600	3	15462501	15462600	F1N1D5_BOVIN	ENSBTAG00000014841	glucosylceramidase precursor [Source:RefSeq peptide;Acc:NP_001039886]	100	100	100	100	78.1023	NaN	90	100
Chr3:15462601-15462700	3	15462601	15462700	F1N1D5_BOVIN	ENSBTAG00000014841	glucosylceramidase precursor [Source:RefSeq peptide;Acc:NP_001039886]	75	NaN	100	100	94.4444	0	77.7778	74.1463
Chr3:15502201-15502300	3	15502201	15502300	KTAP2_BOVIN	ENSBTAG00000010617	Keratinocyte-associated protein 2 [Source:UniProtKB/Swiss-Prot;Acc:A6QQ59]	100	NaN	100	100	100	100	NaN	100
Chr3:15637901-15638000	3	15637901	15638000	ZBTB7B	ENSBTAG00000021512	No description	100	100	86.3636	78.125	92.5	100	100	100
Chr3:15638001-15638100	3	15638001	15638100	ZBTB7B	ENSBTAG00000021512	No description	100	100	100	100	100	100	100	100
Chr3:15638101-15638200	3	15638101	15638200	ZBTB7B	ENSBTAG00000021512	No description	NaN	100	100	100	100	NaN	100	100
Chr3:15638801-15638900	3	15638801	15638900	ZBTB7B	ENSBTAG00000021512	No description	NaN	100	100	73.913	100	100	100	100
Chr3:15638901-15639000	3	15638901	15639000	ZBTB7B	ENSBTAG00000021512	No description	NaN	100	100	100	89.011	100	NaN	100
Chr3:15683601-15683700	3	15683601	15683700	A7E348_BOVIN	ENSBTAG00000004331	pygopus homolog 2 [Source:RefSeq peptide;Acc:NP_001095712]	100	50	80.9524	NaN	86.2745	27.2727	96.2963	66.6667
Chr3:15683801-15683900	3	15683801	15683900	A7E348_BOVIN	ENSBTAG00000004331	pygopus homolog 2 [Source:RefSeq peptide;Acc:NP_001095712]	97.2222	100	100	NaN	100	100	100	100
Chr3:16052201-16052300	3	16052201	16052300	ADAR	ENSBTAG00000007519	adenosine deaminase, RNA-specific [Source:HGNC Symbol;Acc:225]	95.7265	100	75.2688	100	100	88.8889	91.0823	100
Chr3:16052301-16052400	3	16052301	16052400	ADAR	ENSBTAG00000007519	adenosine deaminase, RNA-specific [Source:HGNC Symbol;Acc:225]	100	87.931	100	NaN	100	84.6154	100	100
Chr3:16052401-16052500	3	16052401	16052500	ADAR	ENSBTAG00000007519	adenosine deaminase, RNA-specific [Source:HGNC Symbol;Acc:225]	100	100	100	NaN	NaN	100	100	100
Chr3:16052501-16052600	3	16052501	16052600	ADAR	ENSBTAG00000007519	adenosine deaminase, RNA-specific [Source:HGNC Symbol;Acc:225]	100	100	50	87.7551	85.7143	100	94.8052	100
Chr3:16053401-16053500	3	16053401	16053500	ADAR	ENSBTAG00000007519	adenosine deaminase, RNA-specific [Source:HGNC Symbol;Acc:225]	100	100	100	100	100	NaN	93.913	100
Chr3:16053501-16053600	3	16053501	16053600	ADAR	ENSBTAG00000007519	adenosine deaminase, RNA-specific [Source:HGNC Symbol;Acc:225]	98.718	100	100	100	100	100	100	100
Chr3:16053601-16053700	3	16053601	16053700	ADAR	ENSBTAG00000007519	adenosine deaminase, RNA-specific [Source:HGNC Symbol;Acc:225]	100	100	100	100	100	100	100	100
Chr3:16053701-16053800	3	16053701	16053800	ADAR	ENSBTAG00000007519	adenosine deaminase, RNA-specific [Source:HGNC Symbol;Acc:225]	100	100	100	100	100	0	97.2222	90
Chr3:16053801-16053900	3	16053801	16053900	ADAR	ENSBTAG00000007519	adenosine deaminase, RNA-specific [Source:HGNC Symbol;Acc:225]	100	100	55.5556	NaN	NaN	100	100	100
Chr3:16059501-16059600	3	16059501	16059600	F1MUN1_BOVIN	ENSBTAG00000007517	Uncharacterized protein [Source:UniProtKB/TrEMBL;Acc:F1MUN1]	100	66.6667	NaN	100	75	100	NaN	100
Chr3:16089801-16089900	3	16089801	16089900	TDRD10	ENSBTAG00000011881	No description	100	100	100	NaN	NaN	100	100	100
Chr3:16089901-16090000	3	16089901	16090000	TDRD10	ENSBTAG00000011881	No description	66.6667	100	100	NaN	70.3704	71.4286	100	97.7778
Chr3:16179001-16179100	3	16179001	16179100	E1BJQ3_BOVIN	ENSBTAG00000018474	interleukin-6 receptor subunit alpha [Source:RefSeq peptide;Acc:NP_001104255]	85.7143	100	100	NaN	100	100	100	100
Chr3:16179101-16179200	3	16179101	16179200	E1BJQ3_BOVIN	ENSBTAG00000018474	interleukin-6 receptor subunit alpha [Source:RefSeq peptide;Acc:NP_001104255]	100	100	100	100	100	NaN	100	100
Chr3:16316301-16316400	3	16316301	16316400	A6QLT5_BOVIN	ENSBTAG00000004271	ubiquitin-associated protein 2-like [Source:RefSeq peptide;Acc:NP_001096577]	100	100	100	NaN	50	NaN	100	100
Chr3:16316501-16316600	3	16316501	16316600	A6QLT5_BOVIN	ENSBTAG00000004271	ubiquitin-associated protein 2-like [Source:RefSeq peptide;Acc:NP_001096577]	100	100	100	NaN	100	NaN	84.8485	100
Chr3:16327101-16327200	3	16327101	16327200	A6QLT5_BOVIN	ENSBTAG00000004271	ubiquitin-associated protein 2-like [Source:RefSeq peptide;Acc:NP_001096577]	84.4877	100	100	95.8333	97.9699	100	100	100
Chr3:16327401-16327500	3	16327401	16327500	A6QLT5_BOVIN	ENSBTAG00000004271	ubiquitin-associated protein 2-like [Source:RefSeq peptide;Acc:NP_001096577]	100	NaN	100	100	NaN	100	80.9524	100
Chr3:16644401-16644500	3	16644401	16644500	E1BDU9_BOVIN	ENSBTAG00000006678	Uncharacterized protein [Source:UniProtKB/TrEMBL;Acc:E1BDU9]	100	100	100	100	100	100	NaN	100
Chr3:16826101-16826200	3	16826101	16826200	S10AE_BOVIN	ENSBTAG00000021377	Protein S100-A14 [Source:UniProtKB/Swiss-Prot;Acc:Q3MHP3]	100	100	100	100	100	NaN	77.7778	100
Chr3:16829501-16829600	3	16829501	16829600	S10AE_BOVIN	ENSBTAG00000021377	Protein S100-A14 [Source:UniProtKB/Swiss-Prot;Acc:Q3MHP3]	100	50	100	NaN	91.1765	75	98.8095	89.7059
Chr3:16829601-16829700	3	16829601	16829700	S10AE_BOVIN	ENSBTAG00000021377	Protein S100-A14 [Source:UniProtKB/Swiss-Prot;Acc:Q3MHP3]	100	NaN	100	100	100	NaN	100	100
Chr3:16838401-16838500	3	16838401	16838500	S10AG_BOVIN	ENSBTAG00000014204	Protein S100-A16 [Source:UniProtKB/Swiss-Prot;Acc:Q0VCM0]	100	72.7273	57.1429	100	100	NaN	90.9091	77.7778
Chr3:16838501-16838600	3	16838501	16838600	S10AG_BOVIN	ENSBTAG00000014204	Protein S100-A16 [Source:UniProtKB/Swiss-Prot;Acc:Q0VCM0]	85.7143	100	87.7622	NaN	100	NaN	90.4762	99.0991
Chr3:16838601-16838700	3	16838601	16838700	S10AG_BOVIN	ENSBTAG00000014204	Protein S100-A16 [Source:UniProtKB/Swiss-Prot;Acc:Q0VCM0]	100	100	100	100	100	67.7778	100	98.125
Chr3:16885501-16885600	3	16885501	16885600	A4FUH7_BOVIN	ENSBTAG00000039105	S100 calcium binding protein A3 [Source:RefSeq peptide;Acc:NP_001076999]	100	100	100	NaN	100	100	100	100
Chr3:16885701-16885800	3	16885701	16885800	A4FUH7_BOVIN	ENSBTAG00000039105	S100 calcium binding protein A3 [Source:RefSeq peptide;Acc:NP_001076999]	100	100	100	NaN	100	NaN	100	100
Chr3:17148601-17148700	3	17148601	17148700	S10A8_BOVIN	ENSBTAG00000012640	Protein S100-A8 [Source:UniProtKB/Swiss-Prot;Acc:P28782]	100	66.6667	100	NaN	100	100	100	100
Chr3:17148801-17148900	3	17148801	17148900	S10A8_BOVIN	ENSBTAG00000012640	Protein S100-A8 [Source:UniProtKB/Swiss-Prot;Acc:P28782]	100	100	100	100	100	90	88.8889	100
Chr3:17165301-17165400	3	17165301	17165400	S10AC_BOVIN	ENSBTAG00000012638	Protein S100-A12 [Source:UniProtKB/Swiss-Prot;Acc:P79105]	100	87.5	82.1429	66.6667	100	100	100	98.6111
Chr3:17165701-17165800	3	17165701	17165800	S10AC_BOVIN	ENSBTAG00000012638	Protein S100-A12 [Source:UniProtKB/Swiss-Prot;Acc:P79105]	100	100	100	NaN	100	NaN	100	100
Chr3:18844201-18844300	3	18844201	18844300	bta-mir-2412	ENSBTAG00000044572	bta-mir-2412 [Source:miRBase;Acc:MI0011457]	100	NaN	100	100	100	NaN	100	100
Chr3:18844701-18844800	3	18844701	18844800	bta-mir-2412	ENSBTAG00000044572	bta-mir-2412 [Source:miRBase;Acc:MI0011457]	86	87.4877	100	100	86.4706	100	NaN	100
Chr3:18844801-18844900	3	18844801	18844900	bta-mir-2412	ENSBTAG00000044572	bta-mir-2412 [Source:miRBase;Acc:MI0011457]	100	100	100	75	50	100	100	100
Chr3:19022301-19022400	3	19022301	19022400	F1N7L3_BOVIN	ENSBTAG00000040596	Uncharacterized protein [Source:UniProtKB/TrEMBL;Acc:F1N7L3]	NaN	100	50	100	100	NaN	100	100
Chr3:19022401-19022500	3	19022401	19022500	F1N7L3_BOVIN	ENSBTAG00000040596	Uncharacterized protein [Source:UniProtKB/TrEMBL;Acc:F1N7L3]	100	100	100	100	NaN	100	100	100
Chr3:19022501-19022600	3	19022501	19022600	F1N7L3_BOVIN	ENSBTAG00000040596	Uncharacterized protein [Source:UniProtKB/TrEMBL;Acc:F1N7L3]	100	100	100	99.4118	100	100	100	95.1852
Chr3:19089201-19089300	3	19089201	19089300	RIAD1_BOVIN	ENSBTAG00000032733	RIIa domain-containing protein 1 [Source:UniProtKB/Swiss-Prot;Acc:Q32PB2]	100	100	NaN	100	87.4528	100	100	100
Chr3:19089401-19089500	3	19089401	19089500	RIAD1_BOVIN	ENSBTAG00000032733	RIIa domain-containing protein 1 [Source:UniProtKB/Swiss-Prot;Acc:Q32PB2]	100	100	100	NaN	93.2692	100	100	77.6316
Chr3:19089501-19089600	3	19089501	19089600	RIAD1_BOVIN	ENSBTAG00000032733	RIIa domain-containing protein 1 [Source:UniProtKB/Swiss-Prot;Acc:Q32PB2]	50	100	100	100	100	86.9048	NaN	93.8597
Chr3:19089701-19089800	3	19089701	19089800	RIAD1_BOVIN	ENSBTAG00000032733	RIIa domain-containing protein 1 [Source:UniProtKB/Swiss-Prot;Acc:Q32PB2]	100	50	93.1034	NaN	100	100	NaN	84.7222
Chr3:19089801-19089900	3	19089801	19089900	RIAD1_BOVIN	ENSBTAG00000032733	RIIa domain-containing protein 1 [Source:UniProtKB/Swiss-Prot;Acc:Q32PB2]	100	100	100	NaN	100	100	100	100
Chr3:19090301-19090400	3	19090301	19090400	RIAD1_BOVIN	ENSBTAG00000032733	RIIa domain-containing protein 1 [Source:UniProtKB/Swiss-Prot;Acc:Q32PB2]	100	100	90.6667	NaN	100	100	85.7143	NaN
Chr3:19090401-19090500	3	19090401	19090500	RIAD1_BOVIN	ENSBTAG00000032733	RIIa domain-containing protein 1 [Source:UniProtKB/Swiss-Prot;Acc:Q32PB2]	100	100	100	NaN	100	100	86.6667	NaN
Chr3:19090501-19090600	3	19090501	19090600	RIAD1_BOVIN	ENSBTAG00000032733	RIIa domain-containing protein 1 [Source:UniProtKB/Swiss-Prot;Acc:Q32PB2]	100	100	100	NaN	100	100	100	100
Chr3:19090601-19090700	3	19090601	19090700	RIAD1_BOVIN	ENSBTAG00000032733	RIIa domain-containing protein 1 [Source:UniProtKB/Swiss-Prot;Acc:Q32PB2]	80	100	100	NaN	75	100	100	100
Chr3:19412801-19412900	3	19412801	19412900	PSB4_BOVIN	ENSBTAG00000021288	Proteasome subunit beta type-4 [Source:UniProtKB/Swiss-Prot;Acc:Q3T108]	100	100	100	NaN	100	NaN	100	90.6667
Chr3:19580801-19580900	3	19580801	19580900	ENSBTAG00000042404	ENSBTAG00000042404	No description	80.2632	100	89.2857	NaN	100	NaN	100	82.8125
Chr3:19580901-19581000	3	19580901	19581000	ENSBTAG00000042404	ENSBTAG00000042404	No description	72.3986	80	100	NaN	100	100	91.125	100
Chr3:19596601-19596700	3	19596601	19596700	PSMD4_BOVIN	ENSBTAG00000006101	26S proteasome non-ATPase regulatory subunit 4 [Source:UniProtKB/Swiss-Prot;Acc:Q58DA0]	100	100	97.1429	85.7143	100	100	94.8052	97.6331
Chr3:19596701-19596800	3	19596701	19596800	PSMD4_BOVIN	ENSBTAG00000006101	26S proteasome non-ATPase regulatory subunit 4 [Source:UniProtKB/Swiss-Prot;Acc:Q58DA0]	100	100	100	87.5	100	100	100	91.6667
Chr3:19679601-19679700	3	19679601	19679700	TMOD4_BOVIN	ENSBTAG00000018071	Tropomodulin-4 [Source:UniProtKB/Swiss-Prot;Acc:Q0VC48]	100	100	100	NaN	100	100	100	100
Chr3:19679701-19679800	3	19679701	19679800	TMOD4_BOVIN	ENSBTAG00000018071	Tropomodulin-4 [Source:UniProtKB/Swiss-Prot;Acc:Q0VC48]	100	100	100	NaN	100	NaN	100	100
Chr3:19682801-19682900	3	19682801	19682900	TMOD4_BOVIN	ENSBTAG00000018071	Tropomodulin-4 [Source:UniProtKB/Swiss-Prot;Acc:Q0VC48]	100	100	100	100	100	100	100	100
Chr3:19682901-19683000	3	19682901	19683000	TMOD4_BOVIN	ENSBTAG00000018071	Tropomodulin-4 [Source:UniProtKB/Swiss-Prot;Acc:Q0VC48]	100	100	100	100	NaN	100	100	100
Chr3:19685301-19685400	3	19685301	19685400	SCNM1_BOVIN	ENSBTAG00000018070	Sodium channel modifier 1 [Source:UniProtKB/Swiss-Prot;Acc:Q3ZBR0]	100	100	100	NaN	100	100	NaN	100
Chr3:19816901-19817000	3	19816901	19817000	F1N422_BOVIN	ENSBTAG00000015329	hypothetical protein LOC505719 [Source:RefSeq peptide;Acc:NP_001039389]	NaN	100	100	100	100	100	100	100
Chr3:19817001-19817100	3	19817001	19817100	F1N422_BOVIN	ENSBTAG00000015329	hypothetical protein LOC505719 [Source:RefSeq peptide;Acc:NP_001039389]	NaN	100	100	100	85.7143	NaN	100	77.7778
Chr3:19842301-19842400	3	19842301	19842400	LASS2_BOVIN	ENSBTAG00000000099	LAG1 longevity assurance homolog 2 [Source:UniProtKB/Swiss-Prot;Acc:Q3ZBF8]	100	90	100	NaN	100	100	100	NaN
Chr3:19844301-19844400	3	19844301	19844400	SETDB1	ENSBTAG00000000098	No description	100	100	100	NaN	NaN	100	83.3333	100
Chr3:20047601-20047700	3	20047601	20047700	CATS_BOVIN	ENSBTAG00000017135	Cathepsin S [Source:UniProtKB/Swiss-Prot;Acc:P25326]	100	100	88.8889	100	48.1481	100	NaN	100
Chr3:20047701-20047800	3	20047701	20047800	CATS_BOVIN	ENSBTAG00000017135	Cathepsin S [Source:UniProtKB/Swiss-Prot;Acc:P25326]	100	100	97.7778	100	100	95.5357	92.3611	99.8182
Chr3:20047901-20048000	3	20047901	20048000	CATS_BOVIN	ENSBTAG00000017135	Cathepsin S [Source:UniProtKB/Swiss-Prot;Acc:P25326]	100	100	100	100	51.8519	100	NaN	100
Chr3:20048801-20048900	3	20048801	20048900	CATS_BOVIN	ENSBTAG00000017135	Cathepsin S [Source:UniProtKB/Swiss-Prot;Acc:P25326]	100	100	100	100	88.0602	99.3603	100	98.1482
Chr3:20147701-20147800	3	20147701	20147800	ENSA	ENSBTAG00000007123	alpha-endosulfine [Source:RefSeq peptide;Acc:NP_776475]	94.213	100	100	100	NaN	75	0	98.4848
Chr3:20147801-20147900	3	20147801	20147900	ENSA	ENSBTAG00000007123	alpha-endosulfine [Source:RefSeq peptide;Acc:NP_776475]	NaN	100	100	100	100	100	100	100
Chr3:20147901-20148000	3	20147901	20148000	ENSA	ENSBTAG00000007123	alpha-endosulfine [Source:RefSeq peptide;Acc:NP_776475]	NaN	100	100	66.6667	100	100	94.4444	88.1579
Chr3:20228201-20228300	3	20228201	20228300	A5PJT7_BOVIN	ENSBTAG00000003806	extracellular matrix protein 1 [Source:RefSeq peptide;Acc:NP_001093176]	100	NaN	76.1905	100	100	100	100	100
Chr3:20421101-20421200	3	20421101	20421200	E1BHD3_BOVIN	ENSBTAG00000021481	Uncharacterized protein [Source:UniProtKB/TrEMBL;Acc:E1BHD3]	100	NaN	100	100	100	100	NaN	100
Chr3:20732001-20732100	3	20732001	20732100	F1MWR2_BOVIN	ENSBTAG00000012495	Uncharacterized protein [Source:UniProtKB/TrEMBL;Acc:F1MWR2]	100	NaN	97.9592	100	100	NaN	96.8672	97.9592
Chr3:20846801-20846900	3	20846801	20846900	Q9MZT0_BOVIN	ENSBTAG00000008592	high affinity immunoglobulin gamma Fc receptor I [Source:RefSeq peptide;Acc:NP_776963]	100	0	100	NaN	100	NaN	100	100
Chr3:20847001-20847100	3	20847001	20847100	Q9MZT0_BOVIN	ENSBTAG00000008592	high affinity immunoglobulin gamma Fc receptor I [Source:RefSeq peptide;Acc:NP_776963]	100	100	100	NaN	100	100	78.4615	100
Chr3:21617901-21618000	3	21617901	21618000	A6QQU9_BOVIN	ENSBTAG00000021634	E3 SUMO-protein ligase PIAS3 [Source:RefSeq peptide;Acc:NP_001095655]	100	100	100	100	100	NaN	100	100
Chr3:21857601-21857700	3	21857601	21857700	GJA8	ENSBTAG00000021833	No description	NaN	100	100	100	66.6667	100	100	100
Chr3:21857701-21857800	3	21857701	21857800	GJA8	ENSBTAG00000021833	No description	100	100	100	100	100	100	100	100
Chr3:21857801-21857900	3	21857801	21857900	GJA8	ENSBTAG00000021833	No description	91.6667	100	98.1818	100	83.3333	100	100	100
Chr3:22073401-22073500	3	22073401	22073500	A6H757_BOVIN	ENSBTAG00000017051	lysophosphatidic acid phosphatase type 6 [Source:RefSeq peptide;Acc:NP_001092843]	100	100	100	NaN	100	100	100	100
Chr3:22105901-22106000	3	22105901	22106000	BCL9	ENSBTAG00000002422	No description	100	25	100	NaN	66.6667	100	100	100
Chr3:22106401-22106500	3	22106401	22106500	BCL9	ENSBTAG00000002422	No description	92.3077	100	100	100	100	100	100	96.0928
Chr3:22768201-22768300	3	22768201	22768300	F1MXD9_BOVIN	ENSBTAG00000021104	Uncharacterized protein [Source:UniProtKB/TrEMBL;Acc:F1MXD9]	100	100	100	NaN	100	100	100	100
Chr3:22768301-22768400	3	22768301	22768400	F1MXD9_BOVIN	ENSBTAG00000021104	Uncharacterized protein [Source:UniProtKB/TrEMBL;Acc:F1MXD9]	100	100	88.3333	NaN	100	NaN	100	100
Chr3:22768401-22768500	3	22768401	22768500	F1MXD9_BOVIN	ENSBTAG00000021104	Uncharacterized protein [Source:UniProtKB/TrEMBL;Acc:F1MXD9]	100	100	100	100	100	NaN	100	100
Chr3:22836301-22836400	3	22836301	22836400	ENSBTAG00000028556	ENSBTAG00000028556	No description	100	NaN	100	72.5	100	100	NaN	100
Chr3:22836401-22836500	3	22836401	22836500	ENSBTAG00000028556	ENSBTAG00000028556	No description	100	NaN	60	100	100	100	93.3333	100
Chr3:22848701-22848800	3	22848701	22848800	ENSBTAG00000037187	ENSBTAG00000037187	No description	100	NaN	100	100	100	100	100	100
Chr3:22899901-22900000	3	22899901	22900000	ENSBTAG00000017316	ENSBTAG00000017316	No description	NaN	99.4152	100	100	96.8293	98.8095	100	100
Chr3:22900001-22900100	3	22900001	22900100	ENSBTAG00000017316	ENSBTAG00000017316	No description	NaN	100	100	100	98	100	100	100
Chr3:22900201-22900300	3	22900201	22900300	ENSBTAG00000017316	ENSBTAG00000017316	No description	NaN	100	100	100	50	100	100	100
Chr3:22900601-22900700	3	22900601	22900700	ENSBTAG00000017316	ENSBTAG00000017316	No description	100	100	100	NaN	100	100	NaN	100
Chr3:23104501-23104600	3	23104501	23104600	ENSBTAG00000028036	ENSBTAG00000028036	No description	100	NaN	100	100	100	100	100	NaN
Chr3:23104701-23104800	3	23104701	23104800	ENSBTAG00000028036	ENSBTAG00000028036	No description	100	100	NaN	100	100	98.5646	96.4399	100
Chr3:23104901-23105000	3	23104901	23105000	ENSBTAG00000028036	ENSBTAG00000028036	No description	0	100	0	100	100	100	100	NaN
Chr3:23211901-23212000	3	23211901	23212000	F1MLE8_BOVIN	ENSBTAG00000007712	vesicle-trafficking protein SEC22b [Source:RefSeq peptide;Acc:NP_001069811]	100	100	100	NaN	NaN	100	100	100
Chr3:23212001-23212100	3	23212001	23212100	F1MLE8_BOVIN	ENSBTAG00000007712	vesicle-trafficking protein SEC22b [Source:RefSeq peptide;Acc:NP_001069811]	84.6154	100	100	NaN	NaN	100	100	100
Chr3:23513601-23513700	3	23513601	23513700	F1MVP4_BOVIN	ENSBTAG00000006903	Uncharacterized protein [Source:UniProtKB/TrEMBL;Acc:F1MVP4]	100	100	100	NaN	100	NaN	83.3333	50
Chr3:23541101-23541200	3	23541101	23541200	LOC531521	ENSBTAG00000046315	No description	100	96.25	100	100	100	100	98.6667	100
Chr3:23541201-23541300	3	23541201	23541300	LOC531521	ENSBTAG00000046315	No description	81.25	100	100	100	100	100	97.4359	83.6309
Chr3:23812901-23813000	3	23812901	23813000	3BHS_BOVIN	ENSBTAG00000006769	3 beta-hydroxysteroid dehydrogenase/Delta 5-->4-isomerase3-beta-hydroxy-Delta(5)-steroid dehydrogenaseSteroid Delta-isomerase [Source:UniProtKB/Swiss-Prot;Acc:P14893]	100	100	100	100	100	100	100	100
Chr3:24491201-24491300	3	24491201	24491300	ENSBTAG00000042619	ENSBTAG00000042619	No description	100	100	100	NaN	100	100	100	100
Chr3:24491301-24491400	3	24491301	24491400	ENSBTAG00000042619	ENSBTAG00000042619	No description	100	100	87.5	NaN	100	100	83.3333	100
Chr3:26242201-26242300	3	26242201	26242300	F1N2E8_BOVIN	ENSBTAG00000015392	transcription termination factor 2 [Source:RefSeq peptide;Acc:NP_001074204]	100	100	NaN	100	97.7011	NaN	100	100
Chr3:26242501-26242600	3	26242501	26242600	F1N2E8_BOVIN	ENSBTAG00000015392	transcription termination factor 2 [Source:RefSeq peptide;Acc:NP_001074204]	100	100	97.4359	NaN	95.4545	NaN	100	100
Chr3:26367801-26367900	3	26367801	26367900	F1MT41_BOVIN	ENSBTAG00000008022	Uncharacterized protein [Source:UniProtKB/TrEMBL;Acc:F1MT41]	100	100	100	100	95.614	NaN	100	50
Chr3:26368101-26368200	3	26368101	26368200	F1MT41_BOVIN	ENSBTAG00000008022	Uncharacterized protein [Source:UniProtKB/TrEMBL;Acc:F1MT41]	100	NaN	100	100	100	100	100	NaN
Chr3:26368301-26368400	3	26368301	26368400	F1MT41_BOVIN	ENSBTAG00000008022	Uncharacterized protein [Source:UniProtKB/TrEMBL;Acc:F1MT41]	NaN	100	100	100	98.2456	95.3333	100	97.1753
Chr3:26369401-26369500	3	26369401	26369500	F1MT41_BOVIN	ENSBTAG00000008022	Uncharacterized protein [Source:UniProtKB/TrEMBL;Acc:F1MT41]	NaN	100	100	100	100	100	NaN	100
Chr3:26369601-26369700	3	26369601	26369700	F1MT41_BOVIN	ENSBTAG00000008022	Uncharacterized protein [Source:UniProtKB/TrEMBL;Acc:F1MT41]	100	100	100	100	100	100	96.4912	99.6667
Chr3:26369701-26369800	3	26369701	26369800	F1MT41_BOVIN	ENSBTAG00000008022	Uncharacterized protein [Source:UniProtKB/TrEMBL;Acc:F1MT41]	100	100	75.9972	100	97.4359	100	98.9474	87.5182
Chr3:26583801-26583900	3	26583801	26583900	Q148M9_BOVIN	ENSBTAG00000017256	T-cell surface antigen CD2 [Source:RefSeq peptide;Acc:NP_001011676]	97.2222	54.9451	100	NaN	100	83.3333	100	100
Chr3:26584001-26584100	3	26584001	26584100	Q148M9_BOVIN	ENSBTAG00000017256	T-cell surface antigen CD2 [Source:RefSeq peptide;Acc:NP_001011676]	100	100	100	NaN	NaN	100	100	100
Chr3:26817501-26817600	3	26817501	26817600	IGSF3	ENSBTAG00000004849	No description	100	100	100	100	100	NaN	96.9697	94.6667
Chr3:27002601-27002700	3	27002601	27002700	ATP1A1	ENSBTAG00000001246	sodium/potassium-transporting ATPase subunit alpha-1 precursor [Source:RefSeq peptide;Acc:NP_001070266]	100	NaN	80	100	98.8679	100	99.0196	91.3121
Chr3:27002701-27002800	3	27002701	27002800	ATP1A1	ENSBTAG00000001246	sodium/potassium-transporting ATPase subunit alpha-1 precursor [Source:RefSeq peptide;Acc:NP_001070266]	100	100	NaN	66.6667	99.1667	100	78.7879	64.7778
Chr3:27742001-27742100	3	27742001	27742100	VANGL1	ENSBTAG00000005788	No description	NaN	100	100	100	100	NaN	96.4286	93.4186
Chr3:27742101-27742200	3	27742101	27742200	VANGL1	ENSBTAG00000005788	No description	NaN	100	100	100	99.4792	100	85.5556	100
Chr3:27742201-27742300	3	27742201	27742300	VANGL1	ENSBTAG00000005788	No description	NaN	100	80	100	100	100	100	100
Chr3:28541001-28541100	3	28541001	28541100	E1BLN1_BOVIN	ENSBTAG00000032071	Uncharacterized protein [Source:UniProtKB/TrEMBL;Acc:E1BLN1]	100	100	100	100	100	100	100	100
Chr3:28541201-28541300	3	28541201	28541300	E1BLN1_BOVIN	ENSBTAG00000032071	Uncharacterized protein [Source:UniProtKB/TrEMBL;Acc:E1BLN1]	100	NaN	100	100	100	100	95.8333	86.9565
Chr3:28737401-28737500	3	28737401	28737500	LOC100336853	ENSBTAG00000045889	No description	100	NaN	100	100	100	100	100	100
Chr3:28873401-28873500	3	28873401	28873500	Q5E9D4_BOVIN	ENSBTAG00000016705	pre-mRNA-splicing factor SPF27 [Source:RefSeq peptide;Acc:NP_001015540]	100	100	91.7308	NaN	100	NaN	95	100
Chr3:28873501-28873600	3	28873501	28873600	Q5E9D4_BOVIN	ENSBTAG00000016705	pre-mRNA-splicing factor SPF27 [Source:RefSeq peptide;Acc:NP_001015540]	100	67.2078	100	100	100	100	100	100
Chr3:28873601-28873700	3	28873601	28873700	Q5E9D4_BOVIN	ENSBTAG00000016705	pre-mRNA-splicing factor SPF27 [Source:RefSeq peptide;Acc:NP_001015540]	100	88.4813	100	100	88.8889	100	92.1429	98.2143
Chr3:28873701-28873800	3	28873701	28873800	Q5E9D4_BOVIN	ENSBTAG00000016705	pre-mRNA-splicing factor SPF27 [Source:RefSeq peptide;Acc:NP_001015540]	92.3077	47.7044	100	100	81.8192	96.6667	85.2189	82.0535
Chr3:28873801-28873900	3	28873801	28873900	Q5E9D4_BOVIN	ENSBTAG00000016705	pre-mRNA-splicing factor SPF27 [Source:RefSeq peptide;Acc:NP_001015540]	100	66.6667	71.4286	100	100	100	89.4737	97.9167
Chr3:29636301-29636400	3	29636301	29636400	AP4B1	ENSBTAG00000003614	AP-4 complex subunit beta-1 [Source:RefSeq peptide;Acc:NP_001095420]	100	100	100	100	100	96.2121	100	90.4762
Chr3:29636501-29636600	3	29636501	29636600	AP4B1	ENSBTAG00000003614	AP-4 complex subunit beta-1 [Source:RefSeq peptide;Acc:NP_001095420]	100	100	NaN	100	100	100	NaN	100
Chr3:29722801-29722900	3	29722801	29722900	PTPN22	ENSBTAG00000019617	No description	100	100	87.9167	100	100	100	100	100
Chr3:29844901-29845000	3	29844901	29845000	PHTF1_BOVIN	ENSBTAG00000019615	Putative homeodomain transcription factor 1 [Source:UniProtKB/Swiss-Prot;Acc:Q08DA4]	NaN	100	100	100	79.4118	100	100	73.0769
Chr3:29845001-29845100	3	29845001	29845100	PHTF1_BOVIN	ENSBTAG00000019615	Putative homeodomain transcription factor 1 [Source:UniProtKB/Swiss-Prot;Acc:Q08DA4]	100	100	92.1739	100	51.7647	100	100	100
Chr3:29845201-29845300	3	29845201	29845300	PHTF1_BOVIN	ENSBTAG00000019615	Putative homeodomain transcription factor 1 [Source:UniProtKB/Swiss-Prot;Acc:Q08DA4]	NaN	100	100	100	100	100	NaN	100
Chr3:30319801-30319900	3	30319801	30319900	F1N3R2_BOVIN	ENSBTAG00000027172	Uncharacterized protein [Source:UniProtKB/TrEMBL;Acc:F1N3R2]	100	NaN	100	100	100	NaN	100	100
Chr3:30319901-30320000	3	30319901	30320000	F1N3R2_BOVIN	ENSBTAG00000027172	Uncharacterized protein [Source:UniProtKB/TrEMBL;Acc:F1N3R2]	89.0476	NaN	85.6061	100	89.7959	100	100	94.4444
Chr3:30320101-30320200	3	30320101	30320200	F1N3R2_BOVIN	ENSBTAG00000027172	Uncharacterized protein [Source:UniProtKB/TrEMBL;Acc:F1N3R2]	100	NaN	100	100	100	100	100	100
Chr3:30564801-30564900	3	30564801	30564900	MOT1_BOVIN	ENSBTAG00000015107	Monocarboxylate transporter 1 [Source:UniProtKB/Swiss-Prot;Acc:Q3MHW6]	100	100	66.6667	100	100	NaN	100	100
Chr3:30565101-30565200	3	30565101	30565200	MOT1_BOVIN	ENSBTAG00000015107	Monocarboxylate transporter 1 [Source:UniProtKB/Swiss-Prot;Acc:Q3MHW6]	66.6667	100	100	100	100	100	90.625	100
Chr3:30565201-30565300	3	30565201	30565300	MOT1_BOVIN	ENSBTAG00000015107	Monocarboxylate transporter 1 [Source:UniProtKB/Swiss-Prot;Acc:Q3MHW6]	100	100	100	0	98.0392	100	85.5	100
Chr3:30775101-30775200	3	30775101	30775200	RHOC_BOVIN	ENSBTAG00000014299	Rho-related GTP-binding protein RhoC [Source:UniProtKB/Swiss-Prot;Acc:Q1RMJ6]	100	100	100	NaN	100	100	NaN	100
Chr3:30775201-30775300	3	30775201	30775300	RHOC_BOVIN	ENSBTAG00000014299	Rho-related GTP-binding protein RhoC [Source:UniProtKB/Swiss-Prot;Acc:Q1RMJ6]	100	100	100	NaN	100	66.6667	100	100
Chr3:30775501-30775600	3	30775501	30775600	RHOC_BOVIN	ENSBTAG00000014299	Rho-related GTP-binding protein RhoC [Source:UniProtKB/Swiss-Prot;Acc:Q1RMJ6]	100	100	97.5	100	NaN	100	100	100
Chr3:30775801-30775900	3	30775801	30775900	RHOC_BOVIN	ENSBTAG00000014299	Rho-related GTP-binding protein RhoC [Source:UniProtKB/Swiss-Prot;Acc:Q1RMJ6]	100	NaN	96.8254	100	NaN	100	99.1667	100
Chr3:30777801-30777900	3	30777801	30777900	MOV10_BOVIN	ENSBTAG00000014297	Putative helicase MOV-10 [Source:UniProtKB/Swiss-Prot;Acc:Q0V8H6]	100	100	95.4545	100	100	100	96.4706	99.2424
Chr3:30778101-30778200	3	30778101	30778200	MOV10_BOVIN	ENSBTAG00000014297	Putative helicase MOV-10 [Source:UniProtKB/Swiss-Prot;Acc:Q0V8H6]	100	100	100	NaN	NaN	100	75	50
Chr3:33079401-33079500	3	33079401	33079500	F1MN36_BOVIN	ENSBTAG00000010560	prokineticin-1 [Source:RefSeq peptide;Acc:NP_001029190]	0	0	100	NaN	0	0	NaN	100
Chr3:33336601-33336700	3	33336601	33336700	SLC6A17	ENSBTAG00000001981	orphan sodium- and chloride-dependent neurotransmitter transporter NTT4 [Source:RefSeq peptide;Acc:NP_001160045]	100	NaN	50	100	100	100	100	100
Chr3:33480101-33480200	3	33480101	33480200	F1MC18_BOVIN	ENSBTAG00000020966	Uncharacterized protein [Source:UniProtKB/TrEMBL;Acc:F1MC18]	79.0698	NaN	100	100	100	100	100	100
Chr3:33480201-33480300	3	33480201	33480300	F1MC18_BOVIN	ENSBTAG00000020966	Uncharacterized protein [Source:UniProtKB/TrEMBL;Acc:F1MC18]	100	100	NaN	100	100	100	100	100
Chr3:33605701-33605800	3	33605701	33605800	F1MGS9_BOVIN	ENSBTAG00000000283	macrophage colony-stimulating factor 1 [Source:RefSeq peptide;Acc:NP_776451]	100	100	100	NaN	100	NaN	100	100
Chr3:33605801-33605900	3	33605801	33605900	F1MGS9_BOVIN	ENSBTAG00000000283	macrophage colony-stimulating factor 1 [Source:RefSeq peptide;Acc:NP_776451]	100	100	100	NaN	100	NaN	100	100
Chr3:33605901-33606000	3	33605901	33606000	F1MGS9_BOVIN	ENSBTAG00000000283	macrophage colony-stimulating factor 1 [Source:RefSeq peptide;Acc:NP_776451]	100	100	100	NaN	0	NaN	100	100
Chr3:33772001-33772100	3	33772001	33772100	Q2KIV8_BOVIN	ENSBTAG00000001842	glutathione S-transferase mu 3 [Source:RefSeq peptide;Acc:NP_001040025]	100	NaN	81.4815	100	100	28.5714	100	100
Chr3:33772201-33772300	3	33772201	33772300	Q2KIV8_BOVIN	ENSBTAG00000001842	glutathione S-transferase mu 3 [Source:RefSeq peptide;Acc:NP_001040025]	100	100	100	NaN	100	NaN	87.5	100
Chr3:33823201-33823300	3	33823201	33823300	A5PKM0_BOVIN	ENSBTAG00000016472	GSTM2 protein [Source:UniProtKB/TrEMBL;Acc:A5PKM0]	100	NaN	100	100	100	NaN	100	100
Chr3:33823301-33823400	3	33823301	33823400	A5PKM0_BOVIN	ENSBTAG00000016472	GSTM2 protein [Source:UniProtKB/TrEMBL;Acc:A5PKM0]	100	100	100	100	100	100	100	96.1806
Chr3:33823401-33823500	3	33823401	33823500	A5PKM0_BOVIN	ENSBTAG00000016472	GSTM2 protein [Source:UniProtKB/TrEMBL;Acc:A5PKM0]	100	NaN	80	100	100	100	100	100
Chr3:34215001-34215100	3	34215001	34215100	E1BKZ9_BOVIN	ENSBTAG00000008849	Uncharacterized protein [Source:UniProtKB/TrEMBL;Acc:E1BKZ9]	100	100	100	NaN	100	80	100	100
Chr3:34312601-34312700	3	34312601	34312700	F1MIM6_BOVIN	ENSBTAG00000001136	Uncharacterized protein [Source:UniProtKB/TrEMBL;Acc:F1MIM6]	100	100	100	NaN	NaN	100	100	100
Chr3:34399301-34399400	3	34399301	34399400	KISHB_BOVIN	ENSBTAG00000038979	Protein kish-B [Source:UniProtKB/Swiss-Prot;Acc:Q0IIL4]	100	NaN	100	100	98.4848	100	NaN	100
Chr3:34399401-34399500	3	34399401	34399500	KISHB_BOVIN	ENSBTAG00000038979	Protein kish-B [Source:UniProtKB/Swiss-Prot;Acc:Q0IIL4]	100	NaN	100	100	100	100	100	100
Chr3:34399501-34399600	3	34399501	34399600	KISHB_BOVIN	ENSBTAG00000038979	Protein kish-B [Source:UniProtKB/Swiss-Prot;Acc:Q0IIL4]	100	NaN	100	100	100	100	NaN	100
Chr3:34570801-34570900	3	34570801	34570900	GPSM2	ENSBTAG00000017124	No description	100	100	100	NaN	100	100	100	99.4152
Chr3:34570901-34571000	3	34570901	34571000	GPSM2	ENSBTAG00000017124	No description	100	100	88.1818	NaN	100	100	85.4545	100
Chr3:34826801-34826900	3	34826801	34826900	F1MZT5_BOVIN	ENSBTAG00000008467	Uncharacterized protein [Source:UniProtKB/TrEMBL;Acc:F1MZT5]	100	86.9231	100	100	NaN	100	100	100
Chr3:36549101-36549200	3	36549101	36549200	FKBP1A	ENSBTAG00000031401	No description	100	100	72.4425	NaN	90.5691	75	NaN	87.5
Chr3:36549201-36549300	3	36549201	36549300	FKBP1A	ENSBTAG00000031401	No description	85.7143	100	100	NaN	75	100	100	100
Chr3:42701901-42702000	3	42701901	42702000	Q9GKR2_BOVIN	ENSBTAG00000007773	vascular cell adhesion molecule 1 [Source:RefSeq peptide;Acc:NP_776909]	100	100	100	NaN	100	74.6428	96.4286	100
Chr3:42702301-42702400	3	42702301	42702400	Q9GKR2_BOVIN	ENSBTAG00000007773	vascular cell adhesion molecule 1 [Source:RefSeq peptide;Acc:NP_776909]	100	91.1111	100	NaN	100	NaN	100	99.6
Chr3:42932601-42932700	3	42932601	42932700	CDC14A	ENSBTAG00000031439	No description	88.2883	NaN	100	100	100	100	60	100
Chr3:42934101-42934200	3	42934101	42934200	CDC14A	ENSBTAG00000031439	No description	100	100	100	NaN	100	NaN	100	100
Chr3:42934201-42934300	3	42934201	42934300	CDC14A	ENSBTAG00000031439	No description	100	100	90	NaN	100	100	100	94.7369
Chr3:44475101-44475200	3	44475101	44475200	F1MU59_BOVIN	ENSBTAG00000004591	Uncharacterized protein [Source:UniProtKB/TrEMBL;Acc:F1MU59]	95.4545	100	91.6667	NaN	100	100	100	100
Chr3:44475201-44475300	3	44475201	44475300	F1MU59_BOVIN	ENSBTAG00000004591	Uncharacterized protein [Source:UniProtKB/TrEMBL;Acc:F1MU59]	100	NaN	100	100	NaN	100	90.9091	100
Chr3:45831801-45831900	3	45831801	45831900	F1MBL0_BOVIN	ENSBTAG00000031358	dihydropyrimidine dehydrogenase [Source:RefSeq peptide;Acc:NP_776466]	100	100	100	NaN	NaN	75	96.8254	100
Chr3:46839401-46839500	3	46839401	46839500	ENSBTAG00000028330	ENSBTAG00000028330	No description	100	100	100	NaN	100	100	100	100
Chr3:46861901-46862000	3	46861901	46862000	A8R3Y9_BOVIN	ENSBTAG00000008809	polypyrimidine tract-binding protein 2 [Source:RefSeq peptide;Acc:NP_001103551]	100	76.7857	NaN	100	NaN	64	100	99.1597
Chr3:46862001-46862100	3	46862001	46862100	A8R3Y9_BOVIN	ENSBTAG00000008809	polypyrimidine tract-binding protein 2 [Source:RefSeq peptide;Acc:NP_001103551]	100	100	NaN	100	100	63.6364	100	100
Chr3:46862101-46862200	3	46862101	46862200	A8R3Y9_BOVIN	ENSBTAG00000008809	polypyrimidine tract-binding protein 2 [Source:RefSeq peptide;Acc:NP_001103551]	100	100	NaN	100	100	NaN	100	100
Chr3:48796101-48796200	3	48796101	48796200	CTL3_BOVIN	ENSBTAG00000020344	Choline transporter-like protein 3 [Source:UniProtKB/Swiss-Prot;Acc:A5PK40]	100	50	100	100	100	100	100	100
Chr3:49475901-49476000	3	49475901	49476000	RHG29_BOVIN	ENSBTAG00000004190	Rho GTPase-activating protein 29 [Source:UniProtKB/Swiss-Prot;Acc:A7YY57]	100	100	95.2381	NaN	100	100	100	100
Chr3:49476001-49476100	3	49476001	49476100	RHG29_BOVIN	ENSBTAG00000004190	Rho GTPase-activating protein 29 [Source:UniProtKB/Swiss-Prot;Acc:A7YY57]	100	100	100	NaN	100	NaN	100	93.75
Chr3:50338301-50338400	3	50338301	50338400	CCDC18	ENSBTAG00000027321	No description	100	100	100	98.6111	100	100	89.1667	100
Chr3:50338401-50338500	3	50338401	50338500	CCDC18	ENSBTAG00000027321	No description	100	100	93.3333	100	94.1667	100	100	94
Chr3:50338501-50338600	3	50338501	50338600	CCDC18	ENSBTAG00000027321	No description	76.9231	100	100	100	68.1818	100	100	100
Chr3:50338601-50338700	3	50338601	50338700	CCDC18	ENSBTAG00000027321	No description	98.3333	100	100	94.7369	62.5	100	100	95.098
Chr3:50338701-50338800	3	50338701	50338800	CCDC18	ENSBTAG00000027321	No description	64.0625	100	NaN	100	82.2222	50	100	100
Chr3:50339201-50339300	3	50339201	50339300	CCDC18	ENSBTAG00000027321	No description	100	100	100	100	100	100	100	100
Chr3:51076001-51076100	3	51076001	51076100	F1MRM9_BOVIN	ENSBTAG00000011363	Uncharacterized protein [Source:UniProtKB/TrEMBL;Acc:F1MRM9]	97.5432	100	98.0769	92.5926	90.625	100	NaN	87.8261
Chr3:51195001-51195100	3	51195001	51195100	RPAP2	ENSBTAG00000018739	RNA polymerase II associated protein 2 [Source:RefSeq peptide;Acc:NP_001096736]	33.3333	100	69.4444	50	66.6667	66.6667	70.8333	75.5556
Chr3:51195101-51195200	3	51195101	51195200	RPAP2	ENSBTAG00000018739	RNA polymerase II associated protein 2 [Source:RefSeq peptide;Acc:NP_001096736]	99.359	90	100	97.7778	87.5	100	97.5581	100
Chr3:51195201-51195300	3	51195201	51195300	RPAP2	ENSBTAG00000018739	RNA polymerase II associated protein 2 [Source:RefSeq peptide;Acc:NP_001096736]	100	100	100	100	100	NaN	100	75
Chr3:51195301-51195400	3	51195301	51195400	RPAP2	ENSBTAG00000018739	RNA polymerase II associated protein 2 [Source:RefSeq peptide;Acc:NP_001096736]	100	100	100	100	NaN	100	100	100
Chr3:51489201-51489300	3	51489201	51489300	LOC530756	ENSBTAG00000040248	No description	100	60	100	NaN	NaN	86.9565	94.1176	98.4615
Chr3:51489301-51489400	3	51489301	51489400	LOC530756	ENSBTAG00000040248	No description	75	35.7143	71.4286	NaN	80	88.8889	80.2721	75
Chr3:51544101-51544200	3	51544101	51544200	F1N6R6_BOVIN	ENSBTAG00000003724	testis-specific bromodomain protein [Source:RefSeq peptide;Acc:NP_001069320]	100	100	100	NaN	100	100	100	100
Chr3:51544201-51544300	3	51544201	51544300	F1N6R6_BOVIN	ENSBTAG00000003724	testis-specific bromodomain protein [Source:RefSeq peptide;Acc:NP_001069320]	100	99.0476	100	NaN	100	100	97.3333	100
Chr3:51544301-51544400	3	51544301	51544400	F1N6R6_BOVIN	ENSBTAG00000003724	testis-specific bromodomain protein [Source:RefSeq peptide;Acc:NP_001069320]	47.6191	100	100	NaN	57.1429	100	100	100
Chr3:51860701-51860800	3	51860701	51860800	E1B9H5_BOVIN	ENSBTAG00000024269	Uncharacterized protein [Source:UniProtKB/TrEMBL;Acc:E1B9H5]	100	100	100	100	100	100	92.7879	85.0899
Chr3:52013201-52013300	3	52013201	52013300	Q32PH9_BOVIN	ENSBTAG00000016307	cell division cycle 7-related protein kinase [Source:RefSeq peptide;Acc:NP_001032545]	100	100	83.5714	NaN	NaN	100	60	100
Chr3:52013801-52013900	3	52013801	52013900	Q32PH9_BOVIN	ENSBTAG00000016307	cell division cycle 7-related protein kinase [Source:RefSeq peptide;Acc:NP_001032545]	NaN	100	100	100	100	NaN	100	100
Chr3:52207301-52207400	3	52207301	52207400	HFM1	ENSBTAG00000020856	No description	97.479	100	100	100	94.6985	NaN	97.4359	100
Chr3:52696601-52696700	3	52696601	52696700	F1N4U7_BOVIN	ENSBTAG00000005938	Uncharacterized protein [Source:UniProtKB/TrEMBL;Acc:F1N4U7]	100	100	100	NaN	100	100	90.9091	NaN
Chr3:52696701-52696800	3	52696701	52696800	F1N4U7_BOVIN	ENSBTAG00000005938	Uncharacterized protein [Source:UniProtKB/TrEMBL;Acc:F1N4U7]	100	100	100	NaN	NaN	100	100	100
Chr3:52697201-52697300	3	52697201	52697300	F1N4U7_BOVIN	ENSBTAG00000005938	Uncharacterized protein [Source:UniProtKB/TrEMBL;Acc:F1N4U7]	100	100	76.6667	100	100	100	100	100
Chr3:52697401-52697500	3	52697401	52697500	F1N4U7_BOVIN	ENSBTAG00000005938	Uncharacterized protein [Source:UniProtKB/TrEMBL;Acc:F1N4U7]	80	100	100	100	100	100	100	75
Chr3:52697501-52697600	3	52697501	52697600	F1N4U7_BOVIN	ENSBTAG00000005938	Uncharacterized protein [Source:UniProtKB/TrEMBL;Acc:F1N4U7]	100	66.6667	NaN	100	83.9817	100	90.4762	NaN
Chr3:52697601-52697700	3	52697601	52697700	F1N4U7_BOVIN	ENSBTAG00000005938	Uncharacterized protein [Source:UniProtKB/TrEMBL;Acc:F1N4U7]	100	100	100	100	40	100	90.5455	NaN
Chr3:54683801-54683900	3	54683801	54683900	A6QPV3_BOVIN	ENSBTAG00000014529	guanylate binding protein 4 [Source:RefSeq peptide;Acc:NP_001095731]	100	100	83.3333	66.6667	100	100	93.0556	79.3103
Chr3:56832101-56832200	3	56832101	56832200	LMO4_BOVIN	ENSBTAG00000000305	LIM domain transcription factor LMO4 [Source:UniProtKB/Swiss-Prot;Acc:Q3SWZ8]	100	100	100	NaN	100	95.6522	NaN	100
Chr3:56832201-56832300	3	56832201	56832300	LMO4_BOVIN	ENSBTAG00000000305	LIM domain transcription factor LMO4 [Source:UniProtKB/Swiss-Prot;Acc:Q3SWZ8]	100	83.3333	100	NaN	100	86.1539	100	100
Chr3:56832301-56832400	3	56832301	56832400	LMO4_BOVIN	ENSBTAG00000000305	LIM domain transcription factor LMO4 [Source:UniProtKB/Swiss-Prot;Acc:Q3SWZ8]	88.4615	100	100	100	100	100	100	95.6443
Chr3:56832401-56832500	3	56832401	56832500	LMO4_BOVIN	ENSBTAG00000000305	LIM domain transcription factor LMO4 [Source:UniProtKB/Swiss-Prot;Acc:Q3SWZ8]	100	100	100	100	100	93.0556	87.7193	100
Chr3:56832501-56832600	3	56832501	56832600	LMO4_BOVIN	ENSBTAG00000000305	LIM domain transcription factor LMO4 [Source:UniProtKB/Swiss-Prot;Acc:Q3SWZ8]	100	100	100	NaN	100	100	100	100
Chr3:57103801-57103900	3	57103801	57103900	HS2ST1	ENSBTAG00000017595	No description	100	100	96	NaN	99.5238	100	98.3333	100
Chr3:57103901-57104000	3	57103901	57104000	HS2ST1	ENSBTAG00000017595	No description	100	100	100	NaN	100	100	100	100
Chr3:57336801-57336900	3	57336801	57336900	F1MW51_BOVIN	ENSBTAG00000012502	Uncharacterized protein [Source:UniProtKB/TrEMBL;Acc:F1MW51]	100	100	100	NaN	NaN	100	100	80
Chr3:59351801-59351900	3	59351801	59351900	MCOLN2	ENSBTAG00000046773	No description	66.6667	100	100	100	100	100	100	63.6364
Chr3:59351901-59352000	3	59351901	59352000	MCOLN2	ENSBTAG00000046773	No description	100	100	100	NaN	100	76.4706	100	100
Chr3:59717101-59717200	3	59717101	59717200	SPATA1	ENSBTAG00000020010	No description	100	96.6667	75	NaN	NaN	100	100	100
Chr3:59717401-59717500	3	59717401	59717500	SPATA1	ENSBTAG00000020010	No description	100	100	100	NaN	NaN	100	100	100
Chr3:59873101-59873200	3	59873101	59873200	DNASE2B	ENSBTAG00000010445	deoxyribonuclease-2-beta [Source:RefSeq peptide;Acc:NP_001069333]	100	100	100	NaN	100	100	NaN	100
Chr3:59933501-59933600	3	59933501	59933600	URIC_BOVIN	ENSBTAG00000024255	Uricase [Source:UniProtKB/Swiss-Prot;Acc:Q3MHG7]	NaN	100	100	100	100	100	91.183	100
Chr3:59933601-59933700	3	59933601	59933700	URIC_BOVIN	ENSBTAG00000024255	Uricase [Source:UniProtKB/Swiss-Prot;Acc:Q3MHG7]	NaN	66.6667	100	100	100	78.2051	100	100
Chr3:59933701-59933800	3	59933701	59933800	URIC_BOVIN	ENSBTAG00000024255	Uricase [Source:UniProtKB/Swiss-Prot;Acc:Q3MHG7]	100	100	NaN	100	80	100	100	NaN
Chr3:66063201-66063300	3	66063201	66063300	F1N570_BOVIN	ENSBTAG00000019733	EGF, latrophilin and seven transmembrane domain containing 1 [Source:RefSeq peptide;Acc:NP_001070376]	100	100	100	100	100	100	100	100
Chr3:66063301-66063400	3	66063301	66063400	F1N570_BOVIN	ENSBTAG00000019733	EGF, latrophilin and seven transmembrane domain containing 1 [Source:RefSeq peptide;Acc:NP_001070376]	100	100	85.7143	100	100	92.9412	100	100
Chr3:66063401-66063500	3	66063401	66063500	F1N570_BOVIN	ENSBTAG00000019733	EGF, latrophilin and seven transmembrane domain containing 1 [Source:RefSeq peptide;Acc:NP_001070376]	95.2128	100	90.235	95	80.6548	94.4444	100	94.8529
Chr3:66063601-66063700	3	66063601	66063700	F1N570_BOVIN	ENSBTAG00000019733	EGF, latrophilin and seven transmembrane domain containing 1 [Source:RefSeq peptide;Acc:NP_001070376]	100	100	50	7.14286	NaN	87.5	80.7692	100
Chr3:66063801-66063900	3	66063801	66063900	F1N570_BOVIN	ENSBTAG00000019733	EGF, latrophilin and seven transmembrane domain containing 1 [Source:RefSeq peptide;Acc:NP_001070376]	100	86.2069	100	NaN	NaN	100	100	100
Chr3:66064001-66064100	3	66064001	66064100	F1N570_BOVIN	ENSBTAG00000019733	EGF, latrophilin and seven transmembrane domain containing 1 [Source:RefSeq peptide;Acc:NP_001070376]	100	100	100	NaN	NaN	100	100	100
Chr3:66281901-66282000	3	66281901	66282000	E1BQ08_BOVIN	ENSBTAG00000034349	PREDICTED: Bos taurus histocompatibility 28-like (LOC781857), miscRNA, [Source:RefSeq DNA;Acc:XR_083444]	100	100	98.1667	NaN	100	NaN	100	100
Chr3:66862301-66862400	3	66862301	66862400	GIPC2_BOVIN	ENSBTAG00000011733	PDZ domain-containing protein GIPC2 [Source:UniProtKB/Swiss-Prot;Acc:Q1JQD4]	NaN	100	100	100	100	100	100	NaN
Chr3:67129301-67129400	3	67129301	67129400	F1MJG6_BOVIN	ENSBTAG00000031044	Uncharacterized protein [Source:UniProtKB/TrEMBL;Acc:F1MJG6]	100	83.0882	100	NaN	80	100	100	94.2857
Chr3:67129401-67129500	3	67129401	67129500	F1MJG6_BOVIN	ENSBTAG00000031044	Uncharacterized protein [Source:UniProtKB/TrEMBL;Acc:F1MJG6]	89.6552	88.75	100	NaN	100	NaN	100	100
Chr3:70222901-70223000	3	70222901	70223000	TYW3_BOVIN	ENSBTAG00000005196	tRNA wybutosine-synthesizing protein 3 homolog [Source:UniProtKB/Swiss-Prot;Acc:Q5E9U4]	100	100	100	NaN	NaN	100	100	100
Chr3:70223101-70223200	3	70223101	70223200	TYW3_BOVIN	ENSBTAG00000005196	tRNA wybutosine-synthesizing protein 3 homolog [Source:UniProtKB/Swiss-Prot;Acc:Q5E9U4]	100	100	100	NaN	NaN	100	100	100
Chr3:70223201-70223300	3	70223201	70223300	TYW3_BOVIN	ENSBTAG00000005196	tRNA wybutosine-synthesizing protein 3 homolog [Source:UniProtKB/Swiss-Prot;Acc:Q5E9U4]	100	0	100	NaN	NaN	100	71.4286	57.1429
Chr3:72476801-72476900	3	72476801	72476900	F1MEL0_BOVIN	ENSBTAG00000006600	Uncharacterized protein [Source:UniProtKB/TrEMBL;Acc:F1MEL0]	100	100	100	NaN	NaN	100	100	98.2456
Chr3:74464101-74464200	3	74464101	74464200	A7YWH2_BOVIN	ENSBTAG00000002627	zinc finger Ran-binding domain-containing protein 2 [Source:RefSeq peptide;Acc:NP_001098816]	NaN	100	100	100	NaN	100	100	100
Chr3:77936801-77936900	3	77936801	77936900	GBG12_BOVIN	ENSBTAG00000035697	Guanine nucleotide-binding protein G(I)/G(S)/G(O) subunit gamma-12 [Source:UniProtKB/Swiss-Prot;Acc:Q28024]	NaN	100	100	100	100	100	100	NaN
Chr3:77971301-77971400	3	77971301	77971400	GA45A_BOVIN	ENSBTAG00000013860	Growth arrest and DNA damage-inducible protein GADD45 alpha [Source:UniProtKB/Swiss-Prot;Acc:Q3ZBN6]	100	100	100	100	100	100	90.625	100
Chr3:77971401-77971500	3	77971401	77971500	GA45A_BOVIN	ENSBTAG00000013860	Growth arrest and DNA damage-inducible protein GADD45 alpha [Source:UniProtKB/Swiss-Prot;Acc:Q3ZBN6]	100	100	100	100	NaN	100	100	100
Chr3:78269501-78269600	3	78269501	78269600	F1MEB5_BOVIN	ENSBTAG00000009455	interleukin-12 receptor subunit beta-2 precursor [Source:RefSeq peptide;Acc:NP_777070]	100	50	100	NaN	100	NaN	100	100
Chr3:78269601-78269700	3	78269601	78269700	F1MEB5_BOVIN	ENSBTAG00000009455	interleukin-12 receptor subunit beta-2 precursor [Source:RefSeq peptide;Acc:NP_777070]	100	100	97.1429	NaN	100	100	100	97.3333
Chr3:79602601-79602700	3	79602601	79602700	A2VDP8_BOVIN	ENSBTAG00000008636	cAMP-specific 3',5'-cyclic phosphodiesterase 4B [Source:RefSeq peptide;Acc:NP_001096016]	100	100	98.9899	100	93.2163	50	97.465	100
Chr3:80489701-80489800	3	80489701	80489800	KAD4_BOVIN	ENSBTAG00000030674	Adenylate kinase isoenzyme 4, mitochondrial [Source:UniProtKB/Swiss-Prot;Acc:Q0VCP1]	50	83.3333	100	NaN	84.2857	85.7143	84.5238	91.2088
Chr3:80666901-80667000	3	80666901	80667000	bta-mir-101-1	ENSBTAG00000029855	bta-mir-101-1 [Source:miRBase;Acc:MI0009721]	100	50	96.875	NaN	100	100	100	100
Chr3:80667001-80667100	3	80667001	80667100	bta-mir-101-1	ENSBTAG00000029855	bta-mir-101-1 [Source:miRBase;Acc:MI0009721]	100	100	96.9697	NaN	97.6191	100	NaN	100
Chr3:81708301-81708400	3	81708301	81708400	F1MZ64_BOVIN	ENSBTAG00000012312	Uncharacterized protein [Source:UniProtKB/TrEMBL;Acc:F1MZ64]	100	NaN	100	100	100	100	100	69.0476
Chr3:81708401-81708500	3	81708401	81708500	F1MZ64_BOVIN	ENSBTAG00000012312	Uncharacterized protein [Source:UniProtKB/TrEMBL;Acc:F1MZ64]	100	100	100	100	97.6923	100	100	100
Chr3:81708501-81708600	3	81708501	81708600	F1MZ64_BOVIN	ENSBTAG00000012312	Uncharacterized protein [Source:UniProtKB/TrEMBL;Acc:F1MZ64]	NaN	92.8571	100	100	100	100	100	100
Chr3:82248201-82248300	3	82248201	82248300	PGM1_BOVIN	ENSBTAG00000019011	Phosphoglucomutase-1 [Source:UniProtKB/Swiss-Prot;Acc:Q08DP0]	100	100	100	NaN	100	100	NaN	100
Chr3:83473501-83473600	3	83473501	83473600	ENSBTAG00000048179	ENSBTAG00000048179	No description	100	100	100	NaN	100	NaN	0	63.8298
Chr3:83473801-83473900	3	83473801	83473900	ENSBTAG00000048179	ENSBTAG00000048179	No description	100	100	87.037	NaN	86.5385	100	64.2857	100
Chr3:84540601-84540700	3	84540601	84540700	Q2KI73_BOVIN	ENSBTAG00000017161	TM2 domain-containing protein 1 [Source:RefSeq peptide;Acc:NP_001073061]	NaN	100	100	100	85.7143	100	100	100
Chr3:84711501-84711600	3	84711501	84711600	LOC514233	ENSBTAG00000009769	No description	NaN	100	100	100	100	100	100	NaN
Chr3:86343501-86343600	3	86343501	86343600	C3H1orf87	ENSBTAG00000009481	No description	100	100	100	100	100	100	66.6667	NaN
Chr3:86343801-86343900	3	86343801	86343900	C3H1orf87	ENSBTAG00000009481	No description	100	100	100	100	100	100	NaN	100
Chr3:86641701-86641800	3	86641701	86641800	E1BFL1_BOVIN	ENSBTAG00000010033	Uncharacterized protein [Source:UniProtKB/TrEMBL;Acc:E1BFL1]	100	100	90.9091	100	100	100	73.5294	100
Chr3:86641801-86641900	3	86641801	86641900	E1BFL1_BOVIN	ENSBTAG00000010033	Uncharacterized protein [Source:UniProtKB/TrEMBL;Acc:E1BFL1]	95.5556	100	100	100	100	100	100	100
Chr3:86642001-86642100	3	86642001	86642100	E1BFL1_BOVIN	ENSBTAG00000010033	Uncharacterized protein [Source:UniProtKB/TrEMBL;Acc:E1BFL1]	100	100	100	100	NaN	83.3333	100	100
Chr3:86786201-86786300	3	86786201	86786300	E1BNF8_BOVIN	ENSBTAG00000030669	Uncharacterized protein [Source:UniProtKB/TrEMBL;Acc:E1BNF8]	100	94.7369	100	100	100	100	96.2963	96.3559
Chr3:86786301-86786400	3	86786301	86786400	E1BNF8_BOVIN	ENSBTAG00000030669	Uncharacterized protein [Source:UniProtKB/TrEMBL;Acc:E1BNF8]	100	64.2857	96.4286	100	100	97.6191	93.1034	100
Chr3:86786401-86786500	3	86786401	86786500	E1BNF8_BOVIN	ENSBTAG00000030669	Uncharacterized protein [Source:UniProtKB/TrEMBL;Acc:E1BNF8]	100	100	100	95	95.4287	99.6552	96.8628	99.6774
Chr3:86786501-86786600	3	86786501	86786600	E1BNF8_BOVIN	ENSBTAG00000030669	Uncharacterized protein [Source:UniProtKB/TrEMBL;Acc:E1BNF8]	100	100	100	100	100	100	100	94.7369
Chr3:87446801-87446900	3	87446801	87446900	ENSBTAG00000043015	ENSBTAG00000043015	No description	100	100	100	100	100	100	84.6154	84.0909
Chr3:87446901-87447000	3	87446901	87447000	ENSBTAG00000043015	ENSBTAG00000043015	No description	97.8261	100	100	100	100	100	91.7647	97.7215
Chr3:87447001-87447100	3	87447001	87447100	ENSBTAG00000043015	ENSBTAG00000043015	No description	100	100	100	100	100	100	100	100
Chr3:89700901-89701000	3	89700901	89701000	F1N5F4_BOVIN	ENSBTAG00000013802	Uncharacterized protein [Source:UniProtKB/TrEMBL;Acc:F1N5F4]	100	100	100	NaN	94.1176	100	100	100
Chr3:89701001-89701100	3	89701001	89701100	F1N5F4_BOVIN	ENSBTAG00000013802	Uncharacterized protein [Source:UniProtKB/TrEMBL;Acc:F1N5F4]	100	100	100	NaN	100	100	100	100
Chr3:89787801-89787900	3	89787801	89787900	C8B	ENSBTAG00000003775	complement component 8, beta polypeptide [Source:RefSeq peptide;Acc:NP_001039606]	100	100	100	100	100	NaN	76.4803	93.5484
Chr3:89788001-89788100	3	89788001	89788100	C8B	ENSBTAG00000003775	complement component 8, beta polypeptide [Source:RefSeq peptide;Acc:NP_001039606]	100	97.2222	100	50	100	100	100	100
Chr3:89788101-89788200	3	89788101	89788200	C8B	ENSBTAG00000003775	complement component 8, beta polypeptide [Source:RefSeq peptide;Acc:NP_001039606]	95.8333	100	100	50	93.5185	100	100	60
Chr3:89788201-89788300	3	89788201	89788300	C8B	ENSBTAG00000003775	complement component 8, beta polypeptide [Source:RefSeq peptide;Acc:NP_001039606]	100	88.8889	NaN	100	100	NaN	91.6667	100
Chr3:90273001-90273100	3	90273001	90273100	LPP3_BOVIN	ENSBTAG00000011640	Lipid phosphate phosphohydrolase 3 [Source:UniProtKB/Swiss-Prot;Acc:Q3SZE3]	100	100	66.6667	NaN	100	100	100	100
Chr3:90273601-90273700	3	90273601	90273700	LPP3_BOVIN	ENSBTAG00000011640	Lipid phosphate phosphohydrolase 3 [Source:UniProtKB/Swiss-Prot;Acc:Q3SZE3]	NaN	100	62.5	100	100	100	100	100
Chr3:92083501-92083600	3	92083501	92083600	A5D7C7_BOVIN	ENSBTAG00000017132	tetratricopeptide repeat protein 22 [Source:RefSeq peptide;Acc:NP_001091524]	100	100	100	100	NaN	100	100	100
Chr3:92135001-92135100	3	92135001	92135100	F1N4P0_BOVIN	ENSBTAG00000030623	hypothetical protein LOC522301 [Source:RefSeq peptide;Acc:NP_001071417]	100	100	100	100	50	100	100	83.5859
Chr3:92135101-92135200	3	92135101	92135200	F1N4P0_BOVIN	ENSBTAG00000030623	hypothetical protein LOC522301 [Source:RefSeq peptide;Acc:NP_001071417]	100	100	82.4561	100	100	100	97.3333	99.2248
Chr3:92239901-92240000	3	92239901	92240000	ENSBTAG00000042509	ENSBTAG00000042509	No description	47.0588	100	100	NaN	100	57.5758	100	100
Chr3:92240001-92240100	3	92240001	92240100	ENSBTAG00000042509	ENSBTAG00000042509	No description	100	100	76.9231	NaN	100	100	100	100
Chr3:92240301-92240400	3	92240301	92240400	ENSBTAG00000042509	ENSBTAG00000042509	No description	100	100	100	NaN	100	100	85.7143	100
Chr3:92577001-92577100	3	92577001	92577100	SSBP3	ENSBTAG00000010717	single-stranded DNA-binding protein 3 [Source:RefSeq peptide;Acc:NP_001098456]	100	92.4242	90.5229	100	87.0833	100	81.4394	91.6667
Chr3:92577101-92577200	3	92577101	92577200	SSBP3	ENSBTAG00000010717	single-stranded DNA-binding protein 3 [Source:RefSeq peptide;Acc:NP_001098456]	100	100	100	100	92	NaN	98.0392	92.4127
Chr3:92577201-92577300	3	92577201	92577300	SSBP3	ENSBTAG00000010717	single-stranded DNA-binding protein 3 [Source:RefSeq peptide;Acc:NP_001098456]	99.495	NaN	95.9596	97.963	89.1146	89.916	96.142	87.1423
Chr3:92577401-92577500	3	92577401	92577500	SSBP3	ENSBTAG00000010717	single-stranded DNA-binding protein 3 [Source:RefSeq peptide;Acc:NP_001098456]	66.6667	100	100	NaN	63.2353	NaN	88.8889	82.0513
Chr3:92621501-92621600	3	92621501	92621600	A6QP65_BOVIN	ENSBTAG00000020037	cytochrome b5 reductase-like [Source:RefSeq peptide;Acc:NP_001098867]	100	50	100	98.8095	100	100	97.0833	80.3089
Chr3:92621701-92621800	3	92621701	92621800	A6QP65_BOVIN	ENSBTAG00000020037	cytochrome b5 reductase-like [Source:RefSeq peptide;Acc:NP_001098867]	NaN	100	100	100	99	86.8421	96.4286	92.0455
Chr3:92621801-92621900	3	92621801	92621900	A6QP65_BOVIN	ENSBTAG00000020037	cytochrome b5 reductase-like [Source:RefSeq peptide;Acc:NP_001098867]	NaN	100	100	100	100	100	100	100
Chr3:92790901-92791000	3	92790901	92791000	E1BLZ7_BOVIN	ENSBTAG00000024195	Uncharacterized protein [Source:UniProtKB/TrEMBL;Acc:E1BLZ7]	100	100	100	100	100	NaN	89.5833	99.2188
Chr3:92791101-92791200	3	92791101	92791200	E1BLZ7_BOVIN	ENSBTAG00000024195	Uncharacterized protein [Source:UniProtKB/TrEMBL;Acc:E1BLZ7]	100	100	96.9697	NaN	100	100	100	100
Chr3:92791201-92791300	3	92791201	92791300	E1BLZ7_BOVIN	ENSBTAG00000024195	Uncharacterized protein [Source:UniProtKB/TrEMBL;Acc:E1BLZ7]	100	100	NaN	100	100	NaN	100	38
Chr3:93309001-93309100	3	93309001	93309100	GLIS1	ENSBTAG00000017986	No description	100	100	100	84.8171	91.6667	100	100	100
Chr3:93309101-93309200	3	93309101	93309200	GLIS1	ENSBTAG00000017986	No description	NaN	100	100	100	100	100	100	100
Chr3:93309301-93309400	3	93309301	93309400	GLIS1	ENSBTAG00000017986	No description	97.9167	100	100	100	100	100	100	100
Chr3:93309401-93309500	3	93309401	93309500	GLIS1	ENSBTAG00000017986	No description	100	100	89.5833	87.7193	93.5065	100	100	97.7273
Chr3:93309501-93309600	3	93309501	93309600	GLIS1	ENSBTAG00000017986	No description	0	100	100	100	98.8372	98.913	NaN	100
Chr3:93309701-93309800	3	93309701	93309800	GLIS1	ENSBTAG00000017986	No description	100	100	100	100	100	100	100	91.6667
Chr3:93309901-93310000	3	93309901	93310000	GLIS1	ENSBTAG00000017986	No description	100	100	100	NaN	NaN	100	100	100
Chr3:93310001-93310100	3	93310001	93310100	GLIS1	ENSBTAG00000017986	No description	100	100	100	NaN	100	NaN	100	100
Chr3:93310201-93310300	3	93310201	93310300	GLIS1	ENSBTAG00000017986	No description	100	NaN	100	66.6667	100	75	100	100
Chr3:93599501-93599600	3	93599501	93599600	F1N1M7_BOVIN	ENSBTAG00000014649	carnitine O-palmitoyltransferase 2, mitochondrial precursor [Source:RefSeq peptide;Acc:NP_001039354]	100	100	100	NaN	100	NaN	100	100
Chr3:93599601-93599700	3	93599601	93599700	F1N1M7_BOVIN	ENSBTAG00000014649	carnitine O-palmitoyltransferase 2, mitochondrial precursor [Source:RefSeq peptide;Acc:NP_001039354]	100	100	100	NaN	100	100	100	100
Chr3:93599701-93599800	3	93599701	93599800	F1N1M7_BOVIN	ENSBTAG00000014649	carnitine O-palmitoyltransferase 2, mitochondrial precursor [Source:RefSeq peptide;Acc:NP_001039354]	100	100	100	NaN	90.4167	100	100	100
Chr3:93599801-93599900	3	93599801	93599900	F1N1M7_BOVIN	ENSBTAG00000014649	carnitine O-palmitoyltransferase 2, mitochondrial precursor [Source:RefSeq peptide;Acc:NP_001039354]	100	100	100	NaN	100	NaN	100	93.3333
Chr3:93600401-93600500	3	93600401	93600500	F1N1M7_BOVIN	ENSBTAG00000014649	carnitine O-palmitoyltransferase 2, mitochondrial precursor [Source:RefSeq peptide;Acc:NP_001039354]	100	100	100	0	100	100	100	100
Chr3:93600501-93600600	3	93600501	93600600	F1N1M7_BOVIN	ENSBTAG00000014649	carnitine O-palmitoyltransferase 2, mitochondrial precursor [Source:RefSeq peptide;Acc:NP_001039354]	100	100	100	100	92.1539	100	95.0256	100
Chr3:93726901-93727000	3	93726901	93727000	F1MUT8_BOVIN	ENSBTAG00000012516	Uncharacterized protein [Source:UniProtKB/TrEMBL;Acc:F1MUT8]	100	100	100	NaN	100	100	100	100
Chr3:93727001-93727100	3	93727001	93727100	E1BHH6_BOVIN	ENSBTAG00000012514	Uncharacterized protein [Source:UniProtKB/TrEMBL;Acc:E1BHH6]	66.6667	100	98.8636	100	98.8636	100	100	100
Chr3:93727101-93727200	3	93727101	93727200	E1BHH6_BOVIN	ENSBTAG00000012514	Uncharacterized protein [Source:UniProtKB/TrEMBL;Acc:E1BHH6]	NaN	100	100	100	60	100	100	100
Chr3:93728001-93728100	3	93728001	93728100	E1BHH6_BOVIN	ENSBTAG00000012514	Uncharacterized protein [Source:UniProtKB/TrEMBL;Acc:E1BHH6]	100	NaN	100	100	100	NaN	100	100
Chr3:93989301-93989400	3	93989301	93989400	ENSBTAG00000047375	ENSBTAG00000047375	No description	100	NaN	100	100	100	NaN	100	100
Chr3:93989401-93989500	3	93989401	93989500	ENSBTAG00000047375	ENSBTAG00000047375	No description	100	NaN	100	100	100	100	100	100
Chr3:93989501-93989600	3	93989501	93989600	ENSBTAG00000047375	ENSBTAG00000047375	No description	100	NaN	100	100	100	NaN	94.4444	100
Chr3:94250901-94251000	3	94250901	94251000	E1BPN8_BOVIN	ENSBTAG00000002050	Uncharacterized protein [Source:UniProtKB/TrEMBL;Acc:E1BPN8]	100	0	50	NaN	NaN	33.3333	12.5	100
Chr3:94251501-94251600	3	94251501	94251600	E1BPN8_BOVIN	ENSBTAG00000002050	Uncharacterized protein [Source:UniProtKB/TrEMBL;Acc:E1BPN8]	100	66.6667	76.948	NaN	94.086	100	100	97.75
Chr3:94251601-94251700	3	94251601	94251700	E1BPN8_BOVIN	ENSBTAG00000002050	Uncharacterized protein [Source:UniProtKB/TrEMBL;Acc:E1BPN8]	100	NaN	100	100	100	97.5	80	100
Chr3:94576701-94576800	3	94576701	94576800	E1BKR3_BOVIN	ENSBTAG00000002719	origin recognition complex subunit 1 [Source:RefSeq peptide;Acc:NP_001014918]	100	100	100	100	100	100	100	75
Chr3:94576801-94576900	3	94576801	94576900	E1BKR3_BOVIN	ENSBTAG00000002719	origin recognition complex subunit 1 [Source:RefSeq peptide;Acc:NP_001014918]	100	100	100	100	100	100	100	100
Chr3:94576901-94577000	3	94576901	94577000	E1BKR3_BOVIN	ENSBTAG00000002719	origin recognition complex subunit 1 [Source:RefSeq peptide;Acc:NP_001014918]	90.2439	100	98.4848	100	96.4286	99.0741	92.6159	96.2366
Chr3:94577001-94577100	3	94577001	94577100	E1BKR3_BOVIN	ENSBTAG00000002719	origin recognition complex subunit 1 [Source:RefSeq peptide;Acc:NP_001014918]	100	100	100	100	100	97.5	NaN	100
Chr3:95369201-95369300	3	95369201	95369300	ENSBTAG00000045435	ENSBTAG00000045435	No description	100	100	100	NaN	NaN	96.6667	100	100
Chr3:95591101-95591200	3	95591101	95591200	TTC39A	ENSBTAG00000002451	No description	100	100	100	NaN	75	100	100	100
Chr3:95591301-95591400	3	95591301	95591400	TTC39A	ENSBTAG00000002451	No description	100	100	100	NaN	100	100	100	100
Chr3:95591401-95591500	3	95591401	95591500	TTC39A	ENSBTAG00000002451	No description	100	100	100	NaN	88.5913	100	92.6471	100
Chr3:96658401-96658500	3	96658401	96658500	A2VDK5_BOVIN	ENSBTAG00000021046	ELAV-like protein 4 [Source:RefSeq peptide;Acc:NP_001075075]	100	100	79.697	100	100	65	90.5594	93.0556
Chr3:96658501-96658600	3	96658501	96658600	A2VDK5_BOVIN	ENSBTAG00000021046	ELAV-like protein 4 [Source:RefSeq peptide;Acc:NP_001075075]	100	100	100	100	96.875	100	99.2064	96.875
Chr3:98858001-98858100	3	98858001	98858100	ENSBTAG00000043428	ENSBTAG00000043428	No description	92.2619	85.7143	100	100	100	NaN	87.963	100
Chr3:98858101-98858200	3	98858101	98858200	ENSBTAG00000043428	ENSBTAG00000043428	No description	100	93.75	100	100	82.1053	NaN	98.9583	100
Chr3:99385601-99385700	3	99385601	99385700	ENSBTAG00000028255	ENSBTAG00000028255	No description	100	75	100	NaN	100	92.5926	100	100
Chr3:99385701-99385800	3	99385701	99385800	ENSBTAG00000028255	ENSBTAG00000028255	No description	50	100	100	NaN	100	100	78.3333	100
Chr3:99385801-99385900	3	99385801	99385900	ENSBTAG00000028255	ENSBTAG00000028255	No description	100	100	100	NaN	90.625	100	75	100
Chr3:99618901-99619000	3	99618901	99619000	E1BAU0_BOVIN	ENSBTAG00000005029	Uncharacterized protein [Source:UniProtKB/TrEMBL;Acc:E1BAU0]	49.0741	NaN	75	100	96.7857	100	98.7013	100
Chr3:99619001-99619100	3	99619001	99619100	E1BAU0_BOVIN	ENSBTAG00000005029	Uncharacterized protein [Source:UniProtKB/TrEMBL;Acc:E1BAU0]	100	NaN	100	100	87.5	NaN	100	100
Chr3:99620001-99620100	3	99620001	99620100	E1BAU0_BOVIN	ENSBTAG00000005029	Uncharacterized protein [Source:UniProtKB/TrEMBL;Acc:E1BAU0]	100	100	100	100	100	100	100	100
Chr3:99620101-99620200	3	99620101	99620200	E1BAU0_BOVIN	ENSBTAG00000005029	Uncharacterized protein [Source:UniProtKB/TrEMBL;Acc:E1BAU0]	100	100	100	100	87.5	100	96.4286	100
Chr3:99620201-99620300	3	99620201	99620300	E1BAU0_BOVIN	ENSBTAG00000005029	Uncharacterized protein [Source:UniProtKB/TrEMBL;Acc:E1BAU0]	95.5556	100	97.2222	100	100	88.8889	96.337	96.9907
Chr3:99620301-99620400	3	99620301	99620400	E1BAU0_BOVIN	ENSBTAG00000005029	Uncharacterized protein [Source:UniProtKB/TrEMBL;Acc:E1BAU0]	100	100	100	100	NaN	100	100	100
Chr3:99850301-99850400	3	99850301	99850400	LOC784417	ENSBTAG00000000229	PREDICTED: Bos taurus cytochrome P450, family 4, subfamily A, polypeptide 11-like (LOC784417), miscRNA, [Source:RefSeq DNA;Acc:XR_083645]	80	NaN	100	100	96.1905	100	100	100
Chr3:99850401-99850500	3	99850401	99850500	LOC784417	ENSBTAG00000000229	PREDICTED: Bos taurus cytochrome P450, family 4, subfamily A, polypeptide 11-like (LOC784417), miscRNA, [Source:RefSeq DNA;Acc:XR_083645]	100	100	NaN	60	100	97.0588	83.3333	99.0909
Chr3:99850501-99850600	3	99850501	99850600	LOC784417	ENSBTAG00000000229	PREDICTED: Bos taurus cytochrome P450, family 4, subfamily A, polypeptide 11-like (LOC784417), miscRNA, [Source:RefSeq DNA;Acc:XR_083645]	100	100	50	100	82.5397	100	100	86.5385
Chr3:99850601-99850700	3	99850601	99850700	LOC784417	ENSBTAG00000000229	PREDICTED: Bos taurus cytochrome P450, family 4, subfamily A, polypeptide 11-like (LOC784417), miscRNA, [Source:RefSeq DNA;Acc:XR_083645]	100	NaN	100	89.2857	100	100	100	90.7143
Chr3:100183901-100184000	3	100183901	100184000	E1B8C3_BOVIN	ENSBTAG00000030532	Uncharacterized protein [Source:UniProtKB/TrEMBL;Acc:E1B8C3]	100	100	100	76.9231	95.8333	100	93.3333	86.6667
Chr3:100184101-100184200	3	100184101	100184200	E1B8C3_BOVIN	ENSBTAG00000030532	Uncharacterized protein [Source:UniProtKB/TrEMBL;Acc:E1B8C3]	99.375	NaN	100	100	100	82.2222	96	99.5556
Chr3:100216901-100217000	3	100216901	100217000	DMBX1	ENSBTAG00000009625	No description	100	100	100	NaN	100	100	93.75	NaN
Chr3:100419301-100419400	3	100419301	100419400	ENSBTAG00000045664	ENSBTAG00000045664	No description	100	94.1176	100	NaN	86.8421	100	100	NaN
Chr3:100527801-100527900	3	100527801	100527900	ENSBTAG00000042857	ENSBTAG00000042857	No description	0	100	47.6191	0	37.5	84.6154	NaN	0
Chr3:100527901-100528000	3	100527901	100528000	ENSBTAG00000042857	ENSBTAG00000042857	No description	69.3548	100	50	NaN	69.697	100	81.579	50
Chr3:100528001-100528100	3	100528001	100528100	ENSBTAG00000042857	ENSBTAG00000042857	No description	83.3333	100	92.029	66.6667	91.9753	100	87.7614	83.4491
Chr3:100528101-100528200	3	100528101	100528200	ENSBTAG00000042857	ENSBTAG00000042857	No description	100	100	100	98.2456	100	100	100	87.1795
Chr3:100528601-100528700	3	100528601	100528700	ENSBTAG00000042857	ENSBTAG00000042857	No description	100	NaN	100	100	100	NaN	100	100
Chr3:100528701-100528800	3	100528701	100528800	ENSBTAG00000042857	ENSBTAG00000042857	No description	100	100	NaN	100	100	100	NaN	14.2857
Chr3:100974501-100974600	3	100974501	100974600	IPP	ENSBTAG00000016377	No description	100	100	NaN	100	100	100	100	100
Chr3:100974701-100974800	3	100974701	100974800	IPP	ENSBTAG00000016377	No description	100	100	100	100	100	100	100	100
Chr3:101105701-101105800	3	101105701	101105800	AK1A1_BOVIN	ENSBTAG00000000497	Alcohol dehydrogenase [NADP+] [Source:UniProtKB/Swiss-Prot;Acc:Q3ZCJ2]	100	100	NaN	100	93.5185	95.4416	92.9825	93.4001
Chr3:101168401-101168500	3	101168401	101168500	MMAC_BOVIN	ENSBTAG00000017027	Methylmalonic aciduria and homocystinuria type C protein homolog [Source:UniProtKB/Swiss-Prot;Acc:Q5E9C8]	100	NaN	100	100	100	NaN	90	100
Chr3:101319201-101319300	3	101319201	101319300	TESK2	ENSBTAG00000011244	No description	100	84.0909	100	80	84	NaN	98.3333	100
Chr3:101321501-101321600	3	101321501	101321600	TOE1_BOVIN	ENSBTAG00000011243	Target of EGR1 protein 1 [Source:UniProtKB/Swiss-Prot;Acc:Q17QN2]	100	100	100	100	100	NaN	100	85.3407
Chr3:101321601-101321700	3	101321601	101321700	TOE1_BOVIN	ENSBTAG00000011243	Target of EGR1 protein 1 [Source:UniProtKB/Swiss-Prot;Acc:Q17QN2]	100	NaN	50	100	100	NaN	100	100
Chr3:101321701-101321800	3	101321701	101321800	TOE1_BOVIN	ENSBTAG00000011243	Target of EGR1 protein 1 [Source:UniProtKB/Swiss-Prot;Acc:Q17QN2]	100	100	100	NaN	100	100	100	100
Chr3:101331701-101331800	3	101331701	101331800	MUTYH	ENSBTAG00000011242	No description	100	83.3333	100	NaN	100	NaN	100	100
Chr3:101349101-101349200	3	101349101	101349200	RS27L_BOVIN	ENSBTAG00000040435	40S ribosomal protein S27-like [Source:UniProtKB/Swiss-Prot;Acc:Q3T0B7]	87.5	100	100	100	93.75	100	98.5294	80
Chr3:101349301-101349400	3	101349301	101349400	RS27L_BOVIN	ENSBTAG00000040435	40S ribosomal protein S27-like [Source:UniProtKB/Swiss-Prot;Acc:Q3T0B7]	100	NaN	100	100	100	100	100	NaN
Chr3:101349901-101350000	3	101349901	101350000	RS27L_BOVIN	ENSBTAG00000040435	40S ribosomal protein S27-like [Source:UniProtKB/Swiss-Prot;Acc:Q3T0B7]	100	0	88.4615	100	100	100	95.8333	64.7727
Chr3:101350001-101350100	3	101350001	101350100	RS27L_BOVIN	ENSBTAG00000040435	40S ribosomal protein S27-like [Source:UniProtKB/Swiss-Prot;Acc:Q3T0B7]	100	95.4545	100	100	100	66.6667	95.071	98.2678
Chr3:101350101-101350200	3	101350101	101350200	RS27L_BOVIN	ENSBTAG00000040435	40S ribosomal protein S27-like [Source:UniProtKB/Swiss-Prot;Acc:Q3T0B7]	100	100	100	100	100	100	100	95.1299
Chr3:101350201-101350300	3	101350201	101350300	RS27L_BOVIN	ENSBTAG00000040435	40S ribosomal protein S27-like [Source:UniProtKB/Swiss-Prot;Acc:Q3T0B7]	100	100	NaN	100	100	NaN	100	100
Chr3:101350301-101350400	3	101350301	101350400	RS27L_BOVIN	ENSBTAG00000040435	40S ribosomal protein S27-like [Source:UniProtKB/Swiss-Prot;Acc:Q3T0B7]	100	100	100	100	66.6667	100	NaN	100
Chr3:101614901-101615000	3	101614901	101615000	ZSWIM5	ENSBTAG00000012648	No description	100	100	100	NaN	NaN	100	100	100
Chr3:101631201-101631300	3	101631201	101631300	F1MJS5_BOVIN	ENSBTAG00000019013	probable E3 ubiquitin-protein ligase HECTD3 [Source:RefSeq peptide;Acc:NP_001092431]	83.3333	100	83.3333	100	100	NaN	100	83.3333
Chr3:101631301-101631400	3	101631301	101631400	F1MJS5_BOVIN	ENSBTAG00000019013	probable E3 ubiquitin-protein ligase HECTD3 [Source:RefSeq peptide;Acc:NP_001092431]	100	NaN	96.6667	100	100	100	100	100
Chr3:101832001-101832100	3	101832001	101832100	A6QPE8_BOVIN	ENSBTAG00000015280	kinesin-like protein KIF2C [Source:RefSeq peptide;Acc:NP_001094617]	100	100	100	NaN	100	50	NaN	100
Chr3:101832101-101832200	3	101832101	101832200	A6QPE8_BOVIN	ENSBTAG00000015280	kinesin-like protein KIF2C [Source:RefSeq peptide;Acc:NP_001094617]	100	100	100	NaN	100	100	NaN	100
Chr3:101956801-101956900	3	101956801	101956900	A6QP97_BOVIN	ENSBTAG00000012355	E3 ubiquitin-protein ligase RNF220 [Source:RefSeq peptide;Acc:NP_001070409]	NaN	100	100	66.6667	100	NaN	100	100
Chr3:102310701-102310800	3	102310701	102310800	ERI3_BOVIN	ENSBTAG00000015559	ERI1 exoribonuclease 3 [Source:UniProtKB/Swiss-Prot;Acc:A6QLH5]	100	NaN	100	100	100	100	NaN	100
Chr3:102310801-102310900	3	102310801	102310900	ERI3_BOVIN	ENSBTAG00000015559	ERI1 exoribonuclease 3 [Source:UniProtKB/Swiss-Prot;Acc:A6QLH5]	100	NaN	100	93.0556	100	100	100	100
Chr3:102310901-102311000	3	102310901	102311000	ERI3_BOVIN	ENSBTAG00000015559	ERI1 exoribonuclease 3 [Source:UniProtKB/Swiss-Prot;Acc:A6QLH5]	91.25	100	100	100	100	NaN	85.7143	92.1875
Chr3:102311001-102311100	3	102311001	102311100	ERI3_BOVIN	ENSBTAG00000015559	ERI1 exoribonuclease 3 [Source:UniProtKB/Swiss-Prot;Acc:A6QLH5]	100	NaN	100	100	100	100	NaN	100
Chr3:102526501-102526600	3	102526501	102526600	KLF17	ENSBTAG00000047871	No description	100	100	NaN	100	100	97.6191	100	NaN
Chr3:102997001-102997100	3	102997001	102997100	PTPRF_BOVIN	ENSBTAG00000000253	Receptor-type tyrosine-protein phosphatase F [Source:UniProtKB/Swiss-Prot;Acc:A7MBJ4]	100	100	NaN	100	100	100	100	100
Chr3:102997201-102997300	3	102997201	102997300	PTPRF_BOVIN	ENSBTAG00000000253	Receptor-type tyrosine-protein phosphatase F [Source:UniProtKB/Swiss-Prot;Acc:A7MBJ4]	100	66.6667	100	NaN	100	100	100	69.2308
Chr3:102997801-102997900	3	102997801	102997900	PTPRF_BOVIN	ENSBTAG00000000253	Receptor-type tyrosine-protein phosphatase F [Source:UniProtKB/Swiss-Prot;Acc:A7MBJ4]	100	100	100	100	77	100	100	100
Chr3:102997901-102998000	3	102997901	102998000	PTPRF_BOVIN	ENSBTAG00000000253	Receptor-type tyrosine-protein phosphatase F [Source:UniProtKB/Swiss-Prot;Acc:A7MBJ4]	100	78.5714	100	50	100	100	100	100
Chr3:102998001-102998100	3	102998001	102998100	PTPRF_BOVIN	ENSBTAG00000000253	Receptor-type tyrosine-protein phosphatase F [Source:UniProtKB/Swiss-Prot;Acc:A7MBJ4]	100	100	100	100	100	57.6923	100	100
Chr3:102998201-102998300	3	102998201	102998300	PTPRF_BOVIN	ENSBTAG00000000253	Receptor-type tyrosine-protein phosphatase F [Source:UniProtKB/Swiss-Prot;Acc:A7MBJ4]	50	100	100	100	75	94.8837	100	99.7561
Chr3:103161501-103161600	3	103161501	103161600	SZT2	ENSBTAG00000005580	seizure threshold 2 homolog (mouse) [Source:HGNC Symbol;Acc:29040]	66.6667	100	100	NaN	100	0	NaN	50
Chr3:103238501-103238600	3	103238501	103238600	F1MRW5_BOVIN	ENSBTAG00000009819	cell division cycle protein 20 homolog [Source:RefSeq peptide;Acc:NP_001075905]	100	100	83.3333	NaN	100	100	100	100
Chr3:103238601-103238700	3	103238601	103238700	F1MRW5_BOVIN	ENSBTAG00000009819	cell division cycle protein 20 homolog [Source:RefSeq peptide;Acc:NP_001075905]	100	77.7778	100	100	96.2963	NaN	74.4048	100
Chr3:103335801-103335900	3	103335801	103335900	TM125_BOVIN	ENSBTAG00000021082	Transmembrane protein 125 [Source:UniProtKB/Swiss-Prot;Acc:Q2HJ59]	NaN	75.5556	33.3333	100	100	74.0741	72.9167	83.7879
Chr3:103335901-103336000	3	103335901	103336000	TM125_BOVIN	ENSBTAG00000021082	Transmembrane protein 125 [Source:UniProtKB/Swiss-Prot;Acc:Q2HJ59]	100	100	66.6667	NaN	100	100	100	100
[truncated: 17,476 more rows]
