# Supplementary material for: Epigenetic analysis of high and low motile sperm populations reveals methylation variation in satellite regions within the pericentromeric position and in genes functionally related to sperm DNA organization and maintenance in Bos taurus
Source: BMC Genomics. 2019 Dec 6;20:940. doi: 10.1186/s12864-019-6317-6 (PMC6898967; doi:10.1186/s12864-019-6317-6)
Supplement: Supplementary file 7 — Additional file 7. Methylated Regions (MRs) found at least in three samples in both high motile (HM) and low motile (LM) sperm populations overlapping CpG islands (CGIs). In each column are reported: Probe name, position (Chromosome, Start, End), Feature, protein ID, Description, MRs percentage for each sample (1HM, 2HM, 3HM, 4HM, 1LM, 2LM, 3LM, 4LM). [file 12864_2019_6317_MOESM7_ESM.xlsx]

## Sheet: Foglio1
Probe	Chromosome	Start	End	Feature	ID	Description	1HM	2HM	3HM	4HM	1LM	2LM	3LM	4LM
Chr1:2421401-2421500	1	2421401	2421500	URB1	ENSBTAG00000012412	No description	100	NaN	100	0	100	100	100	100
Chr1:2421601-2421700	1	2421601	2421700	URB1	ENSBTAG00000012412	No description	100	NaN	100	100	70.8791	66.6667	100	100
Chr1:2454001-2454100	1	2454001	2454100	URB1	ENSBTAG00000012412	No description	100	NaN	100	25	100	100	NaN	100
Chr1:5233601-5233700	1	5233601	5233700	null			NaN	30.8929	2.85714	40.0641	NaN	51.6667	50	67.2619
Chr1:5233701-5233800	1	5233701	5233800	null			NaN	60	0	32.0707	NaN	0	61.1111	26.5175
Chr1:5233801-5233900	1	5233801	5233900	null			NaN	18.75	25	62.7778	NaN	50	25	52.0588
Chr1:5233901-5234000	1	5233901	5234000	null			NaN	41.2037	43.3036	33.75	NaN	25.7143	8.33333	29.324
Chr1:5246301-5246400	1	5246301	5246400	null			17.8372	41.0256	0	50.9197	58.3333	NaN	22.9365	37.3532
Chr1:5246401-5246500	1	5246401	5246500	null			50	26.7806	0	57.1429	57.56	NaN	0	38.2007
Chr1:5246501-5246600	1	5246501	5246600	null			39.1777	53.3937	58.3333	51.8207	60	NaN	63.6016	52.3679
Chr1:5246601-5246700	1	5246601	5246700	null			92	31.1228	25	45.0649	50	NaN	53.8988	50.3641
Chr1:5254201-5254300	1	5254201	5254300	null			NaN	6.66667	0	55.2083	37.5	72.2222	0	48.4896
Chr1:5254501-5254600	1	5254501	5254600	null			NaN	50	49.0476	100	50	NaN	60	33.3333
Chr1:5262401-5262500	1	5262401	5262500	null			24.263	41.4286	0	35	46.1111	47.8912	20	36.3577
Chr1:5262601-5262700	1	5262601	5262700	null			18.5185	17.2727	NaN	59.0476	27.5573	35.2679	45	50.5099
Chr1:5264201-5264300	1	5264201	5264300	null			2.5641	60	11.1111	NaN	NaN	26.3158	62.5	34.8733
Chr1:5266901-5267000	1	5266901	5267000	null			11.2637	24.9729	NaN	36.3513	29.5238	12.7552	10.4167	39.224
Chr1:5267001-5267100	1	5267001	5267100	null			36.73	49.0714	28.3069	59.9838	37.0024	45.2028	43.6062	55.4378
Chr1:5267101-5267200	1	5267101	5267200	null			46.6667	61.5642	40	42.7976	NaN	55.7509	38.8636	54.3697
Chr1:5267201-5267300	1	5267201	5267300	null			56.2	34.2587	40	39.9913	50.5952	41.6844	30.1111	58.5306
Chr1:5267301-5267400	1	5267301	5267400	null			88.8889	16.6667	0	7.69231	20	36.3636	77.2727	25.3655
Chr1:5277801-5277900	1	5277801	5277900	null			42.8571	61.1111	0	49.8932	26.3889	0	NaN	51.1172
Chr1:5277901-5278000	1	5277901	5278000	null			0	15.8548	66.6667	0	50.8056	0	NaN	60.7826
Chr1:5278001-5278100	1	5278001	5278100	null			60	21.0345	21.2121	36.8753	34.2105	44.2308	NaN	40.0169
Chr1:5289701-5289800	1	5289701	5289800	null			NaN	0	32	41.6667	48	1.96078	28.5714	48.8053
Chr1:22552001-22552100	1	22552001	22552100	null			85.9914	61.1626	74.3429	NaN	97.7273	NaN	79.2395	60
Chr1:29318601-29318700	1	29318601	29318700	null			29.881	NaN	18.8889	20	27.5	36.6997	31.7999	18.7543
Chr1:44773901-44774000	1	44773901	44774000	null			100	NaN	100	100	100	100	100	NaN
Chr1:44774001-44774100	1	44774001	44774100	null			50	100	100	100	100	100	100	93.75
Chr1:44774101-44774200	1	44774101	44774200	null			100	87.5	100	100	100	100	100	100
Chr1:45726601-45726700	1	45726601	45726700	A1L573_BOVIN	ENSBTAG00000026836	target of Nesh-SH3 [Source:RefSeq peptide;Acc:NP_001073776]	NaN	25	34.6805	15.7895	50	NaN	25	49.1379
Chr1:45726801-45726900	1	45726801	45726900	A1L573_BOVIN	ENSBTAG00000026836	target of Nesh-SH3 [Source:RefSeq peptide;Acc:NP_001073776]	NaN	50	39.3333	50	0	NaN	39.5833	55.9926
Chr1:45731201-45731300	1	45731201	45731300	A1L573_BOVIN	ENSBTAG00000026836	target of Nesh-SH3 [Source:RefSeq peptide;Acc:NP_001073776]	0	75	0	100	NaN	0	0	5.96708
Chr1:45731401-45731500	1	45731401	45731500	A1L573_BOVIN	ENSBTAG00000026836	target of Nesh-SH3 [Source:RefSeq peptide;Acc:NP_001073776]	16.6667	55.0875	28.8889	66.6667	28.0303	5.48319	42.1402	61.2726
Chr1:45731501-45731600	1	45731501	45731600	A1L573_BOVIN	ENSBTAG00000026836	target of Nesh-SH3 [Source:RefSeq peptide;Acc:NP_001073776]	0	41.1561	5.55556	0	0	6.09524	35.9375	25.7819
Chr1:57468101-57468200	1	57468101	57468200	SLC9A10	ENSBTAG00000019332	No description	72.5	100	0	0	33.3333	59.4427	NaN	0
Chr1:57468401-57468500	1	57468401	57468500	SLC9A10	ENSBTAG00000019332	No description	NaN	85.7143	50	54.458	21.6667	41.1765	NaN	68.5336
Chr1:57474401-57474500	1	57474401	57474500	SLC9A10	ENSBTAG00000019332	No description	10	57.1429	50	NaN	70.8333	NaN	60	34.2832
Chr1:57474801-57474900	1	57474801	57474900	SLC9A10	ENSBTAG00000019332	No description	0	50	28.7912	33.3182	32.4955	10	NaN	40.8477
Chr1:57477501-57477600	1	57477501	57477600	SLC9A10	ENSBTAG00000019332	No description	25	0	50	NaN	60	0	NaN	49.3809
Chr1:57477601-57477700	1	57477601	57477700	SLC9A10	ENSBTAG00000019332	No description	0	0	0	3.84615	12.987	0	NaN	50
Chr1:57477801-57477900	1	57477801	57477900	SLC9A10	ENSBTAG00000019332	No description	25	56.25	66.6667	60	100	39.2857	NaN	42.233
Chr1:57482001-57482100	1	57482001	57482100	SLC9A10	ENSBTAG00000019332	No description	10.5263	26.9231	NaN	15.6154	23.913	66.6667	52.7778	50
Chr1:57482101-57482200	1	57482101	57482200	SLC9A10	ENSBTAG00000019332	No description	22.2222	42.025	NaN	43.6207	30.0685	47.7523	30.6194	43.2698
Chr1:57482301-57482400	1	57482301	57482400	SLC9A10	ENSBTAG00000019332	No description	50	50.1363	NaN	44.3956	0	16.3636	43.9643	40
Chr1:57482401-57482500	1	57482401	57482500	SLC9A10	ENSBTAG00000019332	No description	17.1429	35	NaN	61.4286	0	62	25.3131	47.3056
Chr1:57553201-57553300	1	57553201	57553300	null			19.1377	13.9036	45.625	47.4042	0	17.7041	12.8105	37.8162
Chr1:57553301-57553400	1	57553301	57553400	null			33.8235	55.0423	16.6667	54.2901	66.6864	48.7698	46.5152	55.6773
Chr1:57553401-57553500	1	57553401	57553500	null			33.6945	46.0196	12.4579	49.745	35.0084	39.4167	40.971	43.9004
Chr1:57553501-57553600	1	57553501	57553600	null			37.9971	36.0868	40.0098	60.0364	50.6051	45.2268	32.137	43.4872
Chr1:57553601-57553700	1	57553601	57553700	null			50.0874	49.7066	24.1667	56.3034	61.1575	36.0633	37.7143	43.9575
Chr1:57553701-57553800	1	57553701	57553800	null			29.3152	29.2157	13.8095	15.1042	34.8958	44.477	8	22.8097
Chr1:71210801-71210900	1	71210801	71210900	F1MSL0_BOVIN	ENSBTAG00000021364	activated CDC42 kinase 1 [Source:RefSeq peptide;Acc:NP_776310]	100	NaN	100	90	100	NaN	100	100
Chr1:111644901-111645000	1	111644901	111645000	null			100	33.3333	100	100	100	92.8571	85.6061	100
Chr1:114954501-114954600	1	114954501	114954600	null			NaN	100	66.6667	100	100	71.4286	64.8809	88.8889
Chr1:114954601-114954700	1	114954601	114954700	null			92.8571	100	83.8294	98.1482	71.4286	92.2078	49.469	41.3333
Chr1:114954701-114954800	1	114954701	114954800	null			96.9388	88.1868	NaN	60	91.1045	85.7143	65.3164	46.3736
Chr1:114954801-114954900	1	114954801	114954900	null			84.3702	98.4848	58.2353	NaN	85.8005	91.3263	64.8485	35.1788
Chr1:114954901-114955000	1	114954901	114955000	null			83.5408	100	76.0552	0	91.4438	91.0714	66.5712	55.8897
Chr1:114955001-114955100	1	114955001	114955100	null			80.3922	100	74.0741	66.6667	100	100	100	NaN
Chr1:116106701-116106800	1	116106701	116106800	null			55.8199	32.9737	0	49.5748	43.0952	40.941	11.3095	26.2168
Chr1:116106801-116106900	1	116106801	116106900	null			63.2143	57.5997	36.1111	58.1663	NaN	44.9534	46.6667	51.5344
Chr1:116106901-116107000	1	116106901	116107000	null			19.4118	46.2139	NaN	20	NaN	36.0773	20.8333	37.1864
Chr1:124954001-124954100	1	124954001	124954100	null			17.8968	26.0869	NaN	43.3333	NaN	46.4689	27.3571	23.6886
Chr1:124954201-124954300	1	124954201	124954300	null			21.6667	34.7954	21.875	16.6667	35.7561	62.5794	26.5152	37.3163
Chr1:124954301-124954400	1	124954301	124954400	null			0	49.8913	36.6071	43.3333	23.6842	32.9545	28.5714	56.2874
Chr1:135848601-135848700	1	135848601	135848700	null			100	100	100	100	100	NaN	100	100
Chr1:139206101-139206200	1	139206101	139206200	null			55	33.565	NaN	25.5556	53.9286	5	38.8889	36.4488
Chr1:139206901-139207000	1	139206901	139207000	null			60	NaN	0	58.3333	57.1429	NaN	100	42.3569
Chr1:143569301-143569400	1	143569301	143569400	PRDM15	ENSBTAG00000021253	No description	100	100	100	NaN	100	100	100	100
Chr1:143569401-143569500	1	143569401	143569500	PRDM15	ENSBTAG00000021253	No description	100	NaN	100	100	100	100	100	100
Chr1:143569501-143569600	1	143569501	143569600	PRDM15	ENSBTAG00000021253	No description	87.5	100	100	94.3548	100	100	100	100
Chr1:144077401-144077500	1	144077401	144077500	null			0	37.7885	NaN	49.3507	33.3333	42.8571	33.3333	46.8294
Chr1:144077701-144077800	1	144077701	144077800	null			100	31.7011	NaN	66.6667	66.6667	0	NaN	27.6995
Chr1:144078901-144079000	1	144078901	144079000	null			NaN	20	66.6667	64.3973	20	64.1126	NaN	33.1225
Chr1:144079001-144079100	1	144079001	144079100	null			NaN	50	60	69.3852	100	31.3834	NaN	24.1944
Chr1:144082001-144082100	1	144082001	144082100	null			0	65.9722	0	NaN	52.5641	65.625	66.6667	72.0081
Chr1:144082101-144082200	1	144082101	144082200	null			100	35.2941	0	0	48.2143	25.3061	33.3333	54.7139
Chr1:144082201-144082300	1	144082201	144082300	null			0	22.3856	35	34.7222	14.0764	37.3243	56.25	36.3344
Chr1:144085901-144086000	1	144085901	144086000	null			37.5	29.6154	13.3333	34.0533	28.5714	29.905	34.1667	40.1401
Chr1:144086001-144086100	1	144086001	144086100	null			33.3333	39.2857	45.0649	66.6667	NaN	23.5136	29.572	31.0195
Chr1:144086101-144086200	1	144086101	144086200	null			0	33.4539	23.4007	42.7083	0	33.9322	24.6053	40.7309
Chr1:144086201-144086300	1	144086201	144086300	null			NaN	78.6667	25	45.2381	69.697	23.3333	50	71.6667
Chr1:144090001-144090100	1	144090001	144090100	null			3.33333	55.3794	34.8148	50.7952	NaN	0	14.5833	40.0535
Chr1:144090101-144090200	1	144090101	144090200	null			4	43.4048	0	71.4286	NaN	57.1429	91.4773	39.8852
Chr1:144090301-144090400	1	144090301	144090400	null			0	38.254	NaN	29.5455	NaN	30.3571	19.0909	28.2051
Chr1:144093501-144093600	1	144093501	144093600	null			50	43.75	NaN	62.5	NaN	42.8571	100	59.2593
Chr1:144097301-144097400	1	144097301	144097400	null			NaN	20	66.6667	0	42.5	0	NaN	3.0303
Chr1:144113601-144113700	1	144113601	144113700	null			25.7682	26.3333	NaN	62.6351	42.9271	94.6428	33.3333	39.3904
Chr1:144113701-144113800	1	144113701	144113800	null			2.5	72.7634	NaN	85.1351	83.3333	40.2381	77.7778	38.9248
Chr1:145784701-145784800	1	145784701	145784800	K6PL_BOVIN	ENSBTAG00000010658	6-phosphofructokinase, liver type [Source:UniProtKB/Swiss-Prot;Acc:A1A4J1]	100	NaN	100	100	100	100	100	100
Chr1:145784801-145784900	1	145784801	145784900	K6PL_BOVIN	ENSBTAG00000010658	6-phosphofructokinase, liver type [Source:UniProtKB/Swiss-Prot;Acc:A1A4J1]	100	NaN	100	100	100	100	100	100
Chr1:145785001-145785100	1	145785001	145785100	K6PL_BOVIN	ENSBTAG00000010658	6-phosphofructokinase, liver type [Source:UniProtKB/Swiss-Prot;Acc:A1A4J1]	90	NaN	98.2143	60	87.5	100	100	80
Chr1:145785101-145785200	1	145785101	145785200	K6PL_BOVIN	ENSBTAG00000010658	6-phosphofructokinase, liver type [Source:UniProtKB/Swiss-Prot;Acc:A1A4J1]	100	NaN	50	83.3333	100	83.3333	25	NaN
Chr1:145785401-145785500	1	145785401	145785500	K6PL_BOVIN	ENSBTAG00000010658	6-phosphofructokinase, liver type [Source:UniProtKB/Swiss-Prot;Acc:A1A4J1]	100	NaN	92.4242	50	100	100	100	NaN
Chr1:145785501-145785600	1	145785501	145785600	K6PL_BOVIN	ENSBTAG00000010658	6-phosphofructokinase, liver type [Source:UniProtKB/Swiss-Prot;Acc:A1A4J1]	100	50	100	100	100	100	74.359	86.1539
Chr1:145785601-145785700	1	145785601	145785700	K6PL_BOVIN	ENSBTAG00000010658	6-phosphofructokinase, liver type [Source:UniProtKB/Swiss-Prot;Acc:A1A4J1]	100	100	100	100	100	80	NaN	91.6667
Chr1:145785701-145785800	1	145785701	145785800	K6PL_BOVIN	ENSBTAG00000010658	6-phosphofructokinase, liver type [Source:UniProtKB/Swiss-Prot;Acc:A1A4J1]	NaN	98.3333	100	93.75	100	100	NaN	100
Chr1:146036501-146036600	1	146036501	146036600	null			100	100	NaN	100	100	100	20	NaN
Chr1:146205801-146205900	1	146205801	146205900	SIK1	ENSBTAG00000011437	No description	100	100	NaN	100	100	81.1594	100	100
Chr1:146205901-146206000	1	146205901	146206000	SIK1	ENSBTAG00000011437	No description	100	100	NaN	100	100	100	100	100
Chr1:146206001-146206100	1	146206001	146206100	SIK1	ENSBTAG00000011437	No description	100	100	100	83.3333	100	NaN	100	100
Chr1:146578101-146578200	1	146578101	146578200	Q148H9_BOVIN	ENSBTAG00000003981	ribosomal RNA processing protein 1 homolog A [Source:RefSeq peptide;Acc:NP_001069057]	85.9649	100	66.6667	50	100	NaN	90.4762	39.4309
Chr1:146578201-146578300	1	146578201	146578300	Q148H9_BOVIN	ENSBTAG00000003981	ribosomal RNA processing protein 1 homolog A [Source:RefSeq peptide;Acc:NP_001069057]	95.4167	100	100	100	100	98.9621	100	58.1937
Chr1:146578301-146578400	1	146578301	146578400	Q148H9_BOVIN	ENSBTAG00000003981	ribosomal RNA processing protein 1 homolog A [Source:RefSeq peptide;Acc:NP_001069057]	99.0741	100	NaN	87.5	66.6667	55.5556	64.1026	72.1012
Chr1:146862601-146862700	1	146862601	146862700	Q3T0U3_BOVIN	ENSBTAG00000007106	ES1 protein homolog, mitochondrial [Source:RefSeq peptide;Acc:NP_001029635]	NaN	100	100	100	100	NaN	100	100
Chr1:146862901-146863000	1	146862901	146863000	Q3T0U3_BOVIN	ENSBTAG00000007106	ES1 protein homolog, mitochondrial [Source:RefSeq peptide;Acc:NP_001029635]	80.8333	100	100	NaN	NaN	100	100	100
Chr1:147821501-147821600	1	147821501	147821600	PCNT	ENSBTAG00000030670	pericentrin [Source:HGNC Symbol;Acc:16068]	90.9091	100	NaN	98.4375	100	NaN	100	83.3333
Chr1:147821601-147821700	1	147821601	147821700	PCNT	ENSBTAG00000030670	pericentrin [Source:HGNC Symbol;Acc:16068]	100	100	100	NaN	87.5	NaN	100	38
Chr1:147821901-147822000	1	147821901	147822000	PCNT	ENSBTAG00000030670	pericentrin [Source:HGNC Symbol;Acc:16068]	100	85.3846	100	NaN	100	100	96	100
Chr1:147822001-147822100	1	147822001	147822100	PCNT	ENSBTAG00000030670	pericentrin [Source:HGNC Symbol;Acc:16068]	97.479	17.9487	100	NaN	100	98.1818	97.9167	96.1539
Chr1:150188701-150188800	1	150188701	150188800	E1BAK4_BOVIN	ENSBTAG00000014306	Uncharacterized protein [Source:UniProtKB/TrEMBL;Acc:E1BAK4]	100	NaN	100	100	100	NaN	66.6667	100
Chr1:150188801-150188900	1	150188801	150188900	E1BAK4_BOVIN	ENSBTAG00000014306	Uncharacterized protein [Source:UniProtKB/TrEMBL;Acc:E1BAK4]	100	NaN	100	0	100	100	100	100
Chr1:151169201-151169300	1	151169201	151169300	Q58DN0_BOVIN	ENSBTAG00000004791	Down syndrome critical region protein 3 [Source:RefSeq peptide;Acc:NP_001035600]	100	100	100	NaN	80.1282	100	100	100
Chr1:153212401-153212500	1	153212401	153212500	null			50	25.5037	NaN	41.706	33.3333	51.9483	19.1667	56.7531
Chr1:153214101-153214200	1	153214101	153214200	null			NaN	54.8929	7.93651	83.3333	42.8571	33.3436	NaN	50.4412
Chr1:153214201-153214300	1	153214201	153214300	null			NaN	46.4052	7.40741	100	27.4561	16.0714	30	34.1138
Chr1:153216701-153216800	1	153216701	153216800	null			35.4037	0	NaN	0	NaN	51.282	57.1429	56.6667
Chr1:153216901-153217000	1	153216901	153217000	null			13.6646	60	NaN	40	NaN	11.1111	75	32.7303
Chr1:153217601-153217700	1	153217601	153217700	null			100	33.5302	100	26.4706	0	15.9048	42.2024	32.9104
Chr1:153217701-153217800	1	153217701	153217800	null			0	33.3333	62.5	50.6622	0	77.7778	42.4242	39.1077
Chr1:153217801-153217900	1	153217801	153217900	null			80.4348	56.5854	60.6061	40.6262	24.4792	48.3197	53.5417	43.0947
Chr1:153217901-153218000	1	153217901	153218000	null			0	40.7407	62.5	61.5878	31.3004	14.1229	35.5556	34.8327
Chr1:153218501-153218600	1	153218501	153218600	null			25.9259	36.2351	33.3333	42.4242	25	20.8033	10.3704	32.2115
Chr1:153218601-153218700	1	153218601	153218700	null			22.4643	47.0154	42.6888	49.5635	45.5556	33.9113	31.6938	53.1576
Chr1:153218701-153218800	1	153218701	153218800	null			10	40.6305	0	32	48.5884	38.227	35.5448	38.6097
Chr1:153228201-153228300	1	153228201	153228300	null			0	34.2903	31.25	NaN	0	0	0	0
Chr1:153228301-153228400	1	153228301	153228400	null			0.490196	23.1746	25	NaN	13.3333	33.3333	0	38.3333
Chr1:153228501-153228600	1	153228501	153228600	null			46.3452	37.0909	17.5	NaN	33.3333	37.5	22.9167	22.7778
Chr1:154138801-154138900	1	154138801	154138900	null			100	100	NaN	92.7273	89.8148	NaN	100	90.3846
Chr1:154139301-154139400	1	154139301	154139400	null			95.9811	100	76.6667	100	85.8696	100	93.3862	89.5477
Chr1:154139401-154139500	1	154139401	154139500	null			100	100	83.3333	100	100	97.6191	100	100
Chr1:154398601-154398700	1	154398601	154398700	F1MJM4_BOVIN	ENSBTAG00000019129	biotinidase precursor [Source:RefSeq peptide;Acc:NP_001095676]	100	78.5714	100	88.4444	86.6826	100	88.8889	100
Chr1:154398701-154398800	1	154398701	154398800	F1MJM4_BOVIN	ENSBTAG00000019129	biotinidase precursor [Source:RefSeq peptide;Acc:NP_001095676]	100	100	100	56.6667	75	100	100	100
Chr1:154398901-154399000	1	154398901	154399000	F1MJM4_BOVIN	ENSBTAG00000019129	biotinidase precursor [Source:RefSeq peptide;Acc:NP_001095676]	100	82.0312	93.75	83.3333	100	NaN	96.25	100
Chr1:154399001-154399100	1	154399001	154399100	F1MJM4_BOVIN	ENSBTAG00000019129	biotinidase precursor [Source:RefSeq peptide;Acc:NP_001095676]	100	100	100	100	100	NaN	97.1429	90
Chr1:154486101-154486200	1	154486101	154486200	E1BN43_BOVIN	ENSBTAG00000024815	Uncharacterized protein [Source:UniProtKB/TrEMBL;Acc:E1BN43]	100	93.75	NaN	100	94.4444	NaN	97.5	100
Chr1:154486201-154486300	1	154486201	154486300	E1BN43_BOVIN	ENSBTAG00000024815	Uncharacterized protein [Source:UniProtKB/TrEMBL;Acc:E1BN43]	84.375	100	NaN	66.6667	100	100	100	100
Chr1:155114501-155114600	1	155114501	155114600	OXND1_BOVIN	ENSBTAG00000004891	Oxidoreductase NAD-binding domain-containing protein 1 [Source:UniProtKB/Swiss-Prot;Acc:Q58DM7]	100	NaN	100	100	100	NaN	100	100
Chr1:155143701-155143800	1	155143701	155143800	OXND1_BOVIN	ENSBTAG00000004891	Oxidoreductase NAD-binding domain-containing protein 1 [Source:UniProtKB/Swiss-Prot;Acc:Q58DM7]	100	NaN	100	100	100	100	100	100
Chr1:155143901-155144000	1	155143901	155144000	OXND1_BOVIN	ENSBTAG00000004891	Oxidoreductase NAD-binding domain-containing protein 1 [Source:UniProtKB/Swiss-Prot;Acc:Q58DM7]	NaN	100	100	100	100	NaN	100	100
Chr1:155144001-155144100	1	155144001	155144100	OXND1_BOVIN	ENSBTAG00000004891	Oxidoreductase NAD-binding domain-containing protein 1 [Source:UniProtKB/Swiss-Prot;Acc:Q58DM7]	83.3333	100	100	100	74.5806	100	NaN	100
Chr1:155144101-155144200	1	155144101	155144200	OXND1_BOVIN	ENSBTAG00000004891	Oxidoreductase NAD-binding domain-containing protein 1 [Source:UniProtKB/Swiss-Prot;Acc:Q58DM7]	100	100	NaN	86.5385	100	NaN	100	85.3333
Chr1:155144201-155144300	1	155144201	155144300	OXND1_BOVIN	ENSBTAG00000004891	Oxidoreductase NAD-binding domain-containing protein 1 [Source:UniProtKB/Swiss-Prot;Acc:Q58DM7]	80	100	NaN	100	100	NaN	100	100
Chr1:155144501-155144600	1	155144501	155144600	OXND1_BOVIN	ENSBTAG00000004891	Oxidoreductase NAD-binding domain-containing protein 1 [Source:UniProtKB/Swiss-Prot;Acc:Q58DM7]	100	100	NaN	100	90.9091	NaN	100	100
Chr1:155176801-155176900	1	155176801	155176900	RFTN1	ENSBTAG00000030593	No description	35.2632	75	100	60	91	100	86.6309	75
Chr1:155176901-155177000	1	155176901	155177000	RFTN1	ENSBTAG00000030593	No description	NaN	87.5	99.4318	83.8542	86.6667	100	94.4444	92.3077
Chr1:155177001-155177100	1	155177001	155177100	RFTN1	ENSBTAG00000030593	No description	100	NaN	95.7895	100	100	NaN	100	94.4056
Chr1:155177101-155177200	1	155177101	155177200	RFTN1	ENSBTAG00000030593	No description	100	NaN	100	50	100	NaN	100	92.5
Chr1:155264501-155264600	1	155264501	155264600	null			100	100	71.875	NaN	91.2162	100	62.4178	100
Chr1:155264601-155264700	1	155264601	155264700	null			87.5	100	100	100	98.8095	100	100	100
Chr1:155264701-155264800	1	155264701	155264800	null			100	NaN	50	66.6667	100	100	100	100
Chr1:155641801-155641900	1	155641801	155641900	E1BH60_BOVIN	ENSBTAG00000009942	Uncharacterized protein [Source:UniProtKB/TrEMBL;Acc:E1BH60]	100	100	100	85.7143	100	100	NaN	93.5185
Chr1:155654901-155655000	1	155654901	155655000	E1BH60_BOVIN	ENSBTAG00000009942	Uncharacterized protein [Source:UniProtKB/TrEMBL;Acc:E1BH60]	66.6667	NaN	75	100	100	100	96.9841	95.7895
Chr1:155655101-155655200	1	155655101	155655200	E1BH60_BOVIN	ENSBTAG00000009942	Uncharacterized protein [Source:UniProtKB/TrEMBL;Acc:E1BH60]	NaN	75	100	100	95	38.7097	100	90.8333
Chr1:155655301-155655400	1	155655301	155655400	E1BH60_BOVIN	ENSBTAG00000009942	Uncharacterized protein [Source:UniProtKB/TrEMBL;Acc:E1BH60]	100	100	NaN	100	100	100	100	100
Chr1:155655401-155655500	1	155655401	155655500	E1BH60_BOVIN	ENSBTAG00000009942	Uncharacterized protein [Source:UniProtKB/TrEMBL;Acc:E1BH60]	75	NaN	83.3333	90.3846	100	66.6667	100	77.5926
Chr1:155701201-155701300	1	155701201	155701300	E1BH60_BOVIN	ENSBTAG00000009942	Uncharacterized protein [Source:UniProtKB/TrEMBL;Acc:E1BH60]	100	100	85	100	100	100	NaN	83.3333
Chr1:155702201-155702300	1	155702201	155702300	E1BH60_BOVIN	ENSBTAG00000009942	Uncharacterized protein [Source:UniProtKB/TrEMBL;Acc:E1BH60]	0	85.7143	NaN	81.4286	84.375	NaN	100	100
Chr1:155702301-155702400	1	155702301	155702400	E1BH60_BOVIN	ENSBTAG00000009942	Uncharacterized protein [Source:UniProtKB/TrEMBL;Acc:E1BH60]	53.3333	100	100	100	100	100	82.8571	100
Chr1:155741001-155741100	1	155741001	155741100	E1BH60_BOVIN	ENSBTAG00000009942	Uncharacterized protein [Source:UniProtKB/TrEMBL;Acc:E1BH60]	NaN	100	100	91.6667	100	93.5065	81.5278	91.3221
Chr1:155741101-155741200	1	155741101	155741200	E1BH60_BOVIN	ENSBTAG00000009942	Uncharacterized protein [Source:UniProtKB/TrEMBL;Acc:E1BH60]	NaN	100	95.3704	95.3333	100	100	94.4444	93.8458
Chr1:155741201-155741300	1	155741201	155741300	E1BH60_BOVIN	ENSBTAG00000009942	Uncharacterized protein [Source:UniProtKB/TrEMBL;Acc:E1BH60]	NaN	100	75	100	NaN	100	97.2222	71.5859
Chr1:155741301-155741400	1	155741301	155741400	E1BH60_BOVIN	ENSBTAG00000009942	Uncharacterized protein [Source:UniProtKB/TrEMBL;Acc:E1BH60]	95	85.7143	50	57.9861	NaN	80	92	67.0279
Chr1:155990801-155990900	1	155990801	155990900	Q148K2_BOVIN	ENSBTAG00000030581	TBC1 domain family, member 5 [Source:UniProtKB/TrEMBL;Acc:Q148K2]	75	NaN	66.9048	100	87.5	83.3333	81.1924	NaN
Chr1:155990901-155991000	1	155990901	155991000	Q148K2_BOVIN	ENSBTAG00000030581	TBC1 domain family, member 5 [Source:UniProtKB/TrEMBL;Acc:Q148K2]	71.4286	100	NaN	100	100	100	90	NaN
Chr2:25103201-25103300	2	25103201	25103300	METTL8	ENSBTAG00000016430	No description	41.2698	90.9091	100	NaN	100	50	NaN	100
Chr2:25103301-25103400	2	25103301	25103400	METTL8	ENSBTAG00000016430	No description	64.6055	96.1539	NaN	80	100	83.3333	NaN	77.9667
Chr2:25103401-25103500	2	25103401	25103500	METTL8	ENSBTAG00000016430	No description	100	100	73.3333	100	98.7654	100	100	85.3333
Chr2:25103501-25103600	2	25103501	25103600	METTL8	ENSBTAG00000016430	No description	90.1207	100	91.6667	51.4286	50	100	59.9748	65.3061
Chr2:25103601-25103700	2	25103601	25103700	METTL8	ENSBTAG00000016430	No description	93.5908	78.3911	55.3349	50.6944	8.33333	NaN	11.1111	62.814
Chr2:25103701-25103800	2	25103701	25103800	METTL8	ENSBTAG00000016430	No description	NaN	84	77.6191	55.5556	NaN	66.6667	95	92
Chr2:40776701-40776800	2	40776701	40776800	null			100	100	100	57.1429	100	100	100	95
Chr2:40776801-40776900	2	40776801	40776900	null			98.7395	NaN	78.586	81.4286	75.9081	100	94.5833	100
Chr2:40776901-40777000	2	40776901	40777000	null			96.0847	100	87.1795	100	98.0952	95.6522	100	100
Chr2:40777001-40777100	2	40777001	40777100	null			100	NaN	100	100	100	92.4242	100	100
Chr2:40777101-40777200	2	40777101	40777200	null			100	95.8333	89.7569	NaN	99.6212	100	84.3276	98.6413
Chr2:54121001-54121100	2	54121001	54121100	null			0	100	0	NaN	NaN	92.3077	63.2727	33.7121
Chr2:54121501-54121600	2	54121501	54121600	null			41.8677	NaN	64.898	34.5654	40.7287	33.3333	37.5	69.0566
Chr2:54121601-54121700	2	54121601	54121700	null			13.8462	0	43.75	38.1085	14.9451	45.2381	20.9397	37.102
Chr2:54121701-54121800	2	54121701	54121800	null			27.7778	45.4545	30.9802	44.6703	56.3275	NaN	21.6705	35.3083
Chr2:54121801-54121900	2	54121801	54121900	null			33.9962	52.3691	37.971	34.2139	28.1284	50	29.6177	33.5568
Chr2:54121901-54122000	2	54121901	54122000	null			24.5541	31.9264	17.6647	37.4482	31.6683	29.119	34.2418	33.6936
Chr2:54122001-54122100	2	54122001	54122100	null			44.718	51.8254	21.5944	54.9556	51.3802	43.0036	24.7488	53.9878
Chr2:54122101-54122200	2	54122101	54122200	null			0	37.931	NaN	0	0	0	0	18.9507
Chr2:54122201-54122300	2	54122201	54122300	null			27.381	50	0	64.8148	42.7211	40	0	82.2917
Chr2:54122301-54122400	2	54122301	54122400	null			29.1667	20	20	37.3219	18.2633	9.6	24.1071	47.9532
Chr2:70592901-70593000	2	70592901	70593000	null			1.66667	33.3333	30.2212	0	35.7918	11.2069	47.7381	27.4681
Chr2:70593001-70593100	2	70593001	70593100	null			60	46.5025	35.8586	0	44.8168	38.4816	41.9048	35.9483
Chr2:70593101-70593200	2	70593101	70593200	null			100	65.3394	51.4286	50	37.5	28.1706	44.0741	37.4669
Chr2:70593201-70593300	2	70593201	70593300	null			17.5	24.2025	27.8261	0	37.6772	47.6839	31.0104	33.1571
Chr2:70593301-70593400	2	70593301	70593400	null			42.486	25.8662	26.9241	39.4872	45.6638	42.6765	33.5009	40.9173
Chr2:70593401-70593500	2	70593401	70593500	null			19.0476	11.6379	4.44444	0.81596	13.9969	11.8645	22.5131	24.3373
Chr2:70593501-70593600	2	70593501	70593600	null			47.3708	58.5245	44.7718	38.2721	49.3143	65.0095	40.6922	47.2856
Chr2:70593601-70593700	2	70593601	70593700	null			31.2708	66.8677	16.0394	52.5301	21.9195	45.0396	27.1946	41.9126
Chr2:70593701-70593800	2	70593701	70593800	null			26.6602	52.2245	16.7207	49.4656	36.826	61.0085	34.7995	53.0274
Chr2:70593801-70593900	2	70593801	70593900	null			27.9187	38.8717	33.407	54.7246	55.0597	30.7444	31.5122	47.2085
Chr2:70593901-70594000	2	70593901	70594000	null			27.8722	42.8938	25.8031	48.3929	31.3231	20.1934	37.6105	47.678
Chr2:70594001-70594100	2	70594001	70594100	null			33.1274	33.4206	44.8132	31.9247	30.0037	41.1915	29.5	57.8961
Chr2:70594101-70594200	2	70594101	70594200	null			17.3142	27.77	8.16625	30.3472	28.5714	40.626	23.3064	45.764
Chr2:70594201-70594300	2	70594201	70594300	null			34.0296	46.6137	37.3754	16.6667	33.9286	23.8137	8.70051	43.568
Chr2:70594301-70594400	2	70594301	70594400	null			28.121	44.9707	42.644	48.8483	33.8983	24.4544	23.609	37.6194
Chr2:70594401-70594500	2	70594401	70594500	null			25.5245	32.1779	13.908	36.2749	43.3413	40.6319	22.6359	47.8277
Chr2:70594501-70594600	2	70594501	70594600	null			49.0937	47.0885	46.4553	56.2033	40.3683	64.4728	42.0467	54.9717
Chr2:70594601-70594700	2	70594601	70594700	null			0	23.4949	37.8226	14.8062	15.8333	26.1551	17.4762	12.3061
Chr2:70594701-70594800	2	70594701	70594800	null			0	57.2222	0	21.6136	17.0996	2.89855	26.7943	52.5202
Chr2:70594801-70594900	2	70594801	70594900	null			NaN	47.5	23.3766	24.7059	77.7778	62.5	21.4286	42.796
Chr2:70594901-70595000	2	70594901	70595000	null			NaN	0	22.2222	83.3333	NaN	100	0	35.628
Chr2:70846401-70846500	2	70846401	70846500	null			33.3333	100	50	NaN	100	62.5	55	NaN
Chr2:73826301-73826400	2	73826301	73826400	TSN_BOVIN	ENSBTAG00000006059	Translin [Source:UniProtKB/Swiss-Prot;Acc:Q08DM8]	20	32.7586	NaN	17.3333	0	44.697	19.0476	42.5504
Chr2:73826501-73826600	2	73826501	73826600	TSN_BOVIN	ENSBTAG00000006059	Translin [Source:UniProtKB/Swiss-Prot;Acc:Q08DM8]	16.6667	49.9886	NaN	73.1063	32.6667	45.873	34.254	49.7727
Chr2:73826601-73826700	2	73826601	73826700	TSN_BOVIN	ENSBTAG00000006059	Translin [Source:UniProtKB/Swiss-Prot;Acc:Q08DM8]	33.3333	55	NaN	4.34783	12.6812	15.1852	50	45.8333
Chr2:77193901-77194000	2	77193901	77194000	CNTNAP5	ENSBTAG00000031898	contactin associated protein-like 5 [Source:HGNC Symbol;Acc:18748]	53.0612	34.7222	NaN	61.5385	16.6667	0	0	24.2921
Chr2:77194001-77194100	2	77194001	77194100	CNTNAP5	ENSBTAG00000031898	contactin associated protein-like 5 [Source:HGNC Symbol;Acc:18748]	33.3333	0	NaN	15.3846	0	39.2973	NaN	34.375
Chr2:81505401-81505500	2	81505401	81505500	null			80.5337	37.2358	41.3961	64.8485	58.7413	57.7397	40.0397	38.019
Chr2:81505601-81505700	2	81505601	81505700	null			45.4545	5.26316	0	NaN	NaN	0	20	37.3232
Chr2:81505701-81505800	2	81505701	81505800	null			7.14286	36.7263	29.5455	32.1429	25	37.5	17.2161	48.8571
Chr2:92070301-92070400	2	92070301	92070400	LOC523153	ENSBTAG00000027201	PREDICTED: Bos taurus RAPH1 protein-like (LOC523153), miscRNA, [Source:RefSeq DNA;Acc:XR_084672]	0	3.57143	0	0	100	5.65476	0	0
Chr2:92070401-92070500	2	92070401	92070500	LOC523153	ENSBTAG00000027201	PREDICTED: Bos taurus RAPH1 protein-like (LOC523153), miscRNA, [Source:RefSeq DNA;Acc:XR_084672]	32.8509	25.494	18.1616	45.1462	28.8175	25.7746	22.1508	18.9651
Chr2:92070501-92070600	2	92070501	92070600	LOC523153	ENSBTAG00000027201	PREDICTED: Bos taurus RAPH1 protein-like (LOC523153), miscRNA, [Source:RefSeq DNA;Acc:XR_084672]	49.9871	20.384	10.4167	31.3589	15.7585	46.9136	17.5141	42.6319
Chr2:92070601-92070700	2	92070601	92070700	LOC523153	ENSBTAG00000027201	PREDICTED: Bos taurus RAPH1 protein-like (LOC523153), miscRNA, [Source:RefSeq DNA;Acc:XR_084672]	63.8095	56.7376	72.2222	47.4955	70.8333	57.8755	50.2568	33.7666
Chr2:92070701-92070800	2	92070701	92070800	LOC523153	ENSBTAG00000027201	PREDICTED: Bos taurus RAPH1 protein-like (LOC523153), miscRNA, [Source:RefSeq DNA;Acc:XR_084672]	35.0088	37.3735	19.4468	42.1261	43.9267	44.8106	30.2817	44.7542
Chr2:92070801-92070900	2	92070801	92070900	LOC523153	ENSBTAG00000027201	PREDICTED: Bos taurus RAPH1 protein-like (LOC523153), miscRNA, [Source:RefSeq DNA;Acc:XR_084672]	50	48.162	100	17.6471	26.5625	0	5.55556	49.8518
Chr2:100163701-100163800	2	100163701	100163800	null			0	9.20088	2.5641	7.59338	23.5294	61.1111	9.72222	21.6285
Chr2:100163801-100163900	2	100163801	100163900	null			49.9123	32.3273	23.3333	46.4517	35.6092	39.6139	41.8781	43.4387
Chr2:100163901-100164000	2	100163901	100164000	null			10.0216	13.0279	15.6129	38.1378	18.0077	44.6759	19.0639	27.5126
Chr2:100164001-100164100	2	100164001	100164100	null			27.8694	21.5193	22.0694	38.286	33.0008	41.1213	42.9023	39.9928
Chr2:100164101-100164200	2	100164101	100164200	null			37.5	40.3825	29.6311	47.0767	27.7164	30.7227	46.1452	37.9
Chr2:100164201-100164300	2	100164201	100164300	null			18.1818	74.7368	12.1212	21.9355	0	3.48259	0	76.9806
Chr2:100636201-100636300	2	100636201	100636300	null			33.3333	40	NaN	66.6667	NaN	0	0	66.6667
Chr2:100636301-100636400	2	100636301	100636400	null			NaN	62.2351	0	0	NaN	72.6316	24.8831	29.3706
Chr2:100636501-100636600	2	100636501	100636600	null			50	42.6186	NaN	48.3333	51.8519	34.5238	17.1429	43.6752
Chr2:104900401-104900500	2	104900401	104900500	null			100	100	100	NaN	100	100	NaN	84.2857
Chr2:104961401-104961500	2	104961401	104961500	null			50	NaN	66.6667	87.5	100	NaN	100	91.7749
Chr2:104961601-104961700	2	104961601	104961700	null			100	71.4286	100	NaN	83.3333	NaN	71.8254	100
Chr2:104961701-104961800	2	104961701	104961800	null			80	100	NaN	84.3915	66.1654	NaN	66.4502	100
Chr2:104961801-104961900	2	104961801	104961900	null			86.6667	100	NaN	90.3704	87.3684	NaN	81.7094	92.1569
Chr2:108208601-108208700	2	108208601	108208700	Q0VC42_BOVIN	ENSBTAG00000040338	Obscurin-like 1 [Source:UniProtKB/TrEMBL;Acc:Q0VC42]	71.4286	100	NaN	94.4444	100	NaN	34.8214	100
Chr2:119990001-119990100	2	119990001	119990100	F1MMT1_BOVIN	ENSBTAG00000001359	Uncharacterized protein [Source:UniProtKB/TrEMBL;Acc:F1MMT1]	100	100	100	100	100	NaN	92.8516	90.7407
Chr2:119990101-119990200	2	119990101	119990200	F1MMT1_BOVIN	ENSBTAG00000001359	Uncharacterized protein [Source:UniProtKB/TrEMBL;Acc:F1MMT1]	100	100	87.5	100	100	NaN	95.8333	77.7778
Chr2:124980901-124981000	2	124980901	124981000	A7MB38_BOVIN	ENSBTAG00000013309	splicing factor, arginine/serine-rich 4 [Source:RefSeq peptide;Acc:NP_001094701]	NaN	40	0	26.1574	14.2857	14.2857	0	9.50178
Chr2:124981001-124981100	2	124981001	124981100	A7MB38_BOVIN	ENSBTAG00000013309	splicing factor, arginine/serine-rich 4 [Source:RefSeq peptide;Acc:NP_001094701]	0	33.3333	14.2857	27.619	0	23.3177	NaN	28
Chr2:124981101-124981200	2	124981101	124981200	A7MB38_BOVIN	ENSBTAG00000013309	splicing factor, arginine/serine-rich 4 [Source:RefSeq peptide;Acc:NP_001094701]	0	0	33.3333	27.4074	18.6869	33.3333	16.7472	30.4708
Chr2:124981201-124981300	2	124981201	124981300	A7MB38_BOVIN	ENSBTAG00000013309	splicing factor, arginine/serine-rich 4 [Source:RefSeq peptide;Acc:NP_001094701]	NaN	60	32.967	23.5655	11.1111	59.1667	26.1998	39.916
Chr2:124981301-124981400	2	124981301	124981400	A7MB38_BOVIN	ENSBTAG00000013309	splicing factor, arginine/serine-rich 4 [Source:RefSeq peptide;Acc:NP_001094701]	37.5	59.5238	37.0815	56	NaN	37.0629	57.2727	36.3636
Chr2:124981401-124981500	2	124981401	124981500	A7MB38_BOVIN	ENSBTAG00000013309	splicing factor, arginine/serine-rich 4 [Source:RefSeq peptide;Acc:NP_001094701]	0	40	33.3333	42.8571	25	NaN	10.2041	20.2381
Chr2:126352301-126352400	2	126352301	126352400	E1BE19_BOVIN	ENSBTAG00000037456	Uncharacterized protein [Source:UniProtKB/TrEMBL;Acc:E1BE19]	100	NaN	100	100	100	100	100	100
Chr2:126352401-126352500	2	126352401	126352500	E1BE19_BOVIN	ENSBTAG00000037456	Uncharacterized protein [Source:UniProtKB/TrEMBL;Acc:E1BE19]	100	NaN	100	100	100	NaN	100	100
Chr2:126352601-126352700	2	126352601	126352700	E1BE19_BOVIN	ENSBTAG00000037456	Uncharacterized protein [Source:UniProtKB/TrEMBL;Acc:E1BE19]	100	NaN	100	100	NaN	90	100	100
Chr2:130362401-130362500	2	130362401	130362500	F1N6F0_BOVIN	ENSBTAG00000009502	Uncharacterized protein [Source:UniProtKB/TrEMBL;Acc:F1N6F0]	97.7778	NaN	100	100	NaN	100	100	91.3333
Chr2:130362801-130362900	2	130362801	130362900	F1N6F0_BOVIN	ENSBTAG00000009502	Uncharacterized protein [Source:UniProtKB/TrEMBL;Acc:F1N6F0]	100	NaN	100	99.6774	100	83.3333	96.875	NaN
Chr2:130362901-130363000	2	130362901	130363000	F1N6F0_BOVIN	ENSBTAG00000009502	Uncharacterized protein [Source:UniProtKB/TrEMBL;Acc:F1N6F0]	100	50	NaN	94.5455	NaN	87.5	100	100
Chr2:130363001-130363100	2	130363001	130363100	F1N6F0_BOVIN	ENSBTAG00000009502	Uncharacterized protein [Source:UniProtKB/TrEMBL;Acc:F1N6F0]	100	100	NaN	76.4463	100	100	100	100
Chr2:130363101-130363200	2	130363101	130363200	F1N6F0_BOVIN	ENSBTAG00000009502	Uncharacterized protein [Source:UniProtKB/TrEMBL;Acc:F1N6F0]	100	100	NaN	100	100	100	NaN	75
Chr2:130837701-130837800	2	130837701	130837800	EPHA8	ENSBTAG00000020102	No description	100	100	100	100	99.5392	100	95.7143	80.7487
Chr2:130837801-130837900	2	130837801	130837900	EPHA8	ENSBTAG00000020102	No description	88.8889	NaN	88.8889	100	100	NaN	93.8775	99.2308
Chr2:130838001-130838100	2	130838001	130838100	EPHA8	ENSBTAG00000020102	No description	NaN	100	100	100	100	100	100	NaN
Chr2:130908201-130908300	2	130908201	130908300	ZBTB40	ENSBTAG00000016448	No description	100	85.7143	NaN	100	100	87.5	100	85.7143
Chr2:130908301-130908400	2	130908301	130908400	ZBTB40	ENSBTAG00000016448	No description	100	100	NaN	100	100	100	100	85.7143
Chr2:131532401-131532500	2	131532401	131532500	F1MER7_BOVIN	ENSBTAG00000017122	Uncharacterized protein [Source:UniProtKB/TrEMBL;Acc:F1MER7]	100	100	100	100	88.8889	100	100	100
Chr2:131571101-131571200	2	131571101	131571200	F1MER7_BOVIN	ENSBTAG00000017122	Uncharacterized protein [Source:UniProtKB/TrEMBL;Acc:F1MER7]	80	83.3333	100	83.3333	94.0171	100	88.3814	91.1765
Chr2:131571201-131571300	2	131571201	131571300	F1MER7_BOVIN	ENSBTAG00000017122	Uncharacterized protein [Source:UniProtKB/TrEMBL;Acc:F1MER7]	100	100	88.9286	100	91.1111	NaN	94.213	49.0196
Chr2:131577701-131577800	2	131577701	131577800	F1MER7_BOVIN	ENSBTAG00000017122	Uncharacterized protein [Source:UniProtKB/TrEMBL;Acc:F1MER7]	100	NaN	100	100	79.6191	97.6191	100	90.4762
Chr2:131577801-131577900	2	131577801	131577900	F1MER7_BOVIN	ENSBTAG00000017122	Uncharacterized protein [Source:UniProtKB/TrEMBL;Acc:F1MER7]	91.6667	100	100	100	100	100	92.8321	95.5556
Chr2:131733601-131733700	2	131733601	131733700	Q08E64_BOVIN	ENSBTAG00000008952	rap1 GTPase-activating protein 1 [Source:RefSeq peptide;Acc:NP_001070356]	NaN	100	100	100	NaN	100	33.3333	94.5
Chr2:132005201-132005300	2	132005201	132005300	ECE1_BOVIN	ENSBTAG00000002977	Endothelin-converting enzyme 1 [Source:UniProtKB/Swiss-Prot;Acc:P42891]	100	NaN	100	66.6667	100	75	100	90.9091
Chr2:132548801-132548900	2	132548801	132548900	KIF17	ENSBTAG00000017644	kinesin-like protein KIF17 [Source:RefSeq peptide;Acc:NP_001098682]	100	100	100	100	NaN	100	100	100
Chr2:132548901-132549000	2	132548901	132549000	KIF17	ENSBTAG00000017644	kinesin-like protein KIF17 [Source:RefSeq peptide;Acc:NP_001098682]	100	100	NaN	100	100	NaN	95.0413	100
Chr2:133594701-133594800	2	133594701	133594800	LOC512168	ENSBTAG00000007998	PREDICTED: Bos taurus Transmembrane and coiled-coil domains 4-like (LOC512168), miscRNA, [Source:RefSeq DNA;Acc:XR_084679]	100	100	NaN	100	92.3077	NaN	100	100
Chr2:133594801-133594900	2	133594801	133594900	LOC512168	ENSBTAG00000007998	PREDICTED: Bos taurus Transmembrane and coiled-coil domains 4-like (LOC512168), miscRNA, [Source:RefSeq DNA;Acc:XR_084679]	85.7143	100	50	71.4286	47.2727	100	98.4848	100
Chr2:133594901-133595000	2	133594901	133595000	LOC512168	ENSBTAG00000007998	PREDICTED: Bos taurus Transmembrane and coiled-coil domains 4-like (LOC512168), miscRNA, [Source:RefSeq DNA;Acc:XR_084679]	100	100	100	NaN	77.6022	100	98.3333	100
Chr2:133795901-133796000	2	133795901	133796000	CAPZB_BOVIN	ENSBTAG00000004554	F-actin-capping protein subunit beta [Source:UniProtKB/Swiss-Prot;Acc:P79136]	100	NaN	100	0	100	100	87.5	100
Chr2:133812101-133812200	2	133812101	133812200	CAPZB_BOVIN	ENSBTAG00000004554	F-actin-capping protein subunit beta [Source:UniProtKB/Swiss-Prot;Acc:P79136]	100	100	100	NaN	100	NaN	98	100
Chr2:133812301-133812400	2	133812301	133812400	CAPZB_BOVIN	ENSBTAG00000004554	F-actin-capping protein subunit beta [Source:UniProtKB/Swiss-Prot;Acc:P79136]	100	100	100	100	100	NaN	88.8889	75
Chr2:133812901-133813000	2	133812901	133813000	CAPZB_BOVIN	ENSBTAG00000004554	F-actin-capping protein subunit beta [Source:UniProtKB/Swiss-Prot;Acc:P79136]	77.7778	60	NaN	83.9286	90.5556	NaN	90.2778	90
Chr2:133813001-133813100	2	133813001	133813100	CAPZB_BOVIN	ENSBTAG00000004554	F-actin-capping protein subunit beta [Source:UniProtKB/Swiss-Prot;Acc:P79136]	92.3423	100	NaN	100	100	NaN	94.4444	100
Chr2:133843201-133843300	2	133843201	133843300	CAPZB_BOVIN	ENSBTAG00000004554	F-actin-capping protein subunit beta [Source:UniProtKB/Swiss-Prot;Acc:P79136]	100	100	NaN	100	100	100	100	100
Chr2:133843301-133843400	2	133843301	133843400	CAPZB_BOVIN	ENSBTAG00000004554	F-actin-capping protein subunit beta [Source:UniProtKB/Swiss-Prot;Acc:P79136]	100	75	NaN	100	NaN	83.3333	88.8889	100
Chr2:133852401-133852500	2	133852401	133852500	CAPZB_BOVIN	ENSBTAG00000004554	F-actin-capping protein subunit beta [Source:UniProtKB/Swiss-Prot;Acc:P79136]	NaN	83.3333	100	100	98.1482	100	100	NaN
Chr2:133852601-133852700	2	133852601	133852700	CAPZB_BOVIN	ENSBTAG00000004554	F-actin-capping protein subunit beta [Source:UniProtKB/Swiss-Prot;Acc:P79136]	100	100	100	75	100	NaN	97.2826	83.3333
Chr2:133852801-133852900	2	133852801	133852900	CAPZB_BOVIN	ENSBTAG00000004554	F-actin-capping protein subunit beta [Source:UniProtKB/Swiss-Prot;Acc:P79136]	100	100	NaN	100	100	100	94.7329	100
Chr2:133875501-133875600	2	133875501	133875600	CAPZB_BOVIN	ENSBTAG00000004554	F-actin-capping protein subunit beta [Source:UniProtKB/Swiss-Prot;Acc:P79136]	100	NaN	100	100	100	NaN	90.9091	60
Chr2:133920101-133920200	2	133920101	133920200	CAPZB_BOVIN	ENSBTAG00000004554	F-actin-capping protein subunit beta [Source:UniProtKB/Swiss-Prot;Acc:P79136]	NaN	100	93.8597	100	80.7692	100	94.1026	100
Chr2:133920201-133920300	2	133920201	133920300	CAPZB_BOVIN	ENSBTAG00000004554	F-actin-capping protein subunit beta [Source:UniProtKB/Swiss-Prot;Acc:P79136]	85.7143	100	78.125	100	81.203	100	87.6576	95.8182
Chr2:133920401-133920500	2	133920401	133920500	CAPZB_BOVIN	ENSBTAG00000004554	F-actin-capping protein subunit beta [Source:UniProtKB/Swiss-Prot;Acc:P79136]	100	NaN	100	99.0196	100	100	100	100
Chr2:133920601-133920700	2	133920601	133920700	CAPZB_BOVIN	ENSBTAG00000004554	F-actin-capping protein subunit beta [Source:UniProtKB/Swiss-Prot;Acc:P79136]	100	NaN	87.1795	100	100	100	95	100
Chr2:133920801-133920900	2	133920801	133920900	CAPZB_BOVIN	ENSBTAG00000004554	F-actin-capping protein subunit beta [Source:UniProtKB/Swiss-Prot;Acc:P79136]	0	80	NaN	100	NaN	100	90.4762	100
Chr2:134018301-134018400	2	134018301	134018400	LOC508439	ENSBTAG00000011950	No description	96.9697	100	100	NaN	100	NaN	100	96.6667
Chr2:134018401-134018500	2	134018401	134018500	LOC508439	ENSBTAG00000011950	No description	100	100	NaN	100	100	100	100	100
Chr2:134018501-134018600	2	134018501	134018600	LOC508439	ENSBTAG00000011950	No description	100	NaN	100	65.3846	100	100	NaN	100
Chr2:134018801-134018900	2	134018801	134018900	LOC508439	ENSBTAG00000011950	No description	NaN	100	100	100	100	NaN	81.7231	100
Chr2:134137801-134137900	2	134137801	134137900	E1BHT5_BOVIN	ENSBTAG00000015240	Uncharacterized protein [Source:UniProtKB/TrEMBL;Acc:E1BHT5]	91.8919	94.4444	100	100	100	0	98.2456	95.4023
Chr2:134137901-134138000	2	134137901	134138000	E1BHT5_BOVIN	ENSBTAG00000015240	Uncharacterized protein [Source:UniProtKB/TrEMBL;Acc:E1BHT5]	91.9753	100	96.6667	100	100	NaN	96.0718	100
Chr2:134138001-134138100	2	134138001	134138100	E1BHT5_BOVIN	ENSBTAG00000015240	Uncharacterized protein [Source:UniProtKB/TrEMBL;Acc:E1BHT5]	100	100	100	100	100	100	100	100
Chr2:134141701-134141800	2	134141701	134141800	E1BHT5_BOVIN	ENSBTAG00000015240	Uncharacterized protein [Source:UniProtKB/TrEMBL;Acc:E1BHT5]	NaN	93.5484	100	100	NaN	100	74.4111	100
Chr2:134143801-134143900	2	134143801	134143900	E1BHT5_BOVIN	ENSBTAG00000015240	Uncharacterized protein [Source:UniProtKB/TrEMBL;Acc:E1BHT5]	100	100	100	94.1936	93.75	100	91.0484	94.7368
Chr2:134164101-134164200	2	134164101	134164200	E1BHT5_BOVIN	ENSBTAG00000015240	Uncharacterized protein [Source:UniProtKB/TrEMBL;Acc:E1BHT5]	NaN	100	100	100	100	100	NaN	100
Chr2:134166501-134166600	2	134166501	134166600	E1BHT5_BOVIN	ENSBTAG00000015240	Uncharacterized protein [Source:UniProtKB/TrEMBL;Acc:E1BHT5]	100	100	NaN	100	100	100	90.6554	100
Chr2:134166601-134166700	2	134166601	134166700	E1BHT5_BOVIN	ENSBTAG00000015240	Uncharacterized protein [Source:UniProtKB/TrEMBL;Acc:E1BHT5]	90.9091	100	100	100	100	100	100	100
Chr2:134168401-134168500	2	134168401	134168500	E1BHT5_BOVIN	ENSBTAG00000015240	Uncharacterized protein [Source:UniProtKB/TrEMBL;Acc:E1BHT5]	100	75	100	NaN	50	NaN	100	50
Chr2:134168601-134168700	2	134168601	134168700	E1BHT5_BOVIN	ENSBTAG00000015240	Uncharacterized protein [Source:UniProtKB/TrEMBL;Acc:E1BHT5]	100	100	100	100	100	NaN	100	100
Chr2:134171001-134171100	2	134171001	134171100	E1BHT5_BOVIN	ENSBTAG00000015240	Uncharacterized protein [Source:UniProtKB/TrEMBL;Acc:E1BHT5]	100	100	100	100	100	NaN	85.7143	94.2857
Chr2:134172801-134172900	2	134172801	134172900	E1BHT5_BOVIN	ENSBTAG00000015240	Uncharacterized protein [Source:UniProtKB/TrEMBL;Acc:E1BHT5]	50	NaN	100	50	NaN	50	80	80
Chr2:134172901-134173000	2	134172901	134173000	E1BHT5_BOVIN	ENSBTAG00000015240	Uncharacterized protein [Source:UniProtKB/TrEMBL;Acc:E1BHT5]	100	NaN	100	100	96.2963	100	NaN	100
Chr2:134378601-134378700	2	134378601	134378700	AL4A1_BOVIN	ENSBTAG00000030335	Delta-1-pyrroline-5-carboxylate dehydrogenase, mitochondrial [Source:UniProtKB/Swiss-Prot;Acc:A7YWE4]	100	NaN	100	100	NaN	100	100	100
Chr2:134649101-134649200	2	134649101	134649200	null			100	NaN	100	100	100	NaN	100	100
Chr2:134649201-134649300	2	134649201	134649300	null			100	NaN	100	99.2647	100	NaN	96.4646	94.7581
Chr2:134649301-134649400	2	134649301	134649400	null			100	NaN	100	100	94.2935	100	96.6667	94.4444
Chr2:134649401-134649500	2	134649401	134649500	null			87.5	NaN	93	100	100	100	72.1641	93.3333
Chr2:134649501-134649600	2	134649501	134649600	null			66.6667	NaN	75	50	100	66.6667	84	100
Chr2:134865801-134865900	2	134865801	134865900	F1MIH0_BOVIN	ENSBTAG00000019172	Uncharacterized protein [Source:UniProtKB/TrEMBL;Acc:F1MIH0]	99.2064	94.4444	NaN	100	85.7143	42.8571	NaN	100
Chr2:134876701-134876800	2	134876701	134876800	F1MIH0_BOVIN	ENSBTAG00000019172	Uncharacterized protein [Source:UniProtKB/TrEMBL;Acc:F1MIH0]	100	100	100	93.1217	NaN	100	80	91.4286
Chr2:134876801-134876900	2	134876801	134876900	F1MIH0_BOVIN	ENSBTAG00000019172	Uncharacterized protein [Source:UniProtKB/TrEMBL;Acc:F1MIH0]	100	NaN	85.4167	46.2963	NaN	66.6667	100	100
Chr2:134963501-134963600	2	134963501	134963600	null			100	NaN	100	100	NaN	100	100	100
Chr2:135292101-135292200	2	135292101	135292200	null			2.94118	0	100	NaN	83.3333	80	75	85.7143
Chr2:135292201-135292300	2	135292201	135292300	null			100	38.6667	100	100	71.579	100	100	92
Chr2:135315001-135315100	2	135315001	135315100	null			100	100	93.3333	100	79.845	100	95.8333	100
Chr2:135315101-135315200	2	135315101	135315200	null			90	100	100	99.7253	91.6667	100	95.9135	98.1895
Chr2:135315201-135315300	2	135315201	135315300	null			88.2353	100	100	100	95.3125	NaN	100	63.5088
Chr2:135315301-135315400	2	135315301	135315400	null			92.4378	100	96.6667	NaN	90.095	NaN	100	85
Chr2:135315501-135315600	2	135315501	135315600	null			100	100	NaN	100	NaN	100	100	100
Chr2:135396801-135396900	2	135396801	135396900	null			NaN	100	100	100	100	100	100	100
Chr2:135396901-135397000	2	135396901	135397000	null			NaN	100	87.5	86.9045	87.5	93.75	83.3333	81.9368
Chr2:135397001-135397100	2	135397001	135397100	null			NaN	99.0196	93.75	100	100	100	100	100
Chr2:135397101-135397200	2	135397101	135397200	null			100	100	100	100	100	100	NaN	93.5065
Chr2:135397201-135397300	2	135397201	135397300	null			100	NaN	95.9184	96.5079	100	83.3333	NaN	100
Chr2:135402701-135402800	2	135402701	135402800	null			100	NaN	80	75.7576	NaN	85.9375	96.6667	100
Chr2:135402801-135402900	2	135402801	135402900	null			74.6147	NaN	100	100	NaN	66.6667	100	100
Chr2:135403001-135403100	2	135403001	135403100	null			100	NaN	100	100	NaN	100	100	100
Chr2:135419301-135419400	2	135419301	135419400	E1BJF5_BOVIN	ENSBTAG00000006438	Uncharacterized protein [Source:UniProtKB/TrEMBL;Acc:E1BJF5]	100	85.7143	100	100	100	100	100	100
Chr2:135419501-135419600	2	135419501	135419600	E1BJF5_BOVIN	ENSBTAG00000006438	Uncharacterized protein [Source:UniProtKB/TrEMBL;Acc:E1BJF5]	91.6256	NaN	100	93.7888	100	NaN	89.3827	100
Chr2:135441301-135441400	2	135441301	135441400	null			NaN	85.7143	85.7143	85.7143	100	NaN	96.1806	60
Chr2:135441401-135441500	2	135441401	135441500	null			NaN	100	80	100	77.5	NaN	86.6667	92.7742
Chr2:135441501-135441600	2	135441501	135441600	null			NaN	100	80	53.8636	100	87.5	100	40
Chr2:135441601-135441700	2	135441601	135441700	null			NaN	100	100	100	100	100	100	100
Chr2:135441701-135441800	2	135441701	135441800	null			100	100	100	100	99.2308	83.3333	100	78.004
Chr2:135477401-135477500	2	135477401	135477500	null			100	100	NaN	100	98	100	98.4375	97.4654
Chr2:135477501-135477600	2	135477501	135477600	null			100	100	NaN	100	100	100	73.8095	100
Chr2:135477601-135477700	2	135477601	135477700	null			100	100	NaN	74.0741	NaN	100	100	100
Chr2:135570001-135570100	2	135570001	135570100	F1MS55_BOVIN	ENSBTAG00000000684	rho guanine nucleotide exchange factor 10-like protein [Source:RefSeq peptide;Acc:NP_001039762]	100	NaN	100	76.6667	100	100	100	100
Chr2:135570101-135570200	2	135570101	135570200	F1MS55_BOVIN	ENSBTAG00000000684	rho guanine nucleotide exchange factor 10-like protein [Source:RefSeq peptide;Acc:NP_001039762]	75	NaN	66.6667	83.3333	100	NaN	83.3333	92.1429
Chr2:135581301-135581400	2	135581301	135581400	F1MS55_BOVIN	ENSBTAG00000000684	rho guanine nucleotide exchange factor 10-like protein [Source:RefSeq peptide;Acc:NP_001039762]	NaN	100	100	100	100	NaN	100	62.5
Chr2:135602901-135603000	2	135602901	135603000	F1MS55_BOVIN	ENSBTAG00000000684	rho guanine nucleotide exchange factor 10-like protein [Source:RefSeq peptide;Acc:NP_001039762]	NaN	100	100	100	100	85.7143	94.0476	100
Chr2:135611401-135611500	2	135611401	135611500	F1MS55_BOVIN	ENSBTAG00000000684	rho guanine nucleotide exchange factor 10-like protein [Source:RefSeq peptide;Acc:NP_001039762]	84.375	100	100	100	NaN	100	100	100
Chr2:135611501-135611600	2	135611501	135611600	F1MS55_BOVIN	ENSBTAG00000000684	rho guanine nucleotide exchange factor 10-like protein [Source:RefSeq peptide;Acc:NP_001039762]	100	100	100	100	100	0	100	100
Chr2:135629601-135629700	2	135629601	135629700	F1MS55_BOVIN	ENSBTAG00000000684	rho guanine nucleotide exchange factor 10-like protein [Source:RefSeq peptide;Acc:NP_001039762]	97.076	88.8889	NaN	100	98.4127	100	91.6667	100
Chr2:135656301-135656400	2	135656301	135656400	F1MS55_BOVIN	ENSBTAG00000000684	rho guanine nucleotide exchange factor 10-like protein [Source:RefSeq peptide;Acc:NP_001039762]	93.3333	100	90.2597	100	100	100	91.8947	95.6522
Chr2:135663801-135663900	2	135663801	135663900	F1MS55_BOVIN	ENSBTAG00000000684	rho guanine nucleotide exchange factor 10-like protein [Source:RefSeq peptide;Acc:NP_001039762]	100	NaN	96.6667	66.6667	100	NaN	100	87.8788
Chr2:135702601-135702700	2	135702601	135702700	null			100	NaN	96.3636	94	96.9697	94.4444	100	100
Chr2:135702701-135702800	2	135702701	135702800	null			100	NaN	100	100	90	100	100	100
Chr2:135707801-135707900	2	135707801	135707900	null			100	100	100	NaN	87.5	NaN	90.4762	99.0741
Chr2:135726501-135726600	2	135726501	135726600	null			100	NaN	100	100	100	100	100	100
Chr2:135733501-135733600	2	135733501	135733600	null			100	100	NaN	100	100	NaN	100	100
Chr2:135733701-135733800	2	135733701	135733800	null			99.5918	100	NaN	100	95	NaN	100	100
Chr2:135792901-135793000	2	135792901	135793000	A6QPV1_BOVIN	ENSBTAG00000008579	regulator of chromosome condensation 2 [Source:RefSeq peptide;Acc:NP_001095381]	100	100	100	NaN	100	NaN	100	89.4958
Chr2:135793001-135793100	2	135793001	135793100	A6QPV1_BOVIN	ENSBTAG00000008579	regulator of chromosome condensation 2 [Source:RefSeq peptide;Acc:NP_001095381]	100	100	100	NaN	100	NaN	93.3333	100
Chr2:135805701-135805800	2	135805701	135805800	A6QPV1_BOVIN	ENSBTAG00000008579	regulator of chromosome condensation 2 [Source:RefSeq peptide;Acc:NP_001095381]	66.6667	NaN	100	100	100	100	0	100
Chr2:135805901-135806000	2	135805901	135806000	A6QPV1_BOVIN	ENSBTAG00000008579	regulator of chromosome condensation 2 [Source:RefSeq peptide;Acc:NP_001095381]	100	100	80	100	98.125	100	NaN	76.9231
Chr2:135806001-135806100	2	135806001	135806100	A6QPV1_BOVIN	ENSBTAG00000008579	regulator of chromosome condensation 2 [Source:RefSeq peptide;Acc:NP_001095381]	100	100	NaN	75.4701	99.4152	93.5065	81.8518	91.8868
Chr2:135888501-135888600	2	135888501	135888600	null			100	NaN	100	100	100	100	100	100
Chr2:136081401-136081500	2	136081401	136081500	F1N048_BOVIN	ENSBTAG00000003403	peptidyl arginine deiminase, type II [Source:RefSeq peptide;Acc:NP_001098922]	100	100	85.7143	100	100	NaN	83.3333	87.5
Chr2:136081601-136081700	2	136081601	136081700	F1N048_BOVIN	ENSBTAG00000003403	peptidyl arginine deiminase, type II [Source:RefSeq peptide;Acc:NP_001098922]	100	NaN	100	86.6667	85.7143	83.3333	NaN	100
Chr2:136710001-136710100	2	136710001	136710100	null			17.8907	19.1176	NaN	40	11.1121	80	13.8889	35.0621
Chr2:136710101-136710200	2	136710101	136710200	null			38	29.8413	NaN	100	35.2381	33.3333	NaN	50.548
Chr2:136710201-136710300	2	136710201	136710300	null			0	0	NaN	75	44.6667	NaN	12.5	56.1959
Chr2:136710301-136710400	2	136710301	136710400	null			22.6191	33.3333	NaN	100	54.4643	0	37.5	36.8687
Chr2:136710401-136710500	2	136710401	136710500	null			45.5556	53.9683	NaN	0	35.4167	40	NaN	60
Chr2:136710801-136710900	2	136710801	136710900	null			NaN	0	0	81.5217	0	100	NaN	65.2709
Chr2:136711001-136711100	2	136711001	136711100	null			NaN	0	28.5714	75	53.75	42.5	0	16.2821
Chr2:136940401-136940500	2	136940401	136940500	null			47.9866	54.6083	42.5084	52.6938	51.5456	50.8455	46.4453	53.8917
Chr2:136940501-136940600	2	136940501	136940600	null			35.3952	40.4577	20.5638	45.7533	43.1594	34.9958	35.8836	42.8122
Chr2:136940601-136940700	2	136940601	136940700	null			41.4462	50.09	22.8236	42.2997	36.5869	27.4886	28.7202	36.6262
Chr2:136940701-136940800	2	136940701	136940800	null			13.369	0	0	3.7037	22.8571	0	0	32.5664
Chr2:136940801-136940900	2	136940801	136940900	null			30.0024	2.61438	NaN	19.9375	6.95971	34.533	33.6961	24.6044
Chr2:137021601-137021700	2	137021601	137021700	null			64.0896	60.9375	0	42.8571	42.4333	NaN	46.4286	54.9601
Chr2:137021701-137021800	2	137021701	137021800	null			29.7619	42.8571	28.5714	49.7537	33.6134	NaN	68.3002	64.1322
Chr2:137021801-137021900	2	137021801	137021900	null			50	NaN	20	21.875	58.3333	NaN	13.0006	16.3697
Chr2:137021901-137022000	2	137021901	137022000	null			32.1976	37.5	0	33.9778	37.7733	NaN	10.303	23.1621
Chr2:137022401-137022500	2	137022401	137022500	null			50.7846	25	100	50.5789	34.9697	54.1797	34.9074	40.4768
Chr2:137022501-137022600	2	137022501	137022600	null			33.3333	5.26316	24.3791	43.6214	16.6667	30.8333	44.4242	22.3747
Chr2:137022601-137022700	2	137022601	137022700	null			NaN	54.5455	5	33.3333	34.3379	0	7.03704	38.9059
Chr2:137022701-137022800	2	137022701	137022800	null			53.8462	47.3958	28.2051	58.9502	58.0063	49.3857	37.3247	50.1283
Chr2:137022801-137022900	2	137022801	137022900	null			33.3333	25	33.3333	59.4231	67.8571	27.4074	32.3281	31.349
Chr2:137022901-137023000	2	137022901	137023000	null			35.7143	18.3824	33.3333	65.4287	62.1579	0	32.2917	31.7178
Chr2:137023001-137023100	2	137023001	137023100	null			10.9163	57.8801	NaN	44.4263	43.1494	18.6667	17.4033	28.9562
Chr2:137023101-137023200	2	137023101	137023200	null			75	17.6471	27.7778	44.0341	NaN	0	10	23.2381
Chr2:137023201-137023300	2	137023201	137023300	null			42.0988	38.7112	15.7146	56.7974	44.4853	33.1887	45.853	37.5296
Chr2:137023301-137023400	2	137023301	137023400	null			33.1897	35.8388	3.125	58.766	28.5714	49.2544	39.8077	42.8909
Chr2:137023401-137023500	2	137023401	137023500	null			0	39.774	55.2469	45.2034	24.0741	24.9018	41.829	46.6523
Chr2:137023501-137023600	2	137023501	137023600	null			0	0	24.5459	54.2922	3.33333	16.4673	40.8466	43.0151
Chr2:137058401-137058500	2	137058401	137058500	null			50	28.5714	100	NaN	50	48.1818	NaN	100
Chr3:8098201-8098300	3	8098201	8098300	null			92.9293	NaN	84.2801	100	91.9135	NaN	88.277	97.2222
Chr3:8098301-8098400	3	8098301	8098400	null			92.5609	NaN	91.1932	50	96.3748	100	83.2615	100
Chr3:8098501-8098600	3	8098501	8098600	null			99.1111	100	94.4889	77.7778	96.412	NaN	96.2554	100
Chr3:8098601-8098700	3	8098601	8098700	null			93.4158	95.8333	89.5165	100	95.8157	100	76.8355	80.9988
Chr3:8098701-8098800	3	8098701	8098800	null			84.4176	76.5195	96.9951	88.2812	96.925	83.3333	96.4563	82.6637
Chr3:8098801-8098900	3	8098801	8098900	null			94.8671	97.0588	78.1467	85.2628	94.1088	75.6303	91.5614	86.0897
Chr3:8098901-8099000	3	8098901	8099000	null			90.5182	91.7647	79.5028	73.821	96.3198	86.8571	85.9502	78.489
Chr3:8099001-8099100	3	8099001	8099100	null			89.6694	100	92.145	100	89.3157	82.2222	95.4476	97.2761
Chr3:8099101-8099200	3	8099101	8099200	null			97.0232	100	92.0687	90.2965	99.2445	91.0685	93.976	92.874
Chr3:8099201-8099300	3	8099201	8099300	null			95.503	100	91.5	60	96.7762	94.8333	83.0854	78.2744
Chr3:8099701-8099800	3	8099701	8099800	null			100	100	58.6853	75.1829	81.8182	100	78.2396	92.2256
Chr3:8099801-8099900	3	8099801	8099900	null			100	69.4444	76.874	60	89.6129	100	79.4742	96.139
Chr3:8099901-8100000	3	8099901	8100000	null			92.7273	NaN	55.6412	64.2857	89.0326	66.6667	64.6465	76.6667
Chr3:8100001-8100100	3	8100001	8100100	null			78.5126	NaN	56.7585	82.1429	60.759	95.531	41.5367	66.5134
Chr3:8100501-8100600	3	8100501	8100600	null			97.1795	85.7143	79.6301	76.8518	96.0829	NaN	91.1029	100
Chr3:8100601-8100700	3	8100601	8100700	null			100	50	67.803	96.4286	99.6875	73.3333	87.9699	75.9411
Chr3:8100701-8100800	3	8100701	8100800	null			88.7931	100	79.945	NaN	94.1158	NaN	79.6179	96.4912
Chr3:8100801-8100900	3	8100801	8100900	null			97.7124	100	90.0219	100	96.1736	80	94.5138	100
Chr3:8100901-8101000	3	8100901	8101000	null			93.9683	18.1818	88.0366	75	93.7382	78.4848	82.0811	73.548
Chr3:8101001-8101100	3	8101001	8101100	null			100	NaN	71.2121	100	96.9035	60	85.6044	86.1111
Chr3:8101101-8101200	3	8101101	8101200	null			92	NaN	72.2222	80	77.2322	100	60.3289	66.6667
Chr3:8101201-8101300	3	8101201	8101300	null			79.5833	100	85.4545	NaN	92.6587	75	79.5432	60
Chr3:8104901-8105000	3	8104901	8105000	null			NaN	0	52.0924	73.3861	NaN	50.8333	46.4286	76.8878
Chr3:8105001-8105100	3	8105001	8105100	null			NaN	56.25	93.1548	65.6746	NaN	100	86.1111	89.9671
Chr3:8105101-8105200	3	8105101	8105200	null			88.8889	100	67.2414	78.125	69.7645	51.8182	64.1346	95.9013
Chr3:8105201-8105300	3	8105201	8105300	null			33.3333	26	57.8313	50.5495	12.5	7.92683	49.3827	79.638
Chr3:8105301-8105400	3	8105301	8105400	null			77.2934	86.1587	96.0602	95.8601	95.8914	93.04	91.5391	96.3417
Chr3:8105401-8105500	3	8105401	8105500	null			85.6814	80.9705	75.821	62.6278	73.4255	95.1428	79.3645	70.2782
Chr3:8105501-8105600	3	8105501	8105600	null			97.3027	94.3657	81.133	77.2813	87.5799	97.1641	85.202	86.8212
Chr3:8105601-8105700	3	8105601	8105700	null			93.506	99.6681	92.8777	94.876	84.7012	98.6719	87.0222	93.8479
Chr3:8105701-8105800	3	8105701	8105800	null			95.8168	98.0295	82.7078	95.9812	94.7993	97.6485	89.7118	90.0025
Chr3:8105801-8105900	3	8105801	8105900	null			98.0403	96.5678	93.6493	93.4676	97.5542	94.5897	97.124	97.6998
Chr3:8105901-8106000	3	8105901	8106000	null			82.4764	92.6373	91.2394	95.6343	91.408	95.9401	81.966	94.465
Chr3:8106001-8106100	3	8106001	8106100	null			93.4088	97.8495	92.39	93.107	97.5669	98.4899	92.8748	83.183
Chr3:8106101-8106200	3	8106101	8106200	null			85.6775	94.9919	96.4029	91.7704	94.2268	98.1282	93.5228	90.3425
Chr3:8106201-8106300	3	8106201	8106300	null			100	100	100	96.1221	99.2257	59.5918	96.6387	96.2796
Chr3:8106301-8106400	3	8106301	8106400	null			90.4762	93.8442	94.86	84.9922	87.5482	97.44	96.9557	96.102
Chr3:8106401-8106500	3	8106401	8106500	null			94.9561	97.3847	91.2975	74.7835	99.0764	95.7946	93.4873	92.7704
Chr3:8106501-8106600	3	8106501	8106600	null			97.4327	96.4375	94.0418	90.7846	99.117	94.131	96.2437	92.6372
Chr3:8106601-8106700	3	8106601	8106700	null			96.0913	96.3117	93.2821	93.3772	96.7089	96.7429	96.9247	97.153
Chr3:8106701-8106800	3	8106701	8106800	null			84.5134	86.9087	83.0985	84.7627	94.0064	95.2071	91.0304	82.5733
Chr3:8106801-8106900	3	8106801	8106900	null			95.4194	93.0117	97.072	92.8225	98.1516	93.4229	97.508	98.039
Chr3:8106901-8107000	3	8106901	8107000	null			97.3457	91.0949	88.9568	92.3286	91.5133	97.5644	92.7875	87.5417
Chr3:8107001-8107100	3	8107001	8107100	null			92.7367	86.2986	88.6063	87.1726	87.7678	95.2396	85.6017	82.313
Chr3:8107101-8107200	3	8107101	8107200	null			97.8984	98.8956	86.4248	86.5143	98.1059	97.8654	97.3501	86.9597
Chr3:8107201-8107300	3	8107201	8107300	null			89.3002	93.3967	93.3806	93.7956	91.4739	97.9862	84.371	94.3326
Chr3:8107301-8107400	3	8107301	8107400	null			100	96.0964	91.4695	88.7626	82.6253	96.6155	87.2601	87.8865
Chr3:8107401-8107500	3	8107401	8107500	null			91.0696	97.5073	98.3994	90.3795	96.9596	98.3224	86.7693	80.0634
Chr3:8107501-8107600	3	8107501	8107600	null			86.8573	91.5141	87.1945	72.3198	95.8422	94.6474	89.5745	91.2425
Chr3:8107601-8107700	3	8107601	8107700	null			83.8983	91.579	89.6894	94.0533	85.0884	96.3306	91.269	88.1973
Chr3:8107701-8107800	3	8107701	8107800	null			100	65.1235	79.4444	80.1124	88.169	89.4309	74.0712	50.5478
Chr3:8107801-8107900	3	8107801	8107900	null			88.7769	96.1755	88.2837	82.9637	90.142	87.0982	85.2897	83.5175
Chr3:8107901-8108000	3	8107901	8108000	null			87.1762	93.1698	90.8438	87.5344	92.5899	95.1603	90.1329	84.9776
Chr3:8108001-8108100	3	8108001	8108100	null			91.6667	62.0941	90.4919	93.1378	93.3208	96.3262	75.5814	78.2147
Chr3:8108101-8108200	3	8108101	8108200	null			97.5676	89.1071	79.8746	80.6956	93.3608	96.834	80.9594	82.9079
Chr3:8108201-8108300	3	8108201	8108300	null			98.1612	94.3773	92.8975	88.7215	89.8452	96.041	94.3385	93.8391
Chr3:8108301-8108400	3	8108301	8108400	null			96.9108	98.5507	91.0282	86.8741	92.1353	98.4309	86.2231	89.402
Chr3:8108401-8108500	3	8108401	8108500	null			94.3526	87.9138	88.9485	87.4086	91.3919	89.7582	81.34	80.1933
Chr3:8108501-8108600	3	8108501	8108600	null			81.4413	90.0901	94.6429	100	96.3229	94.2308	92.976	84.9925
Chr3:8108601-8108700	3	8108601	8108700	null			100	92.8886	91.9872	100	96.5417	93.617	96.5003	98.3696
Chr3:8108701-8108800	3	8108701	8108800	null			94.6667	75.7875	79.562	91.4583	98.5751	83.9751	82.2463	88.4674
Chr3:8108801-8108900	3	8108801	8108900	null			98.8304	96.3333	91.8693	93.1337	98.2006	97.5892	93.7403	93.8997
Chr3:8108901-8109000	3	8108901	8109000	null			97.534	98.9792	92.7903	89.4217	92.9468	93.0869	81.6121	95.8442
Chr3:8109001-8109100	3	8109001	8109100	null			100	83.6735	87.2825	87.6037	94.8684	93.2245	89.8224	94.9046
Chr3:8109101-8109200	3	8109101	8109200	null			97.3204	98.8645	95.6661	97.592	89.5988	96.8395	93.2377	97.4556
Chr3:8109201-8109300	3	8109201	8109300	null			98.8847	95.0048	95.0518	93.4643	94.2134	99.3885	93.9042	96.3418
Chr3:8109301-8109400	3	8109301	8109400	null			98.7748	93.602	97.5644	96.6115	89.5092	98.8989	84.0517	95.6645
Chr3:8109401-8109500	3	8109401	8109500	null			90.6437	87.2179	82.1513	89.1297	83.4825	69.7988	68.2802	87.7965
Chr3:8109501-8109600	3	8109501	8109600	null			75.4022	98.1804	82.5811	79.5816	82.1763	86.1407	72.514	84.1706
Chr3:8109601-8109700	3	8109601	8109700	null			51.4001	92.3309	86.9646	98.2174	72.7496	70.3907	77.9315	88.5696
Chr3:8109701-8109800	3	8109701	8109800	null			87.4074	95.1705	69.4953	97.2208	75.681	71.4915	61.8298	81.6963
Chr3:8109801-8109900	3	8109801	8109900	null			87.5	71.4379	69.359	83.7498	81.0574	69.025	61.3871	66.8106
Chr3:8109901-8110000	3	8109901	8110000	null			50	61.5349	28.5714	91.2303	44.3849	78.8309	54.3621	70.6262
Chr3:8110001-8110100	3	8110001	8110100	null			46.2963	NaN	21.1429	63.6364	NaN	0	14.8148	48.8312
Chr3:8110101-8110200	3	8110101	8110200	null			100	71.4286	40	59.9361	84	46.5278	12.517	46.3674
Chr3:9391801-9391900	3	9391801	9391900	F1MFE8_BOVIN	ENSBTAG00000006560	Uncharacterized protein [Source:UniProtKB/TrEMBL;Acc:F1MFE8]	75	95	75	100	100	71.7284	30.7285	20
Chr3:9391901-9392000	3	9391901	9392000	F1MFE8_BOVIN	ENSBTAG00000006560	Uncharacterized protein [Source:UniProtKB/TrEMBL;Acc:F1MFE8]	83.6618	85.7143	100	80.5195	92.2772	46.5838	54.3748	91.8478
Chr3:9392001-9392100	3	9392001	9392100	F1MFE8_BOVIN	ENSBTAG00000006560	Uncharacterized protein [Source:UniProtKB/TrEMBL;Acc:F1MFE8]	69.6154	83.3333	90	93.0556	81.4938	96.9697	72.5647	77.1773
Chr3:9392101-9392200	3	9392101	9392200	F1MFE8_BOVIN	ENSBTAG00000006560	Uncharacterized protein [Source:UniProtKB/TrEMBL;Acc:F1MFE8]	100	100	NaN	100	100	100	94	94.4312
Chr3:13916001-13916100	3	13916001	13916100	F1MZW2_BOVIN	ENSBTAG00000012361	Uncharacterized protein [Source:UniProtKB/TrEMBL;Acc:F1MZW2]	NaN	50	8	0	33.3333	NaN	26.4951	40.3141
Chr3:13916201-13916300	3	13916201	13916300	F1MZW2_BOVIN	ENSBTAG00000012361	Uncharacterized protein [Source:UniProtKB/TrEMBL;Acc:F1MZW2]	NaN	54.4766	40	28.9441	66.6667	NaN	48.0978	61.1091
Chr3:13921501-13921600	3	13921501	13921600	F1MZW2_BOVIN	ENSBTAG00000012361	Uncharacterized protein [Source:UniProtKB/TrEMBL;Acc:F1MZW2]	37.5	40.9848	22.0178	29.5238	50.5231	20	9.12698	43.3138
Chr3:13921601-13921700	3	13921601	13921700	F1MZW2_BOVIN	ENSBTAG00000012361	Uncharacterized protein [Source:UniProtKB/TrEMBL;Acc:F1MZW2]	36.7901	52.1884	42.4217	55.5901	90.035	86.6667	25.2381	43.2408
Chr3:13921701-13921800	3	13921701	13921800	F1MZW2_BOVIN	ENSBTAG00000012361	Uncharacterized protein [Source:UniProtKB/TrEMBL;Acc:F1MZW2]	NaN	27.4747	37.5	97.2222	18.75	33.3333	46.9298	50.9442
Chr3:13921801-13921900	3	13921801	13921900	F1MZW2_BOVIN	ENSBTAG00000012361	Uncharacterized protein [Source:UniProtKB/TrEMBL;Acc:F1MZW2]	34.8148	39.1429	40	52.1739	0	50	27.8746	48.8264
Chr3:13923001-13923100	3	13923001	13923100	F1MZW2_BOVIN	ENSBTAG00000012361	Uncharacterized protein [Source:UniProtKB/TrEMBL;Acc:F1MZW2]	NaN	24	33.5294	48.8095	NaN	26.8254	41.6667	40.6815
Chr3:13923101-13923200	3	13923101	13923200	F1MZW2_BOVIN	ENSBTAG00000012361	Uncharacterized protein [Source:UniProtKB/TrEMBL;Acc:F1MZW2]	NaN	31.0967	47.2426	56.7262	NaN	43.434	63.4127	36.7171
Chr3:13925601-13925700	3	13925601	13925700	F1MZW2_BOVIN	ENSBTAG00000012361	Uncharacterized protein [Source:UniProtKB/TrEMBL;Acc:F1MZW2]	NaN	5.88235	22.2222	57.1429	27.2727	40	NaN	40.6167
Chr3:13925801-13925900	3	13925801	13925900	F1MZW2_BOVIN	ENSBTAG00000012361	Uncharacterized protein [Source:UniProtKB/TrEMBL;Acc:F1MZW2]	NaN	42.029	12.5	50.8469	41.1111	25	54.6537	58.261
Chr3:13925901-13926000	3	13925901	13926000	F1MZW2_BOVIN	ENSBTAG00000012361	Uncharacterized protein [Source:UniProtKB/TrEMBL;Acc:F1MZW2]	NaN	79.4444	13.5238	30.3333	50	50	0	48.4066
Chr3:13928401-13928500	3	13928401	13928500	F1MZW2_BOVIN	ENSBTAG00000012361	Uncharacterized protein [Source:UniProtKB/TrEMBL;Acc:F1MZW2]	40	44.071	45.2381	39.8314	20.641	44.2916	NaN	52.406
Chr3:13928501-13928600	3	13928501	13928600	F1MZW2_BOVIN	ENSBTAG00000012361	Uncharacterized protein [Source:UniProtKB/TrEMBL;Acc:F1MZW2]	27.762	39.1424	36.6667	44.0474	37.5	38.6905	NaN	42.6534
Chr3:13928601-13928700	3	13928601	13928700	F1MZW2_BOVIN	ENSBTAG00000012361	Uncharacterized protein [Source:UniProtKB/TrEMBL;Acc:F1MZW2]	20	42.1821	12.5	34.8036	21.5385	49.9584	NaN	45.8136
Chr3:13929901-13930000	3	13929901	13930000	F1MZW2_BOVIN	ENSBTAG00000012361	Uncharacterized protein [Source:UniProtKB/TrEMBL;Acc:F1MZW2]	75	33.3333	NaN	60.409	0	45.0244	NaN	66.1111
Chr3:13935701-13935800	3	13935701	13935800	F1MZW2_BOVIN	ENSBTAG00000012361	Uncharacterized protein [Source:UniProtKB/TrEMBL;Acc:F1MZW2]	21.1905	22.2222	10.6061	NaN	NaN	27.1429	20	42.0237
Chr3:18627201-18627300	3	18627201	18627300	RPTN	ENSBTAG00000039260	repetin [Source:HGNC Symbol;Acc:26809]	99.6667	NaN	100	83.2401	100	100	95.413	98.2558
Chr3:18627301-18627400	3	18627301	18627400	RPTN	ENSBTAG00000039260	repetin [Source:HGNC Symbol;Acc:26809]	89.6364	88.6539	86.2759	90.0223	89.2857	100	90.8163	89.049
Chr3:18627401-18627500	3	18627401	18627500	RPTN	ENSBTAG00000039260	repetin [Source:HGNC Symbol;Acc:26809]	96.0535	95	85.2161	92.1961	97.8009	100	97.203	96.1031
Chr3:18627501-18627600	3	18627501	18627600	RPTN	ENSBTAG00000039260	repetin [Source:HGNC Symbol;Acc:26809]	84.0704	100	92.7083	97.0486	100	100	95.9459	99.6253
Chr3:18627601-18627700	3	18627601	18627700	RPTN	ENSBTAG00000039260	repetin [Source:HGNC Symbol;Acc:26809]	96.4844	100	99.6429	95.9303	90.3978	97.9167	94.3189	99.5454
Chr3:18627701-18627800	3	18627701	18627800	RPTN	ENSBTAG00000039260	repetin [Source:HGNC Symbol;Acc:26809]	100	100	96	95.4986	100	100	85.2889	83.5067
Chr3:26769501-26769600	3	26769501	26769600	IGSF3	ENSBTAG00000004849	No description	100	100	100	100	91.6667	100	NaN	100
Chr3:26769701-26769800	3	26769701	26769800	IGSF3	ENSBTAG00000004849	No description	84.0625	88.8889	90	91.9505	100	100	100	100
Chr3:28024801-28024900	3	28024801	28024900	null			85.7143	100	NaN	100	100	100	NaN	82.1937
Chr3:29606801-29606900	3	29606801	29606900	null			14.2857	9.94048	40	NaN	18.5185	39.4737	NaN	47.2222
Chr3:29607801-29607900	3	29607801	29607900	null			NaN	33.3333	0	83.3333	NaN	24.4697	12.5	18.254
Chr3:32650401-32650500	3	32650401	32650500	null			NaN	20	42.4242	86.25	50	55.2579	NaN	86.6667
Chr3:32650701-32650800	3	32650701	32650800	null			0	100	40	26.4706	43.75	40.5502	NaN	16.6667
Chr3:32650801-32650900	3	32650801	32650900	null			66.6667	66.6667	24.2424	47.6786	42.2222	66.2011	NaN	50.8333
Chr3:32651301-32651400	3	32651301	32651400	null			NaN	100	16.6667	96.6667	100	91.0714	100	90
Chr3:32651401-32651500	3	32651401	32651500	null			NaN	40.79	30.303	23.695	33.3333	12.1795	24.2593	30.5148
Chr3:32651501-32651600	3	32651501	32651600	null			33.3333	45	25.6944	46.4532	NaN	40.5012	50	42.971
Chr3:32651601-32651700	3	32651601	32651700	null			33.3333	49.2533	21.2121	43.2813	83.3333	62.5189	20.2933	57.3256
Chr3:32651701-32651800	3	32651701	32651800	null			20	40.7143	4.23077	37.3077	54.4754	14.9481	29.3651	40.4314
Chr3:32651801-32651900	3	32651801	32651900	null			0	45.3949	35.5397	61.4485	25	70.707	47.0936	51.2362
Chr3:32651901-32652000	3	32651901	32652000	null			15.2778	0	0	NaN	63.1624	17.3962	2.77778	21.0554
Chr3:32652001-32652100	3	32652001	32652100	null			0	24.5102	25	0	17.3656	42.4729	33.3333	31.0036
Chr3:62178601-62178700	3	62178601	62178700	null			66.6667	20.736	NaN	22.2222	63.8889	44.3531	45.3571	43.336
Chr3:64401501-64401600	3	64401501	64401600	null			39.1111	57.0513	33.6111	56.25	48.1482	43.5856	NaN	39.1843
Chr3:64401601-64401700	3	64401601	64401700	null			0	58.9744	28.5714	50	0	52.3809	NaN	54.0513
Chr3:64401801-64401900	3	64401801	64401900	null			75	54.3269	47.6353	54.3235	0	28.6515	NaN	2.64228
Chr3:64406501-64406600	3	64406501	64406600	null			51.16	12.7273	43.8776	2.5	11.4286	45	80	49.4528
Chr3:64406601-64406700	3	64406601	64406700	null			50	26.264	28.5714	51.1876	34.1825	17.2009	11.1111	49.3147
Chr3:64406701-64406800	3	64406701	64406800	null			24.0385	50	33.3333	NaN	22.9167	33.3333	88.8889	25.9202
Chr3:64406801-64406900	3	64406801	64406900	null			NaN	15.3846	100	67.1207	80	71.875	0	69.4725
Chr3:64406901-64407000	3	64406901	64407000	null			50	57.9365	0	50	91.6667	50	0	11.1111
Chr3:64408301-64408400	3	64408301	64408400	null			14.2857	0	NaN	0	NaN	57.1429	64	50
Chr3:64414001-64414100	3	64414001	64414100	null			60	NaN	34.3333	100	28.8462	43.2749	69.2308	47.7409
Chr3:77546701-77546800	3	77546701	77546800	null			100	90	95.2381	NaN	100	84.7222	100	NaN
Chr3:82710601-82710700	3	82710601	82710700	null			NaN	41.6667	25	19.9635	48.9513	NaN	29.0152	55.8132
Chr3:82722501-82722600	3	82722501	82722600	null			NaN	15.0595	0	40	NaN	8.68877	44.4444	53.6082
Chr3:82726001-82726100	3	82726001	82726100	null			0	45.5882	7.85714	73.3333	61.5263	60.1852	43.4343	36.1262
Chr3:82726101-82726200	3	82726101	82726200	null			97.4359	42.8571	NaN	41.1765	59.5294	0	0	31.8182
Chr3:82726301-82726400	3	82726301	82726400	null			8.48214	42.1569	0	37.2815	57.9167	50.8333	36.8893	50.1875
Chr3:82726401-82726500	3	82726401	82726500	null			97.033	55.873	5.71429	25.3571	45	100	67.7083	43.5268
Chr3:82728301-82728400	3	82728301	82728400	null			0	10.6667	100	NaN	50	0	NaN	13.75
Chr3:82728401-82728500	3	82728401	82728500	null			28.8889	40.3628	63.8889	NaN	0	50	28.7755	46.6397
Chr3:82728601-82728700	3	82728601	82728700	null			46.044	26.1791	29.7619	NaN	0	25.098	48.3333	47.0688
Chr3:82757401-82757500	3	82757401	82757500	null			55.5556	20.2381	17.1429	19.7531	0	47.5897	49.4444	24.6245
Chr3:82757501-82757600	3	82757501	82757600	null			25	57.2047	NaN	57.6923	25	27.0677	44.6875	63.2178
Chr3:82771001-82771100	3	82771001	82771100	null			NaN	14.2857	25	54.0686	55.1634	7.03704	NaN	43.4858
Chr3:82779201-82779300	3	82779201	82779300	null			50	37.5	68.421	NaN	50	18.8235	25	56.0317
Chr3:82779301-82779400	3	82779301	82779400	null			42.8571	51.5368	6.31579	NaN	100	84.3137	28.7302	47.9907
Chr3:82779501-82779600	3	82779501	82779600	null			28.5714	0	25	NaN	NaN	20	45.8333	48.9474
Chr3:82796001-82796100	3	82796001	82796100	null			9.74843	61.4857	19.4444	NaN	16.6667	58.8235	52	41.4129
Chr3:82796101-82796200	3	82796101	82796200	null			41.0707	23.6029	0	70	25	NaN	28	35.5156
Chr3:82796201-82796300	3	82796201	82796300	null			44.293	32.0111	55.2083	66.6667	0	18.2784	0	47.541
Chr3:82796301-82796400	3	82796301	82796400	null			9.67262	13.0682	21.6667	0	50	25.981	25	50.1172
Chr3:82799001-82799100	3	82799001	82799100	null			0	10.0595	0	53.0115	12.5	24.8965	24.2424	5.71634
Chr3:82799101-82799200	3	82799101	82799200	null			44.4517	77.0788	100	46.141	3.125	39.951	41.6667	52.2732
Chr3:82799301-82799400	3	82799301	82799400	null			20.6494	26.044	14.8148	50.3448	50.8333	43.2578	25	40.6796
Chr3:82804301-82804400	3	82804301	82804400	null			100	100	NaN	44.4737	25	40	50	100
Chr3:82804401-82804500	3	82804401	82804500	null			7.8125	0	NaN	0	NaN	50	20	54.375
Chr3:82804501-82804600	3	82804501	82804600	null			7.55556	53.125	NaN	100	4.44444	50	NaN	43.9935
Chr3:82804601-82804700	3	82804601	82804700	null			42.8571	41.5385	NaN	29.5918	44.4444	32.6923	NaN	42.6921
Chr3:82807101-82807200	3	82807101	82807200	null			54.4985	49.3731	20	NaN	26.1905	52.023	61.1111	45.5385
Chr3:82807201-82807300	3	82807201	82807300	null			53.3135	39.9002	0	NaN	58.3333	24.2857	15.2778	36.0861
Chr3:82807501-82807600	3	82807501	82807600	null			33.3333	11.1111	0	NaN	75	36.9792	100	NaN
Chr3:82810501-82810600	3	82810501	82810600	null			0	58.75	50	NaN	52.2727	83.1104	NaN	41.9013
Chr3:82810701-82810800	3	82810701	82810800	null			0	31.6667	0	NaN	0	61.5385	NaN	46.6667
Chr3:82814401-82814500	3	82814401	82814500	null			41.6667	69.2841	NaN	37.5	50	46.4286	NaN	59.0121
Chr3:82814501-82814600	3	82814501	82814600	null			48.4072	43.6925	NaN	45.4545	52.5	27.6923	15	42.191
Chr3:82814701-82814800	3	82814701	82814800	null			15.9722	21.4438	NaN	32.9117	55.8442	0	NaN	42.0391
Chr3:82816501-82816600	3	82816501	82816600	null			4.16667	37.3761	NaN	40.1202	42.1796	46.7774	14.2857	30.8926
Chr3:82816601-82816700	3	82816601	82816700	null			37.4861	71.0437	NaN	73.3333	43.7143	63.2585	62.8571	71.8554
Chr3:82816701-82816800	3	82816701	82816800	null			0	42.1587	NaN	46.4286	0	37.6861	59.5238	26.4742
Chr3:82816801-82816900	3	82816801	82816900	null			31.2233	34.866	NaN	0	31.4545	40.8333	20	34.7007
Chr3:82822301-82822400	3	82822301	82822400	null			NaN	63.3053	14.2857	60	NaN	66.8787	45.1852	51.2086
Chr3:82822501-82822600	3	82822501	82822600	null			NaN	15.891	60	47.6191	NaN	5.625	55.9402	25.2236
Chr3:82823901-82824000	3	82823901	82824000	null			0	0	6.66667	75	0	0	NaN	14.2857
Chr3:82824101-82824200	3	82824101	82824200	null			30.4524	52.0965	23.3333	50.1587	0	NaN	87.4608	54.9936
Chr3:82824201-82824300	3	82824201	82824300	null			46.6667	41.0502	45.6731	38.5714	20	0	31.1111	47.2097
Chr3:82824301-82824400	3	82824301	82824400	null			5.55556	22.2222	12.5	20	NaN	0	5.35714	36.25
Chr3:82824401-82824500	3	82824401	82824500	null			17.7371	25.7143	9.09091	17.5238	NaN	27.7778	10	41.9444
Chr3:82828001-82828100	3	82828001	82828100	null			NaN	52.8799	12.1429	12.5	20	60.7009	15.3333	47.7206
Chr3:82832701-82832800	3	82832701	82832800	null			NaN	30.9091	0	0	NaN	75	80	36.8848
Chr3:82837001-82837100	3	82837001	82837100	null			23.7037	41.2281	29.1667	NaN	55	54.2857	21.1905	28.6913
Chr3:82837101-82837200	3	82837101	82837200	null			16.2963	30.5263	5	NaN	93.75	21.8966	NaN	42.208
Chr3:82845701-82845800	3	82845701	82845800	null			34.2857	32.0463	NaN	35.7143	NaN	47.3291	50	62.6248
Chr3:82849701-82849800	3	82849701	82849800	null			50	50	100	88.3928	6.34921	59.4444	NaN	80.4733
Chr3:82849801-82849900	3	82849801	82849900	null			46.875	41.5105	32.8321	33.5714	20.9524	28.9062	NaN	45.4626
Chr3:82850001-82850100	3	82850001	82850100	null			0	22.0238	30	0	0	50	NaN	36.5385
Chr3:82850101-82850200	3	82850101	82850200	null			NaN	12.1212	27.2727	54.386	22.3684	66.6667	NaN	26.1538
Chr3:82863301-82863400	3	82863301	82863400	null			72.2222	75.4762	NaN	45.3373	41.6956	42.3243	50	41.6673
Chr3:82863601-82863700	3	82863601	82863700	null			41.1111	38.6905	NaN	46.8567	16.6667	12.5	26.7857	35.806
Chr3:82882601-82882700	3	82882601	82882700	null			35.2727	38.1009	49.2259	48.9683	NaN	35.9375	53.851	53.2317
Chr3:82882901-82883000	3	82882901	82883000	null			60	13.0303	41.1111	20	20	8.92857	NaN	14.2857
Chr3:82891901-82892000	3	82891901	82892000	null			50	66.6667	NaN	66.6667	80	NaN	81.6326	52.7778
Chr3:82904701-82904800	3	82904701	82904800	null			NaN	53.4429	0	86.2554	2.38095	40	0	38.2386
Chr3:82904801-82904900	3	82904801	82904900	null			NaN	17.803	0	67.8572	41.6667	0	50	5.40936
Chr3:85604601-85604700	3	85604601	85604700	null			37.8518	42.1293	NaN	32.4849	23.3333	35.2241	50	14.5122
Chr3:85604701-85604800	3	85604701	85604800	null			29.1309	35.9687	1.02041	55.5289	37.1429	35.1097	57.5794	42.6363
Chr3:85604801-85604900	3	85604801	85604900	null			22.2222	48.1822	25.7143	32.8947	17.5	NaN	39.4444	31.8469
Chr3:85604901-85605000	3	85604901	85605000	null			17.7419	56.2047	33.3333	68.9405	53.0864	28.9881	30.1648	22.2897
Chr3:85605101-85605200	3	85605101	85605200	null			26.2411	47.5907	0	96.1154	18.9474	29.0907	13.3333	36.731
Chr3:85605201-85605300	3	85605201	85605300	null			21.9492	31.5321	5.55556	54.7009	5	43.1777	14.881	29.5431
Chr3:85605301-85605400	3	85605301	85605400	null			57.1429	55.6566	NaN	39.2677	100	96.1539	18.75	46.9917
Chr3:85605401-85605500	3	85605401	85605500	null			25	38.3333	NaN	73.0385	33.3333	26.4332	78.7879	30.7417
Chr3:85605501-85605600	3	85605501	85605600	null			49.6062	48.7883	49.6599	64.966	59.4943	54.1612	41.5543	34.7537
Chr3:85605601-85605700	3	85605601	85605700	null			19.2308	45.2289	0	3.125	60.2941	60.7614	36.1859	47.7253
Chr3:86553401-86553500	3	86553401	86553500	null			NaN	33.3333	25.5556	42.9252	53.5498	50	NaN	45.938
Chr3:86719301-86719400	3	86719301	86719400	E1BAT1_BOVIN	ENSBTAG00000030671	Uncharacterized protein [Source:UniProtKB/TrEMBL;Acc:E1BAT1]	35.7143	36.1538	NaN	23.8095	NaN	42.1591	0	24.3056
Chr3:86719401-86719500	3	86719401	86719500	E1BAT1_BOVIN	ENSBTAG00000030671	Uncharacterized protein [Source:UniProtKB/TrEMBL;Acc:E1BAT1]	30.9524	28.355	NaN	83.3333	60	58.9947	46.6667	45.1111
Chr3:86719601-86719700	3	86719601	86719700	E1BAT1_BOVIN	ENSBTAG00000030671	Uncharacterized protein [Source:UniProtKB/TrEMBL;Acc:E1BAT1]	10.2564	50.2681	NaN	93.3333	60	50	NaN	57.5893
Chr3:86720501-86720600	3	86720501	86720600	E1BAT1_BOVIN	ENSBTAG00000030671	Uncharacterized protein [Source:UniProtKB/TrEMBL;Acc:E1BAT1]	92.3077	93.75	30	NaN	NaN	0	100	50
Chr3:86721501-86721600	3	86721501	86721600	null			0	0	50	NaN	0	100	0	100
Chr3:86730901-86731000	3	86730901	86731000	null			45.4545	23.8095	20	55.5556	33.3333	33.9744	NaN	25.0752
Chr3:86731001-86731100	3	86731001	86731100	null			0	37.5	NaN	33.3333	20	0	NaN	45.6881
Chr3:93217301-93217400	3	93217301	93217400	GLIS1	ENSBTAG00000017986	No description	93.75	75	68.5764	NaN	NaN	100	50	46.2662
Chr3:99080901-99081000	3	99080901	99081000	null			100	100	NaN	100	96.1539	NaN	100	100
Chr3:99081001-99081100	3	99081001	99081100	null			100	100	100	NaN	100	NaN	100	100
Chr3:100678701-100678800	3	100678701	100678800	LOC535643	ENSBTAG00000020444	PREDICTED: Bos taurus MAST205-like (LOC535643), miscRNA, [Source:RefSeq DNA;Acc:XR_083271]	100	100	NaN	100	NaN	90.5138	100	100
Chr3:103006101-103006200	3	103006101	103006200	PTPRF_BOVIN	ENSBTAG00000000253	Receptor-type tyrosine-protein phosphatase F [Source:UniProtKB/Swiss-Prot;Acc:A7MBJ4]	100	NaN	100	100	100	80	100	82.5
Chr3:103006201-103006300	3	103006201	103006300	PTPRF_BOVIN	ENSBTAG00000000253	Receptor-type tyrosine-protein phosphatase F [Source:UniProtKB/Swiss-Prot;Acc:A7MBJ4]	100	100	100	100	100	NaN	100	100
Chr3:103050501-103050600	3	103050501	103050600	PTPRF_BOVIN	ENSBTAG00000000253	Receptor-type tyrosine-protein phosphatase F [Source:UniProtKB/Swiss-Prot;Acc:A7MBJ4]	NaN	100	100	100	100	NaN	100	80.8333
Chr3:103050801-103050900	3	103050801	103050900	PTPRF_BOVIN	ENSBTAG00000000253	Receptor-type tyrosine-protein phosphatase F [Source:UniProtKB/Swiss-Prot;Acc:A7MBJ4]	NaN	100	100	100	88.0342	NaN	97.9592	66.6667
Chr3:103189001-103189100	3	103189001	103189100	SZT2	ENSBTAG00000005580	seizure threshold 2 homolog (mouse) [Source:HGNC Symbol;Acc:29040]	NaN	66.6667	100	95.4545	100	100	100	100
Chr3:103189101-103189200	3	103189101	103189200	SZT2	ENSBTAG00000005580	seizure threshold 2 homolog (mouse) [Source:HGNC Symbol;Acc:29040]	100	NaN	100	100	100	100	100	100
Chr3:105265401-105265500	3	105265401	105265500	HIVEP3	ENSBTAG00000020745	No description	NaN	100	100	100	100	99.7222	87.0909	60
Chr3:105267801-105267900	3	105267801	105267900	HIVEP3	ENSBTAG00000020745	No description	100	100	37.1429	NaN	100	100	74.6667	90.3509
Chr3:108939401-108939500	3	108939401	108939500	E1BNB3_BOVIN	ENSBTAG00000016852	Uncharacterized protein [Source:UniProtKB/TrEMBL;Acc:E1BNB3]	66.6667	100	72.3214	NaN	53.3333	NaN	88	94.4444
Chr3:108939801-108939900	3	108939801	108939900	E1BNB3_BOVIN	ENSBTAG00000016852	Uncharacterized protein [Source:UniProtKB/TrEMBL;Acc:E1BNB3]	100	NaN	91.6667	0	100	NaN	20	33.3333
Chr3:111482401-111482500	3	111482401	111482500	CXA4_BOVIN	ENSBTAG00000013881	Gap junction alpha-4 protein [Source:UniProtKB/Swiss-Prot;Acc:A4IFL1]	100	NaN	100	90	100	NaN	88.8889	100
Chr3:113701501-113701600	3	113701501	113701600	F1MDC8_BOVIN	ENSBTAG00000020616	diacylglycerol kinase, eta [Source:RefSeq peptide;Acc:NP_001030359]	100	100	100	100	100	0	100	100
Chr3:113701601-113701700	3	113701601	113701700	F1MDC8_BOVIN	ENSBTAG00000020616	diacylglycerol kinase, eta [Source:RefSeq peptide;Acc:NP_001030359]	100	100	100	100	95.1852	100	100	100
Chr3:113701701-113701800	3	113701701	113701800	F1MDC8_BOVIN	ENSBTAG00000020616	diacylglycerol kinase, eta [Source:RefSeq peptide;Acc:NP_001030359]	100	99.2064	100	98.6111	100	NaN	100	100
Chr3:113759301-113759400	3	113759301	113759400	F1MDC8_BOVIN	ENSBTAG00000020616	diacylglycerol kinase, eta [Source:RefSeq peptide;Acc:NP_001030359]	100	100	NaN	80	100	100	100	100
Chr3:113767901-113768000	3	113767901	113768000	F1MDC8_BOVIN	ENSBTAG00000020616	diacylglycerol kinase, eta [Source:RefSeq peptide;Acc:NP_001030359]	100	100	100	80	94.1176	NaN	100	100
Chr3:113768001-113768100	3	113768001	113768100	F1MDC8_BOVIN	ENSBTAG00000020616	diacylglycerol kinase, eta [Source:RefSeq peptide;Acc:NP_001030359]	100	100	100	NaN	100	NaN	100	100
Chr3:113768101-113768200	3	113768101	113768200	F1MDC8_BOVIN	ENSBTAG00000020616	diacylglycerol kinase, eta [Source:RefSeq peptide;Acc:NP_001030359]	100	100	100	100	100	NaN	98.1818	100
Chr3:113770801-113770900	3	113770801	113770900	F1MDC8_BOVIN	ENSBTAG00000020616	diacylglycerol kinase, eta [Source:RefSeq peptide;Acc:NP_001030359]	NaN	87.5	63.8889	100	100	98.6806	100	87.8571
Chr3:113787901-113788000	3	113787901	113788000	E1BKD2_BOVIN	ENSBTAG00000000149	Ubiquitin carboxyl-terminal hydrolase [Source:UniProtKB/TrEMBL;Acc:E1BKD2]	100	0	100	91.6667	100	NaN	100	100
Chr3:113788001-113788100	3	113788001	113788100	E1BKD2_BOVIN	ENSBTAG00000000149	Ubiquitin carboxyl-terminal hydrolase [Source:UniProtKB/TrEMBL;Acc:E1BKD2]	66.6667	NaN	100	81.8237	100	NaN	59.5556	83.1429
Chr3:115761701-115761800	3	115761701	115761800	null			93.5	100	100	100	100	100	78.1818	95.7265
Chr3:115761801-115761900	3	115761801	115761900	null			100	100	100	100	100	NaN	88.7464	100
Chr3:115855401-115855500	3	115855401	115855500	F1MGL2_BOVIN	ENSBTAG00000016504	Uncharacterized protein [Source:UniProtKB/TrEMBL;Acc:F1MGL2]	NaN	100	100	100	100	NaN	100	100
Chr3:115855501-115855600	3	115855501	115855600	F1MGL2_BOVIN	ENSBTAG00000016504	Uncharacterized protein [Source:UniProtKB/TrEMBL;Acc:F1MGL2]	100	NaN	100	100	100	100	100	100
Chr3:116105701-116105800	3	116105701	116105800	F1MGL2_BOVIN	ENSBTAG00000016504	Uncharacterized protein [Source:UniProtKB/TrEMBL;Acc:F1MGL2]	100	NaN	95.8333	97.6191	90	99.3007	100	97.6191
Chr3:116105801-116105900	3	116105801	116105900	F1MGL2_BOVIN	ENSBTAG00000016504	Uncharacterized protein [Source:UniProtKB/TrEMBL;Acc:F1MGL2]	56.7426	100	100	90.5208	97.7273	100	87.5	98.75
Chr3:116105901-116106000	3	116105901	116106000	F1MGL2_BOVIN	ENSBTAG00000016504	Uncharacterized protein [Source:UniProtKB/TrEMBL;Acc:F1MGL2]	91.5533	80	50	91.3194	88.125	NaN	100	94.2149
Chr3:116106001-116106100	3	116106001	116106100	F1MGL2_BOVIN	ENSBTAG00000016504	Uncharacterized protein [Source:UniProtKB/TrEMBL;Acc:F1MGL2]	99.1071	NaN	100	78.3207	100	100	100	72.7273
Chr3:116106101-116106200	3	116106101	116106200	F1MGL2_BOVIN	ENSBTAG00000016504	Uncharacterized protein [Source:UniProtKB/TrEMBL;Acc:F1MGL2]	100	100	100	93.8272	100	100	91.4286	100
Chr3:116106201-116106300	3	116106201	116106300	F1MGL2_BOVIN	ENSBTAG00000016504	Uncharacterized protein [Source:UniProtKB/TrEMBL;Acc:F1MGL2]	100	100	100	100	100	NaN	100	100
Chr3:116661301-116661400	3	116661301	116661400	A4IF77_BOVIN	ENSBTAG00000018424	C-X-C chemokine receptor type 7 [Source:RefSeq peptide;Acc:NP_001091851]	100	100	93.1713	100	87.1429	100	99.3333	100
Chr3:116661401-116661500	3	116661401	116661500	A4IF77_BOVIN	ENSBTAG00000018424	C-X-C chemokine receptor type 7 [Source:RefSeq peptide;Acc:NP_001091851]	95.1724	35.7143	100	33.3333	100	100	100	92.3809
Chr3:116661501-116661600	3	116661501	116661600	A4IF77_BOVIN	ENSBTAG00000018424	C-X-C chemokine receptor type 7 [Source:RefSeq peptide;Acc:NP_001091851]	100	90.9091	100	100	100	100	100	97.2922
Chr3:116661601-116661700	3	116661601	116661700	A4IF77_BOVIN	ENSBTAG00000018424	C-X-C chemokine receptor type 7 [Source:RefSeq peptide;Acc:NP_001091851]	100	100	100	100	100	100	100	100
Chr3:116661801-116661900	3	116661801	116661900	A4IF77_BOVIN	ENSBTAG00000018424	C-X-C chemokine receptor type 7 [Source:RefSeq peptide;Acc:NP_001091851]	100	100	50	NaN	50	100	100	97.2727
Chr3:116661901-116662000	3	116661901	116662000	A4IF77_BOVIN	ENSBTAG00000018424	C-X-C chemokine receptor type 7 [Source:RefSeq peptide;Acc:NP_001091851]	100	100	100	NaN	100	NaN	100	93.0556
Chr3:116662001-116662100	3	116662001	116662100	A4IF77_BOVIN	ENSBTAG00000018424	C-X-C chemokine receptor type 7 [Source:RefSeq peptide;Acc:NP_001091851]	76.9231	100	90	NaN	80	97.5	90	71.0526
Chr3:117445701-117445800	3	117445701	117445800	E1BB91_BOVIN	ENSBTAG00000030190	Uncharacterized protein [Source:UniProtKB/TrEMBL;Acc:E1BB91]	100	100	100	91.8956	50	100	90	100
Chr3:117445801-117445900	3	117445801	117445900	E1BB91_BOVIN	ENSBTAG00000030190	Uncharacterized protein [Source:UniProtKB/TrEMBL;Acc:E1BB91]	100	83.3333	97.5	100	50	83.3333	85.7143	80
Chr3:117445901-117446000	3	117445901	117446000	E1BB91_BOVIN	ENSBTAG00000030190	Uncharacterized protein [Source:UniProtKB/TrEMBL;Acc:E1BB91]	100	NaN	89.0625	89.4737	NaN	100	98.8095	100
Chr3:117446001-117446100	3	117446001	117446100	E1BB91_BOVIN	ENSBTAG00000030190	Uncharacterized protein [Source:UniProtKB/TrEMBL;Acc:E1BB91]	99.2424	NaN	100	100	76	84.1667	96.326	99.1228
Chr3:117446101-117446200	3	117446101	117446200	E1BB91_BOVIN	ENSBTAG00000030190	Uncharacterized protein [Source:UniProtKB/TrEMBL;Acc:E1BB91]	100	100	100	100	100	100	85.6	100
Chr3:117446201-117446300	3	117446201	117446300	E1BB91_BOVIN	ENSBTAG00000030190	Uncharacterized protein [Source:UniProtKB/TrEMBL;Acc:E1BB91]	100	100	100	100	NaN	100	93.2308	98.8095
Chr3:117537601-117537700	3	117537601	117537700	null			82.4561	0	100	100	81.5873	NaN	86.6667	100
Chr3:117537701-117537800	3	117537701	117537800	null			NaN	85.7143	100	100	100	100	97.5	75
Chr3:117537801-117537900	3	117537801	117537900	null			80	NaN	100	80	NaN	100	75.5556	100
Chr3:117823801-117823900	3	117823801	117823900	A6QP40_BOVIN	ENSBTAG00000005354	leucine rich repeat (in FLII) interacting protein 1 [Source:RefSeq peptide;Acc:NP_001095778]	100	NaN	100	100	100	100	65.7143	90.1786
Chr3:117823901-117824000	3	117823901	117824000	A6QP40_BOVIN	ENSBTAG00000005354	leucine rich repeat (in FLII) interacting protein 1 [Source:RefSeq peptide;Acc:NP_001095778]	100	100	100	100	100	100	95.3846	100
Chr3:117824001-117824100	3	117824001	117824100	A6QP40_BOVIN	ENSBTAG00000005354	leucine rich repeat (in FLII) interacting protein 1 [Source:RefSeq peptide;Acc:NP_001095778]	100	100	72.8449	NaN	100	100	61.8493	100
Chr3:117824101-117824200	3	117824101	117824200	A6QP40_BOVIN	ENSBTAG00000005354	leucine rich repeat (in FLII) interacting protein 1 [Source:RefSeq peptide;Acc:NP_001095778]	100	NaN	100	100	100	100	100	100
Chr3:117824301-117824400	3	117824301	117824400	A6QP40_BOVIN	ENSBTAG00000005354	leucine rich repeat (in FLII) interacting protein 1 [Source:RefSeq peptide;Acc:NP_001095778]	100	100	42.2619	0	100	85.7143	94.2857	100
Chr3:118069901-118070000	3	118069901	118070000	SCLY_BOVIN	ENSBTAG00000017826	Selenocysteine lyase [Source:UniProtKB/Swiss-Prot;Acc:A2VDS1]	100	100	NaN	91.9753	85.7143	100	100	100
Chr3:118073301-118073400	3	118073301	118073400	SCLY_BOVIN	ENSBTAG00000017826	Selenocysteine lyase [Source:UniProtKB/Swiss-Prot;Acc:A2VDS1]	100	NaN	100	96.4286	100	100	85.7143	100
Chr3:118205301-118205400	3	118205301	118205400	LOC100337374	ENSBTAG00000001879	No description	100	92.8571	NaN	100	NaN	100	100	90.9091
Chr3:118244301-118244400	3	118244301	118244400	null			93.5199	NaN	100	97.2222	NaN	100	96.6667	100
Chr3:118244401-118244500	3	118244401	118244500	null			96.923	NaN	97.7489	100	87.5	100	98.718	99.5918
Chr3:118244501-118244600	3	118244501	118244600	null			95.5431	100	98.75	100	100	98	98.4564	100
Chr3:118244601-118244700	3	118244601	118244700	null			91.9831	100	50	100	82.4561	98.3809	90.1518	96.2037
Chr3:118244701-118244800	3	118244701	118244800	null			94.4144	100	NaN	97.5	100	100	97.541	94.0089
Chr3:118244801-118244900	3	118244801	118244900	null			88.0191	100	100	64.4322	98.1482	100	79.6753	63.358
Chr3:118244901-118245000	3	118244901	118245000	null			97.6874	100	100	NaN	100	100	94.8971	89.0756
Chr3:118245001-118245100	3	118245001	118245100	null			87.8713	50	92.8248	NaN	92.7996	99.5918	89.9876	92.3845
Chr3:118245101-118245200	3	118245101	118245200	null			98.4848	NaN	96.4286	84.9359	90.3337	90	95.128	100
Chr3:118245201-118245300	3	118245201	118245300	null			96.6049	NaN	87.0845	93.8187	99.6667	100	92.604	79.5391
Chr3:118245301-118245400	3	118245301	118245400	null			89.0986	100	98.4694	84.6899	93.8775	100	84.9018	92.8958
Chr3:118245401-118245500	3	118245401	118245500	null			96.2963	NaN	95.3488	83.3951	95.9382	100	94.7429	69.7368
Chr3:118245501-118245600	3	118245501	118245600	null			100	100	95.743	85.9375	72.8798	100	95.6731	78.0044
Chr3:118279801-118279900	3	118279801	118279900	TRAF3IP1	ENSBTAG00000015973	No description	20.2551	28.5714	31.278	49.0062	45.7553	NaN	41.1574	31.8718
Chr3:118279901-118280000	3	118279901	118280000	TRAF3IP1	ENSBTAG00000015973	No description	25	50	45.5411	40.3933	35.8025	73.1684	35.7212	56.8235
Chr3:118280001-118280100	3	118280001	118280100	TRAF3IP1	ENSBTAG00000015973	No description	45.4545	NaN	31.07	15.293	15.3846	27.649	33.7857	10
Chr3:118280101-118280200	3	118280101	118280200	TRAF3IP1	ENSBTAG00000015973	No description	100	NaN	11.1111	36.3265	0	100	53.5714	42.8571
Chr3:118289901-118290000	3	118289901	118290000	TRAF3IP1	ENSBTAG00000015973	No description	100	100	NaN	80.6324	100	97.2464	80	99.1667
Chr3:118290001-118290100	3	118290001	118290100	TRAF3IP1	ENSBTAG00000015973	No description	100	66.6667	88.4259	92.8572	20	100	64.7863	100
Chr3:118290201-118290300	3	118290201	118290300	TRAF3IP1	ENSBTAG00000015973	No description	100	100	100	71.3203	100	100	98.1818	95.2381
Chr3:118290301-118290400	3	118290301	118290400	TRAF3IP1	ENSBTAG00000015973	No description	100	100	100	100	100	100	89.4737	94.2857
Chr3:118290401-118290500	3	118290401	118290500	TRAF3IP1	ENSBTAG00000015973	No description	99.1453	80	NaN	92.8571	100	100	NaN	71.0526
Chr3:118296201-118296300	3	118296201	118296300	TRAF3IP1	ENSBTAG00000015973	No description	NaN	100	75	100	100	NaN	96.4286	100
Chr3:118296301-118296400	3	118296301	118296400	TRAF3IP1	ENSBTAG00000015973	No description	NaN	90.3333	100	100	100	94.4444	94.1454	89.5944
Chr3:118296701-118296800	3	118296701	118296800	TRAF3IP1	ENSBTAG00000015973	No description	100	NaN	96.2963	100	96.0315	NaN	100	97.2431
Chr3:118296801-118296900	3	118296801	118296900	TRAF3IP1	ENSBTAG00000015973	No description	84.9624	75	100	NaN	90.4762	NaN	100	77.7778
Chr3:118322701-118322800	3	118322701	118322800	TRAF3IP1	ENSBTAG00000015973	No description	NaN	80	85.7143	100	100	NaN	100	100
Chr3:118323101-118323200	3	118323101	118323200	TRAF3IP1	ENSBTAG00000015973	No description	NaN	100	100	100	100	66.6667	100	80
Chr3:118324501-118324600	3	118324501	118324600	TRAF3IP1	ENSBTAG00000015973	No description	97.0574	NaN	80	68.6538	91.453	100	26.6667	100
Chr3:118359401-118359500	3	118359401	118359500	E1BEH6_BOVIN	ENSBTAG00000003376	Uncharacterized protein [Source:UniProtKB/TrEMBL;Acc:E1BEH6]	80	75	100	100	90.1754	90.0433	88.8745	100
Chr3:118687901-118688000	3	118687901	118688000	A4IFM6_BOVIN	ENSBTAG00000021444	twist-related protein 2 [Source:RefSeq peptide;Acc:NP_001077217]	100	100	100	100	100	NaN	100	96.6667
Chr3:118688001-118688100	3	118688001	118688100	A4IFM6_BOVIN	ENSBTAG00000021444	twist-related protein 2 [Source:RefSeq peptide;Acc:NP_001077217]	100	100	100	100	100	100	95.3846	97.7941
Chr3:118912301-118912400	3	118912301	118912400	null			100	100	NaN	94.4444	98.75	100	60.8059	65.2735
Chr3:118913401-118913500	3	118913401	118913500	null			83.3333	NaN	53.3333	85.7143	100	NaN	100	83.3333
Chr3:118932601-118932700	3	118932601	118932700	null			100	95.5128	100	100	99.6875	100	99.0385	96.25
Chr3:118932701-118932800	3	118932701	118932800	null			100	100	100	100	100	89.3939	95.9677	71.6982
Chr3:118932801-118932900	3	118932801	118932900	null			99.095	99.6795	97.3333	100	99.0972	NaN	99.4506	100
Chr3:118973401-118973500	3	118973401	118973500	HDAC4	ENSBTAG00000017764	No description	100	100	100	100	92.3077	100	97.3077	98.5486
Chr3:119002301-119002400	3	119002301	119002400	HDAC4	ENSBTAG00000017764	No description	90.6196	100	100	100	97.3118	NaN	94.3235	100
Chr3:119002401-119002500	3	119002401	119002500	HDAC4	ENSBTAG00000017764	No description	86.9328	100	NaN	100	100	NaN	94.5455	88.9535
Chr3:119002501-119002600	3	119002501	119002600	HDAC4	ENSBTAG00000017764	No description	95.6229	94.5455	100	100	98.9583	100	97.5207	100
Chr3:119002601-119002700	3	119002601	119002700	HDAC4	ENSBTAG00000017764	No description	100	93.3333	100	100	80	66.6667	100	100
Chr3:119002701-119002800	3	119002701	119002800	HDAC4	ENSBTAG00000017764	No description	100	NaN	100	100	93.5417	NaN	75.7619	92.8571
Chr3:119027601-119027700	3	119027601	119027700	HDAC4	ENSBTAG00000017764	No description	100	84.375	100	NaN	100	NaN	83.3333	100
Chr3:119027701-119027800	3	119027701	119027800	HDAC4	ENSBTAG00000017764	No description	100	0	100	NaN	50	NaN	94.0476	100
Chr3:119032901-119033000	3	119032901	119033000	HDAC4	ENSBTAG00000017764	No description	80	NaN	100	100	100	100	NaN	100
Chr3:119103201-119103300	3	119103201	119103300	HDAC4	ENSBTAG00000017764	No description	42.3537	59.5271	25	24	51.0534	42.2184	35.0253	2.38095
Chr3:119103301-119103400	3	119103301	119103400	HDAC4	ENSBTAG00000017764	No description	55.3994	62.7484	27.1591	45.0909	37.3245	64.9491	44.94	66.8459
Chr3:119103401-119103500	3	119103401	119103500	HDAC4	ENSBTAG00000017764	No description	60.0898	42.2249	28.9696	58.2564	60.2664	45.3893	44.4778	54.9869
Chr3:119103501-119103600	3	119103501	119103600	HDAC4	ENSBTAG00000017764	No description	52.1021	58.3563	52.6504	81.3333	49.1462	51.4939	34.3351	58.3333
Chr3:119122101-119122200	3	119122101	119122200	HDAC4	ENSBTAG00000017764	No description	NaN	100	100	100	98.4375	99.2857	100	94.8718
Chr3:119122301-119122400	3	119122301	119122400	HDAC4	ENSBTAG00000017764	No description	100	NaN	100	100	75	100	100	100
Chr3:119122401-119122500	3	119122401	119122500	HDAC4	ENSBTAG00000017764	No description	100	NaN	94.8864	100	NaN	100	94.2857	96.875
Chr3:119165001-119165100	3	119165001	119165100	HDAC4	ENSBTAG00000017764	No description	NaN	100	100	80	100	100	100	100
Chr3:119165101-119165200	3	119165101	119165200	HDAC4	ENSBTAG00000017764	No description	100	100	100	100	NaN	100	100	100
Chr3:119165201-119165300	3	119165201	119165300	HDAC4	ENSBTAG00000017764	No description	100	100	100	100	100	NaN	100	87.5
Chr3:119176601-119176700	3	119176601	119176700	HDAC4	ENSBTAG00000017764	No description	NaN	50	100	100	90.2778	100	100	100
Chr3:119177001-119177100	3	119177001	119177100	HDAC4	ENSBTAG00000017764	No description	NaN	100	100	100	95.6558	NaN	75	100
Chr3:119226801-119226900	3	119226801	119226900	HDAC4	ENSBTAG00000017764	No description	100	100	100	NaN	0	NaN	100	100
Chr3:119227601-119227700	3	119227601	119227700	HDAC4	ENSBTAG00000017764	No description	100	NaN	100	100	100	NaN	78.125	86
Chr3:119229101-119229200	3	119229101	119229200	HDAC4	ENSBTAG00000017764	No description	94.7917	100	100	100	99.1667	NaN	95.6166	100
Chr3:119229201-119229300	3	119229201	119229300	HDAC4	ENSBTAG00000017764	No description	85.2217	100	100	99.2593	91.6667	NaN	89.8268	95.0555
Chr3:119229301-119229400	3	119229301	119229400	HDAC4	ENSBTAG00000017764	No description	100	NaN	100	92.3077	97.8166	100	87.037	91.6667
Chr3:119229601-119229700	3	119229601	119229700	HDAC4	ENSBTAG00000017764	No description	75	100	NaN	93.1818	100	71.4286	100	NaN
Chr3:119229701-119229800	3	119229701	119229800	HDAC4	ENSBTAG00000017764	No description	100	100	100	100	100	100	97.5	100
Chr3:119230501-119230600	3	119230501	119230600	HDAC4	ENSBTAG00000017764	No description	93.7143	100	NaN	100	97.9592	100	90.9091	99.4709
Chr3:119230601-119230700	3	119230601	119230700	HDAC4	ENSBTAG00000017764	No description	100	100	NaN	100	33.3333	NaN	100	96.4706
Chr3:119230701-119230800	3	119230701	119230800	HDAC4	ENSBTAG00000017764	No description	100	100	NaN	100	60	NaN	100	100
Chr3:119238801-119238900	3	119238801	119238900	HDAC4	ENSBTAG00000017764	No description	83.3333	100	NaN	100	66.6667	NaN	100	100
Chr3:119238901-119239000	3	119238901	119239000	HDAC4	ENSBTAG00000017764	No description	100	100	100	100	100	66.6667	100	100
Chr3:119239001-119239100	3	119239001	119239100	HDAC4	ENSBTAG00000017764	No description	100	100	100	100	75	100	100	100
Chr3:119313201-119313300	3	119313201	119313300	HDAC4	ENSBTAG00000017764	No description	NaN	100	100	100	100	NaN	100	100
Chr3:119313701-119313800	3	119313701	119313800	HDAC4	ENSBTAG00000017764	No description	NaN	100	100	100	100	83.3333	100	100
Chr3:119314001-119314100	3	119314001	119314100	HDAC4	ENSBTAG00000017764	No description	100	NaN	100	93.75	100	99.375	100	100
Chr3:119314101-119314200	3	119314101	119314200	HDAC4	ENSBTAG00000017764	No description	96.7347	100	100	100	100	100	95.9184	93.8775
Chr3:119377101-119377200	3	119377101	119377200	HDAC4	ENSBTAG00000017764	No description	93.4783	97.4379	97.7778	100	94.9932	NaN	89.0079	95.098
Chr3:119377201-119377300	3	119377201	119377300	HDAC4	ENSBTAG00000017764	No description	NaN	100	95.3704	68.9773	100	NaN	79.8611	95.1128
Chr3:119377401-119377500	3	119377401	119377500	HDAC4	ENSBTAG00000017764	No description	98.9305	100	NaN	90.9091	100	90	NaN	100
Chr3:119383401-119383500	3	119383401	119383500	HDAC4	ENSBTAG00000017764	No description	100	100	100	NaN	71.4286	100	100	71.4286
Chr3:119390201-119390300	3	119390201	119390300	HDAC4	ENSBTAG00000017764	No description	NaN	100	25	86.6667	50	NaN	0	100
Chr3:119408201-119408300	3	119408201	119408300	HDAC4	ENSBTAG00000017764	No description	NaN	100	100	90	83.3333	100	NaN	100
Chr3:119408301-119408400	3	119408301	119408400	HDAC4	ENSBTAG00000017764	No description	NaN	100	87.5	90	100	100	100	74.0332
Chr3:119527701-119527800	3	119527701	119527800	null			100	NaN	100	90	100	NaN	100	100
Chr3:119528801-119528900	3	119528801	119528900	null			72.6852	NaN	85.8974	100	80	NaN	90	93.8272
Chr3:119528901-119529000	3	119528901	119529000	null			66.6667	NaN	84.6154	97.2222	66.6667	NaN	86.6667	83.3333
Chr3:119634801-119634900	3	119634801	119634900	null			100	NaN	47.9167	85.7143	83.3333	100	100	NaN
Chr3:120123601-120123700	3	120123601	120123700	MYOV2_BOVIN	ENSBTAG00000010910	Myeloma-overexpressed gene 2 protein homolog [Source:UniProtKB/Swiss-Prot;Acc:Q32PD7]	94.4444	75	100	100	100	100	87.1596	100
Chr3:120123701-120123800	3	120123701	120123800	MYOV2_BOVIN	ENSBTAG00000010910	Myeloma-overexpressed gene 2 protein homolog [Source:UniProtKB/Swiss-Prot;Acc:Q32PD7]	100	100	100	100	100	100	97.1429	NaN
Chr3:120123901-120124000	3	120123901	120124000	MYOV2_BOVIN	ENSBTAG00000010910	Myeloma-overexpressed gene 2 protein homolog [Source:UniProtKB/Swiss-Prot;Acc:Q32PD7]	NaN	100	100	100	100	NaN	100	100
Chr3:120153601-120153700	3	120153601	120153700	null			100	100	NaN	100	100	100	100	100
Chr3:120153701-120153800	3	120153701	120153800	null			100	100	NaN	100	100	75	NaN	66.6667
Chr3:120242201-120242300	3	120242201	120242300	null			100	100	NaN	100	100	99.3056	91.0714	80
Chr3:120245301-120245400	3	120245301	120245400	null			100	50	100	100	100	75	100	95.7672
Chr3:120245401-120245500	3	120245401	120245500	null			0	100	NaN	100	100	75	100	100
Chr3:120245501-120245600	3	120245501	120245600	null			100	100	NaN	100	83.3333	NaN	100	100
Chr3:120279801-120279900	3	120279801	120279900	F1MXR9_BOVIN	ENSBTAG00000003593	Uncharacterized protein [Source:UniProtKB/TrEMBL;Acc:F1MXR9]	NaN	100	100	100	NaN	100	100	98.9011
Chr3:120280001-120280100	3	120280001	120280100	F1MXR9_BOVIN	ENSBTAG00000003593	Uncharacterized protein [Source:UniProtKB/TrEMBL;Acc:F1MXR9]	60	NaN	100	100	100	100	100	100
Chr3:120285801-120285900	3	120285801	120285900	F1MXR9_BOVIN	ENSBTAG00000003593	Uncharacterized protein [Source:UniProtKB/TrEMBL;Acc:F1MXR9]	100	100	NaN	100	80	NaN	100	84.4444
Chr3:120285901-120286000	3	120285901	120286000	F1MXR9_BOVIN	ENSBTAG00000003593	Uncharacterized protein [Source:UniProtKB/TrEMBL;Acc:F1MXR9]	100	100	NaN	100	100	NaN	100	100
Chr3:120333901-120334000	3	120333901	120334000	CAPN10	ENSBTAG00000002809	No description	100	100	100	100	100	NaN	100	100
Chr3:120334001-120334100	3	120334001	120334100	CAPN10	ENSBTAG00000002809	No description	100	NaN	100	100	100	100	100	100
Chr3:120334101-120334200	3	120334101	120334200	CAPN10	ENSBTAG00000002809	No description	100	100	100	100	100	100	100	94.417
Chr3:120334201-120334300	3	120334201	120334300	CAPN10	ENSBTAG00000002809	No description	100	100	93.75	100	100	NaN	92.7171	90.0096
Chr3:120334301-120334400	3	120334301	120334400	CAPN10	ENSBTAG00000002809	No description	100	NaN	100	80	100	NaN	87.5	97.5
Chr3:120400901-120401000	3	120400901	120401000	GPC1	ENSBTAG00000015996	glypican-1 [Source:RefSeq peptide;Acc:NP_001039701]	83.3333	100	33.3333	NaN	96	100	100	92.7273
Chr3:120401001-120401100	3	120401001	120401100	GPC1	ENSBTAG00000015996	glypican-1 [Source:RefSeq peptide;Acc:NP_001039701]	50	100	100	NaN	100	NaN	100	100
Chr3:120401101-120401200	3	120401101	120401200	GPC1	ENSBTAG00000015996	glypican-1 [Source:RefSeq peptide;Acc:NP_001039701]	100	100	85.7143	NaN	100	100	94.8718	100
Chr3:120402301-120402400	3	120402301	120402400	GPC1	ENSBTAG00000015996	glypican-1 [Source:RefSeq peptide;Acc:NP_001039701]	100	100	100	60	NaN	100	100	100
Chr3:120403801-120403900	3	120403801	120403900	GPC1	ENSBTAG00000015996	glypican-1 [Source:RefSeq peptide;Acc:NP_001039701]	NaN	100	33.3333	100	100	100	100	100
Chr3:120406301-120406400	3	120406301	120406400	GPC1	ENSBTAG00000015996	glypican-1 [Source:RefSeq peptide;Acc:NP_001039701]	100	NaN	100	100	75	100	100	100
Chr3:120510101-120510200	3	120510101	120510200	KIF1A	ENSBTAG00000011538	No description	83.3333	100	100	100	95.5128	100	100	100
Chr3:120511101-120511200	3	120511101	120511200	KIF1A	ENSBTAG00000011538	No description	87.5	NaN	94.2857	98.7654	90.9091	100	100	94.1521
Chr3:120511301-120511400	3	120511301	120511400	KIF1A	ENSBTAG00000011538	No description	100	NaN	90	100	100	100	NaN	97.9472
Chr3:120516901-120517000	3	120516901	120517000	KIF1A	ENSBTAG00000011538	No description	100	NaN	100	100	100	NaN	100	100
Chr3:120517001-120517100	3	120517001	120517100	KIF1A	ENSBTAG00000011538	No description	100	100	NaN	100	94.269	100	94.2917	99.3056
Chr3:120517101-120517200	3	120517101	120517200	KIF1A	ENSBTAG00000011538	No description	100	100	100	100	84.5083	NaN	100	97.3333
Chr3:120517201-120517300	3	120517201	120517300	KIF1A	ENSBTAG00000011538	No description	100	100	100	50	100	NaN	80.5556	96.2963
Chr3:120517301-120517400	3	120517301	120517400	KIF1A	ENSBTAG00000011538	No description	100	71.4286	NaN	100	85	NaN	80.5371	100
Chr3:120524101-120524200	3	120524101	120524200	KIF1A	ENSBTAG00000011538	No description	85.7143	100	100	NaN	99.6324	71.4286	98.6111	100
Chr3:120550301-120550400	3	120550301	120550400	KIF1A	ENSBTAG00000011538	No description	100	NaN	100	100	100	NaN	100	100
Chr3:120550401-120550500	3	120550401	120550500	KIF1A	ENSBTAG00000011538	No description	100	NaN	100	100	100	66.6667	97.6191	100
Chr3:120554401-120554500	3	120554401	120554500	KIF1A	ENSBTAG00000011538	No description	100	NaN	100	100	100	100	86.25	100
Chr3:120554501-120554600	3	120554501	120554600	KIF1A	ENSBTAG00000011538	No description	100	NaN	100	75	100	NaN	87.5	75
Chr3:120554601-120554700	3	120554601	120554700	KIF1A	ENSBTAG00000011538	No description	100	NaN	100	100	96.2963	95.2	100	92.7214
Chr3:120569201-120569300	3	120569201	120569300	KIF1A	ENSBTAG00000011538	No description	100	100	NaN	100	100	100	100	100
Chr3:120569801-120569900	3	120569801	120569900	KIF1A	ENSBTAG00000011538	No description	100	100	100	87.5	94.0171	100	NaN	100
Chr3:120570001-120570100	3	120570001	120570100	KIF1A	ENSBTAG00000011538	No description	100	NaN	100	100	100	100	NaN	97.9167
Chr3:120776401-120776500	3	120776401	120776500	SNED1	ENSBTAG00000014132	sushi, nidogen and EGF-like domains 1 [Source:HGNC Symbol;Acc:24696]	100	100	0	87.5	100	NaN	0	100
Chr3:120776501-120776600	3	120776501	120776600	SNED1	ENSBTAG00000014132	sushi, nidogen and EGF-like domains 1 [Source:HGNC Symbol;Acc:24696]	100	100	0	100	75	NaN	100	100
Chr3:120776701-120776800	3	120776701	120776800	SNED1	ENSBTAG00000014132	sushi, nidogen and EGF-like domains 1 [Source:HGNC Symbol;Acc:24696]	100	100	44.4444	100	100	100	66.6667	NaN
Chr3:120830201-120830300	3	120830201	120830300	E1BJM5_BOVIN	ENSBTAG00000000785	Uncharacterized protein [Source:UniProtKB/TrEMBL;Acc:E1BJM5]	100	0	100	100	100	66.6667	88.8889	100
Chr3:120830501-120830600	3	120830501	120830600	E1BJM5_BOVIN	ENSBTAG00000000785	Uncharacterized protein [Source:UniProtKB/TrEMBL;Acc:E1BJM5]	100	100	100	NaN	100	100	100	100
Chr3:120830601-120830700	3	120830601	120830700	E1BJM5_BOVIN	ENSBTAG00000000785	Uncharacterized protein [Source:UniProtKB/TrEMBL;Acc:E1BJM5]	98.3333	NaN	20	100	100	100	100	100
Chr3:120830701-120830800	3	120830701	120830800	E1BJM5_BOVIN	ENSBTAG00000000785	Uncharacterized protein [Source:UniProtKB/TrEMBL;Acc:E1BJM5]	NaN	100	100	100	100	100	97.9688	100
Chr3:120832401-120832500	3	120832401	120832500	E1BJM5_BOVIN	ENSBTAG00000000785	Uncharacterized protein [Source:UniProtKB/TrEMBL;Acc:E1BJM5]	100	100	100	100	100	97.7778	NaN	100
Chr3:120837801-120837900	3	120837801	120837900	E1BJM5_BOVIN	ENSBTAG00000000785	Uncharacterized protein [Source:UniProtKB/TrEMBL;Acc:E1BJM5]	70	83.3333	100	92.2085	100	NaN	92.0539	100
Chr3:120844601-120844700	3	120844601	120844700	E1BJM5_BOVIN	ENSBTAG00000000785	Uncharacterized protein [Source:UniProtKB/TrEMBL;Acc:E1BJM5]	100	100	100	100	98.6111	NaN	100	100
Chr3:120844701-120844800	3	120844701	120844800	E1BJM5_BOVIN	ENSBTAG00000000785	Uncharacterized protein [Source:UniProtKB/TrEMBL;Acc:E1BJM5]	100	100	100	100	100	NaN	100	100
Chr3:120867601-120867700	3	120867601	120867700	PP1R7_BOVIN	ENSBTAG00000000789	Protein phosphatase 1 regulatory subunit 7 [Source:UniProtKB/Swiss-Prot;Acc:Q3T0W4]	85.7143	75	100	100	100	NaN	96.875	85.7143
Chr3:120867801-120867900	3	120867801	120867900	PP1R7_BOVIN	ENSBTAG00000000789	Protein phosphatase 1 regulatory subunit 7 [Source:UniProtKB/Swiss-Prot;Acc:Q3T0W4]	100	100	NaN	70.4545	100	NaN	84.6154	100
Chr3:120868101-120868200	3	120868101	120868200	PP1R7_BOVIN	ENSBTAG00000000789	Protein phosphatase 1 regulatory subunit 7 [Source:UniProtKB/Swiss-Prot;Acc:Q3T0W4]	100	100	100	NaN	100	100	92.9404	96.9156
Chr3:120868201-120868300	3	120868201	120868300	PP1R7_BOVIN	ENSBTAG00000000789	Protein phosphatase 1 regulatory subunit 7 [Source:UniProtKB/Swiss-Prot;Acc:Q3T0W4]	90.4762	100	100	NaN	NaN	90	100	100
Chr3:120878301-120878400	3	120878301	120878400	null			80	NaN	66.6667	100	100	100	97.3333	100
Chr3:120878401-120878500	3	120878401	120878500	null			100	NaN	100	100	83.3333	100	100	100
Chr3:120878501-120878600	3	120878501	120878600	null			94.5635	NaN	100	77.7778	100	100	88.8393	100
Chr3:120878601-120878700	3	120878601	120878700	null			100	NaN	100	97.7273	100	NaN	100	100
Chr3:120890801-120890900	3	120890801	120890900	null			100	NaN	100	100	100	100	100	NaN
Chr3:120890901-120891000	3	120890901	120891000	null			50	NaN	100	100	100	100	89.916	100
Chr3:120904001-120904100	3	120904001	120904100	LOC789436	ENSBTAG00000004315	No description	83.3333	100	NaN	100	100	NaN	100	100
Chr3:120908601-120908700	3	120908601	120908700	LOC789436	ENSBTAG00000004315	No description	92.3077	66.6667	NaN	87.5	75	0	88.8889	100
Chr3:120908701-120908800	3	120908701	120908800	LOC789436	ENSBTAG00000004315	No description	71.2057	100	NaN	100	100	100	95.0904	100
Chr3:120908901-120909000	3	120908901	120909000	LOC789436	ENSBTAG00000004315	No description	100	100	NaN	100	94.4251	100	100	98.8722
Chr3:120911801-120911900	3	120911801	120911900	LOC789436	ENSBTAG00000004315	No description	100	100	100	100	92.3077	NaN	100	97.3109
Chr3:120911901-120912000	3	120911901	120912000	LOC789436	ENSBTAG00000004315	No description	100	100	100	100	100	NaN	94.6667	100
Chr3:120912001-120912100	3	120912001	120912100	LOC789436	ENSBTAG00000004315	No description	100	100	NaN	100	100	NaN	100	87.1795
Chr3:120912101-120912200	3	120912101	120912200	LOC789436	ENSBTAG00000004315	No description	93.75	93.0556	100	55.9524	100	100	100	100
Chr3:120920701-120920800	3	120920701	120920800	LOC789436	ENSBTAG00000004315	No description	98.2955	NaN	75	100	93.2692	NaN	97.9167	100
Chr3:120950101-120950200	3	120950101	120950200	LOC789436	ENSBTAG00000004315	No description	94.9091	NaN	66.6667	100	100	100	97.6191	95.3846
Chr3:120985001-120985100	3	120985001	120985100	SEPT2	ENSBTAG00000002608	septin-2 [Source:RefSeq peptide;Acc:NP_001039557]	100	NaN	78.2662	100	85.7143	100	94.0171	97.2028
Chr3:120985101-120985200	3	120985101	120985200	SEPT2	ENSBTAG00000002608	septin-2 [Source:RefSeq peptide;Acc:NP_001039557]	89.5488	NaN	97.7679	83.7382	93.4805	99.5	91.2698	100
Chr3:120985201-120985300	3	120985201	120985300	SEPT2	ENSBTAG00000002608	septin-2 [Source:RefSeq peptide;Acc:NP_001039557]	100	NaN	75	71.8254	100	NaN	100	84.2857
Chr3:120985301-120985400	3	120985301	120985400	SEPT2	ENSBTAG00000002608	septin-2 [Source:RefSeq peptide;Acc:NP_001039557]	100	100	100	100	100	100	100	100
Chr3:120985401-120985500	3	120985401	120985500	SEPT2	ENSBTAG00000002608	septin-2 [Source:RefSeq peptide;Acc:NP_001039557]	100	NaN	100	100	92.8571	100	97.6191	100
Chr3:120985501-120985600	3	120985501	120985600	SEPT2	ENSBTAG00000002608	septin-2 [Source:RefSeq peptide;Acc:NP_001039557]	100	100	NaN	100	93.75	NaN	100	100
Chr3:121008801-121008900	3	121008801	121008900	null			100	NaN	100	100	97.1429	NaN	96.6667	100
Chr3:121008901-121009000	3	121008901	121009000	null			100	NaN	100	100	100	NaN	100	98.8372
Chr3:121009001-121009100	3	121009001	121009100	null			100	NaN	100	97.3684	99.3507	NaN	98.0392	100
Chr3:121106901-121107000	3	121106901	121107000	A6H6W7_BOVIN	ENSBTAG00000008711	BCL2-related ovarian killer [Source:RefSeq peptide;Acc:NP_001092338]	85.5769	NaN	100	100	100	NaN	83.3333	100
Chr3:121134801-121134900	3	121134801	121134900	Q17QY5_BOVIN	ENSBTAG00000013253	THAP domain-containing protein 4 [Source:RefSeq peptide;Acc:NP_001033758]	100	NaN	85.7143	96.9697	85.7143	NaN	100	90.9091
Chr3:121138501-121138600	3	121138501	121138600	Q17QY5_BOVIN	ENSBTAG00000013253	THAP domain-containing protein 4 [Source:RefSeq peptide;Acc:NP_001033758]	100	100	69.0476	100	100	NaN	100	100
Chr3:121138601-121138700	3	121138601	121138700	Q17QY5_BOVIN	ENSBTAG00000013253	THAP domain-containing protein 4 [Source:RefSeq peptide;Acc:NP_001033758]	100	NaN	100	100	100	100	98.4127	100
Chr3:121138801-121138900	3	121138801	121138900	Q17QY5_BOVIN	ENSBTAG00000013253	THAP domain-containing protein 4 [Source:RefSeq peptide;Acc:NP_001033758]	100	NaN	100	100	83.75	100	99.0196	100
Chr3:121138901-121139000	3	121138901	121139000	Q17QY5_BOVIN	ENSBTAG00000013253	THAP domain-containing protein 4 [Source:RefSeq peptide;Acc:NP_001033758]	100	NaN	92.6166	93.2806	97.2222	95.7672	100	100
Chr3:121139001-121139100	3	121139001	121139100	Q17QY5_BOVIN	ENSBTAG00000013253	THAP domain-containing protein 4 [Source:RefSeq peptide;Acc:NP_001033758]	100	100	100	100	100	100	100	NaN
Chr3:121205301-121205400	3	121205301	121205400	F1MBD7_BOVIN	ENSBTAG00000009123	inhibitor of growth protein 5 [Source:RefSeq peptide;Acc:NP_001035670]	100	NaN	100	100	100	NaN	100	100
Chr3:121205501-121205600	3	121205501	121205600	F1MBD7_BOVIN	ENSBTAG00000009123	inhibitor of growth protein 5 [Source:RefSeq peptide;Acc:NP_001035670]	100	100	NaN	100	100	100	NaN	72.5397
Chr3:121206201-121206300	3	121206201	121206300	null			100	100	NaN	75	100	100	100	100
Chr3:121223601-121223700	3	121223601	121223700	D2HDH_BOVIN	ENSBTAG00000002847	D-2-hydroxyglutarate dehydrogenase, mitochondrial [Source:UniProtKB/Swiss-Prot;Acc:Q1JPD3]	100	100	100	100	100	NaN	87.8775	93.2981
Chr3:121223701-121223800	3	121223701	121223800	D2HDH_BOVIN	ENSBTAG00000002847	D-2-hydroxyglutarate dehydrogenase, mitochondrial [Source:UniProtKB/Swiss-Prot;Acc:Q1JPD3]	100	83.1579	NaN	100	100	100	83.5538	86.4198
Chr3:121223801-121223900	3	121223801	121223900	D2HDH_BOVIN	ENSBTAG00000002847	D-2-hydroxyglutarate dehydrogenase, mitochondrial [Source:UniProtKB/Swiss-Prot;Acc:Q1JPD3]	82.8125	100	NaN	99.0741	91.6667	100	98.2143	95.1705
Chr3:121223901-121224000	3	121223901	121224000	D2HDH_BOVIN	ENSBTAG00000002847	D-2-hydroxyglutarate dehydrogenase, mitochondrial [Source:UniProtKB/Swiss-Prot;Acc:Q1JPD3]	98.4375	100	100	100	100	82.8947	86.1303	100
Chr3:121224001-121224100	3	121224001	121224100	D2HDH_BOVIN	ENSBTAG00000002847	D-2-hydroxyglutarate dehydrogenase, mitochondrial [Source:UniProtKB/Swiss-Prot;Acc:Q1JPD3]	100	100	100	100	100	100	96.6667	100
Chr3:121224101-121224200	3	121224101	121224200	D2HDH_BOVIN	ENSBTAG00000002847	D-2-hydroxyglutarate dehydrogenase, mitochondrial [Source:UniProtKB/Swiss-Prot;Acc:Q1JPD3]	100	NaN	100	91.6322	94.3182	100	100	100
Chr3:121224201-121224300	3	121224201	121224300	D2HDH_BOVIN	ENSBTAG00000002847	D-2-hydroxyglutarate dehydrogenase, mitochondrial [Source:UniProtKB/Swiss-Prot;Acc:Q1JPD3]	100	100	100	100	100	100	100	100
Chr3:121227401-121227500	3	121227401	121227500	D2HDH_BOVIN	ENSBTAG00000002847	D-2-hydroxyglutarate dehydrogenase, mitochondrial [Source:UniProtKB/Swiss-Prot;Acc:Q1JPD3]	100	100	NaN	100	81.5476	NaN	66.6667	100
Chr3:121306701-121306800	3	121306701	121306800	A6QQ23_BOVIN	ENSBTAG00000040598	LOC511818 protein [Source:UniProtKB/TrEMBL;Acc:A6QQ23]	100	NaN	75	100	NaN	100	100	100
Chr3:121306801-121306900	3	121306801	121306900	A6QQ23_BOVIN	ENSBTAG00000040598	LOC511818 protein [Source:UniProtKB/TrEMBL;Acc:A6QQ23]	100	NaN	100	0	NaN	100	100	88.8889
Chr3:121309101-121309200	3	121309101	121309200	A6QQ23_BOVIN	ENSBTAG00000040598	LOC511818 protein [Source:UniProtKB/TrEMBL;Acc:A6QQ23]	100	100	NaN	100	100	NaN	100	0
Chr3:121318001-121318100	3	121318001	121318100	null			33.3333	56.1603	82.8125	93.9955	NaN	100	61.1905	90.6416
Chr3:121412201-121412300	3	121412201	121412300	ENSBTAG00000047074	ENSBTAG00000047074	No description	45.4155	66.6667	35.3571	53.2044	41.5064	33.3333	37.5	46.4269
Chr3:121412301-121412400	3	121412301	121412400	ENSBTAG00000047074	ENSBTAG00000047074	No description	39.0058	50.8772	61.4499	45.8102	60.1276	57.1429	55.3301	32.4964
Chr3:121412401-121412500	3	121412401	121412500	ENSBTAG00000047074	ENSBTAG00000047074	No description	71.0884	48.913	5.55556	80.8278	50.0422	0	62.7615	66.5214
Chr3:121412501-121412600	3	121412501	121412600	ENSBTAG00000047074	ENSBTAG00000047074	No description	42.8571	33.3333	40.4762	49.3827	32.3184	33.3333	33.3333	48.8365
Chr3:121412601-121412700	3	121412601	121412700	ENSBTAG00000047074	ENSBTAG00000047074	No description	55.317	50	40.6151	53.4162	44.1176	34.7985	54.5723	46.9095
Chr3:121412701-121412800	3	121412701	121412800	ENSBTAG00000047074	ENSBTAG00000047074	No description	50.2604	33.3333	7.14286	26.9801	29.9107	37.4558	48.9669	68.4028
Chr3:121412901-121413000	3	121412901	121413000	ENSBTAG00000047074	ENSBTAG00000047074	No description	100	52.3292	40	0	68.6453	31.5535	44.5742	39.4676
Chr3:121413001-121413100	3	121413001	121413100	ENSBTAG00000047074	ENSBTAG00000047074	No description	6.83761	48.4134	27.4074	29.995	5.46875	21.648	20.6385	57.3326
Chr3:121413101-121413200	3	121413101	121413200	ENSBTAG00000047074	ENSBTAG00000047074	No description	8.18182	31.4358	33.3333	30.26	10.8564	29.6703	20.7487	28.0233
Chr3:121413201-121413300	3	121413201	121413300	null			40	34.8317	NaN	42.0469	33.6115	NaN	33.3333	27.1808
Chr4:9118501-9118600	4	9118501	9118600	null			44.6667	50.6448	39.0196	16.6667	37.5	9.87103	0	28.3717
Chr4:9118601-9118700	4	9118601	9118700	null			38.3475	47.1849	20.2353	100	43.0219	24.5536	35.8829	35.3944
Chr4:9118801-9118900	4	9118801	9118900	null			49.1071	26.4881	NaN	70.8333	18.75	34.375	20	46.8006
Chr4:9118901-9119000	4	9118901	9119000	null			71.2805	49.1228	21.2088	NaN	10.9737	14.2857	36.1905	39.6825
Chr4:9121201-9121300	4	9121201	9121300	null			39.7444	0	33.7869	62.7296	31.5536	46.4444	16.6667	31.5666
Chr4:9121301-9121400	4	9121301	9121400	null			33.5249	40	15.873	40.8957	44.7327	25.8333	14.6693	40.6888
Chr4:9121401-9121500	4	9121401	9121500	null			31.25	NaN	66.6667	57.1429	2.94118	50	0	59.2853
Chr4:9121501-9121600	4	9121501	9121600	null			13.6905	NaN	0	37.3065	16.6667	50	23.3333	32.6602
Chr4:11303401-11303500	4	11303401	11303500	null			NaN	39.3158	22.4107	20.2652	58.547	39.968	26.6667	43.3237
Chr4:11303501-11303600	4	11303501	11303600	null			NaN	52.3111	38.0952	79.798	39.5833	45.8333	29.7619	55.3435
Chr4:11303701-11303800	4	11303701	11303800	null			NaN	26.9511	44.6429	76.0606	25	32.1429	39.3849	32.8036
Chr4:12622101-12622200	4	12622101	12622200	E1BHZ2_BOVIN	ENSBTAG00000018185	Uncharacterized protein [Source:UniProtKB/TrEMBL;Acc:E1BHZ2]	0	10.9447	27.9762	16.2791	25.1429	30.9829	26.6667	28.5714
Chr4:12622401-12622500	4	12622401	12622500	E1BHZ2_BOVIN	ENSBTAG00000018185	Uncharacterized protein [Source:UniProtKB/TrEMBL;Acc:E1BHZ2]	34.7826	19.4741	4.34783	60.9929	0	40.5172	100	81.3131
Chr4:12622501-12622600	4	12622501	12622600	E1BHZ2_BOVIN	ENSBTAG00000018185	Uncharacterized protein [Source:UniProtKB/TrEMBL;Acc:E1BHZ2]	67.2727	31.0883	37.2778	46.8666	36.9124	47.5984	61.617	55.1858
Chr4:12622701-12622800	4	12622701	12622800	E1BHZ2_BOVIN	ENSBTAG00000018185	Uncharacterized protein [Source:UniProtKB/TrEMBL;Acc:E1BHZ2]	32.0513	24.7062	23.6111	37.5271	NaN	36.9709	0	22.2981
Chr4:12623001-12623100	4	12623001	12623100	E1BHZ2_BOVIN	ENSBTAG00000018185	Uncharacterized protein [Source:UniProtKB/TrEMBL;Acc:E1BHZ2]	15.7207	17.947	24.5153	47.7537	23.8553	27.0748	24.4498	35.5286
Chr4:12623101-12623200	4	12623101	12623200	E1BHZ2_BOVIN	ENSBTAG00000018185	Uncharacterized protein [Source:UniProtKB/TrEMBL;Acc:E1BHZ2]	25.7109	34.1532	26.3473	41.5491	30.3523	33.5419	30.8758	34.5824
Chr4:12623201-12623300	4	12623201	12623300	E1BHZ2_BOVIN	ENSBTAG00000018185	Uncharacterized protein [Source:UniProtKB/TrEMBL;Acc:E1BHZ2]	62.657	56.4053	47.1505	48.5686	55.487	57.4262	55.1187	68.8653
Chr4:12623301-12623400	4	12623301	12623400	E1BHZ2_BOVIN	ENSBTAG00000018185	Uncharacterized protein [Source:UniProtKB/TrEMBL;Acc:E1BHZ2]	31.1321	62.7778	61.6162	36.3636	72.7273	63.2653	35.8209	69.4845
Chr4:12627801-12627900	4	12627801	12627900	E1BHZ2_BOVIN	ENSBTAG00000018185	Uncharacterized protein [Source:UniProtKB/TrEMBL;Acc:E1BHZ2]	NaN	80	42.8571	80	54.2213	55.2381	NaN	35.5991
Chr4:12629001-12629100	4	12629001	12629100	E1BHZ2_BOVIN	ENSBTAG00000018185	Uncharacterized protein [Source:UniProtKB/TrEMBL;Acc:E1BHZ2]	22.4242	37.5313	NaN	60.2143	42.381	37.7381	17.2222	49.4074
Chr4:12629101-12629200	4	12629101	12629200	E1BHZ2_BOVIN	ENSBTAG00000018185	Uncharacterized protein [Source:UniProtKB/TrEMBL;Acc:E1BHZ2]	NaN	31.9129	4.7619	40.8867	NaN	12.5	40.8681	23.9859
Chr4:12629201-12629300	4	12629201	12629300	E1BHZ2_BOVIN	ENSBTAG00000018185	Uncharacterized protein [Source:UniProtKB/TrEMBL;Acc:E1BHZ2]	NaN	16.4141	7.14286	18.9655	NaN	12.5	5.26316	5.55556
Chr4:27739801-27739900	4	27739801	27739900	null			NaN	73.8358	0	26.6667	88.8889	NaN	0	38.75
Chr4:27750401-27750500	4	27750401	27750500	null			NaN	50	25	26.9231	NaN	66.6667	14.2857	29.3182
Chr4:27750501-27750600	4	27750501	27750600	null			12.5	50	23.0769	12.8788	NaN	57.3333	2.38095	43.7229
Chr4:27750701-27750800	4	27750701	27750800	null			NaN	35.6167	38.8889	22.8571	NaN	20	0	17.1111
Chr4:28958101-28958200	4	28958101	28958200	null			0	50	100	52.0833	73.8095	50	66.6667	58.3333
Chr4:28958201-28958300	4	28958201	28958300	null			33.3333	0	22.2222	37.037	0	43.4771	44.4444	64.4841
Chr4:28958401-28958500	4	28958401	28958500	null			NaN	9.74359	12.1212	71.9145	12.8205	14.5752	11.0714	38.1385
Chr4:28958501-28958600	4	28958501	28958600	null			40	NaN	0	100	12.5	49.8775	NaN	46.1565
Chr4:28963601-28963700	4	28963601	28963700	null			NaN	50	100	6.06061	66.6667	33.3333	0	NaN
Chr4:28963801-28963900	4	28963801	28963900	null			NaN	50	16.6667	65	50	80	35.4167	51.6011
Chr4:28963901-28964000	4	28963901	28964000	null			NaN	75	0	43.0556	100	0	55.7143	52.1523
Chr4:28965101-28965200	4	28965101	28965200	null			39.2857	30	0	NaN	NaN	45.9384	0	35.2381
Chr4:28965201-28965300	4	28965201	28965300	null			32.7381	42.8571	45.911	NaN	75	39.0598	42.6033	54.4229
Chr4:28965401-28965500	4	28965401	28965500	null			49.0546	33.3333	36.096	NaN	0	85	52.9182	24.6051
Chr4:28984101-28984200	4	28984101	28984200	null			15.8333	75.3704	16.9231	61.6774	31.25	47.307	19.2708	40.4969
Chr4:28984201-28984300	4	28984201	28984300	null			NaN	55.4876	20	0	0	4.75632	29.6296	58.6111
Chr4:28984301-28984400	4	28984301	28984400	null			65.4762	61.2333	NaN	0	33.3333	50	33.75	49.0855
Chr4:28984401-28984500	4	28984401	28984500	null			0	25.4902	18.75	13.2479	25	16.0791	19.4444	29.1667
Chr4:28984501-28984600	4	28984501	28984600	null			NaN	16.6667	20.5357	22.2222	50	21.5859	27.7778	60
Chr4:28986101-28986200	4	28986101	28986200	null			100	39.3333	47.1429	NaN	60	NaN	46.6667	37.4623
Chr4:28986601-28986700	4	28986601	28986700	null			0	12.5	12.5	NaN	50	28.5714	0	14.3466
Chr4:28986801-28986900	4	28986801	28986900	null			100	0	0	NaN	10.4167	NaN	20.6044	27.0383
Chr4:28986901-28987000	4	28986901	28987000	null			0	39.6825	33.3333	NaN	39.2157	44.4444	20	18.7258
Chr4:28999301-28999400	4	28999301	28999400	null			0	0	NaN	0	NaN	38.7582	0	26.6667
Chr4:29002101-29002200	4	29002101	29002200	null			19.1939	35.4621	50	71.4286	43.3847	25.0687	33.0462	49.9052
Chr4:29002201-29002300	4	29002201	29002300	null			24.5315	40	25	20	68.6088	61.5385	54.0293	40.7686
Chr4:29002401-29002500	4	29002401	29002500	null			71.875	54.8822	NaN	25	50	50	48.0903	42.8571
Chr4:29003601-29003700	4	29003601	29003700	null			NaN	45.0794	83.3333	64.8026	NaN	41.1255	33.3333	44.8129
Chr4:29006401-29006500	4	29006401	29006500	null			14.2857	20.4082	57.7778	NaN	28.6099	38.1818	53.0612	42.4113
Chr4:30634701-30634800	4	30634701	30634800	DNAH11	ENSBTAG00000013078	No description	0	66.6667	NaN	49.3982	51.0204	71.4286	NaN	45.0691
Chr4:30634801-30634900	4	30634801	30634900	DNAH11	ENSBTAG00000013078	No description	44.1667	66.6667	22.2222	61.9577	57.1429	60	NaN	46.1129
Chr4:30635001-30635100	4	30635001	30635100	DNAH11	ENSBTAG00000013078	No description	30.9524	48.2143	54.2857	76.7647	26.8073	9.52381	24.4444	41.3972
Chr4:30636001-30636100	4	30636001	30636100	DNAH11	ENSBTAG00000013078	No description	0	50.427	NaN	61.1111	NaN	42.9167	20	21.3472
Chr4:30636101-30636200	4	30636101	30636200	DNAH11	ENSBTAG00000013078	No description	25.8333	59.9786	17.1429	42.1693	41.5909	29.4121	34.632	29.0582
Chr4:30636201-30636300	4	30636201	30636300	DNAH11	ENSBTAG00000013078	No description	22.1283	48.4451	50.1389	40	NaN	28.125	11.0714	55.2592
Chr4:30636301-30636400	4	30636301	30636400	DNAH11	ENSBTAG00000013078	No description	37.7747	41.5107	20	38.6364	32	58.0357	41.8651	40.5721
Chr4:30636401-30636500	4	30636401	30636500	DNAH11	ENSBTAG00000013078	No description	22.2222	67.0159	37.4359	NaN	46.4286	34.8726	20	46.645
Chr4:30638601-30638700	4	30638601	30638700	DNAH11	ENSBTAG00000013078	No description	32.7586	11.1111	NaN	100	0	50	40	0
Chr4:30638701-30638800	4	30638701	30638800	DNAH11	ENSBTAG00000013078	No description	32.7586	12.5	NaN	54.9911	8.53333	29.0667	10	10
Chr4:30638801-30638900	4	30638801	30638900	DNAH11	ENSBTAG00000013078	No description	16.6667	20	NaN	0	52.7993	15.9722	0	25
Chr4:33564301-33564400	4	33564301	33564400	K132L_BOVIN	ENSBTAG00000004023	UPF0577 protein KIAA1324-like homolog [Source:UniProtKB/Swiss-Prot;Acc:A7E2Z9]	30.9524	10	NaN	50	0	51.9294	5.71429	14.0909
Chr4:33564401-33564500	4	33564401	33564500	K132L_BOVIN	ENSBTAG00000004023	UPF0577 protein KIAA1324-like homolog [Source:UniProtKB/Swiss-Prot;Acc:A7E2Z9]	0	33.3333	NaN	50	100	36.1435	85.7143	52.3938
Chr4:33564501-33564600	4	33564501	33564600	K132L_BOVIN	ENSBTAG00000004023	UPF0577 protein KIAA1324-like homolog [Source:UniProtKB/Swiss-Prot;Acc:A7E2Z9]	50	20	NaN	38.3333	0	48.7207	NaN	37.2059
Chr4:33564601-33564700	4	33564601	33564700	K132L_BOVIN	ENSBTAG00000004023	UPF0577 protein KIAA1324-like homolog [Source:UniProtKB/Swiss-Prot;Acc:A7E2Z9]	28.5714	8.33333	NaN	50	25	18.3532	NaN	35.0238
Chr4:33573901-33574000	4	33573901	33574000	K132L_BOVIN	ENSBTAG00000004023	UPF0577 protein KIAA1324-like homolog [Source:UniProtKB/Swiss-Prot;Acc:A7E2Z9]	25	31.2193	50	NaN	54.7619	37.0433	NaN	27.9949
Chr4:33574001-33574100	4	33574001	33574100	K132L_BOVIN	ENSBTAG00000004023	UPF0577 protein KIAA1324-like homolog [Source:UniProtKB/Swiss-Prot;Acc:A7E2Z9]	40	40.7738	60	NaN	27.5	52.7778	NaN	43.2634
Chr4:33580901-33581000	4	33580901	33581000	K132L_BOVIN	ENSBTAG00000004023	UPF0577 protein KIAA1324-like homolog [Source:UniProtKB/Swiss-Prot;Acc:A7E2Z9]	0	31.0091	87.5	55.774	19.697	23.0179	9.28793	43.5522
Chr4:33581001-33581100	4	33581001	33581100	K132L_BOVIN	ENSBTAG00000004023	UPF0577 protein KIAA1324-like homolog [Source:UniProtKB/Swiss-Prot;Acc:A7E2Z9]	23.4375	36.5143	15.0463	45.5025	27.7174	32.2372	39.352	43.998
Chr4:33581101-33581200	4	33581101	33581200	K132L_BOVIN	ENSBTAG00000004023	UPF0577 protein KIAA1324-like homolog [Source:UniProtKB/Swiss-Prot;Acc:A7E2Z9]	33.3333	39.3259	NaN	54.7064	62.963	36.5815	20.8889	51.4037
Chr4:33581201-33581300	4	33581201	33581300	K132L_BOVIN	ENSBTAG00000004023	UPF0577 protein KIAA1324-like homolog [Source:UniProtKB/Swiss-Prot;Acc:A7E2Z9]	22.6667	25.7266	35.5	24.2276	25.1765	35.3369	18.4249	46.4299
Chr4:35236601-35236700	4	35236601	35236700	null			25	66.6667	NaN	5.76923	0	64.9123	72.7778	22.7273
Chr4:35236701-35236800	4	35236701	35236800	null			33.3333	49.7484	NaN	67.9317	24	29.9606	18.9148	44.24
Chr4:35236801-35236900	4	35236801	35236900	null			NaN	55.3922	0	55.8123	67.3077	20	NaN	45.0783
Chr4:35236901-35237000	4	35236901	35237000	null			33.3333	39.0924	21.8254	57.3333	44.5157	44.1862	39.7436	36.8654
Chr4:35238201-35238300	4	35238201	35238300	null			18.75	36.3265	NaN	69.0714	NaN	36.5079	34.375	61.3355
Chr4:35238301-35238400	4	35238301	35238400	null			100	68.6667	NaN	33.3333	NaN	76.1111	54.1667	66.6667
Chr4:35238401-35238500	4	35238401	35238500	null			0	43.7143	NaN	11.9792	NaN	27.0833	14.6795	38.0605
Chr4:35238501-35238600	4	35238501	35238600	null			20	NaN	20	0	60	14.6429	45.4545	0
Chr4:35245001-35245100	4	35245001	35245100	null			NaN	37.806	50	30	45.3061	58.867	55.4131	56.8862
Chr4:35245101-35245200	4	35245101	35245200	null			NaN	39.3939	26.6667	50	NaN	32.1429	36.1176	35.5921
Chr4:35245201-35245300	4	35245201	35245300	null			NaN	42.2811	42.8571	55.2	58.75	46	37.8409	57.0954
Chr4:35245301-35245400	4	35245301	35245400	null			NaN	42.029	11.1111	0	0	50	11.1111	14.5455
Chr4:35258801-35258900	4	35258801	35258900	null			19.6078	NaN	25	16.6667	26.6667	39.7436	24	36.4788
Chr4:35258901-35259000	4	35258901	35259000	null			39.0909	60	62.5	39.6465	NaN	17.6558	55.7143	49.5858
Chr4:35259001-35259100	4	35259001	35259100	null			50.0354	38.75	0	86.9565	NaN	92.2222	25.2381	46.274
Chr4:35259101-35259200	4	35259101	35259200	null			30.303	56.9444	45	53.0523	NaN	44.3182	53.9683	39.3318
Chr4:35259201-35259300	4	35259201	35259300	null			48.8636	50	35	93.9394	NaN	100	57.1429	75.2632
Chr4:46200601-46200700	4	46200601	46200700	LHFPL3	ENSBTAG00000000189	lipoma HMGIC fusion partner-like 3 protein [Source:RefSeq peptide;Acc:NP_001098454]	0	19.8611	8.33333	25.2222	0	NaN	0	22.4444
Chr4:46200701-46200800	4	46200701	46200800	LHFPL3	ENSBTAG00000000189	lipoma HMGIC fusion partner-like 3 protein [Source:RefSeq peptide;Acc:NP_001098454]	10.0893	39.4579	54.1667	23.4035	29.1667	NaN	32.2222	40.1246
Chr4:46200901-46201000	4	46200901	46201000	LHFPL3	ENSBTAG00000000189	lipoma HMGIC fusion partner-like 3 protein [Source:RefSeq peptide;Acc:NP_001098454]	25.5	33.3727	NaN	22.2222	80	NaN	22.2222	46.4583
Chr4:51994201-51994300	4	51994201	51994300	Q9BE46_BOVIN	ENSBTAG00000006161	hepatocyte growth factor receptor precursor [Source:RefSeq peptide;Acc:NP_001013017]	25	25	NaN	0	50	5	NaN	27.451
Chr4:51994301-51994400	4	51994301	51994400	Q9BE46_BOVIN	ENSBTAG00000006161	hepatocyte growth factor receptor precursor [Source:RefSeq peptide;Acc:NP_001013017]	0	35.437	14.2361	33.8436	50	28.0266	32.3529	35.0537
Chr4:51994401-51994500	4	51994401	51994500	Q9BE46_BOVIN	ENSBTAG00000006161	hepatocyte growth factor receptor precursor [Source:RefSeq peptide;Acc:NP_001013017]	33.3333	36.5385	100	81.1539	NaN	87.9127	55.9524	52.1795
Chr4:51994501-51994600	4	51994501	51994600	Q9BE46_BOVIN	ENSBTAG00000006161	hepatocyte growth factor receptor precursor [Source:RefSeq peptide;Acc:NP_001013017]	0	36.5625	3.7037	7.05128	12.5	50.5493	43.5426	26.9404
Chr4:51994601-51994700	4	51994601	51994700	Q9BE46_BOVIN	ENSBTAG00000006161	hepatocyte growth factor receptor precursor [Source:RefSeq peptide;Acc:NP_001013017]	NaN	11.8577	38.8889	14.8148	NaN	42.245	5.55556	21.0435
Chr4:51996201-51996300	4	51996201	51996300	Q9BE46_BOVIN	ENSBTAG00000006161	hepatocyte growth factor receptor precursor [Source:RefSeq peptide;Acc:NP_001013017]	35.535	28.4664	55.127	22.7303	28.2841	37.5313	44.091	40.646
Chr4:51996301-51996400	4	51996301	51996400	Q9BE46_BOVIN	ENSBTAG00000006161	hepatocyte growth factor receptor precursor [Source:RefSeq peptide;Acc:NP_001013017]	37.324	34.6339	28.6693	42.2719	38.56	39.7465	36.4612	41.6873
Chr4:51996401-51996500	4	51996401	51996500	Q9BE46_BOVIN	ENSBTAG00000006161	hepatocyte growth factor receptor precursor [Source:RefSeq peptide;Acc:NP_001013017]	92.5	33.9394	NaN	55.5556	20	48.7331	8.33333	100
Chr4:57407101-57407200	4	57407101	57407200	IMP2L_BOVIN	ENSBTAG00000004398	Mitochondrial inner membrane protease subunit 2 [Source:UniProtKB/Swiss-Prot;Acc:Q2KI92]	65.4941	46.5476	49.4318	NaN	37.4206	60	NaN	54.5455
Chr4:57407201-57407300	4	57407201	57407300	IMP2L_BOVIN	ENSBTAG00000004398	Mitochondrial inner membrane protease subunit 2 [Source:UniProtKB/Swiss-Prot;Acc:Q2KI92]	35.1191	45.3333	33.3333	NaN	26.6667	15	NaN	54.0918
Chr4:61173601-61173700	4	61173601	61173700	ANLN	ENSBTAG00000009218	No description	22.0353	7.6634	NaN	60	21.5675	17.7536	37.5534	43.7278
Chr4:61173701-61173800	4	61173701	61173800	ANLN	ENSBTAG00000009218	No description	80	58.5714	NaN	50	52.381	43.9799	74.9603	48.5247
Chr4:61173801-61173900	4	61173801	61173900	ANLN	ENSBTAG00000009218	No description	36.8047	44.7964	NaN	65.625	62.5	71.4286	72.3809	60.5272
Chr4:61173901-61174000	4	61173901	61174000	ANLN	ENSBTAG00000009218	No description	33.3333	42.7072	NaN	100	60.7756	40.3263	58.5557	81.5675
Chr4:65305101-65305200	4	65305101	65305200	CCDC129	ENSBTAG00000009254	No description	91.7241	100	97.5309	73.6111	89.9421	98.8889	94.636	76.2351
Chr4:65305201-65305300	4	65305201	65305300	CCDC129	ENSBTAG00000009254	No description	76.3206	63.3333	80.9615	77.2247	82.0022	100	84.8113	64.0849
Chr4:65305301-65305400	4	65305301	65305400	CCDC129	ENSBTAG00000009254	No description	50	53.5714	90.7407	50	100	NaN	52.9412	90.4762
Chr4:65305401-65305500	4	65305401	65305500	CCDC129	ENSBTAG00000009254	No description	77.2461	95.4555	94.6429	66.6667	86.6071	100	81.1343	81.3209
Chr4:65305501-65305600	4	65305501	65305600	CCDC129	ENSBTAG00000009254	No description	79.4584	94.4444	100	90	100	100	75	78.3333
Chr4:66530901-66531000	4	66530901	66531000	null			NaN	43.7267	21.7424	19.6104	0	35.9973	23.8095	45.9626
Chr4:66541601-66541700	4	66541601	66541700	null			NaN	25	0	25	NaN	58.9069	100	18.1818
Chr4:66545201-66545300	4	66545201	66545300	null			NaN	15.7895	0	61.1111	0	0	11.7647	0
Chr4:66545301-66545400	4	66545301	66545400	null			NaN	46.7117	37.5	56.5789	39.8234	60.6865	37.2549	69.3009
Chr4:66545501-66545600	4	66545501	66545600	null			NaN	44.7802	59.375	52.4306	54.4491	47.6465	43.7054	43.4242
Chr4:66545601-66545700	4	66545601	66545700	null			NaN	31.746	6.66667	28.5714	48.9754	19.2308	25	33.9582
Chr4:66546701-66546800	4	66546701	66546800	null			0	36.2857	NaN	5.55556	50	56.5278	NaN	0
Chr4:66546801-66546900	4	66546801	66546900	null			7.40741	41.3095	NaN	26.9444	10.8974	63.0682	NaN	32.4949
Chr4:66547001-66547100	4	66547001	66547100	null			1.85185	25.8259	NaN	11.1111	27.2727	35.2041	40	29.8551
Chr4:66548301-66548400	4	66548301	66548400	null			59.6154	23.8645	0	54.7619	45.3704	18.8194	NaN	44.2881
Chr4:66548401-66548500	4	66548401	66548500	null			46.1538	41.4572	53.8112	63.6364	32.2424	31.5873	54.1667	59.5692
Chr4:66548501-66548600	4	66548501	66548600	null			40.4762	52.3781	22.5043	NaN	52.3809	40.4355	49.7222	47.7191
Chr4:66548601-66548700	4	66548601	66548700	null			0	4.04762	33.3333	47.2222	20.5882	26.6667	0	28.1581
Chr4:66548701-66548800	4	66548701	66548800	null			28.125	85.3333	14.2857	25	2.38095	0	34.2262	24.5556
Chr4:77668401-77668500	4	77668401	77668500	Q24K01_BOVIN	ENSBTAG00000006325	nudC domain-containing protein 3 [Source:RefSeq peptide;Acc:NP_001069465]	100	100	NaN	100	98.4127	NaN	100	100
Chr4:77779401-77779500	4	77779401	77779500	KCC2B_BOVIN	ENSBTAG00000012653	Calcium/calmodulin-dependent protein kinase type II subunit beta [Source:UniProtKB/Swiss-Prot;Acc:Q3MHJ9]	75.0631	87.5	100	NaN	88.6364	85.1648	75	96.5476
Chr4:77779501-77779600	4	77779501	77779600	KCC2B_BOVIN	ENSBTAG00000012653	Calcium/calmodulin-dependent protein kinase type II subunit beta [Source:UniProtKB/Swiss-Prot;Acc:Q3MHJ9]	95.8182	89.6552	91.6667	66.6667	99.6094	100	100	95.751
Chr4:77779601-77779700	4	77779601	77779700	KCC2B_BOVIN	ENSBTAG00000012653	Calcium/calmodulin-dependent protein kinase type II subunit beta [Source:UniProtKB/Swiss-Prot;Acc:Q3MHJ9]	98.8636	100	100	98.8636	100	99.4286	93.4965	100
Chr4:77779701-77779800	4	77779701	77779800	KCC2B_BOVIN	ENSBTAG00000012653	Calcium/calmodulin-dependent protein kinase type II subunit beta [Source:UniProtKB/Swiss-Prot;Acc:Q3MHJ9]	100	96.4286	100	100	50	100	100	100
Chr4:77779801-77779900	4	77779801	77779900	KCC2B_BOVIN	ENSBTAG00000012653	Calcium/calmodulin-dependent protein kinase type II subunit beta [Source:UniProtKB/Swiss-Prot;Acc:Q3MHJ9]	97.5275	100	95.5556	95.9184	98.1366	100	100	100
Chr4:77779901-77780000	4	77779901	77780000	KCC2B_BOVIN	ENSBTAG00000012653	Calcium/calmodulin-dependent protein kinase type II subunit beta [Source:UniProtKB/Swiss-Prot;Acc:Q3MHJ9]	96.5854	100	100	100	95.5367	92.1148	100	100
Chr4:81712001-81712100	4	81712001	81712100	CDK13_BOVIN	ENSBTAG00000001528	Cyclin-dependent kinase 13 [Source:UniProtKB/Swiss-Prot;Acc:E1BB52]	NaN	49.1667	28.8194	0	0	4.44444	40	NaN
Chr4:93630601-93630700	4	93630601	93630700	E1BE25_BOVIN	ENSBTAG00000006253	Uncharacterized protein [Source:UniProtKB/TrEMBL;Acc:E1BE25]	100	NaN	100	100	100	NaN	100	100
Chr4:95734201-95734300	4	95734201	95734300	null			22.8571	43.8889	13.3333	100	56.5476	42.2619	33.3333	45.4185
Chr4:95734301-95734400	4	95734301	95734400	null			0	27.2527	NaN	33.3333	50.4444	19.0476	0	60.5005
Chr4:98736901-98737000	4	98736901	98737000	E1BAV1_BOVIN	ENSBTAG00000015773	Uncharacterized protein [Source:UniProtKB/TrEMBL;Acc:E1BAV1]	NaN	55.5556	29.1667	59.5238	NaN	45.3274	4.16667	65
Chr4:98742301-98742400	4	98742301	98742400	E1BAV1_BOVIN	ENSBTAG00000015773	Uncharacterized protein [Source:UniProtKB/TrEMBL;Acc:E1BAV1]	NaN	50	66.6667	9.09091	0	50	0	56.1403
Chr4:98742601-98742700	4	98742601	98742700	E1BAV1_BOVIN	ENSBTAG00000015773	Uncharacterized protein [Source:UniProtKB/TrEMBL;Acc:E1BAV1]	NaN	32.1429	25	37.5	0	30.9524	80	31.25
Chr4:98762501-98762600	4	98762501	98762600	E1BAV1_BOVIN	ENSBTAG00000015773	Uncharacterized protein [Source:UniProtKB/TrEMBL;Acc:E1BAV1]	NaN	50	0	0	18.3333	42.8571	24	47.6191
Chr4:98763801-98763900	4	98763801	98763900	E1BAV1_BOVIN	ENSBTAG00000015773	Uncharacterized protein [Source:UniProtKB/TrEMBL;Acc:E1BAV1]	50.3968	44.1071	NaN	100	NaN	48	80	39.0572
Chr4:103417401-103417500	4	103417401	103417500	null			88	100	100	100	76.5082	100	100	100
Chr4:103417501-103417600	4	103417501	103417600	null			90.9091	100	71.4286	100	91.8681	100	75.7143	86.2105
Chr4:103417601-103417700	4	103417601	103417700	null			100	66.6667	100	NaN	100	78.5714	86.1111	100
Chr4:103654001-103654100	4	103654001	103654100	UBN2_BOVIN	ENSBTAG00000014021	Ubinuclein-2 [Source:UniProtKB/Swiss-Prot;Acc:E1B7L7]	16.6667	22.2222	20.3125	NaN	41.25	13.947	0	22.063
Chr4:103659401-103659500	4	103659401	103659500	UBN2_BOVIN	ENSBTAG00000014021	Ubinuclein-2 [Source:UniProtKB/Swiss-Prot;Acc:E1B7L7]	0	14.6853	18.2692	NaN	5.55556	30.303	16	NaN
Chr4:104017001-104017100	4	104017001	104017100	E1BA53_BOVIN	ENSBTAG00000017860	homeodomain interacting protein kinase 2 [Source:RefSeq peptide;Acc:NP_001095392]	100	0	NaN	100	NaN	100	100	100
Chr4:104017101-104017200	4	104017101	104017200	E1BA53_BOVIN	ENSBTAG00000017860	homeodomain interacting protein kinase 2 [Source:RefSeq peptide;Acc:NP_001095392]	100	50	NaN	88.5714	NaN	100	100	100
Chr4:104017701-104017800	4	104017701	104017800	E1BA53_BOVIN	ENSBTAG00000017860	homeodomain interacting protein kinase 2 [Source:RefSeq peptide;Acc:NP_001095392]	100	100	83.3333	100	100	96.0784	88.3333	100
Chr4:104017801-104017900	4	104017801	104017900	E1BA53_BOVIN	ENSBTAG00000017860	homeodomain interacting protein kinase 2 [Source:RefSeq peptide;Acc:NP_001095392]	95.5604	100	100	100	91.6667	100	98.2143	90.4257
Chr4:112823501-112823600	4	112823501	112823600	EZH2	ENSBTAG00000009426	No description	95.2381	100	97.5	100	100	100	93.1818	100
Chr4:112823601-112823700	4	112823601	112823700	EZH2	ENSBTAG00000009426	No description	100	100	100	NaN	81.4815	100	NaN	90
Chr4:112823801-112823900	4	112823801	112823900	EZH2	ENSBTAG00000009426	No description	100	100	100	NaN	96.4874	100	73.3333	NaN
Chr4:112991001-112991100	4	112991001	112991100	F1MEN8_BOVIN	ENSBTAG00000017143	protein disulfide-isomerase A4 precursor [Source:RefSeq peptide;Acc:NP_001039344]	80	100	100	100	85.7143	NaN	100	97.5357
Chr4:112991101-112991200	4	112991101	112991200	F1MEN8_BOVIN	ENSBTAG00000017143	protein disulfide-isomerase A4 precursor [Source:RefSeq peptide;Acc:NP_001039344]	100	NaN	100	100	100	NaN	100	100
Chr4:114438801-114438900	4	114438801	114438900	F1N4L1_BOVIN	ENSBTAG00000011226	Uncharacterized protein [Source:UniProtKB/TrEMBL;Acc:F1N4L1]	83.3333	100	100	NaN	100	100	100	68.0083
Chr4:114491601-114491700	4	114491601	114491700	AGAP3	ENSBTAG00000008468	No description	1.66667	48.4205	51.6667	47.1843	47.5631	63.2383	12.5	51.7702
Chr4:114491701-114491800	4	114491701	114491800	AGAP3	ENSBTAG00000008468	No description	33.3333	51.7701	50	48.2103	37.5132	55.4007	52	38.8827
Chr4:114491801-114491900	4	114491801	114491900	AGAP3	ENSBTAG00000008468	No description	NaN	11.0577	0	26.5251	41.3333	5.03883	17.5	37.6449
Chr4:114491901-114492000	4	114491901	114492000	AGAP3	ENSBTAG00000008468	No description	NaN	44.9735	20	48.2143	50	0	0	45.1923
Chr4:114492701-114492800	4	114492701	114492800	AGAP3	ENSBTAG00000008468	No description	100	NaN	88.8889	100	100	NaN	100	96.875
Chr4:114495801-114495900	4	114495801	114495900	AGAP3	ENSBTAG00000008468	No description	88.8889	100	100	53.3333	100	NaN	77.6389	97.1354
Chr4:114495901-114496000	4	114495901	114496000	AGAP3	ENSBTAG00000008468	No description	100	85.7297	92.9293	95.2778	100	99.1071	87.057	92.1339
Chr4:114496001-114496100	4	114496001	114496100	AGAP3	ENSBTAG00000008468	No description	77.2294	100	100	100	99.6732	100	90.9761	98.4848
Chr4:114496101-114496200	4	114496101	114496200	AGAP3	ENSBTAG00000008468	No description	94.2857	100	93.7739	81.5122	94.0984	100	93.2557	98.8167
Chr4:114496201-114496300	4	114496201	114496300	AGAP3	ENSBTAG00000008468	No description	100	NaN	100	97.2222	100	100	100	100
Chr4:114496401-114496500	4	114496401	114496500	AGAP3	ENSBTAG00000008468	No description	100	100	100	100	100	100	97.4359	100
Chr4:114497401-114497500	4	114497401	114497500	AGAP3	ENSBTAG00000008468	No description	100	100	76.1111	NaN	100	100	96.4286	42.3809
Chr4:114497501-114497600	4	114497501	114497600	AGAP3	ENSBTAG00000008468	No description	100	100	100	66.6667	100	100	93.0556	100
Chr4:114497701-114497800	4	114497701	114497800	AGAP3	ENSBTAG00000008468	No description	95.116	66.6667	100	100	100	100	100	100
Chr4:114497801-114497900	4	114497801	114497900	AGAP3	ENSBTAG00000008468	No description	100	100	100	NaN	94.9495	100	100	100
Chr4:114510201-114510300	4	114510201	114510300	AGAP3	ENSBTAG00000008468	No description	100	NaN	100	69.2308	73.3333	83.3333	100	90.1961
Chr4:114510301-114510400	4	114510301	114510400	AGAP3	ENSBTAG00000008468	No description	100	NaN	85.7143	100	100	83.3333	96.2963	100
Chr4:114998601-114998700	4	114998601	114998700	null			66.6667	100	81.5385	100	NaN	100	98.052	100
Chr4:114998801-114998900	4	114998801	114998900	null			100	100	100	100	100	100	100	100
Chr4:115088601-115088700	4	115088601	115088700	null			100	100	100	100	97.3697	NaN	100	92.3077
Chr4:115088801-115088900	4	115088801	115088900	null			100	100	NaN	100	100	NaN	100	100
Chr4:115088901-115089000	4	115088901	115089000	null			100	100	100	100	100	NaN	93.985	93.3829
Chr4:115089101-115089200	4	115089101	115089200	null			100	100	100	NaN	100	NaN	100	100
Chr4:115373401-115373500	4	115373401	115373500	MLL3	ENSBTAG00000024199	PREDICTED: Bos taurus myeloid/lymphoid or mixed-lineage leukemia 4-like (MLL3), miscRNA, [Source:RefSeq DNA;Acc:XR_083287]	100	NaN	100	100	89.1667	NaN	100	82.1429
Chr4:115373501-115373600	4	115373501	115373600	MLL3	ENSBTAG00000024199	PREDICTED: Bos taurus myeloid/lymphoid or mixed-lineage leukemia 4-like (MLL3), miscRNA, [Source:RefSeq DNA;Acc:XR_083287]	100	92.3077	100	96.1111	100	NaN	99.6667	98.2955
Chr4:115373901-115374000	4	115373901	115374000	MLL3	ENSBTAG00000024199	PREDICTED: Bos taurus myeloid/lymphoid or mixed-lineage leukemia 4-like (MLL3), miscRNA, [Source:RefSeq DNA;Acc:XR_083287]	100	NaN	100	100	NaN	85.7143	100	100
Chr4:115376601-115376700	4	115376601	115376700	MLL3	ENSBTAG00000024199	PREDICTED: Bos taurus myeloid/lymphoid or mixed-lineage leukemia 4-like (MLL3), miscRNA, [Source:RefSeq DNA;Acc:XR_083287]	100	75	NaN	75	87.5	NaN	93.3333	100
Chr4:115376701-115376800	4	115376701	115376800	MLL3	ENSBTAG00000024199	PREDICTED: Bos taurus myeloid/lymphoid or mixed-lineage leukemia 4-like (MLL3), miscRNA, [Source:RefSeq DNA;Acc:XR_083287]	100	100	NaN	100	100	NaN	89.1919	100
Chr4:115379201-115379300	4	115379201	115379300	MLL3	ENSBTAG00000024199	PREDICTED: Bos taurus myeloid/lymphoid or mixed-lineage leukemia 4-like (MLL3), miscRNA, [Source:RefSeq DNA;Acc:XR_083287]	100	100	100	100	99.4048	100	100	79.5271
Chr4:115379301-115379400	4	115379301	115379400	MLL3	ENSBTAG00000024199	PREDICTED: Bos taurus myeloid/lymphoid or mixed-lineage leukemia 4-like (MLL3), miscRNA, [Source:RefSeq DNA;Acc:XR_083287]	100	100	100	100	100	91.0902	92.8258	100
Chr4:115379401-115379500	4	115379401	115379500	MLL3	ENSBTAG00000024199	PREDICTED: Bos taurus myeloid/lymphoid or mixed-lineage leukemia 4-like (MLL3), miscRNA, [Source:RefSeq DNA;Acc:XR_083287]	100	100	100	69.4444	100	NaN	100	94.9685
Chr4:115379501-115379600	4	115379501	115379600	MLL3	ENSBTAG00000024199	PREDICTED: Bos taurus myeloid/lymphoid or mixed-lineage leukemia 4-like (MLL3), miscRNA, [Source:RefSeq DNA;Acc:XR_083287]	100	NaN	100	100	100	NaN	100	100
Chr4:115379601-115379700	4	115379601	115379700	MLL3	ENSBTAG00000024199	PREDICTED: Bos taurus myeloid/lymphoid or mixed-lineage leukemia 4-like (MLL3), miscRNA, [Source:RefSeq DNA;Acc:XR_083287]	100	NaN	100	100	80.2469	100	86.6667	100
Chr4:115379701-115379800	4	115379701	115379800	MLL3	ENSBTAG00000024199	PREDICTED: Bos taurus myeloid/lymphoid or mixed-lineage leukemia 4-like (MLL3), miscRNA, [Source:RefSeq DNA;Acc:XR_083287]	100	NaN	100	100	94.2177	NaN	90	93.6948
Chr4:115379801-115379900	4	115379801	115379900	MLL3	ENSBTAG00000024199	PREDICTED: Bos taurus myeloid/lymphoid or mixed-lineage leukemia 4-like (MLL3), miscRNA, [Source:RefSeq DNA;Acc:XR_083287]	87.4039	NaN	100	100	91.5752	NaN	92.7171	99.5455
Chr4:115380001-115380100	4	115380001	115380100	MLL3	ENSBTAG00000024199	PREDICTED: Bos taurus myeloid/lymphoid or mixed-lineage leukemia 4-like (MLL3), miscRNA, [Source:RefSeq DNA;Acc:XR_083287]	98.0769	NaN	82.5	100	100	100	100	88.4226
Chr4:115380201-115380300	4	115380201	115380300	MLL3	ENSBTAG00000024199	PREDICTED: Bos taurus myeloid/lymphoid or mixed-lineage leukemia 4-like (MLL3), miscRNA, [Source:RefSeq DNA;Acc:XR_083287]	NaN	100	33.3333	100	87.6543	100	73.4848	94.1061
Chr4:115380301-115380400	4	115380301	115380400	MLL3	ENSBTAG00000024199	PREDICTED: Bos taurus myeloid/lymphoid or mixed-lineage leukemia 4-like (MLL3), miscRNA, [Source:RefSeq DNA;Acc:XR_083287]	NaN	100	86.1111	83.3333	100	99.1228	88.0952	100
Chr4:115390901-115391000	4	115390901	115391000	MLL3	ENSBTAG00000024199	PREDICTED: Bos taurus myeloid/lymphoid or mixed-lineage leukemia 4-like (MLL3), miscRNA, [Source:RefSeq DNA;Acc:XR_083287]	98.4848	NaN	100	75	89.9471	100	100	100
Chr4:115391001-115391100	4	115391001	115391100	MLL3	ENSBTAG00000024199	PREDICTED: Bos taurus myeloid/lymphoid or mixed-lineage leukemia 4-like (MLL3), miscRNA, [Source:RefSeq DNA;Acc:XR_083287]	92.3077	NaN	100	87.5	100	100	100	93.3333
Chr4:115391101-115391200	4	115391101	115391200	MLL3	ENSBTAG00000024199	PREDICTED: Bos taurus myeloid/lymphoid or mixed-lineage leukemia 4-like (MLL3), miscRNA, [Source:RefSeq DNA;Acc:XR_083287]	100	NaN	100	88.3333	100	100	100	99.4048
Chr4:115391201-115391300	4	115391201	115391300	MLL3	ENSBTAG00000024199	PREDICTED: Bos taurus myeloid/lymphoid or mixed-lineage leukemia 4-like (MLL3), miscRNA, [Source:RefSeq DNA;Acc:XR_083287]	100	NaN	100	99.4118	100	100	NaN	100
Chr4:115391501-115391600	4	115391501	115391600	MLL3	ENSBTAG00000024199	PREDICTED: Bos taurus myeloid/lymphoid or mixed-lineage leukemia 4-like (MLL3), miscRNA, [Source:RefSeq DNA;Acc:XR_083287]	100	82.3529	NaN	90.9091	NaN	80	100	90.3509
Chr4:115391601-115391700	4	115391601	115391700	MLL3	ENSBTAG00000024199	PREDICTED: Bos taurus myeloid/lymphoid or mixed-lineage leukemia 4-like (MLL3), miscRNA, [Source:RefSeq DNA;Acc:XR_083287]	100	100	NaN	87.5	94.6128	100	100	95.0617
Chr4:115391701-115391800	4	115391701	115391800	MLL3	ENSBTAG00000024199	PREDICTED: Bos taurus myeloid/lymphoid or mixed-lineage leukemia 4-like (MLL3), miscRNA, [Source:RefSeq DNA;Acc:XR_083287]	100	100	NaN	93.8095	88.8889	100	100	100
Chr4:117407401-117407500	4	117407401	117407500	ENSBTAG00000047979	ENSBTAG00000047979	No description	100	100	100	NaN	100	100	95	NaN
Chr4:117407701-117407800	4	117407701	117407800	ENSBTAG00000047979	ENSBTAG00000047979	No description	65	100	71.4286	NaN	66.6667	60	71.4286	71.2813
Chr4:117407801-117407900	4	117407801	117407900	ENSBTAG00000047979	ENSBTAG00000047979	No description	NaN	100	100	100	100	94.0476	100	89.8512
Chr4:117407901-117408000	4	117407901	117408000	ENSBTAG00000047979	ENSBTAG00000047979	No description	100	NaN	100	100	100	100	100	99.7268
Chr4:117602201-117602300	4	117602201	117602300	DPP6	ENSBTAG00000021941	dipeptidyl aminopeptidase-like protein 6 [Source:RefSeq peptide;Acc:NP_776465]	100	NaN	65.9091	78.1818	100	100	100	100
Chr4:117602301-117602400	4	117602301	117602400	DPP6	ENSBTAG00000021941	dipeptidyl aminopeptidase-like protein 6 [Source:RefSeq peptide;Acc:NP_776465]	100	NaN	35.5072	75	100	95.3202	100	100
Chr4:117652201-117652300	4	117652201	117652300	DPP6	ENSBTAG00000021941	dipeptidyl aminopeptidase-like protein 6 [Source:RefSeq peptide;Acc:NP_776465]	100	100	100	100	62.5	100	100	100
Chr4:117652301-117652400	4	117652301	117652400	DPP6	ENSBTAG00000021941	dipeptidyl aminopeptidase-like protein 6 [Source:RefSeq peptide;Acc:NP_776465]	NaN	50	82.2368	100	100	100	63.3333	100
Chr4:117652401-117652500	4	117652401	117652500	DPP6	ENSBTAG00000021941	dipeptidyl aminopeptidase-like protein 6 [Source:RefSeq peptide;Acc:NP_776465]	NaN	100	100	83.3333	100	100	98.4375	92.6316
Chr4:117666301-117666400	4	117666301	117666400	DPP6	ENSBTAG00000021941	dipeptidyl aminopeptidase-like protein 6 [Source:RefSeq peptide;Acc:NP_776465]	76.8	100	57.1429	88	83.9474	88.8889	81.4148	77.5
Chr4:117666901-117667000	4	117666901	117667000	DPP6	ENSBTAG00000021941	dipeptidyl aminopeptidase-like protein 6 [Source:RefSeq peptide;Acc:NP_776465]	100	100	100	100	72.5	100	100	100
Chr4:117667001-117667100	4	117667001	117667100	DPP6	ENSBTAG00000021941	dipeptidyl aminopeptidase-like protein 6 [Source:RefSeq peptide;Acc:NP_776465]	100	100	100	100	100	100	100	100
Chr4:117680901-117681000	4	117680901	117681000	DPP6	ENSBTAG00000021941	dipeptidyl aminopeptidase-like protein 6 [Source:RefSeq peptide;Acc:NP_776465]	57.1429	94.7619	83.6842	100	NaN	100	100	86.6667
Chr4:117681101-117681200	4	117681101	117681200	DPP6	ENSBTAG00000021941	dipeptidyl aminopeptidase-like protein 6 [Source:RefSeq peptide;Acc:NP_776465]	100	100	100	100	100	100	100	94.8718
Chr4:117681201-117681300	4	117681201	117681300	DPP6	ENSBTAG00000021941	dipeptidyl aminopeptidase-like protein 6 [Source:RefSeq peptide;Acc:NP_776465]	100	100	NaN	100	86.6667	90.9677	100	100
Chr4:117681301-117681400	4	117681301	117681400	DPP6	ENSBTAG00000021941	dipeptidyl aminopeptidase-like protein 6 [Source:RefSeq peptide;Acc:NP_776465]	100	100	100	100	97.2222	100	100	100
Chr4:117681401-117681500	4	117681401	117681500	DPP6	ENSBTAG00000021941	dipeptidyl aminopeptidase-like protein 6 [Source:RefSeq peptide;Acc:NP_776465]	88.8889	85.7143	88.8889	83.3333	83.3333	88.8889	85	83.114
Chr4:117681501-117681600	4	117681501	117681600	DPP6	ENSBTAG00000021941	dipeptidyl aminopeptidase-like protein 6 [Source:RefSeq peptide;Acc:NP_776465]	100	99.1228	100	90.5	100	100	97.973	100
Chr4:117804701-117804800	4	117804701	117804800	DPP6	ENSBTAG00000021941	dipeptidyl aminopeptidase-like protein 6 [Source:RefSeq peptide;Acc:NP_776465]	97.6359	100	97.7778	100	100	88.8889	90.5531	99.8413
Chr4:117804801-117804900	4	117804801	117804900	DPP6	ENSBTAG00000021941	dipeptidyl aminopeptidase-like protein 6 [Source:RefSeq peptide;Acc:NP_776465]	93.0556	100	100	94.6154	NaN	98.5714	100	93.6364
Chr4:117805001-117805100	4	117805001	117805100	DPP6	ENSBTAG00000021941	dipeptidyl aminopeptidase-like protein 6 [Source:RefSeq peptide;Acc:NP_776465]	100	100	NaN	84.2105	NaN	100	94.4444	100
Chr4:117823301-117823400	4	117823301	117823400	PAXI1_BOVIN	ENSBTAG00000017505	PAX-interacting protein 1 [Source:UniProtKB/Swiss-Prot;Acc:A0JNA8]	100	NaN	0	100	NaN	100	98.8095	100
Chr4:117823401-117823500	4	117823401	117823500	PAXI1_BOVIN	ENSBTAG00000017505	PAX-interacting protein 1 [Source:UniProtKB/Swiss-Prot;Acc:A0JNA8]	100	100	NaN	100	100	100	100	74.359
Chr4:117823501-117823600	4	117823501	117823600	PAXI1_BOVIN	ENSBTAG00000017505	PAX-interacting protein 1 [Source:UniProtKB/Swiss-Prot;Acc:A0JNA8]	100	100	NaN	100	80	100	100	100
Chr4:117823701-117823800	4	117823701	117823800	PAXI1_BOVIN	ENSBTAG00000017505	PAX-interacting protein 1 [Source:UniProtKB/Swiss-Prot;Acc:A0JNA8]	100	100	NaN	100	100	92.5926	50	100
Chr4:117824501-117824600	4	117824501	117824600	PAXI1_BOVIN	ENSBTAG00000017505	PAX-interacting protein 1 [Source:UniProtKB/Swiss-Prot;Acc:A0JNA8]	100	100	100	100	100	NaN	91.6667	100
Chr4:117824601-117824700	4	117824601	117824700	PAXI1_BOVIN	ENSBTAG00000017505	PAX-interacting protein 1 [Source:UniProtKB/Swiss-Prot;Acc:A0JNA8]	100	100	94.4156	100	100	NaN	100	90.9091
Chr4:117864601-117864700	4	117864601	117864700	null			100	100	64.2857	98.6111	100	92.3077	95.8333	100
Chr4:117864701-117864800	4	117864701	117864800	null			93.75	NaN	100	76.9061	84.9285	100	82.0338	83.3333
Chr4:117864801-117864900	4	117864801	117864900	null			100	100	NaN	95.3704	100	100	83.9286	100
Chr4:117864901-117865000	4	117864901	117865000	null			100	100	100	90.142	100	100	100	99.5495
Chr4:117865001-117865100	4	117865001	117865100	null			99.6825	NaN	100	100	100	100	100	91.2449
Chr4:117865101-117865200	4	117865101	117865200	null			100	100	94.5455	100	NaN	94.0476	99.2	86.2573
Chr4:117865201-117865300	4	117865201	117865300	null			94.3522	97.7778	100	100	100	100	86.5385	92.4301
Chr4:117918301-117918400	4	117918301	117918400	INSI1_BOVIN	ENSBTAG00000001592	Insulin-induced gene 1 protein [Source:UniProtKB/Swiss-Prot;Acc:A0JNC3]	100	100	NaN	100	100	NaN	100	99.3056
Chr4:117918401-117918500	4	117918401	117918500	INSI1_BOVIN	ENSBTAG00000001592	Insulin-induced gene 1 protein [Source:UniProtKB/Swiss-Prot;Acc:A0JNC3]	100	100	NaN	100	NaN	100	100	100
Chr4:117918601-117918700	4	117918601	117918700	INSI1_BOVIN	ENSBTAG00000001592	Insulin-induced gene 1 protein [Source:UniProtKB/Swiss-Prot;Acc:A0JNC3]	100	87.5	NaN	100	100	100	78.5714	94.4444
Chr4:117918701-117918800	4	117918701	117918800	INSI1_BOVIN	ENSBTAG00000001592	Insulin-induced gene 1 protein [Source:UniProtKB/Swiss-Prot;Acc:A0JNC3]	100	100	100	75	100	100	100	98.3333
Chr4:117918801-117918900	4	117918801	117918900	INSI1_BOVIN	ENSBTAG00000001592	Insulin-induced gene 1 protein [Source:UniProtKB/Swiss-Prot;Acc:A0JNC3]	75	100	100	100	83.3333	90	98.9583	100
Chr4:117963201-117963300	4	117963201	117963300	null			100	100	96.4286	100	100	98.8095	84.8485	100
Chr4:117963301-117963400	4	117963301	117963400	null			89.1667	0	NaN	100	95.6916	100	100	66.6667
Chr4:117963701-117963800	4	117963701	117963800	null			87.5	NaN	100	100	90.2256	NaN	100	93.3333
Chr4:117964201-117964300	4	117964201	117964300	null			100	100	NaN	42.1875	100	NaN	100	100
Chr4:118056501-118056600	4	118056501	118056600	null			91.6667	100	NaN	100	100	NaN	100	100
Chr4:118064701-118064800	4	118064701	118064800	null			90.7143	100	NaN	95.2381	99.5074	100	93.0417	100
Chr4:118064801-118064900	4	118064801	118064900	null			95.8333	100	100	100	80	100	94.7321	98.4375
Chr4:118064901-118065000	4	118064901	118065000	null			100	100	100	100	100	100	96.875	100
Chr4:118065001-118065100	4	118065001	118065100	null			100	90.8333	93.3333	NaN	98.5294	89.6141	93.1201	100
Chr4:118065101-118065200	4	118065101	118065200	null			100	82	90	NaN	86.5546	100	100	96.9231
Chr4:118069501-118069600	4	118069501	118069600	null			NaN	100	70	100	100	80	NaN	81.25
Chr4:118110401-118110500	4	118110401	118110500	null			100	100	100	100	100	40	83.3333	87.5
Chr4:118110701-118110800	4	118110701	118110800	null			86.8056	79.3651	89.5062	77.8846	87.5	84.5238	100	75
Chr4:118110801-118110900	4	118110801	118110900	null			NaN	100	100	88.4615	100	93.3333	100	97.6191
Chr4:118189301-118189400	4	118189301	118189400	F1MIK6_BOVIN	ENSBTAG00000010243	Uncharacterized protein [Source:UniProtKB/TrEMBL;Acc:F1MIK6]	100	95.8333	71.1111	100	100	91.9444	93.1386	97.7369
Chr4:118189901-118190000	4	118189901	118190000	F1MIK6_BOVIN	ENSBTAG00000010243	Uncharacterized protein [Source:UniProtKB/TrEMBL;Acc:F1MIK6]	100	NaN	100	100	95.641	0	NaN	100
Chr4:118190001-118190100	4	118190001	118190100	F1MIK6_BOVIN	ENSBTAG00000010243	Uncharacterized protein [Source:UniProtKB/TrEMBL;Acc:F1MIK6]	100	100	100	100	100	100	100	87.5
Chr4:118190101-118190200	4	118190101	118190200	F1MIK6_BOVIN	ENSBTAG00000010243	Uncharacterized protein [Source:UniProtKB/TrEMBL;Acc:F1MIK6]	100	NaN	100	100	92.8571	NaN	100	87.5
Chr4:118190301-118190400	4	118190301	118190400	F1MIK6_BOVIN	ENSBTAG00000010243	Uncharacterized protein [Source:UniProtKB/TrEMBL;Acc:F1MIK6]	NaN	100	100	100	NaN	100	100	100
Chr4:118190501-118190600	4	118190501	118190600	F1MIK6_BOVIN	ENSBTAG00000010243	Uncharacterized protein [Source:UniProtKB/TrEMBL;Acc:F1MIK6]	100	NaN	100	50	100	100	NaN	100
Chr4:118190601-118190700	4	118190601	118190700	F1MIK6_BOVIN	ENSBTAG00000010243	Uncharacterized protein [Source:UniProtKB/TrEMBL;Acc:F1MIK6]	100	NaN	100	100	92.3077	100	NaN	75
Chr4:118190701-118190800	4	118190701	118190800	F1MIK6_BOVIN	ENSBTAG00000010243	Uncharacterized protein [Source:UniProtKB/TrEMBL;Acc:F1MIK6]	100	NaN	100	100	100	100	100	100
Chr4:118190801-118190900	4	118190801	118190900	F1MIK6_BOVIN	ENSBTAG00000010243	Uncharacterized protein [Source:UniProtKB/TrEMBL;Acc:F1MIK6]	97.9167	NaN	100	100	100	100	NaN	96.9388
Chr4:118218901-118219000	4	118218901	118219000	F1MIK6_BOVIN	ENSBTAG00000010243	Uncharacterized protein [Source:UniProtKB/TrEMBL;Acc:F1MIK6]	90.4762	NaN	100	100	97.2222	100	100	99.513
Chr4:118242901-118243000	4	118242901	118243000	F1MIK6_BOVIN	ENSBTAG00000010243	Uncharacterized protein [Source:UniProtKB/TrEMBL;Acc:F1MIK6]	NaN	0	100	85.1191	NaN	75	95.2381	0
Chr4:118243001-118243100	4	118243001	118243100	F1MIK6_BOVIN	ENSBTAG00000010243	Uncharacterized protein [Source:UniProtKB/TrEMBL;Acc:F1MIK6]	NaN	100	100	89.961	84.5779	100	93.8272	97.9487
Chr4:118247101-118247200	4	118247101	118247200	null			26.3158	100	100	100	100	100	100	94.1076
Chr4:118247201-118247300	4	118247201	118247300	null			61.3946	85.7143	100	95.1111	97.5581	100	97.7778	96.7429
Chr4:118247301-118247400	4	118247301	118247400	null			100	93.3333	100	100	100	100	100	100
Chr4:118247401-118247500	4	118247401	118247500	null			100	80	100	95.055	100	NaN	100	84.2857
Chr4:118247501-118247600	4	118247501	118247600	null			100	100	NaN	100	85.7143	NaN	100	100
Chr4:118247601-118247700	4	118247601	118247700	null			100	100	NaN	100	75.3333	NaN	98.1818	100
Chr4:118247701-118247800	4	118247701	118247800	null			100	100	NaN	93.9394	97.1429	NaN	100	100
Chr4:118324801-118324900	4	118324801	118324900	null			100	100	NaN	100	100	100	100	74.2188
Chr4:118324901-118325000	4	118324901	118325000	null			100	100	NaN	100	80.4574	100	89.2857	88.4444
Chr4:118325001-118325100	4	118325001	118325100	null			98.0952	100	100	100	100	100	92.316	100
Chr4:118325201-118325300	4	118325201	118325300	null			NaN	100	100	100	100	100	100	90.9091
Chr4:118352401-118352500	4	118352401	118352500	null			52.9412	NaN	89.8889	75	100	100	100	NaN
Chr4:118352501-118352600	4	118352501	118352600	null			100	NaN	80	100	100	100	100	NaN
Chr4:118385401-118385500	4	118385401	118385500	null			89.4737	100	NaN	96.2963	100	99.4624	90.4348	100
Chr4:118519701-118519800	4	118519701	118519800	null			100	100	69.2308	NaN	100	NaN	69.2113	50
Chr4:118519801-118519900	4	118519801	118519900	null			88.8889	98.1482	100	NaN	100	NaN	89.3022	92.9412
Chr4:118619401-118619500	4	118619401	118619500	null			75	100	100	100	100	100	98.0769	100
Chr4:118619501-118619600	4	118619501	118619600	null			100	88.8889	100	100	100	99.729	86.908	89.7233
Chr4:118619701-118619800	4	118619701	118619800	null			100	NaN	100	100	NaN	100	92.8572	83.3333
Chr4:118620001-118620100	4	118620001	118620100	null			100	100	100	100	100	100	96.6667	100
Chr4:118620101-118620200	4	118620101	118620200	null			92.5926	100	100	100	100	100	95.6522	100
Chr4:118657201-118657300	4	118657201	118657300	null			100	96.6346	NaN	100	7.69231	100	NaN	100
Chr4:118657301-118657400	4	118657301	118657400	null			NaN	100	100	100	88.4615	100	NaN	100
Chr4:118657401-118657500	4	118657401	118657500	null			100	100	100	100	100	100	100	100
Chr4:118678601-118678700	4	118678601	118678700	null			100	100	100	100	NaN	100	94.4444	92.5926
Chr4:118678901-118679000	4	118678901	118679000	null			93.8889	100	100	NaN	100	100	100	100
Chr4:118679001-118679100	4	118679001	118679100	null			100	100	100	NaN	98.5294	100	94.9126	97.6608
Chr4:118679101-118679200	4	118679101	118679200	null			100	100	100	100	100	100	89.5833	100
Chr4:118684101-118684200	4	118684101	118684200	null			0	100	NaN	97.1429	100	80	50	100
Chr4:118767801-118767900	4	118767801	118767900	null			90.4762	100	100	100	100	100	100	86.3297
Chr4:118768001-118768100	4	118768001	118768100	null			75	50	NaN	88.8889	80	NaN	83.3333	50
Chr4:118913001-118913100	4	118913001	118913100	E1BPD9_BOVIN	ENSBTAG00000020335	Uncharacterized protein [Source:UniProtKB/TrEMBL;Acc:E1BPD9]	66.6667	100	60	75	50	NaN	40	80.9524
Chr4:118913301-118913400	4	118913301	118913400	E1BPD9_BOVIN	ENSBTAG00000020335	Uncharacterized protein [Source:UniProtKB/TrEMBL;Acc:E1BPD9]	50	NaN	0	66.6667	78.2961	NaN	0	20
Chr4:118935801-118935900	4	118935801	118935900	null			100	100	100	100	100	100	92.0088	97.5071
Chr4:118936001-118936100	4	118936001	118936100	null			99.1667	NaN	100	50	100	NaN	100	100
Chr4:118994801-118994900	4	118994801	118994900	LMBR1	ENSBTAG00000030817	No description	100	NaN	100	100	100	100	100	100
Chr4:118995201-118995300	4	118995201	118995300	LMBR1	ENSBTAG00000030817	No description	66.2162	NaN	100	100	65	NaN	100	100
Chr4:118995301-118995400	4	118995301	118995400	LMBR1	ENSBTAG00000030817	No description	100	100	NaN	100	100	82.8125	100	100
Chr4:118995401-118995500	4	118995401	118995500	LMBR1	ENSBTAG00000030817	No description	100	100	100	100	100	100	96.2963	98.5197
Chr4:118995501-118995600	4	118995501	118995600	LMBR1	ENSBTAG00000030817	No description	100	100	100	95.8333	100	100	97.1796	94.9206
Chr4:118995601-118995700	4	118995601	118995700	LMBR1	ENSBTAG00000030817	No description	100	NaN	100	83.8235	100	100	100	100
Chr4:118995701-118995800	4	118995701	118995800	LMBR1	ENSBTAG00000030817	No description	86.3333	100	100	97.8208	100	100	100	91.6667
Chr4:118995801-118995900	4	118995801	118995900	LMBR1	ENSBTAG00000030817	No description	85.7143	100	91.4286	95.2305	98.9899	NaN	98.2143	100
Chr4:118995901-118996000	4	118995901	118996000	LMBR1	ENSBTAG00000030817	No description	93.3131	100	100	100	100	100	89.8026	97.4359
Chr4:118996001-118996100	4	118996001	118996100	LMBR1	ENSBTAG00000030817	No description	80	100	100	100	100	100	97.1154	94.1667
Chr4:119135101-119135200	4	119135101	119135200	LOC618228	ENSBTAG00000016435	PREDICTED: Bos taurus nucleolar protein with MIF4G domain 1-like (LOC618228), miscRNA, [Source:RefSeq DNA;Acc:XR_084686]	100	97.2222	85.7143	100	94.4444	100	100	100
Chr4:119135201-119135300	4	119135201	119135300	LOC618228	ENSBTAG00000016435	PREDICTED: Bos taurus nucleolar protein with MIF4G domain 1-like (LOC618228), miscRNA, [Source:RefSeq DNA;Acc:XR_084686]	100	100	100	NaN	100	85.7143	85.7143	100
Chr4:119135301-119135400	4	119135301	119135400	LOC618228	ENSBTAG00000016435	PREDICTED: Bos taurus nucleolar protein with MIF4G domain 1-like (LOC618228), miscRNA, [Source:RefSeq DNA;Acc:XR_084686]	97.2789	100	NaN	88.8889	100	NaN	87	97.9853
Chr4:119135401-119135500	4	119135401	119135500	LOC618228	ENSBTAG00000016435	PREDICTED: Bos taurus nucleolar protein with MIF4G domain 1-like (LOC618228), miscRNA, [Source:RefSeq DNA;Acc:XR_084686]	100	95.8621	NaN	100	100	100	100	100
Chr4:119135701-119135800	4	119135701	119135800	LOC618228	ENSBTAG00000016435	PREDICTED: Bos taurus nucleolar protein with MIF4G domain 1-like (LOC618228), miscRNA, [Source:RefSeq DNA;Acc:XR_084686]	NaN	100	100	86.2286	92.3611	100	95.7143	100
Chr4:119135801-119135900	4	119135801	119135900	LOC618228	ENSBTAG00000016435	PREDICTED: Bos taurus nucleolar protein with MIF4G domain 1-like (LOC618228), miscRNA, [Source:RefSeq DNA;Acc:XR_084686]	NaN	100	100	100	96	NaN	100	100
Chr4:119136001-119136100	4	119136001	119136100	LOC618228	ENSBTAG00000016435	PREDICTED: Bos taurus nucleolar protein with MIF4G domain 1-like (LOC618228), miscRNA, [Source:RefSeq DNA;Acc:XR_084686]	0	NaN	100	100	100	100	100	100
Chr4:119137201-119137300	4	119137201	119137300	LOC618228	ENSBTAG00000016435	PREDICTED: Bos taurus nucleolar protein with MIF4G domain 1-like (LOC618228), miscRNA, [Source:RefSeq DNA;Acc:XR_084686]	100	100	NaN	96.6667	100	83.6735	NaN	95.6349
Chr4:119137301-119137400	4	119137301	119137400	LOC618228	ENSBTAG00000016435	PREDICTED: Bos taurus nucleolar protein with MIF4G domain 1-like (LOC618228), miscRNA, [Source:RefSeq DNA;Acc:XR_084686]	100	100	100	100	100	100	100	100
Chr4:119137701-119137800	4	119137701	119137800	LOC618228	ENSBTAG00000016435	PREDICTED: Bos taurus nucleolar protein with MIF4G domain 1-like (LOC618228), miscRNA, [Source:RefSeq DNA;Acc:XR_084686]	100	100	100	NaN	100	100	NaN	100
Chr4:119140801-119140900	4	119140801	119140900	LOC618228	ENSBTAG00000016435	PREDICTED: Bos taurus nucleolar protein with MIF4G domain 1-like (LOC618228), miscRNA, [Source:RefSeq DNA;Acc:XR_084686]	100	75	NaN	80	85.0455	75	93.0556	99.2308
Chr4:119140901-119141000	4	119140901	119141000	LOC618228	ENSBTAG00000016435	PREDICTED: Bos taurus nucleolar protein with MIF4G domain 1-like (LOC618228), miscRNA, [Source:RefSeq DNA;Acc:XR_084686]	100	100	NaN	100	100	100	NaN	100
Chr4:119145301-119145400	4	119145301	119145400	LOC618228	ENSBTAG00000016435	PREDICTED: Bos taurus nucleolar protein with MIF4G domain 1-like (LOC618228), miscRNA, [Source:RefSeq DNA;Acc:XR_084686]	100	100	100	100	97.5	100	100	100
Chr4:119145401-119145500	4	119145401	119145500	LOC618228	ENSBTAG00000016435	PREDICTED: Bos taurus nucleolar protein with MIF4G domain 1-like (LOC618228), miscRNA, [Source:RefSeq DNA;Acc:XR_084686]	100	87.5	100	100	100	87.5	100	100
Chr4:119177601-119177700	4	119177601	119177700	null			100	100	NaN	100	100	100	100	100
Chr4:119177701-119177800	4	119177701	119177800	null			98.7903	100	100	100	100	99.4318	100	95.8333
Chr4:119177801-119177900	4	119177801	119177900	null			100	100	100	NaN	100	NaN	100	100
Chr4:119238701-119238800	4	119238701	119238800	null			100	NaN	100	100	100	57.1429	NaN	83.3333
Chr4:119268101-119268200	4	119268101	119268200	UBE3C	ENSBTAG00000008025	No description	76.6667	100	100	100	100	NaN	100	94.5887
Chr4:119268201-119268300	4	119268201	119268300	UBE3C	ENSBTAG00000008025	No description	100	NaN	95	100	100	89.6296	100	92.2541
Chr4:119268301-119268400	4	119268301	119268400	UBE3C	ENSBTAG00000008025	No description	60	NaN	100	100	NaN	99.0385	90.4762	96.7568
Chr4:119294601-119294700	4	119294601	119294700	UBE3C	ENSBTAG00000008025	No description	100	100	84.8958	100	75	100	100	97.6415
Chr4:119294701-119294800	4	119294701	119294800	UBE3C	ENSBTAG00000008025	No description	100	100	100	NaN	100	100	100	94.7917
Chr4:119378601-119378700	4	119378601	119378700	null			80	NaN	100	93.1973	100	50	NaN	100
Chr4:119378701-119378800	4	119378701	119378800	null			75	NaN	100	100	75	100	NaN	75
Chr4:119378801-119378900	4	119378801	119378900	null			97.3684	NaN	100	77.9677	100	100	NaN	100
Chr4:119378901-119379000	4	119378901	119379000	null			100	NaN	66.6667	100	100	100	NaN	100
Chr4:119449101-119449200	4	119449101	119449200	DNJB6_BOVIN	ENSBTAG00000000771	DnaJ homolog subfamily B member 6 [Source:UniProtKB/Swiss-Prot;Acc:Q0III6]	100	NaN	94.8052	0	100	NaN	100	100
Chr4:119449201-119449300	4	119449201	119449300	DNJB6_BOVIN	ENSBTAG00000000771	DnaJ homolog subfamily B member 6 [Source:UniProtKB/Swiss-Prot;Acc:Q0III6]	77.7778	NaN	77.7778	71.8954	79.3478	60	81.6667	100
Chr4:119449301-119449400	4	119449301	119449400	DNJB6_BOVIN	ENSBTAG00000000771	DnaJ homolog subfamily B member 6 [Source:UniProtKB/Swiss-Prot;Acc:Q0III6]	100	NaN	88.0556	100	100	100	100	100
Chr4:119449401-119449500	4	119449401	119449500	DNJB6_BOVIN	ENSBTAG00000000771	DnaJ homolog subfamily B member 6 [Source:UniProtKB/Swiss-Prot;Acc:Q0III6]	100	NaN	100	91.8269	100	100	NaN	100
Chr4:119452701-119452800	4	119452701	119452800	null			100	NaN	89.4118	100	100	100	93.8591	97.9061
Chr4:119452801-119452900	4	119452801	119452900	null			66.6667	NaN	100	100	100	100	94.1176	100
Chr4:119459701-119459800	4	119459701	119459800	null			NaN	50	100	100	100	100	NaN	98.4848
Chr4:119459801-119459900	4	119459801	119459900	null			NaN	83.3333	100	100	83.3333	NaN	100	100
Chr4:119470801-119470900	4	119470801	119470900	null			NaN	50	100	0	100	100	95.3968	100
Chr4:119470901-119471000	4	119470901	119471000	null			100	100	100	100	100	100	95.3125	76.7974
Chr4:119471001-119471100	4	119471001	119471100	null			100	100	100	100	NaN	100	84.3985	67.8261
Chr4:119471101-119471200	4	119471101	119471200	null			100	NaN	100	100	100	100	95.2614	100
Chr4:119471201-119471300	4	119471201	119471300	null			55.8824	NaN	100	100	100	100	100	76.2838
Chr4:119477401-119477500	4	119477401	119477500	null			100	0	NaN	100	100	NaN	100	71.4143
Chr4:119484701-119484800	4	119484701	119484800	null			100	100	100	100	100	100	100	100
Chr4:119484801-119484900	4	119484801	119484900	null			100	100	100	98.125	94.2308	100	96.2919	90.6714
Chr4:119490601-119490700	4	119490601	119490700	null			80	100	80	NaN	88.8889	NaN	83.1034	88.3041
Chr4:119490701-119490800	4	119490701	119490800	null			100	100	90	100	100	NaN	97.2222	89.899
Chr4:119490801-119490900	4	119490801	119490900	null			100	100	100	100	100	NaN	100	100
Chr4:119490901-119491000	4	119490901	119491000	null			100	100	100	NaN	100	NaN	100	93.5
Chr4:119491001-119491100	4	119491001	119491100	null			100	100	100	100	100	100	100	100
Chr4:119491101-119491200	4	119491101	119491200	null			100	NaN	73.3333	100	94.8276	87.963	75	95.1071
Chr4:119515201-119515300	4	119515201	119515300	null			47.3684	80	79.5455	100	96.5517	NaN	48.2353	100
Chr4:119515501-119515600	4	119515501	119515600	null			97.294	99.8208	100	100	100	100	100	88.3817
Chr4:119515601-119515700	4	119515601	119515700	null			98.6014	100	NaN	96.7949	100	100	100	85.7143
Chr4:119533301-119533400	4	119533301	119533400	F1MDF8_BOVIN	ENSBTAG00000004958	Uncharacterized protein [Source:UniProtKB/TrEMBL;Acc:F1MDF8]	100	100	93.3333	100	100	95.2381	100	100
Chr4:119533401-119533500	4	119533401	119533500	F1MDF8_BOVIN	ENSBTAG00000004958	Uncharacterized protein [Source:UniProtKB/TrEMBL;Acc:F1MDF8]	87.5	0	95	NaN	100	85.7143	100	100
Chr4:119534201-119534300	4	119534201	119534300	F1MDF8_BOVIN	ENSBTAG00000004958	Uncharacterized protein [Source:UniProtKB/TrEMBL;Acc:F1MDF8]	NaN	100	80	100	100	NaN	100	78.125
Chr4:119542301-119542400	4	119542301	119542400	F1MDF8_BOVIN	ENSBTAG00000004958	Uncharacterized protein [Source:UniProtKB/TrEMBL;Acc:F1MDF8]	100	50	100	NaN	100	100	100	100
Chr4:119542401-119542500	4	119542401	119542500	F1MDF8_BOVIN	ENSBTAG00000004958	Uncharacterized protein [Source:UniProtKB/TrEMBL;Acc:F1MDF8]	100	NaN	100	100	100	33.3333	96.6667	100
Chr4:119542501-119542600	4	119542501	119542600	F1MDF8_BOVIN	ENSBTAG00000004958	Uncharacterized protein [Source:UniProtKB/TrEMBL;Acc:F1MDF8]	100	100	100	100	100	100	98.4375	93.6782
Chr4:119542601-119542700	4	119542601	119542700	F1MDF8_BOVIN	ENSBTAG00000004958	Uncharacterized protein [Source:UniProtKB/TrEMBL;Acc:F1MDF8]	78.3951	100	83.3333	97.7273	100	88.8889	89.966	100
Chr4:119542701-119542800	4	119542701	119542800	F1MDF8_BOVIN	ENSBTAG00000004958	Uncharacterized protein [Source:UniProtKB/TrEMBL;Acc:F1MDF8]	100	100	100	100	100	0	100	88.8889
Chr4:119544501-119544600	4	119544501	119544600	F1MDF8_BOVIN	ENSBTAG00000004958	Uncharacterized protein [Source:UniProtKB/TrEMBL;Acc:F1MDF8]	64.1026	NaN	100	66.6667	50	69.5652	100	50
Chr4:119548401-119548500	4	119548401	119548500	F1MDF8_BOVIN	ENSBTAG00000004958	Uncharacterized protein [Source:UniProtKB/TrEMBL;Acc:F1MDF8]	100	0	NaN	100	100	100	NaN	93.3333
Chr4:119615401-119615500	4	119615401	119615500	null			63.0556	100	100	NaN	0	NaN	96	100
Chr4:119615501-119615600	4	119615501	119615600	null			100	93.75	80	NaN	0	NaN	100	80.4087
Chr4:119615701-119615800	4	119615701	119615800	null			100	85.7143	100	NaN	66.6667	NaN	96.8254	90.9091
Chr4:119617701-119617800	4	119617701	119617800	null			100	100	94.8052	75	100	100	85.8333	85.7143
Chr4:119617901-119618000	4	119617901	119618000	null			75	100	100	100	100	100	90.9091	100
Chr4:119618001-119618100	4	119618001	119618100	null			100	100	64.7059	98.0392	100	100	100	100
Chr4:119618101-119618200	4	119618101	119618200	null			100	100	100	NaN	100	NaN	100	85.7143
Chr4:119621501-119621600	4	119621501	119621600	null			100	100	100	100	100	100	NaN	75
Chr4:119622401-119622500	4	119622401	119622500	null			100	NaN	100	100	93.3333	NaN	100	100
Chr4:119622601-119622700	4	119622601	119622700	null			100	NaN	100	100	100	NaN	100	100
Chr4:119652001-119652100	4	119652001	119652100	null			100	100	100	50	100	100	NaN	100
Chr4:119652101-119652200	4	119652101	119652200	null			100	100	100	100	100	NaN	75	100
Chr4:119652201-119652300	4	119652201	119652300	null			100	100	100	100	100	100	100	100
Chr4:119670301-119670400	4	119670301	119670400	null			100	NaN	100	100	100	NaN	80	100
Chr4:119688801-119688900	4	119688801	119688900	null			100	NaN	87.5	100	NaN	100	88.6364	100
Chr4:119702001-119702100	4	119702001	119702100	null			100	NaN	86	94	100	NaN	100	100
Chr4:119716901-119717000	4	119716901	119717000	null			47.7273	NaN	100	100	80	NaN	100	100
Chr4:119737301-119737400	4	119737301	119737400	null			NaN	100	100	100	100	NaN	100	100
Chr4:119737401-119737500	4	119737401	119737500	null			NaN	100	91.6667	100	100	NaN	75	90.9091
Chr4:119866801-119866900	4	119866801	119866900	null			100	100	100	100	100	94.5455	93.3333	99.7537
Chr4:119866901-119867000	4	119866901	119867000	null			100	88.4615	100	91.3793	100	0	95.8333	99.7085
Chr4:119867001-119867100	4	119867001	119867100	null			92.9607	100	NaN	92.2388	100	NaN	83.9044	93.1863
Chr4:119867101-119867200	4	119867101	119867200	null			83.3333	83.3333	100	76.9231	83.3333	NaN	69.4979	82.0006
Chr4:119867201-119867300	4	119867201	119867300	null			100	48.5294	NaN	100	100	NaN	98.4163	92.3481
Chr4:119877601-119877700	4	119877601	119877700	null			100	NaN	100	81.5385	100	88.8889	100	93.3333
Chr4:119877801-119877900	4	119877801	119877900	null			100	NaN	100	100	NaN	100	100	75
Chr4:119892001-119892100	4	119892001	119892100	null			100	100	100	89.1975	100	NaN	93.7668	100
Chr4:119892101-119892200	4	119892101	119892200	null			93.75	100	100	44.4444	60	50	92.6871	70
Chr4:119892201-119892300	4	119892201	119892300	null			100	100	NaN	100	100	100	100	100
Chr4:119892401-119892500	4	119892401	119892500	null			100	81.9432	NaN	100	100	100	100	100
Chr4:119892601-119892700	4	119892601	119892700	null			100	NaN	100	96.9298	100	100	100	82.7899
Chr4:119892701-119892800	4	119892701	119892800	null			100	NaN	100	97.7273	92.3077	NaN	91.5625	99.2188
Chr4:119895501-119895600	4	119895501	119895600	null			NaN	100	100	100	100	NaN	100	100
Chr4:119895601-119895700	4	119895601	119895700	null			NaN	100	100	100	100	100	100	100
Chr4:119921901-119922000	4	119921901	119922000	null			100	88.8889	100	NaN	100	100	78.125	96.2963
Chr4:119922001-119922100	4	119922001	119922100	null			100	100	NaN	87.5	100	100	100	92.3077
Chr4:119930101-119930200	4	119930101	119930200	null			100	100	100	100	100	100	93.2773	100
Chr4:119930201-119930300	4	119930201	119930300	null			100	100	100	NaN	100	100	100	100
Chr4:119941301-119941400	4	119941301	119941400	null			NaN	100	100	95.3846	100	NaN	100	100
Chr4:119941401-119941500	4	119941401	119941500	null			100	91.6667	98.1482	96.1539	100	NaN	100	100
Chr4:119941701-119941800	4	119941701	119941800	null			100	100	100	100	0	NaN	91.6667	78.8461
Chr4:119941901-119942000	4	119941901	119942000	null			95	NaN	100	100	100	NaN	43.75	100
Chr4:119947301-119947400	4	119947301	119947400	null			100	100	96.3636	100	100	100	100	98.6696
Chr4:119951801-119951900	4	119951801	119951900	null			99.0476	NaN	100	77.7778	100	NaN	91.8367	100
Chr4:120004701-120004800	4	120004701	120004800	null			66.6667	100	NaN	100	NaN	100	20	97.2222
Chr4:120022301-120022400	4	120022301	120022400	null			100	100	NaN	100	91.6667	100	100	100
Chr4:120022401-120022500	4	120022401	120022500	null			100	100	91.1111	100	85.7143	100	93.75	100
Chr4:120022501-120022600	4	120022501	120022600	null			69.8214	100	NaN	100	98.5294	100	100	100
Chr4:120022601-120022700	4	120022601	120022700	null			100	100	100	96.5812	94.6429	100	56.5217	92
Chr4:120022701-120022800	4	120022701	120022800	null			88.8889	100	83.3333	NaN	88.6364	100	96.875	82.2072
Chr4:120022801-120022900	4	120022801	120022900	null			94.4444	97.6191	NaN	85.7143	100	100	96.6667	100
Chr4:120048201-120048300	4	120048201	120048300	null			100	87.5	100	NaN	100	NaN	100	100
Chr4:120048301-120048400	4	120048301	120048400	null			100	NaN	100	100	100	NaN	100	100
Chr4:120065201-120065300	4	120065201	120065300	null			100	99.3333	87.5	NaN	97.7778	100	NaN	100
Chr4:120079001-120079100	4	120079001	120079100	null			NaN	87.5	66.6667	100	100	100	NaN	100
Chr4:120079101-120079200	4	120079101	120079200	null			NaN	57.1429	100	100	100	66.6667	NaN	100
Chr4:120086001-120086100	4	120086001	120086100	null			100	NaN	93.9561	100	96.2963	NaN	86.9353	81.4716
Chr4:120086601-120086700	4	120086601	120086700	null			100	0	100	NaN	100	NaN	93.3333	84.2142
Chr4:120086701-120086800	4	120086701	120086800	null			100	NaN	100	97.3684	72.2222	NaN	92.8572	85.2296
Chr4:120086901-120087000	4	120086901	120087000	null			91.6667	100	100	100	100	100	NaN	100
Chr4:120087001-120087100	4	120087001	120087100	null			100	100	100	NaN	100	NaN	100	100
Chr4:120089901-120090000	4	120089901	120090000	null			100	100	NaN	100	100	NaN	100	72.5
Chr4:120099101-120099200	4	120099101	120099200	null			99.4048	NaN	0	98.6111	49.0882	100	85.7143	100
Chr4:120099201-120099300	4	120099201	120099300	null			100	NaN	16.6667	100	92.3077	100	90.8333	66.6667
Chr4:120157001-120157100	4	120157001	120157100	F1N535_BOVIN	ENSBTAG00000016131	Uncharacterized protein [Source:UniProtKB/TrEMBL;Acc:F1N535]	80	100	100	NaN	100	100	100	0
Chr4:120157201-120157300	4	120157201	120157300	F1N535_BOVIN	ENSBTAG00000016131	Uncharacterized protein [Source:UniProtKB/TrEMBL;Acc:F1N535]	NaN	100	100	100	NaN	100	100	100
Chr4:120158501-120158600	4	120158501	120158600	F1N535_BOVIN	ENSBTAG00000016131	Uncharacterized protein [Source:UniProtKB/TrEMBL;Acc:F1N535]	100	100	NaN	100	50	100	NaN	88.8889
Chr4:120160301-120160400	4	120160301	120160400	F1N535_BOVIN	ENSBTAG00000016131	Uncharacterized protein [Source:UniProtKB/TrEMBL;Acc:F1N535]	100	NaN	100	100	100	NaN	83.3333	100
Chr4:120250801-120250900	4	120250801	120250900	A6QP60_BOVIN	ENSBTAG00000005483	PREDICTED: Bos taurus rCG21039-like (LOC512582), miscRNA, [Source:RefSeq DNA;Acc:XR_083289]	96.4286	100	85.7143	100	85.7143	87.5	100	92.8105
Chr4:120250901-120251000	4	120250901	120251000	A6QP60_BOVIN	ENSBTAG00000005483	PREDICTED: Bos taurus rCG21039-like (LOC512582), miscRNA, [Source:RefSeq DNA;Acc:XR_083289]	100	NaN	100	78.0702	100	50	100	100
Chr4:120344101-120344200	4	120344101	120344200	Q1JPD7_BOVIN	ENSBTAG00000024157	Putative uncharacterized protein WDR60 [Source:UniProtKB/TrEMBL;Acc:Q1JPD7]	NaN	100	11.1111	98.8889	100	NaN	67.5214	100
Chr4:120358501-120358600	4	120358501	120358600	Q1JPD7_BOVIN	ENSBTAG00000024157	Putative uncharacterized protein WDR60 [Source:UniProtKB/TrEMBL;Acc:Q1JPD7]	51.0204	43.1446	NaN	50	25	30.4762	NaN	44.1665
Chr4:120358701-120358800	4	120358701	120358800	Q1JPD7_BOVIN	ENSBTAG00000024157	Putative uncharacterized protein WDR60 [Source:UniProtKB/TrEMBL;Acc:Q1JPD7]	57.1429	47.0776	NaN	50	50	11.7647	100	46.0227
Chr4:120643901-120644000	4	120643901	120644000	null			28.5	23.0168	8.88889	42.5976	28.1694	19.6382	23.8185	32.4554
Chr4:120644001-120644100	4	120644001	120644100	null			65.2778	38.6447	27.451	28.8333	34.5304	30.9101	47.0308	34.138
Chr4:120644101-120644200	4	120644101	120644200	null			56.2091	42.8409	36.4583	71.0875	51.393	25.3846	43.3003	52.6194
Chr4:120644201-120644300	4	120644201	120644300	null			49.4792	17.7576	11.9841	26.9882	23.1235	37.982	36.2828	31.0368
Chr4:120644301-120644400	4	120644301	120644400	null			31.4284	22.1249	39.0476	44.2624	34.9635	32.8404	47.8063	31.8181
Chr4:120644401-120644500	4	120644401	120644500	null			19.9976	35.7143	66.6667	43.7004	41.5156	84.6154	36.9231	35.01
Chr4:120644501-120644600	4	120644501	120644600	null			44.5438	18.75	42.8571	59.5078	39.6461	37.704	27.8889	31.5515
Chr4:120644601-120644700	4	120644601	120644700	null			0	NaN	5.2381	48.4168	55.315	54.5455	26.1667	46.0653
Chr4:120644701-120644800	4	120644701	120644800	null			25.3712	NaN	0	69.2308	23.8961	38.9286	19.6983	34.4462
Chr4:120645701-120645800	4	120645701	120645800	null			0	44.4444	75	28.8889	100	0	0	40.8565
Chr4:120645801-120645900	4	120645801	120645900	null			12.5	0	33.3333	0	80.5556	23.8095	44.0476	30
Chr4:120646101-120646200	4	120646101	120646200	null			30.6818	33.3333	NaN	44.4444	NaN	0	55.5556	33.3333
Chr4:120821601-120821700	4	120821601	120821700	null			21.4161	40.8591	30.2016	46.3858	38.3598	36.9312	30.0807	47.9853
Chr4:120821701-120821800	4	120821701	120821800	null			19.1833	19.1999	14.8214	40.0215	33.3333	39.0346	20.0774	46.1262
Chr4:120821801-120821900	4	120821801	120821900	null			36.2162	12.7435	33.9286	73.1816	21.7587	60.9343	38.4722	44.7908
Chr4:120821901-120822000	4	120821901	120822000	null			23.7485	10.9828	12.2241	48.0843	11.4894	20.6924	23.9271	32.6795
Chr5:11885901-11886000	5	11885901	11886000	null			100	100	54.1667	NaN	100	51.6798	96.875	NaN
Chr5:14657301-14657400	5	14657301	14657400	null			98.0676	100	0	NaN	75	71.4286	0	54.5864
Chr5:14657401-14657500	5	14657401	14657500	null			70	60.7312	27.2727	NaN	29.7786	NaN	57.3106	39.953
Chr5:14657501-14657600	5	14657501	14657600	null			73	46.8333	66.6667	42.8571	57.3529	66.6667	36.6667	20
Chr5:14657601-14657700	5	14657601	14657700	null			69.5901	50.7576	72.4074	0	66.6667	47.405	20	60
Chr5:14657701-14657800	5	14657701	14657800	null			66.6667	19.3269	48.1944	50	54.7271	50	NaN	0
Chr5:24476501-24476600	5	24476501	24476600	F1N546_BOVIN	ENSBTAG00000014375	transmembrane and coiled-coil domains protein 3 [Source:RefSeq peptide;Acc:NP_001033152]	94.3396	NaN	47.6923	81.6667	100	NaN	56.8826	50
Chr5:24476601-24476700	5	24476601	24476700	F1N546_BOVIN	ENSBTAG00000014375	transmembrane and coiled-coil domains protein 3 [Source:RefSeq peptide;Acc:NP_001033152]	100	NaN	13.3333	100	100	NaN	35.1316	66.6667
Chr5:27073701-27073800	5	27073701	27073800	E1BGX7_BOVIN	ENSBTAG00000006904	Uncharacterized protein [Source:UniProtKB/TrEMBL;Acc:E1BGX7]	100	100	NaN	100	100	100	100	NaN
Chr5:27073801-27073900	5	27073801	27073900	E1BGX7_BOVIN	ENSBTAG00000006904	Uncharacterized protein [Source:UniProtKB/TrEMBL;Acc:E1BGX7]	100	100	75	100	100	100	NaN	100
Chr5:27073901-27074000	5	27073901	27074000	E1BGX7_BOVIN	ENSBTAG00000006904	Uncharacterized protein [Source:UniProtKB/TrEMBL;Acc:E1BGX7]	100	100	NaN	100	100	100	92.2078	100
Chr5:28038001-28038100	5	28038001	28038100	ACVR1B	ENSBTAG00000013555	No description	NaN	100	100	100	100	100	92.0635	100
Chr5:30936001-30936100	5	30936001	30936100	MLL2	ENSBTAG00000014429	No description	100	100	NaN	100	100	100	100	94.1176
Chr5:54084001-54084100	5	54084001	54084100	Q2EF45_BOVIN	ENSBTAG00000021287	monocarboxylate transporter 2 [Source:RefSeq peptide;Acc:NP_001069804]	0	0	NaN	0	NaN	33.3333	0	0
Chr5:54084201-54084300	5	54084201	54084300	Q2EF45_BOVIN	ENSBTAG00000021287	monocarboxylate transporter 2 [Source:RefSeq peptide;Acc:NP_001069804]	36.8783	34.5602	16.8	76.4791	35.268	39.3755	30.9524	35.3021
Chr5:54084301-54084400	5	54084301	54084400	Q2EF45_BOVIN	ENSBTAG00000021287	monocarboxylate transporter 2 [Source:RefSeq peptide;Acc:NP_001069804]	22.2979	38.7921	30.3321	59.1144	39.5892	50.699	52.8031	49.3623
Chr5:54084401-54084500	5	54084401	54084500	Q2EF45_BOVIN	ENSBTAG00000021287	monocarboxylate transporter 2 [Source:RefSeq peptide;Acc:NP_001069804]	39.3287	47.5751	0	55.2778	37.3016	35.3472	0	50.6401
Chr5:54084501-54084600	5	54084501	54084600	Q2EF45_BOVIN	ENSBTAG00000021287	monocarboxylate transporter 2 [Source:RefSeq peptide;Acc:NP_001069804]	44.2248	41.391	16.5079	35.9296	13.5343	59.3739	34.1667	34.4063
Chr5:54084601-54084700	5	54084601	54084700	Q2EF45_BOVIN	ENSBTAG00000021287	monocarboxylate transporter 2 [Source:RefSeq peptide;Acc:NP_001069804]	NaN	39.6479	5.71429	38.9583	23.8541	53.9191	47.7778	52.686
Chr5:54160301-54160400	5	54160301	54160400	Q2EF45_BOVIN	ENSBTAG00000021287	monocarboxylate transporter 2 [Source:RefSeq peptide;Acc:NP_001069804]	100	100	88.8889	NaN	71.3542	100	60.7143	NaN
Chr5:56579901-56580000	5	56579901	56580000	LOC533894	ENSBTAG00000010830	PREDICTED: Bos taurus Prolow-density lipoprotein receptor-related protein 1-like (LOC533894), miscRNA, [Source:RefSeq DNA;Acc:XR_083678]	NaN	100	100	100	100	100	NaN	100
Chr5:58893301-58893400	5	58893301	58893400	null			68.1259	87.1212	93.0294	60.9375	81.2971	73.4767	66.7857	86.5657
Chr5:58893401-58893500	5	58893401	58893500	null			100	94.4444	100	0	100	77.4194	85.2941	81.4286
Chr5:60875301-60875400	5	60875301	60875400	A2VDT5_BOVIN	ENSBTAG00000001509	ETS domain-containing protein Elk-3 [Source:RefSeq peptide;Acc:NP_001075011]	100	100	90	87.5	100	100	98.0769	100
Chr5:60875401-60875500	5	60875401	60875500	A2VDT5_BOVIN	ENSBTAG00000001509	ETS domain-containing protein Elk-3 [Source:RefSeq peptide;Acc:NP_001075011]	90.4762	NaN	81.8182	100	82.3992	99.4792	85.7143	83.4167
Chr5:60875501-60875600	5	60875501	60875600	A2VDT5_BOVIN	ENSBTAG00000001509	ETS domain-containing protein Elk-3 [Source:RefSeq peptide;Acc:NP_001075011]	82.2222	NaN	100	100	100	79.7101	100	100
Chr5:60875601-60875700	5	60875601	60875700	A2VDT5_BOVIN	ENSBTAG00000001509	ETS domain-containing protein Elk-3 [Source:RefSeq peptide;Acc:NP_001075011]	91.875	NaN	92.5	100	83.7344	100	93.75	92.8968
Chr5:60875701-60875800	5	60875701	60875800	A2VDT5_BOVIN	ENSBTAG00000001509	ETS domain-containing protein Elk-3 [Source:RefSeq peptide;Acc:NP_001075011]	99.5455	50	100	80.2371	100	97.6191	96.3636	91.3836
Chr5:60875801-60875900	5	60875801	60875900	A2VDT5_BOVIN	ENSBTAG00000001509	ETS domain-containing protein Elk-3 [Source:RefSeq peptide;Acc:NP_001075011]	100	99.0909	100	100	95.3333	100	91.6667	90.4319
Chr5:81244801-81244900	5	81244801	81244900	null			70.4317	73.4727	100	68.399	98.5343	75.658	82.44	83.3333
Chr5:81244901-81245000	5	81244901	81245000	null			94.3402	42.8571	80	20	86.5809	67.6923	86.7776	56.2487
Chr5:81245001-81245100	5	81245001	81245100	null			63.1908	72.7273	100	NaN	85.7143	70.7936	68.4577	45.4545
Chr5:81245101-81245200	5	81245101	81245200	null			77.7778	100	100	NaN	66.6667	92.517	82.0513	58.5425
Chr5:86543001-86543100	5	86543001	86543100	null			100	97.6471	94.4444	100	98.0716	100	96.3333	87.963
Chr5:86543101-86543200	5	86543101	86543200	null			100	100	100	100	100	NaN	100	100
Chr5:86543201-86543300	5	86543201	86543300	null			100	99.3197	100	63.3333	98.9899	NaN	100	81.7308
Chr5:86543301-86543400	5	86543301	86543400	null			75	91.4286	83.3333	NaN	92.8572	NaN	89.3791	30.2198
Chr5:86543401-86543500	5	86543401	86543500	null			87.0142	91.4243	100	92.5146	92.8917	97.8182	69.6704	0
Chr5:86543501-86543600	5	86543501	86543600	null			98.5185	100	100	100	65.0794	93.75	48.3632	100
Chr5:90284701-90284800	5	90284701	90284800	null			61.1111	50	0	NaN	20	13.0435	9.32009	26.4766
Chr5:97134301-97134400	5	97134301	97134400	null			25	41.9048	35	NaN	61.3636	72.9412	25	49.5147
Chr5:97134401-97134500	5	97134401	97134500	null			26.1029	23.2399	25	NaN	46.9697	32.5379	29.8077	41.9791
Chr5:97134601-97134700	5	97134601	97134700	null			50	9.77273	0	NaN	45.4545	20	0	41.7407
Chr5:98432501-98432600	5	98432501	98432600	ETV6_BOVIN	ENSBTAG00000014605	Transcription factor ETV6 [Source:UniProtKB/Swiss-Prot;Acc:Q0VC65]	100	NaN	100	100	100	100	70	100
Chr5:98432601-98432700	5	98432601	98432700	ETV6_BOVIN	ENSBTAG00000014605	Transcription factor ETV6 [Source:UniProtKB/Swiss-Prot;Acc:Q0VC65]	100	100	NaN	100	100	100	NaN	80
Chr5:98432901-98433000	5	98432901	98433000	ETV6_BOVIN	ENSBTAG00000014605	Transcription factor ETV6 [Source:UniProtKB/Swiss-Prot;Acc:Q0VC65]	83.3333	100	82.5	NaN	100	100	100	100
Chr5:104231401-104231500	5	104231401	104231500	B0JYL4_BOVIN	ENSBTAG00000030369	intermediate filament family orphan [Source:RefSeq peptide;Acc:NP_001076849]	92.761	100	98.2143	87.7778	100	96.7593	98.4848	99.2064
Chr5:104231501-104231600	5	104231501	104231600	B0JYL4_BOVIN	ENSBTAG00000030369	intermediate filament family orphan [Source:RefSeq peptide;Acc:NP_001076849]	98.8562	100	100	93.75	100	94.0741	93.5606	93.7579
Chr5:104231601-104231700	5	104231601	104231700	B0JYL4_BOVIN	ENSBTAG00000030369	intermediate filament family orphan [Source:RefSeq peptide;Acc:NP_001076849]	100	100	100	100	100	100	100	97.9167
Chr5:104231701-104231800	5	104231701	104231800	B0JYL4_BOVIN	ENSBTAG00000030369	intermediate filament family orphan [Source:RefSeq peptide;Acc:NP_001076849]	100	100	NaN	99.3056	99.3464	100	NaN	100
Chr5:104246101-104246200	5	104246101	104246200	F1N3G4_BOVIN	ENSBTAG00000014730	Uncharacterized protein [Source:UniProtKB/TrEMBL;Acc:F1N3G4]	100	100	99.4286	100	100	100	80.6863	98.3553
Chr5:104802101-104802200	5	104802101	104802200	ANO2	ENSBTAG00000012246	No description	0	59.8363	NaN	50	0	NaN	8.33333	0
Chr5:104802201-104802300	5	104802201	104802300	ANO2	ENSBTAG00000012246	No description	0	12.4675	NaN	66.6667	16.6667	0	4.16667	14.2857
Chr5:107017701-107017800	5	107017701	107017800	TSN11_BOVIN	ENSBTAG00000020699	Tetraspanin-11 [Source:UniProtKB/Swiss-Prot;Acc:Q0VC33]	88.8889	100	100	NaN	100	100	NaN	100
Chr5:107017801-107017900	5	107017801	107017900	TSN11_BOVIN	ENSBTAG00000020699	Tetraspanin-11 [Source:UniProtKB/Swiss-Prot;Acc:Q0VC33]	100	100	NaN	100	100	100	NaN	100
Chr5:107017901-107018000	5	107017901	107018000	TSN11_BOVIN	ENSBTAG00000020699	Tetraspanin-11 [Source:UniProtKB/Swiss-Prot;Acc:Q0VC33]	100	100	NaN	100	100	100	100	100
Chr5:107078601-107078700	5	107078601	107078700	null			100	NaN	100	100	NaN	100	100	100
Chr5:107078701-107078800	5	107078701	107078800	null			100	NaN	100	100	NaN	75	100	87.5
Chr5:107116501-107116600	5	107116501	107116600	null			100	NaN	93.9394	100	100	NaN	100	100
Chr5:108205201-108205300	5	108205201	108205300	E1BN63_BOVIN	ENSBTAG00000005221	Uncharacterized protein [Source:UniProtKB/TrEMBL;Acc:E1BN63]	NaN	100	75	99.2647	100	100	86.1111	100
Chr5:108205401-108205500	5	108205401	108205500	E1BN63_BOVIN	ENSBTAG00000005221	Uncharacterized protein [Source:UniProtKB/TrEMBL;Acc:E1BN63]	NaN	100	100	100	100	NaN	100	100
Chr5:108205601-108205700	5	108205601	108205700	E1BN63_BOVIN	ENSBTAG00000005221	Uncharacterized protein [Source:UniProtKB/TrEMBL;Acc:E1BN63]	100	NaN	100	93.4524	100	100	100	0
Chr5:108205701-108205800	5	108205701	108205800	E1BN63_BOVIN	ENSBTAG00000005221	Uncharacterized protein [Source:UniProtKB/TrEMBL;Acc:E1BN63]	100	NaN	96.875	100	100	NaN	100	100
Chr5:108205801-108205900	5	108205801	108205900	E1BN63_BOVIN	ENSBTAG00000005221	Uncharacterized protein [Source:UniProtKB/TrEMBL;Acc:E1BN63]	0	NaN	50	100	97.9167	100	44.4444	100
Chr5:108205901-108206000	5	108205901	108206000	E1BN63_BOVIN	ENSBTAG00000005221	Uncharacterized protein [Source:UniProtKB/TrEMBL;Acc:E1BN63]	92.8572	NaN	89.7727	100	94.8718	100	100	100
Chr5:108724101-108724200	5	108724101	108724200	Q32KM7_BOVIN	ENSBTAG00000009050	adiponectin receptor protein 2 [Source:RefSeq peptide;Acc:NP_001035589]	NaN	100	100	100	100	NaN	64.2857	92.5
Chr5:108724401-108724500	5	108724401	108724500	Q32KM7_BOVIN	ENSBTAG00000009050	adiponectin receptor protein 2 [Source:RefSeq peptide;Acc:NP_001035589]	100	100	100	100	100	83.3333	86.6667	92.8571
Chr5:108724501-108724600	5	108724501	108724600	Q32KM7_BOVIN	ENSBTAG00000009050	adiponectin receptor protein 2 [Source:RefSeq peptide;Acc:NP_001035589]	100	100	97.6191	85.7143	100	88.8889	100	100
Chr5:108724701-108724800	5	108724701	108724800	Q32KM7_BOVIN	ENSBTAG00000009050	adiponectin receptor protein 2 [Source:RefSeq peptide;Acc:NP_001035589]	100	NaN	100	0	90.4762	100	NaN	98.4615
Chr5:108724901-108725000	5	108724901	108725000	Q32KM7_BOVIN	ENSBTAG00000009050	adiponectin receptor protein 2 [Source:RefSeq peptide;Acc:NP_001035589]	100	100	87.5	NaN	100	NaN	100	88.2353
Chr5:108725001-108725100	5	108725001	108725100	Q32KM7_BOVIN	ENSBTAG00000009050	adiponectin receptor protein 2 [Source:RefSeq peptide;Acc:NP_001035589]	100	100	90	100	99.6212	NaN	100	70.5882
Chr5:109039901-109040000	5	109039901	109040000	null			100	100	NaN	100	95.8042	NaN	100	100
Chr5:109040001-109040100	5	109040001	109040100	null			50	100	NaN	100	100	NaN	100	100
Chr5:109261301-109261400	5	109261301	109261400	CACNA1C	ENSBTAG00000010660	calcium channel, voltage-dependent, L type, alpha 1C subunit [Source:HGNC Symbol;Acc:1390]	90.9091	NaN	94.5455	85.5769	87.5	97.4359	98.2684	100
Chr5:109261401-109261500	5	109261401	109261500	CACNA1C	ENSBTAG00000010660	calcium channel, voltage-dependent, L type, alpha 1C subunit [Source:HGNC Symbol;Acc:1390]	100	NaN	100	100	100	100	92.8968	97.4359
Chr5:109261501-109261600	5	109261501	109261600	CACNA1C	ENSBTAG00000010660	calcium channel, voltage-dependent, L type, alpha 1C subunit [Source:HGNC Symbol;Acc:1390]	100	20.6349	96.1539	100	100	95.4545	96.1905	100
Chr5:109261601-109261700	5	109261601	109261700	CACNA1C	ENSBTAG00000010660	calcium channel, voltage-dependent, L type, alpha 1C subunit [Source:HGNC Symbol;Acc:1390]	100	82.6389	92.1474	93.3333	100	93.9394	87.9601	98.4127
Chr5:109261701-109261800	5	109261701	109261800	CACNA1C	ENSBTAG00000010660	calcium channel, voltage-dependent, L type, alpha 1C subunit [Source:HGNC Symbol;Acc:1390]	100	100	100	100	100	100	100	72.5806
Chr5:109410601-109410700	5	109410601	109410700	CACNA1C	ENSBTAG00000010660	calcium channel, voltage-dependent, L type, alpha 1C subunit [Source:HGNC Symbol;Acc:1390]	90	NaN	100	100	100	NaN	100	100
Chr5:109551801-109551900	5	109551801	109551900	F1MSA7_BOVIN	ENSBTAG00000009704	Uncharacterized protein [Source:UniProtKB/TrEMBL;Acc:F1MSA7]	100	50	NaN	100	94.0711	60	88.8889	NaN
Chr5:109552001-109552100	5	109552001	109552100	F1MSA7_BOVIN	ENSBTAG00000009704	Uncharacterized protein [Source:UniProtKB/TrEMBL;Acc:F1MSA7]	100	100	NaN	100	100	83.3333	100	85.7143
Chr5:109552101-109552200	5	109552101	109552200	F1MSA7_BOVIN	ENSBTAG00000009704	Uncharacterized protein [Source:UniProtKB/TrEMBL;Acc:F1MSA7]	89.7143	100	NaN	100	96.1905	100	100	100
Chr5:109552201-109552300	5	109552201	109552300	F1MSA7_BOVIN	ENSBTAG00000009704	Uncharacterized protein [Source:UniProtKB/TrEMBL;Acc:F1MSA7]	66.6667	100	50	100	NaN	100	100	50
Chr5:109679501-109679600	5	109679501	109679600	MICAL3	ENSBTAG00000048271	No description	100	NaN	55	100	100	NaN	100	56.1254
Chr5:109693701-109693800	5	109693701	109693800	MICAL3	ENSBTAG00000048271	No description	NaN	100	100	100	100	100	100	100
Chr5:112259401-112259500	5	112259401	112259500	SGSM3_BOVIN	ENSBTAG00000009624	Small G protein signaling modulator 3 [Source:UniProtKB/Swiss-Prot;Acc:Q2KI13]	100	100	60	NaN	100	100	NaN	100
Chr5:114127501-114127600	5	114127501	114127600	null			38.1944	48.75	44.1831	21.0294	40.3373	4.65368	38.4375	NaN
Chr5:114228201-114228300	5	114228201	114228300	null			50.7494	35.5383	29.3496	30.4624	48.0383	42.9545	41.0125	51.6434
Chr5:114669301-114669400	5	114669301	114669400	SCUBE1	ENSBTAG00000011275	No description	100	NaN	100	100	80	NaN	82.1428	100
Chr5:114669401-114669500	5	114669401	114669500	SCUBE1	ENSBTAG00000011275	No description	100	NaN	100	100	100	NaN	100	100
Chr5:114669501-114669600	5	114669501	114669600	SCUBE1	ENSBTAG00000011275	No description	100	NaN	100	100	100	NaN	75	80
Chr5:114846301-114846400	5	114846301	114846400	null			100	NaN	100	100	100	94.8052	94.2149	100
Chr5:114846501-114846600	5	114846501	114846600	null			NaN	100	87.5	100	100	100	NaN	100
Chr5:115236301-115236400	5	115236301	115236400	EFCAB6	ENSBTAG00000030189	EF-hand calcium-binding domain-containing protein 6 [Source:RefSeq peptide;Acc:NP_001069525]	100	100	100	99.1667	0	NaN	100	100
Chr5:115236601-115236700	5	115236601	115236700	EFCAB6	ENSBTAG00000030189	EF-hand calcium-binding domain-containing protein 6 [Source:RefSeq peptide;Acc:NP_001069525]	100	NaN	100	100	84.6939	100	94.1558	87.5
Chr5:115236701-115236800	5	115236701	115236800	EFCAB6	ENSBTAG00000030189	EF-hand calcium-binding domain-containing protein 6 [Source:RefSeq peptide;Acc:NP_001069525]	100	NaN	100	97.2938	100	100	100	97.3913
Chr5:115236801-115236900	5	115236801	115236900	EFCAB6	ENSBTAG00000030189	EF-hand calcium-binding domain-containing protein 6 [Source:RefSeq peptide;Acc:NP_001069525]	100	77.7778	90	100	92.6267	100	96.1905	97.1897
Chr5:115294801-115294900	5	115294801	115294900	EFCAB6	ENSBTAG00000030189	EF-hand calcium-binding domain-containing protein 6 [Source:RefSeq peptide;Acc:NP_001069525]	100	100	NaN	95.9184	100	100	94.4444	100
Chr5:115295101-115295200	5	115295101	115295200	EFCAB6	ENSBTAG00000030189	EF-hand calcium-binding domain-containing protein 6 [Source:RefSeq peptide;Acc:NP_001069525]	100	100	100	100	NaN	100	100	99.5349
Chr5:115370401-115370500	5	115370401	115370500	EFCAB6	ENSBTAG00000030189	EF-hand calcium-binding domain-containing protein 6 [Source:RefSeq peptide;Acc:NP_001069525]	100	100	100	NaN	100	NaN	100	100
Chr5:115370801-115370900	5	115370801	115370900	EFCAB6	ENSBTAG00000030189	EF-hand calcium-binding domain-containing protein 6 [Source:RefSeq peptide;Acc:NP_001069525]	66.6667	NaN	94.6429	100	0	NaN	100	100
Chr5:115370901-115371000	5	115370901	115371000	EFCAB6	ENSBTAG00000030189	EF-hand calcium-binding domain-containing protein 6 [Source:RefSeq peptide;Acc:NP_001069525]	91.5714	100	92.0635	0	100	100	100	65.6642
Chr5:115371001-115371100	5	115371001	115371100	EFCAB6	ENSBTAG00000030189	EF-hand calcium-binding domain-containing protein 6 [Source:RefSeq peptide;Acc:NP_001069525]	100	100	100	91.7051	100	100	100	95.2381
Chr5:115534801-115534900	5	115534801	115534900	F1MC75_BOVIN	ENSBTAG00000021978	beta-parvin [Source:RefSeq peptide;Acc:NP_001095769]	80	100	94.4444	NaN	92.1875	NaN	100	100
Chr5:115535001-115535100	5	115535001	115535100	F1MC75_BOVIN	ENSBTAG00000021978	beta-parvin [Source:RefSeq peptide;Acc:NP_001095769]	100	NaN	100	66.6667	84.2857	NaN	77.3243	86.3501
Chr5:116123401-116123500	5	116123401	116123500	LOC788840	ENSBTAG00000006973	No description	100	100	100	100	100	NaN	44.4444	100
Chr5:116123501-116123600	5	116123501	116123600	LOC788840	ENSBTAG00000006973	No description	100	NaN	100	100	100	NaN	97.2222	82.9884
Chr5:116123601-116123700	5	116123601	116123700	LOC788840	ENSBTAG00000006973	No description	100	NaN	92.8572	100	94.2857	NaN	100	91.835
Chr5:116123701-116123800	5	116123701	116123800	LOC788840	ENSBTAG00000006973	No description	100	NaN	100	95.2448	100	NaN	92.3077	100
Chr5:116447901-116448000	5	116447901	116448000	FAM118A	ENSBTAG00000010590	hypothetical protein LOC505415 [Source:RefSeq peptide;Acc:NP_001033124]	NaN	100	100	0	100	NaN	100	85.7143
Chr5:116448001-116448100	5	116448001	116448100	FAM118A	ENSBTAG00000010590	hypothetical protein LOC505415 [Source:RefSeq peptide;Acc:NP_001033124]	100	NaN	87.5	88.8889	100	100	100	87.5
Chr5:116448201-116448300	5	116448201	116448300	FAM118A	ENSBTAG00000010590	hypothetical protein LOC505415 [Source:RefSeq peptide;Acc:NP_001033124]	100	NaN	100	100	100	NaN	100	99.2188
Chr5:116450201-116450300	5	116450201	116450300	FAM118A	ENSBTAG00000010590	hypothetical protein LOC505415 [Source:RefSeq peptide;Acc:NP_001033124]	100	100	NaN	100	100	NaN	100	39.3939
Chr5:116450301-116450400	5	116450301	116450400	FAM118A	ENSBTAG00000010590	hypothetical protein LOC505415 [Source:RefSeq peptide;Acc:NP_001033124]	14.2857	100	NaN	100	80	NaN	100	85.7143
Chr5:116450701-116450800	5	116450701	116450800	FAM118A	ENSBTAG00000010590	hypothetical protein LOC505415 [Source:RefSeq peptide;Acc:NP_001033124]	100	NaN	33.3333	85.7143	NaN	85.7143	96.4286	94.2857
Chr5:116682301-116682400	5	116682301	116682400	FBLN1	ENSBTAG00000012088	fibulin-1 [Source:RefSeq peptide;Acc:NP_001091498]	NaN	100	83.3333	100	100	NaN	83.3333	75
Chr5:116682401-116682500	5	116682401	116682500	FBLN1	ENSBTAG00000012088	fibulin-1 [Source:RefSeq peptide;Acc:NP_001091498]	NaN	100	90	62.5	83.3333	NaN	92.8572	81.9853
Chr5:116682501-116682600	5	116682501	116682600	FBLN1	ENSBTAG00000012088	fibulin-1 [Source:RefSeq peptide;Acc:NP_001091498]	NaN	87.5	87.5	100	100	NaN	96.4286	100
Chr5:116742001-116742100	5	116742001	116742100	null			100	0	100	NaN	50	NaN	86.1111	0
Chr5:116742201-116742300	5	116742201	116742300	null			50	100	100	NaN	100	100	76.8708	95.098
Chr5:116742301-116742400	5	116742301	116742400	null			100	100	100	NaN	NaN	100	95.8621	92.6471
Chr5:116889501-116889600	5	116889501	116889600	F1MH20_BOVIN	ENSBTAG00000009351	ataxin-10 [Source:RefSeq peptide;Acc:NP_001070519]	NaN	91.4062	83.3333	100	100	83.6853	14.8148	NaN
Chr5:116889601-116889700	5	116889601	116889700	F1MH20_BOVIN	ENSBTAG00000009351	ataxin-10 [Source:RefSeq peptide;Acc:NP_001070519]	100	50	50	87.5	92.8571	100	100	80
Chr5:117100101-117100200	5	117100101	117100200	null			66.6667	NaN	66.6667	60	100	NaN	60.2564	77.7778
Chr5:117100201-117100300	5	117100201	117100300	null			100	NaN	100	100	100	NaN	100	100
Chr5:117797201-117797300	5	117797201	117797300	CELSR1	ENSBTAG00000008036	No description	100	100	100	100	100	33.3333	100	100
Chr5:117797301-117797400	5	117797301	117797400	CELSR1	ENSBTAG00000008036	No description	85.4545	100	100	100	100	NaN	95	83.3333
Chr5:117797401-117797500	5	117797401	117797500	CELSR1	ENSBTAG00000008036	No description	100	88.3929	100	100	100	NaN	97.1429	100
Chr5:117797601-117797700	5	117797601	117797700	CELSR1	ENSBTAG00000008036	No description	100	100	100	100	100	NaN	80.7692	100
Chr5:117797701-117797800	5	117797701	117797800	CELSR1	ENSBTAG00000008036	No description	100	NaN	100	100	100	NaN	91.6667	91.3043
Chr5:117797801-117797900	5	117797801	117797900	CELSR1	ENSBTAG00000008036	No description	100	NaN	100	100	100	NaN	100	94.2434
Chr5:117825301-117825400	5	117825301	117825400	CELSR1	ENSBTAG00000008036	No description	100	100	NaN	100	100	NaN	100	100
Chr5:117825501-117825600	5	117825501	117825600	CELSR1	ENSBTAG00000008036	No description	100	NaN	100	100	100	NaN	100	98.8345
Chr5:117825601-117825700	5	117825601	117825700	CELSR1	ENSBTAG00000008036	No description	100	100	100	NaN	66.6667	100	100	100
Chr5:117825701-117825800	5	117825701	117825800	CELSR1	ENSBTAG00000008036	No description	100	100	100	100	100	100	100	100
Chr5:117845301-117845400	5	117845301	117845400	CELSR1	ENSBTAG00000008036	No description	100	100	100	NaN	100	NaN	100	100
Chr5:117845401-117845500	5	117845401	117845500	CELSR1	ENSBTAG00000008036	No description	100	100	80	NaN	100	NaN	50	100
Chr5:117858601-117858700	5	117858601	117858700	null			100	NaN	100	81.8182	93.8597	100	98.0769	100
Chr5:117858701-117858800	5	117858701	117858800	null			100	100	100	NaN	100	92.8571	91.4286	100
Chr5:117858801-117858900	5	117858801	117858900	null			100	100	100	100	100	100	97.5	90.7609
Chr5:117860201-117860300	5	117860201	117860300	null			100	100	83.3333	100	100	100	83.8235	100
Chr5:117860301-117860400	5	117860301	117860400	null			33.3333	NaN	85.7143	100	25	100	NaN	93.5961
Chr5:117955401-117955500	5	117955401	117955500	null			100	100	100	100	99.359	100	93.75	75.0258
Chr5:117955601-117955700	5	117955601	117955700	null			100	100	100	NaN	98.6264	0	100	100
Chr5:117972301-117972400	5	117972301	117972400	null			95	100	NaN	100	100	NaN	100	100
Chr5:117982501-117982600	5	117982501	117982600	F1MCP7_BOVIN	ENSBTAG00000021803	death-inducing-protein [Source:RefSeq peptide;Acc:NP_001095733]	50	87.5	100	NaN	85.7143	NaN	100	83.3333
Chr5:117996101-117996200	5	117996101	117996200	F1MCP7_BOVIN	ENSBTAG00000021803	death-inducing-protein [Source:RefSeq peptide;Acc:NP_001095733]	85.7143	100	100	100	83.3333	100	95.7143	100
Chr5:117996201-117996300	5	117996201	117996300	F1MCP7_BOVIN	ENSBTAG00000021803	death-inducing-protein [Source:RefSeq peptide;Acc:NP_001095733]	100	100	100	100	100	98.6111	94.4444	100
Chr5:117996401-117996500	5	117996401	117996500	F1MCP7_BOVIN	ENSBTAG00000021803	death-inducing-protein [Source:RefSeq peptide;Acc:NP_001095733]	100	NaN	100	100	80	NaN	100	100
Chr5:117996501-117996600	5	117996501	117996600	F1MCP7_BOVIN	ENSBTAG00000021803	death-inducing-protein [Source:RefSeq peptide;Acc:NP_001095733]	NaN	100	100	100	81.685	NaN	100	100
Chr5:117996601-117996700	5	117996601	117996700	F1MCP7_BOVIN	ENSBTAG00000021803	death-inducing-protein [Source:RefSeq peptide;Acc:NP_001095733]	NaN	100	100	100	100	NaN	100	100
Chr5:118019201-118019300	5	118019201	118019300	null			100	100	NaN	100	100	100	78.9683	98.8889
Chr5:118019301-118019400	5	118019301	118019400	null			92.3077	100	NaN	81.8182	98.6014	100	100	100
Chr5:118023601-118023700	5	118023601	118023700	CERK	ENSBTAG00000046654	ceramide kinase [Source:HGNC Symbol;Acc:19256]	100	NaN	100	100	100	NaN	100	100
Chr5:118023801-118023900	5	118023801	118023900	CERK	ENSBTAG00000046654	ceramide kinase [Source:HGNC Symbol;Acc:19256]	100	NaN	100	100	NaN	100	86.1905	100
Chr5:118023901-118024000	5	118023901	118024000	CERK	ENSBTAG00000046654	ceramide kinase [Source:HGNC Symbol;Acc:19256]	NaN	100	100	100	100	NaN	90	75
Chr5:118024001-118024100	5	118024001	118024100	CERK	ENSBTAG00000046654	ceramide kinase [Source:HGNC Symbol;Acc:19256]	NaN	100	95.3704	82.6667	90	NaN	56.3973	100
Chr5:118024901-118025000	5	118024901	118025000	CERK	ENSBTAG00000046654	ceramide kinase [Source:HGNC Symbol;Acc:19256]	100	NaN	100	100	100	25	NaN	100
Chr5:118025001-118025100	5	118025001	118025100	CERK	ENSBTAG00000046654	ceramide kinase [Source:HGNC Symbol;Acc:19256]	100	100	80	80	100	50	68.0159	NaN
Chr5:118025101-118025200	5	118025101	118025200	CERK	ENSBTAG00000046654	ceramide kinase [Source:HGNC Symbol;Acc:19256]	NaN	100	100	100	100	92.2619	90.4545	100
Chr5:118025201-118025300	5	118025201	118025300	CERK	ENSBTAG00000046654	ceramide kinase [Source:HGNC Symbol;Acc:19256]	NaN	100	100	100	100	100	100	100
Chr5:118026201-118026300	5	118026201	118026300	CERK	ENSBTAG00000046654	ceramide kinase [Source:HGNC Symbol;Acc:19256]	100	91.6667	100	100	96.5241	NaN	100	98.9418
Chr5:118026301-118026400	5	118026301	118026400	CERK	ENSBTAG00000046654	ceramide kinase [Source:HGNC Symbol;Acc:19256]	100	NaN	100	100	97.8632	NaN	100	100
Chr5:118035301-118035400	5	118035301	118035400	CERK	ENSBTAG00000046654	ceramide kinase [Source:HGNC Symbol;Acc:19256]	98.718	100	NaN	100	100	100	NaN	100
Chr5:118035401-118035500	5	118035401	118035500	CERK	ENSBTAG00000046654	ceramide kinase [Source:HGNC Symbol;Acc:19256]	100	100	100	100	87.5	100	98.9011	100
Chr5:118035901-118036000	5	118035901	118036000	CERK	ENSBTAG00000046654	ceramide kinase [Source:HGNC Symbol;Acc:19256]	100	100	96	100	100	NaN	93.2591	99.2064
Chr5:118036001-118036100	5	118036001	118036100	CERK	ENSBTAG00000046654	ceramide kinase [Source:HGNC Symbol;Acc:19256]	100	100	95.7778	85.7143	100	NaN	98.0769	90
Chr5:118093001-118093100	5	118093001	118093100	F1MZ74_BOVIN	ENSBTAG00000012291	TBC1 domain family member 22A [Source:RefSeq peptide;Acc:NP_001069988]	100	NaN	100	100	100	100	100	100
Chr5:118093101-118093200	5	118093101	118093200	F1MZ74_BOVIN	ENSBTAG00000012291	TBC1 domain family member 22A [Source:RefSeq peptide;Acc:NP_001069988]	100	NaN	98.4615	80	100	100	98.2576	99.2064
Chr5:118097001-118097100	5	118097001	118097100	F1MZ74_BOVIN	ENSBTAG00000012291	TBC1 domain family member 22A [Source:RefSeq peptide;Acc:NP_001069988]	100	100	97.2222	100	100	100	100	99.7355
Chr5:118097101-118097200	5	118097101	118097200	F1MZ74_BOVIN	ENSBTAG00000012291	TBC1 domain family member 22A [Source:RefSeq peptide;Acc:NP_001069988]	100	NaN	100	100	92.3913	NaN	80	100
Chr5:118111001-118111100	5	118111001	118111100	F1MZ74_BOVIN	ENSBTAG00000012291	TBC1 domain family member 22A [Source:RefSeq peptide;Acc:NP_001069988]	100	NaN	100	100	100	100	NaN	100
Chr5:118111101-118111200	5	118111101	118111200	F1MZ74_BOVIN	ENSBTAG00000012291	TBC1 domain family member 22A [Source:RefSeq peptide;Acc:NP_001069988]	100	NaN	100	100	100	100	100	100
Chr5:118112001-118112100	5	118112001	118112100	F1MZ74_BOVIN	ENSBTAG00000012291	TBC1 domain family member 22A [Source:RefSeq peptide;Acc:NP_001069988]	100	NaN	100	100	100	NaN	100	46.6667
Chr5:118114201-118114300	5	118114201	118114300	F1MZ74_BOVIN	ENSBTAG00000012291	TBC1 domain family member 22A [Source:RefSeq peptide;Acc:NP_001069988]	100	NaN	60	75	100	100	83.513	100
Chr5:118114901-118115000	5	118114901	118115000	F1MZ74_BOVIN	ENSBTAG00000012291	TBC1 domain family member 22A [Source:RefSeq peptide;Acc:NP_001069988]	100	100	100	94.0476	100	NaN	100	100
Chr5:118115701-118115800	5	118115701	118115800	F1MZ74_BOVIN	ENSBTAG00000012291	TBC1 domain family member 22A [Source:RefSeq peptide;Acc:NP_001069988]	100	NaN	100	100	100	0	100	100
Chr5:118116001-118116100	5	118116001	118116100	F1MZ74_BOVIN	ENSBTAG00000012291	TBC1 domain family member 22A [Source:RefSeq peptide;Acc:NP_001069988]	100	100	100	100	NaN	100	100	75
Chr5:118118401-118118500	5	118118401	118118500	F1MZ74_BOVIN	ENSBTAG00000012291	TBC1 domain family member 22A [Source:RefSeq peptide;Acc:NP_001069988]	100	NaN	100	100	100	100	64.4444	100
Chr5:118134901-118135000	5	118134901	118135000	F1MZ74_BOVIN	ENSBTAG00000012291	TBC1 domain family member 22A [Source:RefSeq peptide;Acc:NP_001069988]	NaN	100	100	87.5	83.3333	100	100	66.6667
Chr5:118140301-118140400	5	118140301	118140400	F1MZ74_BOVIN	ENSBTAG00000012291	TBC1 domain family member 22A [Source:RefSeq peptide;Acc:NP_001069988]	NaN	100	100	100	100	100	84.6154	100
Chr5:118140401-118140500	5	118140401	118140500	F1MZ74_BOVIN	ENSBTAG00000012291	TBC1 domain family member 22A [Source:RefSeq peptide;Acc:NP_001069988]	100	100	NaN	93.6508	100	100	97.037	100
Chr5:118140501-118140600	5	118140501	118140600	F1MZ74_BOVIN	ENSBTAG00000012291	TBC1 domain family member 22A [Source:RefSeq peptide;Acc:NP_001069988]	100	100	NaN	100	100	100	100	100
Chr5:118140601-118140700	5	118140601	118140700	F1MZ74_BOVIN	ENSBTAG00000012291	TBC1 domain family member 22A [Source:RefSeq peptide;Acc:NP_001069988]	100	100	100	91.4286	99.7778	92.3077	100	100
Chr5:118140801-118140900	5	118140801	118140900	F1MZ74_BOVIN	ENSBTAG00000012291	TBC1 domain family member 22A [Source:RefSeq peptide;Acc:NP_001069988]	100	100	100	100	100	100	NaN	89.0909
Chr5:118140901-118141000	5	118140901	118141000	F1MZ74_BOVIN	ENSBTAG00000012291	TBC1 domain family member 22A [Source:RefSeq peptide;Acc:NP_001069988]	96.8379	66.6667	100	100	100	100	100	99.7669
Chr5:118141101-118141200	5	118141101	118141200	F1MZ74_BOVIN	ENSBTAG00000012291	TBC1 domain family member 22A [Source:RefSeq peptide;Acc:NP_001069988]	100	100	100	100	100	100	100	75.9275
Chr5:118146901-118147000	5	118146901	118147000	F1MZ74_BOVIN	ENSBTAG00000012291	TBC1 domain family member 22A [Source:RefSeq peptide;Acc:NP_001069988]	96.4286	100	93.985	100	93.149	100	100	100
Chr5:118147001-118147100	5	118147001	118147100	F1MZ74_BOVIN	ENSBTAG00000012291	TBC1 domain family member 22A [Source:RefSeq peptide;Acc:NP_001069988]	100	100	95.2381	100	100	100	100	94.5946
Chr5:118147101-118147200	5	118147101	118147200	F1MZ74_BOVIN	ENSBTAG00000012291	TBC1 domain family member 22A [Source:RefSeq peptide;Acc:NP_001069988]	100	100	100	100	100	100	99.3056	100
Chr5:118153101-118153200	5	118153101	118153200	F1MZ74_BOVIN	ENSBTAG00000012291	TBC1 domain family member 22A [Source:RefSeq peptide;Acc:NP_001069988]	100	100	80	100	97.2222	100	100	93.0098
Chr5:118153201-118153300	5	118153201	118153300	F1MZ74_BOVIN	ENSBTAG00000012291	TBC1 domain family member 22A [Source:RefSeq peptide;Acc:NP_001069988]	100	100	100	100	100	100	98.4375	90
Chr5:118153401-118153500	5	118153401	118153500	F1MZ74_BOVIN	ENSBTAG00000012291	TBC1 domain family member 22A [Source:RefSeq peptide;Acc:NP_001069988]	100	NaN	100	100	100	NaN	100	100
Chr5:118154301-118154400	5	118154301	118154400	F1MZ74_BOVIN	ENSBTAG00000012291	TBC1 domain family member 22A [Source:RefSeq peptide;Acc:NP_001069988]	100	100	100	NaN	100	NaN	91.0256	100
Chr5:118154501-118154600	5	118154501	118154600	F1MZ74_BOVIN	ENSBTAG00000012291	TBC1 domain family member 22A [Source:RefSeq peptide;Acc:NP_001069988]	NaN	100	100	100	85.7143	NaN	100	100
Chr5:118185001-118185100	5	118185001	118185100	F1MZ74_BOVIN	ENSBTAG00000012291	TBC1 domain family member 22A [Source:RefSeq peptide;Acc:NP_001069988]	100	100	100	100	100	100	93.8095	100
Chr5:118186701-118186800	5	118186701	118186800	F1MZ74_BOVIN	ENSBTAG00000012291	TBC1 domain family member 22A [Source:RefSeq peptide;Acc:NP_001069988]	85.7143	100	NaN	100	NaN	100	100	87.5
Chr5:118186801-118186900	5	118186801	118186900	F1MZ74_BOVIN	ENSBTAG00000012291	TBC1 domain family member 22A [Source:RefSeq peptide;Acc:NP_001069988]	100	100	NaN	100	NaN	88.7097	50	100
Chr5:118187001-118187100	5	118187001	118187100	F1MZ74_BOVIN	ENSBTAG00000012291	TBC1 domain family member 22A [Source:RefSeq peptide;Acc:NP_001069988]	94.1667	79.4118	NaN	100	100	97.6191	NaN	100
Chr5:118187901-118188000	5	118187901	118188000	F1MZ74_BOVIN	ENSBTAG00000012291	TBC1 domain family member 22A [Source:RefSeq peptide;Acc:NP_001069988]	100	NaN	50	100	100	50	70	100
Chr5:118215501-118215600	5	118215501	118215600	F1MZ74_BOVIN	ENSBTAG00000012291	TBC1 domain family member 22A [Source:RefSeq peptide;Acc:NP_001069988]	100	100	NaN	100	100	100	NaN	100
Chr5:118215901-118216000	5	118215901	118216000	F1MZ74_BOVIN	ENSBTAG00000012291	TBC1 domain family member 22A [Source:RefSeq peptide;Acc:NP_001069988]	50.7576	83.3333	100	75	100	NaN	85	88.1455
Chr5:118216001-118216100	5	118216001	118216100	F1MZ74_BOVIN	ENSBTAG00000012291	TBC1 domain family member 22A [Source:RefSeq peptide;Acc:NP_001069988]	50	100	NaN	50	100	NaN	100	100
Chr5:118216101-118216200	5	118216101	118216200	F1MZ74_BOVIN	ENSBTAG00000012291	TBC1 domain family member 22A [Source:RefSeq peptide;Acc:NP_001069988]	100	100	NaN	88.8889	100	NaN	81.4815	83.3333
Chr5:118217101-118217200	5	118217101	118217200	F1MZ74_BOVIN	ENSBTAG00000012291	TBC1 domain family member 22A [Source:RefSeq peptide;Acc:NP_001069988]	69.6774	75	43.9153	100	100	75	100	NaN
Chr5:118217201-118217300	5	118217201	118217300	F1MZ74_BOVIN	ENSBTAG00000012291	TBC1 domain family member 22A [Source:RefSeq peptide;Acc:NP_001069988]	100	55.5556	100	100	100	100	100	100
Chr5:118222901-118223000	5	118222901	118223000	F1MZ74_BOVIN	ENSBTAG00000012291	TBC1 domain family member 22A [Source:RefSeq peptide;Acc:NP_001069988]	100	NaN	100	85.7143	NaN	100	100	100
Chr5:118223001-118223100	5	118223001	118223100	F1MZ74_BOVIN	ENSBTAG00000012291	TBC1 domain family member 22A [Source:RefSeq peptide;Acc:NP_001069988]	100	100	100	NaN	50	100	100	100
Chr5:118239801-118239900	5	118239801	118239900	F1MZ74_BOVIN	ENSBTAG00000012291	TBC1 domain family member 22A [Source:RefSeq peptide;Acc:NP_001069988]	100	100	97.5	90.5072	100	100	87.5	92.5
Chr5:118239901-118240000	5	118239901	118240000	F1MZ74_BOVIN	ENSBTAG00000012291	TBC1 domain family member 22A [Source:RefSeq peptide;Acc:NP_001069988]	NaN	100	100	100	86.2745	100	84.5926	87.0968
Chr5:118240601-118240700	5	118240601	118240700	F1MZ74_BOVIN	ENSBTAG00000012291	TBC1 domain family member 22A [Source:RefSeq peptide;Acc:NP_001069988]	0	NaN	100	100	100	80	100	93.2331
Chr5:118241401-118241500	5	118241401	118241500	F1MZ74_BOVIN	ENSBTAG00000012291	TBC1 domain family member 22A [Source:RefSeq peptide;Acc:NP_001069988]	98.8889	100	NaN	46.1538	100	99.6825	NaN	100
Chr5:118241701-118241800	5	118241701	118241800	F1MZ74_BOVIN	ENSBTAG00000012291	TBC1 domain family member 22A [Source:RefSeq peptide;Acc:NP_001069988]	100	100	NaN	100	100	100	NaN	100
Chr5:118248001-118248100	5	118248001	118248100	F1MZ74_BOVIN	ENSBTAG00000012291	TBC1 domain family member 22A [Source:RefSeq peptide;Acc:NP_001069988]	83.3333	100	91.6667	NaN	85.7143	NaN	100	84.855
Chr5:118248101-118248200	5	118248101	118248200	F1MZ74_BOVIN	ENSBTAG00000012291	TBC1 domain family member 22A [Source:RefSeq peptide;Acc:NP_001069988]	100	100	100	NaN	100	NaN	100	70
Chr5:118260801-118260900	5	118260801	118260900	F1MZ74_BOVIN	ENSBTAG00000012291	TBC1 domain family member 22A [Source:RefSeq peptide;Acc:NP_001069988]	100	NaN	100	33.3333	95.3333	100	100	100
Chr5:118260901-118261000	5	118260901	118261000	F1MZ74_BOVIN	ENSBTAG00000012291	TBC1 domain family member 22A [Source:RefSeq peptide;Acc:NP_001069988]	100	NaN	100	100	100	75.4386	94.327	100
Chr5:118274801-118274900	5	118274801	118274900	F1MZ74_BOVIN	ENSBTAG00000012291	TBC1 domain family member 22A [Source:RefSeq peptide;Acc:NP_001069988]	100	100	100	100	100	NaN	97.6191	96.2185
Chr5:118274901-118275000	5	118274901	118275000	F1MZ74_BOVIN	ENSBTAG00000012291	TBC1 domain family member 22A [Source:RefSeq peptide;Acc:NP_001069988]	100	100	100	100	65.625	NaN	100	100
Chr5:118275001-118275100	5	118275001	118275100	F1MZ74_BOVIN	ENSBTAG00000012291	TBC1 domain family member 22A [Source:RefSeq peptide;Acc:NP_001069988]	78.7553	100	98.0392	100	76.5432	NaN	90.1235	90
Chr5:118275101-118275200	5	118275101	118275200	F1MZ74_BOVIN	ENSBTAG00000012291	TBC1 domain family member 22A [Source:RefSeq peptide;Acc:NP_001069988]	NaN	100	100	100	100	100	60.8696	100
Chr5:118275201-118275300	5	118275201	118275300	F1MZ74_BOVIN	ENSBTAG00000012291	TBC1 domain family member 22A [Source:RefSeq peptide;Acc:NP_001069988]	81.8182	88.8889	88.8889	92.8571	83.3333	100	79.7619	94.1176
Chr5:118275301-118275400	5	118275301	118275400	F1MZ74_BOVIN	ENSBTAG00000012291	TBC1 domain family member 22A [Source:RefSeq peptide;Acc:NP_001069988]	100	100	83.3333	100	86.2637	100	100	75
Chr5:118278401-118278500	5	118278401	118278500	F1MZ74_BOVIN	ENSBTAG00000012291	TBC1 domain family member 22A [Source:RefSeq peptide;Acc:NP_001069988]	100	NaN	100	100	100	100	100	100
Chr5:118319301-118319400	5	118319301	118319400	F1MZ74_BOVIN	ENSBTAG00000012291	TBC1 domain family member 22A [Source:RefSeq peptide;Acc:NP_001069988]	100	NaN	97.9167	100	100	NaN	100	100
Chr5:118319401-118319500	5	118319401	118319500	F1MZ74_BOVIN	ENSBTAG00000012291	TBC1 domain family member 22A [Source:RefSeq peptide;Acc:NP_001069988]	100	100	100	100	84.6154	NaN	100	88.8889
Chr5:118319701-118319800	5	118319701	118319800	F1MZ74_BOVIN	ENSBTAG00000012291	TBC1 domain family member 22A [Source:RefSeq peptide;Acc:NP_001069988]	100	80	NaN	85.1852	100	NaN	84.7222	81.6667
Chr5:118319801-118319900	5	118319801	118319900	F1MZ74_BOVIN	ENSBTAG00000012291	TBC1 domain family member 22A [Source:RefSeq peptide;Acc:NP_001069988]	86.5385	100	49.3056	88.8889	83.3333	100	79.3864	96
Chr5:118321701-118321800	5	118321701	118321800	F1MZ74_BOVIN	ENSBTAG00000012291	TBC1 domain family member 22A [Source:RefSeq peptide;Acc:NP_001069988]	100	100	100	NaN	100	NaN	98.0952	100
Chr5:118321801-118321900	5	118321801	118321900	F1MZ74_BOVIN	ENSBTAG00000012291	TBC1 domain family member 22A [Source:RefSeq peptide;Acc:NP_001069988]	100	100	NaN	66.6667	100	NaN	99.0196	100
Chr5:118322101-118322200	5	118322101	118322200	F1MZ74_BOVIN	ENSBTAG00000012291	TBC1 domain family member 22A [Source:RefSeq peptide;Acc:NP_001069988]	100	92.8571	83.3333	100	100	83.3333	NaN	83.3333
Chr5:118322201-118322300	5	118322201	118322300	F1MZ74_BOVIN	ENSBTAG00000012291	TBC1 domain family member 22A [Source:RefSeq peptide;Acc:NP_001069988]	100	NaN	100	100	80.5556	NaN	100	100
Chr5:118341801-118341900	5	118341801	118341900	F1MZ74_BOVIN	ENSBTAG00000012291	TBC1 domain family member 22A [Source:RefSeq peptide;Acc:NP_001069988]	100	100	NaN	100	100	87.5	100	87.5
Chr5:118341901-118342000	5	118341901	118342000	F1MZ74_BOVIN	ENSBTAG00000012291	TBC1 domain family member 22A [Source:RefSeq peptide;Acc:NP_001069988]	NaN	100	100	100	100	100	100	100
Chr5:118437101-118437200	5	118437101	118437200	null			99.7159	NaN	100	94.1176	100	100	70.3323	100
Chr5:118437201-118437300	5	118437201	118437300	null			100	NaN	100	100	100	100	64.8958	100
Chr5:119160901-119161000	5	119160901	119161000	null			NaN	100	90.6746	100	98.1618	100	85.7143	100
Chr5:119362501-119362600	5	119362501	119362600	null			NaN	100	100	100	100	100	100	100
Chr5:119362601-119362700	5	119362601	119362700	null			100	100	100	92.5926	100	100	95.5556	NaN
Chr5:119362701-119362800	5	119362701	119362800	null			100	90.8571	83.3333	100	96.6667	95.7895	100	95.2381
Chr5:119362801-119362900	5	119362801	119362900	null			100	97.7778	100	99.3464	100	100	96.2963	100
Chr5:119362901-119363000	5	119362901	119363000	null			99.2188	100	93	98.421	10	NaN	80	100
Chr5:119435201-119435300	5	119435201	119435300	F19A5_BOVIN	ENSBTAG00000022986	Protein FAM19A5 [Source:UniProtKB/Swiss-Prot;Acc:Q3ZBS2]	89.3939	NaN	85.7143	91.6667	NaN	0	47.2421	58.6207
Chr5:119438901-119439000	5	119438901	119439000	F19A5_BOVIN	ENSBTAG00000022986	Protein FAM19A5 [Source:UniProtKB/Swiss-Prot;Acc:Q3ZBS2]	100	100	NaN	100	100	NaN	100	85.7143
Chr5:119442801-119442900	5	119442801	119442900	F19A5_BOVIN	ENSBTAG00000022986	Protein FAM19A5 [Source:UniProtKB/Swiss-Prot;Acc:Q3ZBS2]	100	NaN	100	100	100	74.2222	100	91.7241
Chr5:119450201-119450300	5	119450201	119450300	F19A5_BOVIN	ENSBTAG00000022986	Protein FAM19A5 [Source:UniProtKB/Swiss-Prot;Acc:Q3ZBS2]	NaN	100	100	100	82.5758	100	100	100
Chr5:119466601-119466700	5	119466601	119466700	F19A5_BOVIN	ENSBTAG00000022986	Protein FAM19A5 [Source:UniProtKB/Swiss-Prot;Acc:Q3ZBS2]	100	90	94.6429	NaN	93.75	100	100	91.3266
Chr5:119469101-119469200	5	119469101	119469200	F19A5_BOVIN	ENSBTAG00000022986	Protein FAM19A5 [Source:UniProtKB/Swiss-Prot;Acc:Q3ZBS2]	100	NaN	100	94.6667	100	100	100	NaN
Chr5:119469201-119469300	5	119469201	119469300	F19A5_BOVIN	ENSBTAG00000022986	Protein FAM19A5 [Source:UniProtKB/Swiss-Prot;Acc:Q3ZBS2]	100	NaN	88.75	100	100	100	100	NaN
Chr5:119471801-119471900	5	119471801	119471900	F19A5_BOVIN	ENSBTAG00000022986	Protein FAM19A5 [Source:UniProtKB/Swiss-Prot;Acc:Q3ZBS2]	100	100	NaN	100	100	NaN	100	97.2222
Chr5:119471901-119472000	5	119471901	119472000	F19A5_BOVIN	ENSBTAG00000022986	Protein FAM19A5 [Source:UniProtKB/Swiss-Prot;Acc:Q3ZBS2]	100	100	100	98.8235	100	100	86.6667	90.9091
Chr5:119574501-119574600	5	119574501	119574600	F19A5_BOVIN	ENSBTAG00000022986	Protein FAM19A5 [Source:UniProtKB/Swiss-Prot;Acc:Q3ZBS2]	100	90	100	100	94.0439	NaN	100	100
Chr5:119574601-119574700	5	119574601	119574700	F19A5_BOVIN	ENSBTAG00000022986	Protein FAM19A5 [Source:UniProtKB/Swiss-Prot;Acc:Q3ZBS2]	NaN	100	100	100	100	NaN	100	90.9091
Chr5:119588601-119588700	5	119588601	119588700	F19A5_BOVIN	ENSBTAG00000022986	Protein FAM19A5 [Source:UniProtKB/Swiss-Prot;Acc:Q3ZBS2]	100	NaN	100	100	100	100	82.8329	85.0267
Chr5:119590901-119591000	5	119590901	119591000	F19A5_BOVIN	ENSBTAG00000022986	Protein FAM19A5 [Source:UniProtKB/Swiss-Prot;Acc:Q3ZBS2]	100	100	100	NaN	83.4821	100	100	100
Chr5:119597601-119597700	5	119597601	119597700	null			100	NaN	100	100	81.25	100	100	100
Chr5:119631601-119631700	5	119631601	119631700	null			100	100	91.1255	100	100	NaN	100	94.4444
Chr5:119631701-119631800	5	119631701	119631800	null			100	100	100	NaN	100	NaN	97.4359	100
Chr5:119631801-119631900	5	119631801	119631900	null			NaN	83.3333	100	100	86.8132	NaN	100	90
Chr5:119631901-119632000	5	119631901	119632000	null			100	100	100	NaN	100	NaN	78.5714	100
Chr5:119632401-119632500	5	119632401	119632500	null			100	100	100	100	100	NaN	66.6667	75
Chr5:119632501-119632600	5	119632501	119632600	null			100	100	100	99.0741	98.9583	NaN	96.6667	98
Chr5:119632601-119632700	5	119632601	119632700	null			NaN	88.8889	100	100	100	NaN	94.983	100
Chr5:119632801-119632900	5	119632801	119632900	null			NaN	99.7101	100	95.9596	100	NaN	100	100
Chr5:119649401-119649500	5	119649401	119649500	null			80	100	NaN	80	100	100	84.9206	80
Chr5:119704601-119704700	5	119704601	119704700	null			100	100	100	NaN	83.3333	100	100	100
Chr5:119704701-119704800	5	119704701	119704800	null			100	NaN	100	100	100	83.3333	100	100
Chr5:119823401-119823500	5	119823401	119823500	A5PJL3_BOVIN	ENSBTAG00000019574	mitogen-activated protein kinase 12 [Source:RefSeq peptide;Acc:NP_001092423]	100	NaN	100	100	100	NaN	100	100
Chr5:119827301-119827400	5	119827301	119827400	A5PJL3_BOVIN	ENSBTAG00000019574	mitogen-activated protein kinase 12 [Source:RefSeq peptide;Acc:NP_001092423]	100	100	NaN	100	100	100	100	50
Chr5:119827901-119828000	5	119827901	119828000	A5PJL3_BOVIN	ENSBTAG00000019574	mitogen-activated protein kinase 12 [Source:RefSeq peptide;Acc:NP_001092423]	83.3333	100	NaN	100	NaN	100	100	100
Chr5:119845701-119845800	5	119845701	119845800	PLXNB2	ENSBTAG00000014966	No description	0	100	NaN	0	100	100	25.6944	43.8691
Chr5:119961901-119962000	5	119961901	119962000	LOC510764	ENSBTAG00000018660	No description	83.3333	100	NaN	100	100	100	100	100
Chr5:120205201-120205300	5	120205201	120205300	SHANK3	ENSBTAG00000030180	No description	66.6667	100	100	100	100	87.5	100	100
Chr5:120205301-120205400	5	120205301	120205400	SHANK3	ENSBTAG00000030180	No description	100	100	66.6667	NaN	66.6667	NaN	88.8889	100
Chr5:120365301-120365400	5	120365301	120365400	null			83.3333	100	100	NaN	80	75	100	100
Chr5:120377001-120377100	5	120377001	120377100	null			87.5	100	100	100	100	100	100	NaN
Chr5:120377701-120377800	5	120377701	120377800	null			NaN	100	100	83.3333	100	100	100	100
Chr5:120377801-120377900	5	120377801	120377900	null			66.6667	NaN	100	95.1515	80	80	100	80.373
Chr5:120378001-120378100	5	120378001	120378100	null			100	100	95.679	95.9459	84.3763	81.4158	95.5908	87.238
Chr5:120378101-120378200	5	120378101	120378200	null			96.0526	100	100	96.9697	94.7368	100	94.2434	100
Chr5:120378301-120378400	5	120378301	120378400	null			100	87.5	100	NaN	94.4664	NaN	92.211	100
Chr5:120378401-120378500	5	120378401	120378500	null			71.4286	42.8571	87.3684	0	85.7143	NaN	92.0635	91.8367
Chr5:120392901-120393000	5	120392901	120393000	null			100	100	100	66.6667	100	100	88.2716	66.6667
Chr5:120393001-120393100	5	120393001	120393100	null			100	55.8333	96.0227	84.0278	92.5926	85.5769	96.1616	100
Chr5:120393101-120393200	5	120393101	120393200	null			71.4286	100	94.7368	100	100	100	96.7237	97.1264
Chr5:120433601-120433700	5	120433601	120433700	null			100	100	NaN	100	100	NaN	100	100
Chr5:120433701-120433800	5	120433701	120433800	null			100	100	NaN	100	100	100	100	100
Chr5:120457401-120457500	5	120457401	120457500	null			NaN	100	100	100	100	NaN	100	100
Chr5:120481701-120481800	5	120481701	120481800	null			100	100	100	NaN	100	100	100	NaN
Chr5:120514201-120514300	5	120514201	120514300	null			96.4286	98.6296	100	96	71.9298	100	98.1482	75
Chr5:120514301-120514400	5	120514301	120514400	null			91.6667	100	95.8333	100	100	100	93.3333	100
Chr5:120537801-120537900	5	120537801	120537900	null			83.3333	66.6667	100	NaN	87.0833	83.3333	87.5	86.3636
Chr5:120567101-120567200	5	120567101	120567200	null			100	100	50	NaN	100	NaN	63.2751	100
Chr5:120608401-120608500	5	120608401	120608500	null			NaN	100	100	85.7143	100	NaN	100	100
Chr5:120608701-120608800	5	120608701	120608800	null			100	NaN	100	71.4286	25	NaN	98.75	70.3125
Chr5:120686101-120686200	5	120686101	120686200	null			100	100	100	100	75	99.3421	NaN	100
Chr5:120704501-120704600	5	120704501	120704600	null			100	NaN	100	100	100	100	100	NaN
Chr5:120704601-120704700	5	120704601	120704700	null			99.1071	NaN	97.076	99.3827	100	91.5344	100	NaN
Chr5:120739101-120739200	5	120739101	120739200	null			83.3333	100	97.2222	NaN	100	NaN	100	100
Chr5:120744701-120744800	5	120744701	120744800	null			87.5	100	100	NaN	100	100	100	100
Chr5:120744901-120745000	5	120744901	120745000	null			100	89.6296	100	NaN	NaN	100	98.718	100
Chr5:120758901-120759000	5	120758901	120759000	null			NaN	100	100	100	100	NaN	87.5	97.6087
Chr5:120759001-120759100	5	120759001	120759100	null			75	NaN	75	75	100	NaN	50	100
Chr5:120826401-120826500	5	120826401	120826500	BRD1	ENSBTAG00000046760	bromodomain containing 1 [Source:HGNC Symbol;Acc:1102]	100	100	NaN	100	100	100	100	97.9167
Chr5:120826501-120826600	5	120826501	120826600	BRD1	ENSBTAG00000046760	bromodomain containing 1 [Source:HGNC Symbol;Acc:1102]	100	94.1176	NaN	90.4762	100	100	100	96.6667
Chr5:120832401-120832500	5	120832401	120832500	BRD1	ENSBTAG00000046760	bromodomain containing 1 [Source:HGNC Symbol;Acc:1102]	100	100	100	100	100	NaN	100	100
Chr5:120834001-120834100	5	120834001	120834100	BRD1	ENSBTAG00000046760	bromodomain containing 1 [Source:HGNC Symbol;Acc:1102]	100	NaN	100	100	59.0909	100	100	100
Chr5:120834701-120834800	5	120834701	120834800	BRD1	ENSBTAG00000046760	bromodomain containing 1 [Source:HGNC Symbol;Acc:1102]	50	100	100	100	100	100	93.802	100
Chr5:120834801-120834900	5	120834801	120834900	BRD1	ENSBTAG00000046760	bromodomain containing 1 [Source:HGNC Symbol;Acc:1102]	100	100	100	100	100	100	100	100
Chr5:120835001-120835100	5	120835001	120835100	BRD1	ENSBTAG00000046760	bromodomain containing 1 [Source:HGNC Symbol;Acc:1102]	100	NaN	100	100	100	100	86.4103	100
Chr5:120835201-120835300	5	120835201	120835300	BRD1	ENSBTAG00000046760	bromodomain containing 1 [Source:HGNC Symbol;Acc:1102]	NaN	100	100	100	86.2069	NaN	100	100
Chr5:120835301-120835400	5	120835301	120835400	BRD1	ENSBTAG00000046760	bromodomain containing 1 [Source:HGNC Symbol;Acc:1102]	NaN	87.5	100	100	93.8272	NaN	100	97.5
Chr5:120835401-120835500	5	120835401	120835500	BRD1	ENSBTAG00000046760	bromodomain containing 1 [Source:HGNC Symbol;Acc:1102]	NaN	87.5	100	85.7143	87.5	NaN	85.7143	84.6154
Chr5:120839401-120839500	5	120839401	120839500	BRD1	ENSBTAG00000046760	bromodomain containing 1 [Source:HGNC Symbol;Acc:1102]	100	100	100	100	100	100	100	100
Chr5:120839501-120839600	5	120839501	120839600	BRD1	ENSBTAG00000046760	bromodomain containing 1 [Source:HGNC Symbol;Acc:1102]	100	100	100	100	100	NaN	100	100
Chr5:120839601-120839700	5	120839601	120839700	BRD1	ENSBTAG00000046760	bromodomain containing 1 [Source:HGNC Symbol;Acc:1102]	100	100	100	100	75	100	100	NaN
Chr5:120893101-120893200	5	120893101	120893200	null			97.0707	NaN	100	100	100	100	90	66.6667
Chr5:120904201-120904300	5	120904201	120904300	null			89.6296	100	100	100	81.9429	100	95.5556	100
Chr5:120904301-120904400	5	120904301	120904400	null			90	NaN	100	100	94.375	100	100	97.9803
Chr5:120904401-120904500	5	120904401	120904500	null			80	100	100	100	100	100	76.6667	100
Chr5:120904501-120904600	5	120904501	120904600	null			100	100	100	85.5072	100	NaN	100	100
Chr5:120912701-120912800	5	120912701	120912800	null			100	95.5556	NaN	100	87.963	100	93.8624	NaN
Chr5:120912801-120912900	5	120912801	120912900	null			72.6806	62.5	NaN	96.0526	83.0773	NaN	95.8333	100
Chr5:120927701-120927800	5	120927701	120927800	ALG12	ENSBTAG00000046173	alpha-1,6-mannosyltransferase ALG12 [Source:RefSeq peptide;Acc:NP_001096816]	NaN	100	100	100	100	100	100	100
Chr5:120927801-120927900	5	120927801	120927900	ALG12	ENSBTAG00000046173	alpha-1,6-mannosyltransferase ALG12 [Source:RefSeq peptide;Acc:NP_001096816]	100	97.0588	100	100	92.1212	100	98.125	92.6353
Chr5:120927901-120928000	5	120927901	120928000	ALG12	ENSBTAG00000046173	alpha-1,6-mannosyltransferase ALG12 [Source:RefSeq peptide;Acc:NP_001096816]	100	90	99.1071	100	75	99.2857	92.3469	97.3765
Chr5:120928001-120928100	5	120928001	120928100	ALG12	ENSBTAG00000046173	alpha-1,6-mannosyltransferase ALG12 [Source:RefSeq peptide;Acc:NP_001096816]	100	98.1482	82.1591	100	85.3571	66.6667	86.8783	100
Chr5:120936701-120936800	5	120936701	120936800	CREL2_BOVIN	ENSBTAG00000047801	Cysteine-rich with EGF-like domain protein 2 [Source:UniProtKB/Swiss-Prot;Acc:Q2KIT5]	100	100	94.7917	100	NaN	100	100	99.3827
Chr5:120936801-120936900	5	120936801	120936900	CREL2_BOVIN	ENSBTAG00000047801	Cysteine-rich with EGF-like domain protein 2 [Source:UniProtKB/Swiss-Prot;Acc:Q2KIT5]	100	NaN	100	100	NaN	100	100	91.4286
Chr5:120937001-120937100	5	120937001	120937100	CREL2_BOVIN	ENSBTAG00000047801	Cysteine-rich with EGF-like domain protein 2 [Source:UniProtKB/Swiss-Prot;Acc:Q2KIT5]	100	72.7273	100	NaN	100	99.375	100	100
Chr5:120938401-120938500	5	120938401	120938500	CREL2_BOVIN	ENSBTAG00000047801	Cysteine-rich with EGF-like domain protein 2 [Source:UniProtKB/Swiss-Prot;Acc:Q2KIT5]	100	100	95.8333	100	100	NaN	100	100
Chr5:120938501-120938600	5	120938501	120938600	CREL2_BOVIN	ENSBTAG00000047801	Cysteine-rich with EGF-like domain protein 2 [Source:UniProtKB/Swiss-Prot;Acc:Q2KIT5]	100	NaN	100	97.6923	100	NaN	96.4286	100
Chr5:120998101-120998200	5	120998101	120998200	null			100	100	100	100	100	89.5604	100	100
Chr5:121004801-121004900	5	121004801	121004900	null			NaN	100	100	82.5	86.8095	97.9592	100	88.3654
Chr5:121012301-121012400	5	121012301	121012400	TTLL8	ENSBTAG00000011098	tubulin tyrosine ligase-like family, member 8 [Source:HGNC Symbol;Acc:34000]	100	100	75	NaN	100	NaN	100	71.4286
Chr5:121061101-121061200	5	121061101	121061200	TTLL8	ENSBTAG00000011098	tubulin tyrosine ligase-like family, member 8 [Source:HGNC Symbol;Acc:34000]	100	100	NaN	100	75	100	NaN	100
Chr5:121061701-121061800	5	121061701	121061800	TTLL8	ENSBTAG00000011098	tubulin tyrosine ligase-like family, member 8 [Source:HGNC Symbol;Acc:34000]	100	100	NaN	94.0972	100	100	90	97.1154
Chr5:121061801-121061900	5	121061801	121061900	TTLL8	ENSBTAG00000011098	tubulin tyrosine ligase-like family, member 8 [Source:HGNC Symbol;Acc:34000]	87.5	100	NaN	66.6667	NaN	100	100	99.4506
Chr6:7002401-7002500	6	7002401	7002500	PDE5A_BOVIN	ENSBTAG00000024888	cGMP-specific 3',5'-cyclic phosphodiesterase [Source:UniProtKB/Swiss-Prot;Acc:Q28156]	31.5789	35.6228	NaN	43.7097	34.5	50	25	41.3745
Chr6:7002501-7002600	6	7002501	7002600	PDE5A_BOVIN	ENSBTAG00000024888	cGMP-specific 3',5'-cyclic phosphodiesterase [Source:UniProtKB/Swiss-Prot;Acc:Q28156]	33.3333	42.9825	50	2.22222	0	0	40	20.6508
Chr6:7002601-7002700	6	7002601	7002700	PDE5A_BOVIN	ENSBTAG00000024888	cGMP-specific 3',5'-cyclic phosphodiesterase [Source:UniProtKB/Swiss-Prot;Acc:Q28156]	17.6471	34.8067	33.3333	42.775	46.025	94.2584	29.1667	39.0598
Chr6:7002701-7002800	6	7002701	7002800	PDE5A_BOVIN	ENSBTAG00000024888	cGMP-specific 3',5'-cyclic phosphodiesterase [Source:UniProtKB/Swiss-Prot;Acc:Q28156]	7.56303	0	25	4	35.4568	6.14035	25.6313	14.4574
Chr6:7002801-7002900	6	7002801	7002900	PDE5A_BOVIN	ENSBTAG00000024888	cGMP-specific 3',5'-cyclic phosphodiesterase [Source:UniProtKB/Swiss-Prot;Acc:Q28156]	10.5263	0	0	NaN	44.4444	0	29.2929	54.3269
Chr6:8909201-8909300	6	8909201	8909300	ENSBTAG00000047949	ENSBTAG00000047949	No description	NaN	67.8571	0	65	95.2381	71.4286	54.2857	34.7742
Chr6:10358201-10358300	6	10358201	10358300	null			0	30	0	NaN	NaN	0	46.4286	35.3571
Chr6:10358301-10358400	6	10358301	10358400	null			14.2857	40	20	80	50	33.3333	27.2321	43.71
Chr6:10358401-10358500	6	10358401	10358500	null			75.5556	41.6667	0	50	100	NaN	10	38.4505
Chr6:10358501-10358600	6	10358501	10358600	null			0	60	0	NaN	NaN	25	0	28.7004
Chr6:10358601-10358700	6	10358601	10358700	null			100	0	NaN	100	100	7.14286	NaN	33.3333
Chr6:10363101-10363200	6	10363101	10363200	null			0	50	NaN	0	21.6667	NaN	0	28.1746
Chr6:10363201-10363300	6	10363201	10363300	null			46.087	33.3333	NaN	50	42.3308	NaN	100	48.4345
Chr6:17950601-17950700	6	17950601	17950700	null			73.3333	26.3986	NaN	33.5137	40	37.0098	0	100
Chr6:17963001-17963100	6	17963001	17963100	null			40	100	28.5714	62.5974	57.1429	40.8574	NaN	46.2934
Chr6:17963101-17963200	6	17963101	17963200	null			33.3333	75	0	74.4444	0	37.0455	NaN	56.8943
Chr6:17966001-17966100	6	17966001	17966100	null			0	36.1111	NaN	0	22.2222	33.3333	45.3571	57.037
Chr6:17970201-17970300	6	17970201	17970300	null			41.4881	55.1136	NaN	45.0893	100	31.25	10	35.5678
Chr6:17970301-17970400	6	17970301	17970400	null			50	41.5855	NaN	46.9388	46.3102	54.1667	NaN	47.1538
Chr6:17975201-17975300	6	17975201	17975300	null			33.3333	11.1905	NaN	80	NaN	31.3131	0	22.2222
Chr6:17979601-17979700	6	17979601	17979700	null			57.209	NaN	28.5714	74.3386	42.7381	36.1111	NaN	40.2754
Chr6:17984901-17985000	6	17984901	17985000	null			50	36.9748	NaN	53.5714	56.7155	NaN	22.8571	27.5294
Chr6:17985101-17985200	6	17985101	17985200	null			0	0	NaN	0	0	NaN	50	21.6471
Chr6:17985201-17985300	6	17985201	17985300	null			0	0	NaN	0	0	NaN	0	0
Chr6:17990301-17990400	6	17990301	17990400	null			NaN	34.329	29.8016	15.0376	NaN	43.5774	35.9713	48.7253
Chr6:17990401-17990500	6	17990401	17990500	null			NaN	43.4829	85.7143	43.6364	NaN	29.0064	33.9775	65.8622
Chr6:17991601-17991700	6	17991601	17991700	null			NaN	8.47222	0	41.3333	49.9306	NaN	45.2381	31.6722
Chr6:17996601-17996700	6	17996601	17996700	null			0	14.6667	15.6085	NaN	3.33333	50	0	50
Chr6:17996701-17996800	6	17996701	17996800	null			100	41.6667	14.8148	NaN	NaN	11.1111	33.3333	75
Chr6:17996901-17997000	6	17996901	17997000	null			60	71.4286	41.6667	33.3333	6.25	50	50	37.6094
Chr6:17997001-17997100	6	17997001	17997100	null			33.3333	26.3889	12.1578	NaN	66.25	15	2.77778	59.9026
Chr6:17999501-17999600	6	17999501	17999600	null			NaN	0	100	47.6191	NaN	58.3333	0	43.6497
Chr6:18000401-18000500	6	18000401	18000500	null			33.3333	50.2857	NaN	81.25	50	100	NaN	36.5
Chr6:18000501-18000600	6	18000501	18000600	null			2.38095	80	NaN	70.8163	50.9921	25	100	45.6981
Chr6:18003401-18003500	6	18003401	18003500	null			NaN	40.1063	33.3333	39.3939	23.6111	48.75	9.55065	26.5006
Chr6:18005401-18005500	6	18005401	18005500	null			14.2857	12.2078	28.5714	NaN	NaN	24.4896	51.7857	31.9444
Chr6:18005601-18005700	6	18005601	18005700	null			50	48.6667	13.6364	NaN	NaN	16.6667	0	25.875
Chr6:18005701-18005800	6	18005701	18005800	null			8.33333	51.25	15.9091	NaN	NaN	46.4286	47.5	45
Chr6:23796001-23796100	6	23796001	23796100	null			26.706	33.931	60	60.0637	48.3333	40.855	NaN	44.4545
Chr6:23796101-23796200	6	23796101	23796200	null			28.5714	24.9575	42.2222	65.3023	16.6667	16.0606	20	53.3547
Chr6:23796201-23796300	6	23796201	23796300	null			NaN	17.5	53.9683	0	NaN	31.9433	14.2857	54.461
Chr6:27294501-27294600	6	27294501	27294600	null			43.3333	NaN	8.33333	67.7227	47.5	49.0946	64.0074	48.5596
Chr6:27294601-27294700	6	27294601	27294700	null			NaN	36.788	31.6239	0	50	60	NaN	41.7801
Chr6:27294701-27294800	6	27294701	27294800	null			NaN	50	0	0	0	50	0	7
Chr6:27294801-27294900	6	27294801	27294900	null			25.7143	60	NaN	16.4912	68.5714	16.5	51.0489	31.8006
Chr6:27305001-27305100	6	27305001	27305100	null			28.8889	44.9369	20	50	NaN	37.3319	34.1508	41.7754
Chr6:27305201-27305300	6	27305201	27305300	null			33.3333	6.25	40	75	NaN	0	50	30.0084
Chr6:27305301-27305400	6	27305301	27305400	null			0	21.3265	25	80	NaN	13.3082	18.2143	31.7778
Chr6:27306401-27306500	6	27306401	27306500	null			12	20	20	NaN	16.6667	33.502	11.1111	30.7143
Chr6:27307001-27307100	6	27307001	27307100	null			0	14.2857	15.3846	14.2857	0	11.7647	26.1364	41.7949
Chr6:27307101-27307200	6	27307101	27307200	null			NaN	40	29.1667	61.6883	33.3333	21.267	54.6296	27.5353
Chr6:27307301-27307400	6	27307301	27307400	null			0	47.6191	32.7787	42.029	16.6667	45.0549	29.4661	39.1655
Chr6:27307401-27307500	6	27307401	27307500	null			0	NaN	38.4921	35.6087	45.7353	75	6.25	41.8816
Chr6:27872201-27872300	6	27872201	27872300	null			73.2603	NaN	43.9683	0	66.25	30	43.1663	54.0251
Chr6:27872301-27872400	6	27872301	27872400	null			47.3894	NaN	38.4127	66.0714	54.3757	62.8571	55.5468	55.1867
Chr6:27872401-27872500	6	27872401	27872500	null			46.2906	NaN	32.1429	66.6667	54.2962	NaN	44.027	55.4857
Chr6:27872501-27872600	6	27872501	27872600	null			52.6828	NaN	60.3939	51.4881	56.666	NaN	38.4928	39.8629
Chr6:27872601-27872700	6	27872601	27872700	null			36.1164	32.6455	4.7678	NaN	44.049	NaN	42.6694	60.8333
Chr6:27872701-27872800	6	27872701	27872800	null			59.1817	21.4815	31.8519	42.5595	33.9643	NaN	56.8365	70.8232
Chr6:27872801-27872900	6	27872801	27872900	null			46.5177	61.7284	48.8119	72.5	55.184	NaN	63.1861	74.1272
Chr6:27872901-27873000	6	27872901	27873000	null			50.6472	56.0049	82.5079	NaN	40.3409	NaN	64.0931	88.4703
Chr6:27873001-27873100	6	27873001	27873100	null			45.6327	55.0469	37.9643	53.3333	49.4422	NaN	45.9959	46.6276
Chr6:27873101-27873200	6	27873101	27873200	null			57.2719	53.3333	45.8333	NaN	62.0533	NaN	50.5145	37.3373
Chr6:27873201-27873300	6	27873201	27873300	null			60.3938	NaN	44.1799	56.5079	69.8811	NaN	46.0135	62.6373
Chr6:28139101-28139200	6	28139101	28139200	null			54.2395	NaN	62.9293	55.3518	30.3564	68	36.2906	50.6941
Chr6:28139201-28139300	6	28139201	28139300	null			59.2673	NaN	41.5079	40.6904	43.8785	NaN	50.1043	62.5615
Chr6:28139301-28139400	6	28139301	28139400	null			64.3292	NaN	42.4247	59.7727	58.0081	NaN	49.3973	62.6832
Chr6:28139401-28139500	6	28139401	28139500	null			62.8075	NaN	30.4942	52.757	53.0462	NaN	35.3995	48.6177
Chr6:28139501-28139600	6	28139501	28139600	null			62.7487	NaN	49.2593	61.8054	36.875	NaN	43.1866	53.8148
Chr6:28139601-28139700	6	28139601	28139700	null			69.642	NaN	46.3577	100	43.7879	NaN	47.0082	47.7482
Chr6:28139701-28139800	6	28139701	28139800	null			50.337	41.9048	30.9091	42.381	38.4592	66.6667	43.8399	50.3193
Chr6:28139801-28139900	6	28139801	28139900	null			41.0766	72.2222	40	48.2319	47.9808	56.25	55.4533	70.4455
Chr6:28139901-28140000	6	28139901	28140000	null			52.1397	NaN	52.6191	53.8189	57.5149	46.25	42.8318	66.5756
Chr6:28140001-28140100	6	28140001	28140100	null			49.2252	NaN	59.2593	51.2738	47.5376	NaN	41.5219	61.7979
Chr6:28140101-28140200	6	28140101	28140200	null			20	NaN	75	65.625	56.6468	NaN	57.7778	62.1884
Chr6:33082801-33082900	6	33082801	33082900	null			80	21.1538	0	50	20	50	NaN	31.3492
Chr6:33082901-33083000	6	33082901	33083000	null			31.1111	47.4359	13.8889	33.3333	38.0952	33.3333	NaN	61.0073
Chr6:45744401-45744500	6	45744401	45744500	null			50	35.2505	25	42.5	NaN	42.8571	59.7661	46.2799
Chr6:45744701-45744800	6	45744701	45744800	null			80	29.6296	20	95.0957	NaN	10.7143	46.875	61.7873
Chr6:45746401-45746500	6	45746401	45746500	null			NaN	43.0556	0	88.8889	31.5476	60	24.1667	41.0526
Chr6:45746501-45746600	6	45746501	45746600	null			32	33.1452	42.8571	66.6667	35.8974	71.4286	52.1841	62.8345
Chr6:45770601-45770700	6	45770601	45770700	null			23.2639	22.2511	21.1615	51.2255	49.2092	23.1442	54.5493	45.8638
Chr6:45770701-45770800	6	45770701	45770800	null			NaN	41.6667	48.6111	50	91.6667	34.2857	18.1818	42.5253
Chr6:45770801-45770900	6	45770801	45770900	null			NaN	31.9949	0	29.3561	6.66667	0	60	52.1661
Chr6:45770901-45771000	6	45770901	45771000	null			46.6667	32.7273	40	58.3333	51.6827	60	100	63.7037
Chr6:56204401-56204500	6	56204401	56204500	null			54.0249	64.0351	50.7246	9.56522	0	29.9322	20.2941	29.0323
Chr6:56204501-56204600	6	56204501	56204600	null			34.8296	27.9161	23.0558	23.8693	26.7457	28.0826	23.7961	40.046
Chr6:56204601-56204700	6	56204601	56204700	null			NaN	18.7222	31.0345	21.9625	31.4815	9.88118	18.75	26.3832
Chr6:56204701-56204800	6	56204701	56204800	null			47.341	49.4104	29.5921	43.4223	48.1502	41.1764	26.5978	45.052
Chr6:56204801-56204900	6	56204801	56204900	null			34.3677	29.6372	27.882	42.6875	23.2304	29.7475	32.4976	44.9127
Chr6:56204901-56205000	6	56204901	56205000	null			9.1954	61.1017	7.88486	40.2306	3.87187	19.0476	11.6005	38.2881
Chr6:56205201-56205300	6	56205201	56205300	null			0	NaN	11.1111	38.4167	46.2606	11.8933	48.8312	55.4424
Chr6:56205301-56205400	6	56205301	56205400	null			45.2381	60.1361	41.6	59.4861	29.5194	46.2302	31.455	54.13
Chr6:56205401-56205500	6	56205401	56205500	null			20	18.2495	25	51.8452	0	0	30.3571	45.9255
Chr6:56205501-56205600	6	56205501	56205600	null			33.3333	50.3742	34.709	47.6406	46.6883	37.3147	51.096	43.415
Chr6:56671201-56671300	6	56671201	56671300	null			42.8571	96.9697	11.7647	41.6667	40.5994	7.65535	32.1612	47.188
Chr6:56671301-56671400	6	56671301	56671400	null			26.2458	60.8442	30.2778	45.8317	30.1113	54.5366	41.7005	43.4791
Chr6:56671401-56671500	6	56671401	56671500	null			33.3333	12.8571	15.7647	56.6984	42.2493	1.25	11	30.4534
Chr6:56671501-56671600	6	56671501	56671600	null			19.5652	25.4793	61.7419	58.5641	41	22.4202	39.902	25.5286
Chr6:56671601-56671700	6	56671601	56671700	null			27.2727	16.0927	18.494	42.6925	38.2609	25.7279	21.3485	38.7044
Chr6:56671701-56671800	6	56671701	56671800	null			50	14.8148	50	50	50	64.5833	NaN	42.5
Chr6:56677901-56678000	6	56677901	56678000	null			0	42.8571	39.4444	50	47.2222	50	33.3333	59.2377
Chr6:56678101-56678200	6	56678101	56678200	null			0	25	50	NaN	25	6.66667	NaN	38.5783
Chr6:56678501-56678600	6	56678501	56678600	null			NaN	0	0	30	NaN	40	0	15
Chr6:64152801-64152900	6	64152801	64152900	null			79.707	NaN	0	100	59.838	NaN	58	35.1696
Chr6:64152901-64153000	6	64152901	64153000	null			66.6667	NaN	0	81.4815	66.6667	100	100	69.9102
Chr6:69453501-69453600	6	69453501	69453600	null			100	NaN	69.5722	100	80	80	27.2727	NaN
Chr6:69453601-69453700	6	69453601	69453700	null			25	66.6667	75.641	100	75.4464	100	73.3333	NaN
Chr6:69453701-69453800	6	69453701	69453800	null			43.1818	61.0417	49.7917	46.9175	66.3272	100	69.4995	NaN
Chr6:69453801-69453900	6	69453801	69453900	null			100	0	63.5822	30.4321	70.0222	59.2832	81.6402	0
Chr6:77983601-77983700	6	77983601	77983700	null			0	60	0	NaN	36	NaN	0	23.8095
Chr6:77983801-77983900	6	77983801	77983900	null			42.6667	40.1099	80	NaN	30.7075	NaN	43.75	61.0769
Chr6:77984301-77984400	6	77984301	77984400	null			77.7778	42.4891	37.1937	60.6647	33.8164	42.9609	80.7598	59.7754
Chr6:77984401-77984500	6	77984401	77984500	null			24.7126	36.9208	33.4237	10.2866	43.4783	57.7605	37.5	54.4547
Chr6:77984601-77984700	6	77984601	77984700	null			0	0	0	8.33333	0	88.2353	64.2857	9.375
Chr6:77984701-77984800	6	77984701	77984800	null			66.6667	35.7143	64.1865	50	66.6667	53.75	43.75	33.3333
Chr6:77985501-77985600	6	77985501	77985600	null			32.3231	41.1149	24.4156	48.2639	19.1119	54.9901	23.8811	54.7054
Chr6:77985601-77985700	6	77985601	77985700	null			12.5763	36.5714	15.2439	33.499	16.4135	24.3346	12.1554	38.3192
Chr6:77985701-77985800	6	77985701	77985800	null			52.9849	37.1951	12.9932	33.9903	26.865	44.9143	28.9167	43.0338
Chr6:77985801-77985900	6	77985801	77985900	null			33.1246	23.7595	40.2528	42.1452	25.5661	36.0037	32.4815	43.81
Chr6:77985901-77986000	6	77985901	77986000	null			44.2548	45.4535	23.6842	10.8108	30.1928	41.1911	45.7885	42.9442
Chr6:88824701-88824800	6	88824701	88824800	null			26.6667	51.1111	2.77778	NaN	40	NaN	0	27.2727
Chr6:88824801-88824900	6	88824801	88824900	null			0	0	38.8889	NaN	50	NaN	0	100
Chr6:88825001-88825100	6	88825001	88825100	null			13.8788	44.4129	NaN	31.7874	37.0186	33.4126	46.5972	40.2532
Chr6:88825101-88825200	6	88825101	88825200	null			40	35.8118	44.0476	68.3385	45.0029	43.2206	19.3885	50.8712
Chr6:88825201-88825300	6	88825201	88825300	null			37.9474	35.8571	NaN	44.4444	16.6667	82.1428	20.8333	36.9282
Chr6:88825301-88825400	6	88825301	88825400	null			52.7778	45.6889	48.6111	50.4873	24.7698	47.6127	49.6489	46.7657
Chr6:88825401-88825500	6	88825401	88825500	null			0	12.5	0	54.1688	33.3333	42.2727	24.0741	19.4558
Chr6:89202601-89202700	6	89202601	89202700	E1BC50_BOVIN	ENSBTAG00000006507	Uncharacterized protein [Source:UniProtKB/TrEMBL;Acc:E1BC50]	63.2944	49.2442	49.6489	41.9201	57.1387	43.9304	54.9201	46.7195
Chr6:89202701-89202800	6	89202701	89202800	E1BC50_BOVIN	ENSBTAG00000006507	Uncharacterized protein [Source:UniProtKB/TrEMBL;Acc:E1BC50]	39.4085	31.3922	23.5523	38.0014	35.0819	36.6482	44.0579	44.9233
Chr6:89202801-89202900	6	89202801	89202900	E1BC50_BOVIN	ENSBTAG00000006507	Uncharacterized protein [Source:UniProtKB/TrEMBL;Acc:E1BC50]	32.8574	58.3066	22.5978	56.5484	32.2727	34.6071	40.8221	37.3974
Chr6:89202901-89203000	6	89202901	89203000	E1BC50_BOVIN	ENSBTAG00000006507	Uncharacterized protein [Source:UniProtKB/TrEMBL;Acc:E1BC50]	22.4252	20.9716	41.6092	27.5	10	41.678	23.2323	30.8799
Chr6:89203001-89203100	6	89203001	89203100	E1BC50_BOVIN	ENSBTAG00000006507	Uncharacterized protein [Source:UniProtKB/TrEMBL;Acc:E1BC50]	6.59722	20.5473	25.0531	12.5	11.6667	39.9431	36.8771	17.543
Chr6:89203101-89203200	6	89203101	89203200	E1BC50_BOVIN	ENSBTAG00000006507	Uncharacterized protein [Source:UniProtKB/TrEMBL;Acc:E1BC50]	20.8586	43.8385	11.9048	77.9404	0	40.6489	52.5427	36.0206
Chr6:89203201-89203300	6	89203201	89203300	E1BC50_BOVIN	ENSBTAG00000006507	Uncharacterized protein [Source:UniProtKB/TrEMBL;Acc:E1BC50]	34.1766	31.1891	25.1121	26.9133	26.2835	36.9141	34.6007	29.7108
Chr6:89203301-89203400	6	89203301	89203400	E1BC50_BOVIN	ENSBTAG00000006507	Uncharacterized protein [Source:UniProtKB/TrEMBL;Acc:E1BC50]	15.3686	38.8389	9.52381	47.1627	13.3662	24.9637	36.3525	52.3296
Chr6:89203401-89203500	6	89203401	89203500	E1BC50_BOVIN	ENSBTAG00000006507	Uncharacterized protein [Source:UniProtKB/TrEMBL;Acc:E1BC50]	48.3809	32.5963	30.7833	52.4265	29.2233	25.8343	32.4029	48.9113
Chr6:89203501-89203600	6	89203501	89203600	E1BC50_BOVIN	ENSBTAG00000006507	Uncharacterized protein [Source:UniProtKB/TrEMBL;Acc:E1BC50]	50.1486	43.1845	27.8419	45.1176	36.4245	46.7116	51.8065	54.0811
Chr6:89203601-89203700	6	89203601	89203700	E1BC50_BOVIN	ENSBTAG00000006507	Uncharacterized protein [Source:UniProtKB/TrEMBL;Acc:E1BC50]	19.4564	36.2846	34.893	45.2304	34.9422	44.5904	32.8293	45.6421
Chr6:89203701-89203800	6	89203701	89203800	E1BC50_BOVIN	ENSBTAG00000006507	Uncharacterized protein [Source:UniProtKB/TrEMBL;Acc:E1BC50]	40	39.6956	24.8893	39.5943	37.0329	25.2446	24.2967	51.1592
Chr6:89205201-89205300	6	89205201	89205300	E1BC50_BOVIN	ENSBTAG00000006507	Uncharacterized protein [Source:UniProtKB/TrEMBL;Acc:E1BC50]	11.4394	NaN	100	100	44.1667	40	NaN	47.7778
Chr6:89205301-89205400	6	89205301	89205400	E1BC50_BOVIN	ENSBTAG00000006507	Uncharacterized protein [Source:UniProtKB/TrEMBL;Acc:E1BC50]	34.375	28.2895	NaN	35.3798	0	31.9048	NaN	36.4286
Chr6:89205401-89205500	6	89205401	89205500	E1BC50_BOVIN	ENSBTAG00000006507	Uncharacterized protein [Source:UniProtKB/TrEMBL;Acc:E1BC50]	44.1667	48.2313	65	28.8435	41.4141	22.9192	NaN	37.6984
Chr6:89207701-89207800	6	89207701	89207800	E1BC50_BOVIN	ENSBTAG00000006507	Uncharacterized protein [Source:UniProtKB/TrEMBL;Acc:E1BC50]	3.48485	39.5833	50	37.2794	22.4359	36.0048	30	34.9876
Chr6:89207801-89207900	6	89207801	89207900	E1BC50_BOVIN	ENSBTAG00000006507	Uncharacterized protein [Source:UniProtKB/TrEMBL;Acc:E1BC50]	34.7107	41.9468	9.52381	45.3835	6.79152	32.9341	38.7183	45.493
Chr6:89207901-89208000	6	89207901	89208000	E1BC50_BOVIN	ENSBTAG00000006507	Uncharacterized protein [Source:UniProtKB/TrEMBL;Acc:E1BC50]	9.84849	47.6763	26.0606	38.4146	27.0425	22.5317	14.0351	31.4297
Chr6:89208001-89208100	6	89208001	89208100	E1BC50_BOVIN	ENSBTAG00000006507	Uncharacterized protein [Source:UniProtKB/TrEMBL;Acc:E1BC50]	60	59	50	53.6577	20	8.03175	21.8254	20
Chr6:89208501-89208600	6	89208501	89208600	E1BC50_BOVIN	ENSBTAG00000006507	Uncharacterized protein [Source:UniProtKB/TrEMBL;Acc:E1BC50]	71.4286	45	50	72.5	75	21.5385	57.1429	60
Chr6:89208601-89208700	6	89208601	89208700	E1BC50_BOVIN	ENSBTAG00000006507	Uncharacterized protein [Source:UniProtKB/TrEMBL;Acc:E1BC50]	21.4286	90	28.5714	55.5556	14.2857	46.2121	0	48.4979
Chr6:89208701-89208800	6	89208701	89208800	E1BC50_BOVIN	ENSBTAG00000006507	Uncharacterized protein [Source:UniProtKB/TrEMBL;Acc:E1BC50]	54.7009	NaN	50	12.5	50	69.0972	100	40.0488
Chr6:89209901-89210000	6	89209901	89210000	E1BC50_BOVIN	ENSBTAG00000006507	Uncharacterized protein [Source:UniProtKB/TrEMBL;Acc:E1BC50]	0	38.8889	0	0	66.6667	66.6667	14.2857	30.1587
Chr6:89210001-89210100	6	89210001	89210100	E1BC50_BOVIN	ENSBTAG00000006507	Uncharacterized protein [Source:UniProtKB/TrEMBL;Acc:E1BC50]	55.5556	25.8182	64.2857	63.4921	43.5924	78.8929	50	48.1072
Chr6:89210101-89210200	6	89210101	89210200	E1BC50_BOVIN	ENSBTAG00000006507	Uncharacterized protein [Source:UniProtKB/TrEMBL;Acc:E1BC50]	31.1942	36.6667	43.4921	44.2533	0	21.8684	NaN	45.2846
Chr6:89210201-89210300	6	89210201	89210300	E1BC50_BOVIN	ENSBTAG00000006507	Uncharacterized protein [Source:UniProtKB/TrEMBL;Acc:E1BC50]	15.126	5.26316	0	50	0	38.1685	33.3333	34.1056
Chr6:89210301-89210400	6	89210301	89210400	E1BC50_BOVIN	ENSBTAG00000006507	Uncharacterized protein [Source:UniProtKB/TrEMBL;Acc:E1BC50]	35.7143	37.7902	39.8535	0	41.4352	40.0313	27.7778	41.9497
Chr6:89210501-89210600	6	89210501	89210600	E1BC50_BOVIN	ENSBTAG00000006507	Uncharacterized protein [Source:UniProtKB/TrEMBL;Acc:E1BC50]	0	NaN	11.25	0	NaN	49.6337	46.6667	22.9956
Chr6:89210601-89210700	6	89210601	89210700	E1BC50_BOVIN	ENSBTAG00000006507	Uncharacterized protein [Source:UniProtKB/TrEMBL;Acc:E1BC50]	25	26.0317	44.0816	20	39.9711	29.7856	25	49.2269
Chr6:89210701-89210800	6	89210701	89210800	E1BC50_BOVIN	ENSBTAG00000006507	Uncharacterized protein [Source:UniProtKB/TrEMBL;Acc:E1BC50]	40	23.8095	58.3333	50.5195	47.1882	11.193	0	60.6986
Chr6:89210801-89210900	6	89210801	89210900	E1BC50_BOVIN	ENSBTAG00000006507	Uncharacterized protein [Source:UniProtKB/TrEMBL;Acc:E1BC50]	37.7186	44.2794	48.3333	45.7639	44.8359	34.6964	44.0909	36.2505
Chr6:89210901-89211000	6	89210901	89211000	E1BC50_BOVIN	ENSBTAG00000006507	Uncharacterized protein [Source:UniProtKB/TrEMBL;Acc:E1BC50]	50.7253	40.5194	51.4069	72.6794	16.9312	51.444	NaN	55.8219
Chr6:89211001-89211100	6	89211001	89211100	E1BC50_BOVIN	ENSBTAG00000006507	Uncharacterized protein [Source:UniProtKB/TrEMBL;Acc:E1BC50]	57.085	48.3769	33.3333	43.7103	32.7431	36.8213	39.6825	42.5862
Chr6:89211101-89211200	6	89211101	89211200	E1BC50_BOVIN	ENSBTAG00000006507	Uncharacterized protein [Source:UniProtKB/TrEMBL;Acc:E1BC50]	22.619	32.4675	NaN	44.697	28.3333	40.1515	71.4286	26.403
Chr6:89211401-89211500	6	89211401	89211500	E1BC50_BOVIN	ENSBTAG00000006507	Uncharacterized protein [Source:UniProtKB/TrEMBL;Acc:E1BC50]	30.7778	56.2015	71.1111	50.7039	0	27.3225	0	35.8797
Chr6:89211501-89211600	6	89211501	89211600	E1BC50_BOVIN	ENSBTAG00000006507	Uncharacterized protein [Source:UniProtKB/TrEMBL;Acc:E1BC50]	29.0693	54.3466	25.9259	61.469	58.7121	45.3912	38.903	45.9459
Chr6:89211701-89211800	6	89211701	89211800	E1BC50_BOVIN	ENSBTAG00000006507	Uncharacterized protein [Source:UniProtKB/TrEMBL;Acc:E1BC50]	4.08163	46.6778	35.5357	57.1834	32.9029	54.257	28.6778	39.2161
Chr6:89212501-89212600	6	89212501	89212600	E1BC50_BOVIN	ENSBTAG00000006507	Uncharacterized protein [Source:UniProtKB/TrEMBL;Acc:E1BC50]	NaN	20.4082	24.1071	65	41.7582	16.6667	NaN	55.1429
Chr6:89212601-89212700	6	89212601	89212700	E1BC50_BOVIN	ENSBTAG00000006507	Uncharacterized protein [Source:UniProtKB/TrEMBL;Acc:E1BC50]	NaN	0	0	50	0	0	0	0.333333
Chr6:89212701-89212800	6	89212701	89212800	E1BC50_BOVIN	ENSBTAG00000006507	Uncharacterized protein [Source:UniProtKB/TrEMBL;Acc:E1BC50]	NaN	16.7913	33.8996	30.4848	14.2857	21.9948	16.6225	23.4107
Chr6:89212801-89212900	6	89212801	89212900	E1BC50_BOVIN	ENSBTAG00000006507	Uncharacterized protein [Source:UniProtKB/TrEMBL;Acc:E1BC50]	NaN	49.2716	23.9029	48.0923	41.2698	16.034	10.7143	35.4391
Chr6:89212901-89213000	6	89212901	89213000	E1BC50_BOVIN	ENSBTAG00000006507	Uncharacterized protein [Source:UniProtKB/TrEMBL;Acc:E1BC50]	NaN	49.984	12.5	61.68	50	65.1976	30.1339	57.379
Chr6:89213001-89213100	6	89213001	89213100	E1BC50_BOVIN	ENSBTAG00000006507	Uncharacterized protein [Source:UniProtKB/TrEMBL;Acc:E1BC50]	NaN	57.2526	40.5088	29.9617	54.4444	42.0143	32.3867	33.4125
Chr6:89213101-89213200	6	89213101	89213200	E1BC50_BOVIN	ENSBTAG00000006507	Uncharacterized protein [Source:UniProtKB/TrEMBL;Acc:E1BC50]	NaN	47.7273	11.1111	7.40741	NaN	28.5714	82.5	78.5714
Chr6:89213801-89213900	6	89213801	89213900	E1BC50_BOVIN	ENSBTAG00000006507	Uncharacterized protein [Source:UniProtKB/TrEMBL;Acc:E1BC50]	66.6667	11.6667	0	38.0435	0	20.8333	NaN	16.8478
Chr6:89213901-89214000	6	89213901	89214000	E1BC50_BOVIN	ENSBTAG00000006507	Uncharacterized protein [Source:UniProtKB/TrEMBL;Acc:E1BC50]	23.8095	18.4783	0	39.2045	22.2222	15.7407	NaN	33.6546
Chr6:89214001-89214100	6	89214001	89214100	E1BC50_BOVIN	ENSBTAG00000006507	Uncharacterized protein [Source:UniProtKB/TrEMBL;Acc:E1BC50]	25	50	NaN	50	100	66.6667	NaN	57.3529
Chr6:89214101-89214200	6	89214101	89214200	E1BC50_BOVIN	ENSBTAG00000006507	Uncharacterized protein [Source:UniProtKB/TrEMBL;Acc:E1BC50]	NaN	66.0714	66.6667	75	44.4444	33.3333	NaN	49.5348
Chr6:89214201-89214300	6	89214201	89214300	E1BC50_BOVIN	ENSBTAG00000006507	Uncharacterized protein [Source:UniProtKB/TrEMBL;Acc:E1BC50]	100	28.9402	20	44.7159	44.4444	45.2381	NaN	53.4607
Chr6:89216201-89216300	6	89216201	89216300	E1BC50_BOVIN	ENSBTAG00000006507	Uncharacterized protein [Source:UniProtKB/TrEMBL;Acc:E1BC50]	0	66.6667	100	25	0	40	0	12.5
Chr6:89216301-89216400	6	89216301	89216400	E1BC50_BOVIN	ENSBTAG00000006507	Uncharacterized protein [Source:UniProtKB/TrEMBL;Acc:E1BC50]	50	36.0248	47.1429	63.6364	17.6389	35	30.3855	51.7662
Chr6:89216401-89216500	6	89216401	89216500	E1BC50_BOVIN	ENSBTAG00000006507	Uncharacterized protein [Source:UniProtKB/TrEMBL;Acc:E1BC50]	98.0769	44.0909	21.1429	0	100	70.2273	100	41.7037
Chr6:89216501-89216600	6	89216501	89216600	E1BC50_BOVIN	ENSBTAG00000006507	Uncharacterized protein [Source:UniProtKB/TrEMBL;Acc:E1BC50]	98.2143	48.729	34.6939	66.6667	28.5714	31.4286	44.4231	43.9543
Chr6:89216601-89216700	6	89216601	89216700	E1BC50_BOVIN	ENSBTAG00000006507	Uncharacterized protein [Source:UniProtKB/TrEMBL;Acc:E1BC50]	NaN	42.9939	100	0	75	17.5641	43.75	33.844
Chr6:89218401-89218500	6	89218401	89218500	E1BC50_BOVIN	ENSBTAG00000006507	Uncharacterized protein [Source:UniProtKB/TrEMBL;Acc:E1BC50]	60	15.1786	NaN	40.6838	28.5714	39.3185	33.3333	28.3333
Chr6:89218501-89218600	6	89218501	89218600	E1BC50_BOVIN	ENSBTAG00000006507	Uncharacterized protein [Source:UniProtKB/TrEMBL;Acc:E1BC50]	35.455	46.1538	50	56.6667	26.7857	35.2564	61.1111	63.4655
Chr6:89219301-89219400	6	89219301	89219400	E1BC50_BOVIN	ENSBTAG00000006507	Uncharacterized protein [Source:UniProtKB/TrEMBL;Acc:E1BC50]	83.3333	58.1818	52	59.7101	20	27.876	77.7778	72.3801
Chr6:95410101-95410200	6	95410101	95410200	F1MUI8_BOVIN	ENSBTAG00000001126	PREDICTED: Bos taurus BMP-2 inducible kinase-like (LOC505766), miscRNA, [Source:RefSeq DNA;Acc:XR_084698]	87.5	50	NaN	73.2143	34.5395	25	18.75	12.5
Chr6:98691801-98691900	6	98691801	98691900	null			66.6667	NaN	93.3333	100	100	100	92.4242	NaN
Chr6:101294601-101294700	6	101294601	101294700	WDFY3	ENSBTAG00000013495	No description	100	80	100	100	100	100	100	99.4872
Chr6:101294701-101294800	6	101294701	101294800	WDFY3	ENSBTAG00000013495	No description	100	100	100	100	92.1739	NaN	100	85.9259
Chr6:101294801-101294900	6	101294801	101294900	WDFY3	ENSBTAG00000013495	No description	100	100	100	67.9111	100	100	92.4242	93.75
Chr6:101294901-101295000	6	101294901	101295000	WDFY3	ENSBTAG00000013495	No description	75	100	100	71.7172	100	100	95	97.0238
Chr6:101295001-101295100	6	101295001	101295100	WDFY3	ENSBTAG00000013495	No description	62.3106	100	100	100	100	NaN	98.1482	100
Chr6:104673401-104673500	6	104673401	104673500	LOC100298456	ENSBTAG00000046671	No description	50	86.3946	NaN	62.5725	NaN	100	88.8889	93.6508
Chr6:104674501-104674600	6	104674501	104674600	LOC100298456	ENSBTAG00000046671	No description	100	NaN	100	100	100	NaN	100	100
Chr6:104674601-104674700	6	104674601	104674700	LOC100298456	ENSBTAG00000046671	No description	100	NaN	60	100	93.4641	NaN	77.4573	100
Chr6:104675101-104675200	6	104675101	104675200	LOC100298456	ENSBTAG00000046671	No description	100	96.3542	91.4286	NaN	100	100	92.029	100
Chr6:104675201-104675300	6	104675201	104675300	LOC100298456	ENSBTAG00000046671	No description	86.3636	100	100	100	95.3488	100	100	94.7692
Chr6:106562301-106562400	6	106562301	106562400	Q08DZ1_BOVIN	ENSBTAG00000005711	neuron-specific protein family member 1 [Source:RefSeq peptide;Acc:NP_001071425]	100	NaN	100	100	100	80	NaN	100
Chr6:106562501-106562600	6	106562501	106562600	Q08DZ1_BOVIN	ENSBTAG00000005711	neuron-specific protein family member 1 [Source:RefSeq peptide;Acc:NP_001071425]	100	NaN	100	100	100	100	NaN	100
Chr6:106582901-106583000	6	106582901	106583000	Q08DZ1_BOVIN	ENSBTAG00000005711	neuron-specific protein family member 1 [Source:RefSeq peptide;Acc:NP_001071425]	100	100	100	NaN	NaN	100	100	100
Chr6:106583001-106583100	6	106583001	106583100	Q08DZ1_BOVIN	ENSBTAG00000005711	neuron-specific protein family member 1 [Source:RefSeq peptide;Acc:NP_001071425]	100	100	100	NaN	NaN	100	94.7917	68.8889
Chr6:106640601-106640700	6	106640601	106640700	Q08DZ1_BOVIN	ENSBTAG00000005711	neuron-specific protein family member 1 [Source:RefSeq peptide;Acc:NP_001071425]	66.6667	NaN	71.0417	100	NaN	100	98.3517	100
Chr6:106743101-106743200	6	106743101	106743200	Q08DZ1_BOVIN	ENSBTAG00000005711	neuron-specific protein family member 1 [Source:RefSeq peptide;Acc:NP_001071425]	80	100	80	80	100	NaN	90.873	89.1936
Chr6:106743201-106743300	6	106743201	106743300	Q08DZ1_BOVIN	ENSBTAG00000005711	neuron-specific protein family member 1 [Source:RefSeq peptide;Acc:NP_001071425]	91.1458	100	100	100	100	NaN	98.3601	93.8913
Chr6:106743401-106743500	6	106743401	106743500	Q08DZ1_BOVIN	ENSBTAG00000005711	neuron-specific protein family member 1 [Source:RefSeq peptide;Acc:NP_001071425]	100	NaN	100	86.6667	100	NaN	100	100
Chr6:106746101-106746200	6	106746101	106746200	Q08DZ1_BOVIN	ENSBTAG00000005711	neuron-specific protein family member 1 [Source:RefSeq peptide;Acc:NP_001071425]	88.0952	NaN	50	100	100	83.3333	100	75.9259
Chr6:106746201-106746300	6	106746201	106746300	Q08DZ1_BOVIN	ENSBTAG00000005711	neuron-specific protein family member 1 [Source:RefSeq peptide;Acc:NP_001071425]	100	100	NaN	50	NaN	85.8333	72.2222	100
Chr6:106871101-106871200	6	106871101	106871200	Q08DZ1_BOVIN	ENSBTAG00000005711	neuron-specific protein family member 1 [Source:RefSeq peptide;Acc:NP_001071425]	91.579	100	NaN	94.8837	97.8571	100	85	77.3611
Chr6:106871201-106871300	6	106871201	106871300	Q08DZ1_BOVIN	ENSBTAG00000005711	neuron-specific protein family member 1 [Source:RefSeq peptide;Acc:NP_001071425]	48.4375	80.6452	100	94.4444	83.2051	88.0952	70.3102	100
Chr6:106871301-106871400	6	106871301	106871400	Q08DZ1_BOVIN	ENSBTAG00000005711	neuron-specific protein family member 1 [Source:RefSeq peptide;Acc:NP_001071425]	49.2424	66.6829	83.3333	69.5238	40.2926	23.9204	49.8684	69.1212
Chr6:106871401-106871500	6	106871401	106871500	Q08DZ1_BOVIN	ENSBTAG00000005711	neuron-specific protein family member 1 [Source:RefSeq peptide;Acc:NP_001071425]	0	50	NaN	45.4094	0	52.5	3.63757	80
Chr6:106959701-106959800	6	106959701	106959800	Q08DZ1_BOVIN	ENSBTAG00000005711	neuron-specific protein family member 1 [Source:RefSeq peptide;Acc:NP_001071425]	100	NaN	100	87.5	100	NaN	95.2381	100
Chr6:106959801-106959900	6	106959801	106959900	Q08DZ1_BOVIN	ENSBTAG00000005711	neuron-specific protein family member 1 [Source:RefSeq peptide;Acc:NP_001071425]	100	NaN	100	100	100	NaN	96.0526	100
Chr6:106974901-106975000	6	106974901	106975000	Q08DZ1_BOVIN	ENSBTAG00000005711	neuron-specific protein family member 1 [Source:RefSeq peptide;Acc:NP_001071425]	100	75	100	NaN	100	NaN	96.4286	100
Chr6:106975001-106975100	6	106975001	106975100	Q08DZ1_BOVIN	ENSBTAG00000005711	neuron-specific protein family member 1 [Source:RefSeq peptide;Acc:NP_001071425]	100	100	77.2727	NaN	100	100	100	100
Chr6:106975201-106975300	6	106975201	106975300	Q08DZ1_BOVIN	ENSBTAG00000005711	neuron-specific protein family member 1 [Source:RefSeq peptide;Acc:NP_001071425]	100	80	100	NaN	84.2857	NaN	75	100
Chr6:107119101-107119200	6	107119101	107119200	Q08DZ1_BOVIN	ENSBTAG00000005711	neuron-specific protein family member 1 [Source:RefSeq peptide;Acc:NP_001071425]	93.8835	NaN	100	99.5671	97.2727	90	100	92.3286
Chr6:107119201-107119300	6	107119201	107119300	Q08DZ1_BOVIN	ENSBTAG00000005711	neuron-specific protein family member 1 [Source:RefSeq peptide;Acc:NP_001071425]	100	100	98.6667	100	100	100	96.875	96.1403
Chr6:107119301-107119400	6	107119301	107119400	Q08DZ1_BOVIN	ENSBTAG00000005711	neuron-specific protein family member 1 [Source:RefSeq peptide;Acc:NP_001071425]	100	100	100	96.875	100	NaN	83.3333	100
Chr6:107119401-107119500	6	107119401	107119500	Q08DZ1_BOVIN	ENSBTAG00000005711	neuron-specific protein family member 1 [Source:RefSeq peptide;Acc:NP_001071425]	100	NaN	86.5741	100	100	100	100	NaN
Chr6:107119501-107119600	6	107119501	107119600	Q08DZ1_BOVIN	ENSBTAG00000005711	neuron-specific protein family member 1 [Source:RefSeq peptide;Acc:NP_001071425]	100	100	72.8571	100	100	100	80	NaN
Chr6:107119601-107119700	6	107119601	107119700	Q08DZ1_BOVIN	ENSBTAG00000005711	neuron-specific protein family member 1 [Source:RefSeq peptide;Acc:NP_001071425]	100	100	100	NaN	100	100	90.9091	NaN
Chr6:107219001-107219100	6	107219001	107219100	Q08DZ1_BOVIN	ENSBTAG00000005711	neuron-specific protein family member 1 [Source:RefSeq peptide;Acc:NP_001071425]	100	0	100	100	100	NaN	89.8333	100
Chr6:107233601-107233700	6	107233601	107233700	Q08DZ1_BOVIN	ENSBTAG00000005711	neuron-specific protein family member 1 [Source:RefSeq peptide;Acc:NP_001071425]	100	100	NaN	100	NaN	100	100	100
Chr6:107233701-107233800	6	107233701	107233800	Q08DZ1_BOVIN	ENSBTAG00000005711	neuron-specific protein family member 1 [Source:RefSeq peptide;Acc:NP_001071425]	100	100	NaN	100	NaN	100	100	100
Chr6:107233901-107234000	6	107233901	107234000	Q08DZ1_BOVIN	ENSBTAG00000005711	neuron-specific protein family member 1 [Source:RefSeq peptide;Acc:NP_001071425]	100	99.3789	80	100	94.958	85.7143	94.4056	100
Chr6:107234001-107234100	6	107234001	107234100	Q08DZ1_BOVIN	ENSBTAG00000005711	neuron-specific protein family member 1 [Source:RefSeq peptide;Acc:NP_001071425]	100	100	100	100	100	80	93.75	100
Chr6:107234201-107234300	6	107234201	107234300	Q08DZ1_BOVIN	ENSBTAG00000005711	neuron-specific protein family member 1 [Source:RefSeq peptide;Acc:NP_001071425]	NaN	85.7143	100	87.5	100	NaN	100	100
Chr6:107239401-107239500	6	107239401	107239500	Q08DZ1_BOVIN	ENSBTAG00000005711	neuron-specific protein family member 1 [Source:RefSeq peptide;Acc:NP_001071425]	100	80	NaN	100	90.9091	NaN	100	100
Chr6:107251601-107251700	6	107251601	107251700	Q08DZ1_BOVIN	ENSBTAG00000005711	neuron-specific protein family member 1 [Source:RefSeq peptide;Acc:NP_001071425]	0	100	100	100	100	100	85.873	100
Chr6:107251701-107251800	6	107251701	107251800	Q08DZ1_BOVIN	ENSBTAG00000005711	neuron-specific protein family member 1 [Source:RefSeq peptide;Acc:NP_001071425]	NaN	100	87.5	100	89.3939	100	95.5073	100
Chr6:107255001-107255100	6	107255001	107255100	Q08DZ1_BOVIN	ENSBTAG00000005711	neuron-specific protein family member 1 [Source:RefSeq peptide;Acc:NP_001071425]	100	85.8115	NaN	90	79.3651	NaN	100	100
Chr6:107303601-107303700	6	107303601	107303700	Q08DZ1_BOVIN	ENSBTAG00000005711	neuron-specific protein family member 1 [Source:RefSeq peptide;Acc:NP_001071425]	NaN	100	92.8571	97.6191	73.3333	100	93.3333	NaN
Chr6:107313201-107313300	6	107313201	107313300	Q08DZ1_BOVIN	ENSBTAG00000005711	neuron-specific protein family member 1 [Source:RefSeq peptide;Acc:NP_001071425]	100	100	NaN	100	100	NaN	88.5714	100
Chr6:107313301-107313400	6	107313301	107313400	Q08DZ1_BOVIN	ENSBTAG00000005711	neuron-specific protein family member 1 [Source:RefSeq peptide;Acc:NP_001071425]	100	100	NaN	100	66.6667	NaN	100	91.7582
Chr6:107326101-107326200	6	107326101	107326200	Q08DZ1_BOVIN	ENSBTAG00000005711	neuron-specific protein family member 1 [Source:RefSeq peptide;Acc:NP_001071425]	NaN	100	83.3333	100	98.5714	NaN	100	100
Chr6:107326201-107326300	6	107326201	107326300	Q08DZ1_BOVIN	ENSBTAG00000005711	neuron-specific protein family member 1 [Source:RefSeq peptide;Acc:NP_001071425]	NaN	75	100	100	100	NaN	100	90.5797
Chr6:107326301-107326400	6	107326301	107326400	Q08DZ1_BOVIN	ENSBTAG00000005711	neuron-specific protein family member 1 [Source:RefSeq peptide;Acc:NP_001071425]	NaN	100	100	90	100	100	100	92.5466
Chr6:107326401-107326500	6	107326401	107326500	Q08DZ1_BOVIN	ENSBTAG00000005711	neuron-specific protein family member 1 [Source:RefSeq peptide;Acc:NP_001071425]	NaN	100	100	80.7692	100	NaN	100	88.1818
Chr6:107333201-107333300	6	107333201	107333300	Q08DZ1_BOVIN	ENSBTAG00000005711	neuron-specific protein family member 1 [Source:RefSeq peptide;Acc:NP_001071425]	98.3333	100	100	NaN	82.3529	100	90.3846	100
Chr6:107333301-107333400	6	107333301	107333400	Q08DZ1_BOVIN	ENSBTAG00000005711	neuron-specific protein family member 1 [Source:RefSeq peptide;Acc:NP_001071425]	100	100	87.5	100	100	NaN	100	100
Chr6:107653601-107653700	6	107653601	107653700	null			100	NaN	100	100	100	80	80	100
Chr6:107653701-107653800	6	107653701	107653800	null			100	100	100	100	100	NaN	90.4762	100
Chr6:107653801-107653900	6	107653801	107653900	null			NaN	100	100	75	100	NaN	100	90
Chr6:107654001-107654100	6	107654001	107654100	null			100	100	92.8571	NaN	NaN	100	100	100
Chr6:107660601-107660700	6	107660601	107660700	F1MX84_BOVIN	ENSBTAG00000003776	Uncharacterized protein [Source:UniProtKB/TrEMBL;Acc:F1MX84]	100	100	100	NaN	NaN	100	100	100
Chr6:107680501-107680600	6	107680501	107680600	E1B8E7_BOVIN	ENSBTAG00000001506	Uncharacterized protein [Source:UniProtKB/TrEMBL;Acc:E1B8E7]	100	100	NaN	100	100	NaN	100	100
Chr6:107680601-107680700	6	107680601	107680700	E1B8E7_BOVIN	ENSBTAG00000001506	Uncharacterized protein [Source:UniProtKB/TrEMBL;Acc:E1B8E7]	97.1014	100	NaN	100	NaN	100	100	97.1175
Chr6:107680701-107680800	6	107680701	107680800	E1B8E7_BOVIN	ENSBTAG00000001506	Uncharacterized protein [Source:UniProtKB/TrEMBL;Acc:E1B8E7]	100	100	100	100	NaN	100	100	100
Chr6:107684501-107684600	6	107684501	107684600	E1B8E7_BOVIN	ENSBTAG00000001506	Uncharacterized protein [Source:UniProtKB/TrEMBL;Acc:E1B8E7]	100	100	100	NaN	100	100	100	100
Chr6:107684601-107684700	6	107684601	107684700	E1B8E7_BOVIN	ENSBTAG00000001506	Uncharacterized protein [Source:UniProtKB/TrEMBL;Acc:E1B8E7]	96.9697	100	NaN	100	100	NaN	100	100
Chr6:107684701-107684800	6	107684701	107684800	E1B8E7_BOVIN	ENSBTAG00000001506	Uncharacterized protein [Source:UniProtKB/TrEMBL;Acc:E1B8E7]	100	100	NaN	100	100	NaN	100	100
Chr6:107687601-107687700	6	107687601	107687700	E1B8E7_BOVIN	ENSBTAG00000001506	Uncharacterized protein [Source:UniProtKB/TrEMBL;Acc:E1B8E7]	100	68.1818	100	100	90	100	100	96.875
Chr6:107694901-107695000	6	107694901	107695000	E1B8E7_BOVIN	ENSBTAG00000001506	Uncharacterized protein [Source:UniProtKB/TrEMBL;Acc:E1B8E7]	100	100	100	NaN	100	NaN	83.3333	100
Chr6:107695001-107695100	6	107695001	107695100	E1B8E7_BOVIN	ENSBTAG00000001506	Uncharacterized protein [Source:UniProtKB/TrEMBL;Acc:E1B8E7]	100	100	100	100	100	NaN	100	88.8889
Chr6:107695201-107695300	6	107695201	107695300	E1B8E7_BOVIN	ENSBTAG00000001506	Uncharacterized protein [Source:UniProtKB/TrEMBL;Acc:E1B8E7]	100	100	100	100	87.5	NaN	100	100
Chr6:107695301-107695400	6	107695301	107695400	E1B8E7_BOVIN	ENSBTAG00000001506	Uncharacterized protein [Source:UniProtKB/TrEMBL;Acc:E1B8E7]	100	100	NaN	100	83.3333	NaN	100	85.7143
Chr6:107722301-107722400	6	107722301	107722400	E1B8E7_BOVIN	ENSBTAG00000001506	Uncharacterized protein [Source:UniProtKB/TrEMBL;Acc:E1B8E7]	100	NaN	100	100	100	100	97.9583	100
Chr6:107722401-107722500	6	107722401	107722500	E1B8E7_BOVIN	ENSBTAG00000001506	Uncharacterized protein [Source:UniProtKB/TrEMBL;Acc:E1B8E7]	100	NaN	100	100	96.281	100	100	100
Chr6:107740301-107740400	6	107740301	107740400	E1B8E7_BOVIN	ENSBTAG00000001506	Uncharacterized protein [Source:UniProtKB/TrEMBL;Acc:E1B8E7]	100	100	100	NaN	100	100	100	90
Chr6:107740401-107740500	6	107740401	107740500	E1B8E7_BOVIN	ENSBTAG00000001506	Uncharacterized protein [Source:UniProtKB/TrEMBL;Acc:E1B8E7]	100	100	83.3333	83.3333	96.2963	100	100	NaN
Chr6:107740801-107740900	6	107740801	107740900	E1B8E7_BOVIN	ENSBTAG00000001506	Uncharacterized protein [Source:UniProtKB/TrEMBL;Acc:E1B8E7]	100	100	NaN	100	98.8445	NaN	100	100
Chr6:107740901-107741000	6	107740901	107741000	E1B8E7_BOVIN	ENSBTAG00000001506	Uncharacterized protein [Source:UniProtKB/TrEMBL;Acc:E1B8E7]	100	100	NaN	100	100	NaN	93.3333	100
Chr6:107741101-107741200	6	107741101	107741200	E1B8E7_BOVIN	ENSBTAG00000001506	Uncharacterized protein [Source:UniProtKB/TrEMBL;Acc:E1B8E7]	100	100	NaN	98.5294	94.1667	99.1667	NaN	86.014
Chr6:107741201-107741300	6	107741201	107741300	E1B8E7_BOVIN	ENSBTAG00000001506	Uncharacterized protein [Source:UniProtKB/TrEMBL;Acc:E1B8E7]	97.076	87.5	98.1818	100	100	100	99.0741	100
Chr6:107741301-107741400	6	107741301	107741400	E1B8E7_BOVIN	ENSBTAG00000001506	Uncharacterized protein [Source:UniProtKB/TrEMBL;Acc:E1B8E7]	100	NaN	95.8333	87.7551	100	100	95.8333	100
Chr6:107741401-107741500	6	107741401	107741500	E1B8E7_BOVIN	ENSBTAG00000001506	Uncharacterized protein [Source:UniProtKB/TrEMBL;Acc:E1B8E7]	100	NaN	90.7692	100	93.3333	NaN	97.3333	100
Chr6:107755601-107755700	6	107755601	107755700	E1B8E7_BOVIN	ENSBTAG00000001506	Uncharacterized protein [Source:UniProtKB/TrEMBL;Acc:E1B8E7]	100	NaN	100	100	NaN	100	100	100
Chr6:107755701-107755800	6	107755701	107755800	E1B8E7_BOVIN	ENSBTAG00000001506	Uncharacterized protein [Source:UniProtKB/TrEMBL;Acc:E1B8E7]	100	NaN	100	90	NaN	100	95.8333	84.5238
Chr6:107755901-107756000	6	107755901	107756000	E1B8E7_BOVIN	ENSBTAG00000001506	Uncharacterized protein [Source:UniProtKB/TrEMBL;Acc:E1B8E7]	100	NaN	100	100	88.2353	86.3636	100	NaN
Chr6:107761901-107762000	6	107761901	107762000	E1B8E7_BOVIN	ENSBTAG00000001506	Uncharacterized protein [Source:UniProtKB/TrEMBL;Acc:E1B8E7]	100	NaN	92.2222	75	100	100	93.3333	100
Chr6:107762001-107762100	6	107762001	107762100	E1B8E7_BOVIN	ENSBTAG00000001506	Uncharacterized protein [Source:UniProtKB/TrEMBL;Acc:E1B8E7]	100	NaN	48.7395	100	84.6154	60	16.6667	71.4286
Chr6:107779501-107779600	6	107779501	107779600	E1B8E7_BOVIN	ENSBTAG00000001506	Uncharacterized protein [Source:UniProtKB/TrEMBL;Acc:E1B8E7]	100	100	NaN	57.1429	100	NaN	60	100
Chr6:107812801-107812900	6	107812801	107812900	E1B8E7_BOVIN	ENSBTAG00000001506	Uncharacterized protein [Source:UniProtKB/TrEMBL;Acc:E1B8E7]	89.3939	NaN	100	100	80.5195	NaN	80.5556	81.6667
Chr6:107812901-107813000	6	107812901	107813000	E1B8E7_BOVIN	ENSBTAG00000001506	Uncharacterized protein [Source:UniProtKB/TrEMBL;Acc:E1B8E7]	50	50	100	100	33.3333	NaN	86.7308	54.1667
Chr6:107813101-107813200	6	107813101	107813200	E1B8E7_BOVIN	ENSBTAG00000001506	Uncharacterized protein [Source:UniProtKB/TrEMBL;Acc:E1B8E7]	100	100	100	NaN	100	100	100	100
Chr6:107813201-107813300	6	107813201	107813300	E1B8E7_BOVIN	ENSBTAG00000001506	Uncharacterized protein [Source:UniProtKB/TrEMBL;Acc:E1B8E7]	94.4444	100	96.9697	NaN	100	100	97.7273	74.5455
Chr6:107914401-107914500	6	107914401	107914500	A5PKD1_BOVIN	ENSBTAG00000001504	nucleolar protein 14 [Source:RefSeq peptide;Acc:NP_001092466]	NaN	71.4286	84.6154	100	NaN	100	91.6667	100
Chr6:107915401-107915500	6	107915401	107915500	A5PKD1_BOVIN	ENSBTAG00000001504	nucleolar protein 14 [Source:RefSeq peptide;Acc:NP_001092466]	100	100	100	100	98.2143	NaN	100	100
Chr6:107915501-107915600	6	107915501	107915600	A5PKD1_BOVIN	ENSBTAG00000001504	nucleolar protein 14 [Source:RefSeq peptide;Acc:NP_001092466]	100	100	100	100	100	100	100	100
Chr6:107915601-107915700	6	107915601	107915700	A5PKD1_BOVIN	ENSBTAG00000001504	nucleolar protein 14 [Source:RefSeq peptide;Acc:NP_001092466]	100	100	0	NaN	100	100	86.6667	66.6667
Chr6:107915701-107915800	6	107915701	107915800	A5PKD1_BOVIN	ENSBTAG00000001504	nucleolar protein 14 [Source:RefSeq peptide;Acc:NP_001092466]	100	100	100	100	90	NaN	100	100
Chr6:107915801-107915900	6	107915801	107915900	A5PKD1_BOVIN	ENSBTAG00000001504	nucleolar protein 14 [Source:RefSeq peptide;Acc:NP_001092466]	100	0	NaN	100	100	100	100	100
Chr6:108028601-108028700	6	108028601	108028700	SH3BP2	ENSBTAG00000013996	No description	100	100	100	100	75.1672	NaN	94.2857	100
Chr6:108028701-108028800	6	108028701	108028800	SH3BP2	ENSBTAG00000013996	No description	100	77.6471	100	100	100	100	96.0294	100
Chr6:108028801-108028900	6	108028801	108028900	SH3BP2	ENSBTAG00000013996	No description	90	97.3333	100	100	50	100	100	100
Chr6:108152001-108152100	6	108152001	108152100	E1B8T0_BOVIN	ENSBTAG00000009744	PREDICTED: Bos taurus rCG35995-like (LOC534755), miscRNA, [Source:RefSeq DNA;Acc:XR_083325]	NaN	100	0	100	100	100	100	60.3387
Chr6:108152201-108152300	6	108152201	108152300	E1B8T0_BOVIN	ENSBTAG00000009744	PREDICTED: Bos taurus rCG35995-like (LOC534755), miscRNA, [Source:RefSeq DNA;Acc:XR_083325]	89.8387	100	100	33.3333	100	NaN	96.1905	0
Chr6:108152301-108152400	6	108152301	108152400	E1B8T0_BOVIN	ENSBTAG00000009744	PREDICTED: Bos taurus rCG35995-like (LOC534755), miscRNA, [Source:RefSeq DNA;Acc:XR_083325]	92.7419	99	100	NaN	100	NaN	98.6667	100
Chr6:108152501-108152600	6	108152501	108152600	E1B8T0_BOVIN	ENSBTAG00000009744	PREDICTED: Bos taurus rCG35995-like (LOC534755), miscRNA, [Source:RefSeq DNA;Acc:XR_083325]	99.2593	100	100	100	80	NaN	100	93.8634
Chr6:108152601-108152700	6	108152601	108152700	E1B8T0_BOVIN	ENSBTAG00000009744	PREDICTED: Bos taurus rCG35995-like (LOC534755), miscRNA, [Source:RefSeq DNA;Acc:XR_083325]	100	100	100	80	100	NaN	86	95
Chr6:108152701-108152800	6	108152701	108152800	E1B8T0_BOVIN	ENSBTAG00000009744	PREDICTED: Bos taurus rCG35995-like (LOC534755), miscRNA, [Source:RefSeq DNA;Acc:XR_083325]	92.7536	100	100	50	100	NaN	90.4762	97.3958
Chr6:108152801-108152900	6	108152801	108152900	E1B8T0_BOVIN	ENSBTAG00000009744	PREDICTED: Bos taurus rCG35995-like (LOC534755), miscRNA, [Source:RefSeq DNA;Acc:XR_083325]	99.4898	100	100	100	100	NaN	100	100
Chr6:108152901-108153000	6	108152901	108153000	E1B8T0_BOVIN	ENSBTAG00000009744	PREDICTED: Bos taurus rCG35995-like (LOC534755), miscRNA, [Source:RefSeq DNA;Acc:XR_083325]	100	100	NaN	100	100	100	82.3718	100
Chr6:108153001-108153100	6	108153001	108153100	E1B8T0_BOVIN	ENSBTAG00000009744	PREDICTED: Bos taurus rCG35995-like (LOC534755), miscRNA, [Source:RefSeq DNA;Acc:XR_083325]	100	100	100	100	100	100	100	89.0625
Chr6:108153101-108153200	6	108153101	108153200	E1B8T0_BOVIN	ENSBTAG00000009744	PREDICTED: Bos taurus rCG35995-like (LOC534755), miscRNA, [Source:RefSeq DNA;Acc:XR_083325]	100	100	0	NaN	100	98.6667	88.8889	96.0256
Chr6:108154201-108154300	6	108154201	108154300	E1B8T0_BOVIN	ENSBTAG00000009744	PREDICTED: Bos taurus rCG35995-like (LOC534755), miscRNA, [Source:RefSeq DNA;Acc:XR_083325]	100	100	99.4506	NaN	93.2105	NaN	100	100
Chr6:108154301-108154400	6	108154301	108154400	E1B8T0_BOVIN	ENSBTAG00000009744	PREDICTED: Bos taurus rCG35995-like (LOC534755), miscRNA, [Source:RefSeq DNA;Acc:XR_083325]	100	83.3333	75	0	93.8924	NaN	88.8889	100
Chr6:108158401-108158500	6	108158401	108158500	E1B8T0_BOVIN	ENSBTAG00000009744	PREDICTED: Bos taurus rCG35995-like (LOC534755), miscRNA, [Source:RefSeq DNA;Acc:XR_083325]	100	100	NaN	71.4286	60	NaN	100	100
Chr6:108158501-108158600	6	108158501	108158600	E1B8T0_BOVIN	ENSBTAG00000009744	PREDICTED: Bos taurus rCG35995-like (LOC534755), miscRNA, [Source:RefSeq DNA;Acc:XR_083325]	50	100	NaN	100	100	100	100	100
Chr6:108158601-108158700	6	108158601	108158700	E1B8T0_BOVIN	ENSBTAG00000009744	PREDICTED: Bos taurus rCG35995-like (LOC534755), miscRNA, [Source:RefSeq DNA;Acc:XR_083325]	100	100	100	100	NaN	100	100	100
Chr6:108158901-108159000	6	108158901	108159000	E1B8T0_BOVIN	ENSBTAG00000009744	PREDICTED: Bos taurus rCG35995-like (LOC534755), miscRNA, [Source:RefSeq DNA;Acc:XR_083325]	NaN	100	100	100	100	NaN	100	100
Chr6:108179501-108179600	6	108179501	108179600	E1B8T0_BOVIN	ENSBTAG00000009744	PREDICTED: Bos taurus rCG35995-like (LOC534755), miscRNA, [Source:RefSeq DNA;Acc:XR_083325]	100	100	88.8889	100	100	100	NaN	100
Chr6:108180401-108180500	6	108180401	108180500	E1B8T0_BOVIN	ENSBTAG00000009744	PREDICTED: Bos taurus rCG35995-like (LOC534755), miscRNA, [Source:RefSeq DNA;Acc:XR_083325]	NaN	100	100	100	100	100	96	100
Chr6:108180501-108180600	6	108180501	108180600	E1B8T0_BOVIN	ENSBTAG00000009744	PREDICTED: Bos taurus rCG35995-like (LOC534755), miscRNA, [Source:RefSeq DNA;Acc:XR_083325]	100	100	100	90.1961	100	100	100	96.6667
Chr6:108180601-108180700	6	108180601	108180700	E1B8T0_BOVIN	ENSBTAG00000009744	PREDICTED: Bos taurus rCG35995-like (LOC534755), miscRNA, [Source:RefSeq DNA;Acc:XR_083325]	100	100	100	100	80	80	100	100
Chr6:108180701-108180800	6	108180701	108180800	E1B8T0_BOVIN	ENSBTAG00000009744	PREDICTED: Bos taurus rCG35995-like (LOC534755), miscRNA, [Source:RefSeq DNA;Acc:XR_083325]	NaN	100	33.3333	98.1395	100	68.6274	100	100
Chr6:108180801-108180900	6	108180801	108180900	E1B8T0_BOVIN	ENSBTAG00000009744	PREDICTED: Bos taurus rCG35995-like (LOC534755), miscRNA, [Source:RefSeq DNA;Acc:XR_083325]	100	84.5238	100	100	100	NaN	91.2963	100
Chr6:108180901-108181000	6	108180901	108181000	E1B8T0_BOVIN	ENSBTAG00000009744	PREDICTED: Bos taurus rCG35995-like (LOC534755), miscRNA, [Source:RefSeq DNA;Acc:XR_083325]	100	82.8947	100	100	100	NaN	96.4286	100
Chr6:108188701-108188800	6	108188701	108188800	E1B8T0_BOVIN	ENSBTAG00000009744	PREDICTED: Bos taurus rCG35995-like (LOC534755), miscRNA, [Source:RefSeq DNA;Acc:XR_083325]	80.7692	100	100	100	100	NaN	93.9668	81
Chr6:108188801-108188900	6	108188801	108188900	E1B8T0_BOVIN	ENSBTAG00000009744	PREDICTED: Bos taurus rCG35995-like (LOC534755), miscRNA, [Source:RefSeq DNA;Acc:XR_083325]	100	100	100	100	100	NaN	100	100
Chr6:108198901-108199000	6	108198901	108199000	E1B8T0_BOVIN	ENSBTAG00000009744	PREDICTED: Bos taurus rCG35995-like (LOC534755), miscRNA, [Source:RefSeq DNA;Acc:XR_083325]	100	100	NaN	100	100	100	94.697	100
Chr6:108199001-108199100	6	108199001	108199100	E1B8T0_BOVIN	ENSBTAG00000009744	PREDICTED: Bos taurus rCG35995-like (LOC534755), miscRNA, [Source:RefSeq DNA;Acc:XR_083325]	100	71.4286	NaN	95.3917	NaN	83.3333	95.7483	100
Chr6:108199101-108199200	6	108199101	108199200	E1B8T0_BOVIN	ENSBTAG00000009744	PREDICTED: Bos taurus rCG35995-like (LOC534755), miscRNA, [Source:RefSeq DNA;Acc:XR_083325]	96.5909	100	73.3333	50	100	50	97.3684	100
Chr6:108199201-108199300	6	108199201	108199300	E1B8T0_BOVIN	ENSBTAG00000009744	PREDICTED: Bos taurus rCG35995-like (LOC534755), miscRNA, [Source:RefSeq DNA;Acc:XR_083325]	100	100	100	91.6667	NaN	85.8333	88.8889	100
Chr6:108199301-108199400	6	108199301	108199400	E1B8T0_BOVIN	ENSBTAG00000009744	PREDICTED: Bos taurus rCG35995-like (LOC534755), miscRNA, [Source:RefSeq DNA;Acc:XR_083325]	100	100	100	100	100	100	91.3268	100
Chr6:108200501-108200600	6	108200501	108200600	E1B8T0_BOVIN	ENSBTAG00000009744	PREDICTED: Bos taurus rCG35995-like (LOC534755), miscRNA, [Source:RefSeq DNA;Acc:XR_083325]	100	100	83.0769	NaN	98	NaN	100	83.3333
Chr6:108212401-108212500	6	108212401	108212500	null			100	100	100	100	100	100	95.8721	82.7994
Chr6:108212501-108212600	6	108212501	108212600	null			100	98.4375	NaN	88.3333	100	100	97.7143	92.8901
Chr6:108212601-108212700	6	108212601	108212700	null			100	100	100	100	100	100	97.7778	99.2424
Chr6:108212701-108212800	6	108212701	108212800	null			100	100	100	96.6667	99.6377	100	96.9697	95.082
Chr6:108212801-108212900	6	108212801	108212900	null			0	70	76.8831	80	87.5	66.6667	95.2278	87.5
Chr6:108224201-108224300	6	108224201	108224300	null			100	NaN	98.0392	100	100	100	87.037	97.4074
Chr6:108224501-108224600	6	108224501	108224600	null			100	NaN	97.6191	100	100	100	100	95.4023
Chr6:108233401-108233500	6	108233401	108233500	null			100	100	100	NaN	100	100	NaN	50
Chr6:108233501-108233600	6	108233501	108233600	null			NaN	100	100	71.4286	97.096	100	88.8889	100
Chr6:108359701-108359800	6	108359701	108359800	ENSBTAG00000047977	ENSBTAG00000047977	No description	50	NaN	85.7143	0	96.282	NaN	76	100
Chr6:108360201-108360300	6	108360201	108360300	ENSBTAG00000047977	ENSBTAG00000047977	No description	69.079	100	100	100	94.5652	NaN	100	100
Chr6:108360301-108360400	6	108360301	108360400	ENSBTAG00000047977	ENSBTAG00000047977	No description	100	100	100	NaN	99.0741	NaN	90.671	97.7778
Chr6:108360401-108360500	6	108360401	108360500	ENSBTAG00000047977	ENSBTAG00000047977	No description	100	100	100	NaN	87.5	NaN	80	100
Chr6:108400001-108400100	6	108400001	108400100	null			98.1482	NaN	100	75	100	100	NaN	100
Chr6:108400101-108400200	6	108400101	108400200	null			100	100	100	100	60	100	NaN	100
Chr6:108400401-108400500	6	108400401	108400500	null			100	100	100	NaN	100	NaN	100	100
Chr6:108449901-108450000	6	108449901	108450000	F1MNN2_BOVIN	ENSBTAG00000006683	Uncharacterized protein [Source:UniProtKB/TrEMBL;Acc:F1MNN2]	99.4595	NaN	86.6667	100	100	NaN	100	100
Chr6:108450001-108450100	6	108450001	108450100	F1MNN2_BOVIN	ENSBTAG00000006683	Uncharacterized protein [Source:UniProtKB/TrEMBL;Acc:F1MNN2]	100	NaN	100	100	100	NaN	80	100
Chr6:108450401-108450500	6	108450401	108450500	F1MNN2_BOVIN	ENSBTAG00000006683	Uncharacterized protein [Source:UniProtKB/TrEMBL;Acc:F1MNN2]	82.3129	85.7143	100	80	95.959	NaN	87.1345	77.7778
Chr6:108450501-108450600	6	108450501	108450600	F1MNN2_BOVIN	ENSBTAG00000006683	Uncharacterized protein [Source:UniProtKB/TrEMBL;Acc:F1MNN2]	99.4737	100	95.8333	75	92.4159	NaN	82	83.8333
Chr6:108461201-108461300	6	108461201	108461300	F1MNN2_BOVIN	ENSBTAG00000006683	Uncharacterized protein [Source:UniProtKB/TrEMBL;Acc:F1MNN2]	100	100	100	100	81.8182	NaN	100	100
Chr6:108461301-108461400	6	108461301	108461400	F1MNN2_BOVIN	ENSBTAG00000006683	Uncharacterized protein [Source:UniProtKB/TrEMBL;Acc:F1MNN2]	100	100	100	100	91.7647	NaN	100	86.8056
Chr6:108461401-108461500	6	108461401	108461500	F1MNN2_BOVIN	ENSBTAG00000006683	Uncharacterized protein [Source:UniProtKB/TrEMBL;Acc:F1MNN2]	80	100	93.405	100	66.3962	83.6309	96.032	96.2041
Chr6:108464701-108464800	6	108464701	108464800	F1MNN2_BOVIN	ENSBTAG00000006683	Uncharacterized protein [Source:UniProtKB/TrEMBL;Acc:F1MNN2]	100	100	100	65.7895	100	100	100	100
[truncated: 7,398 more rows]
