# Supplementary material for: Epigenetic analysis of high and low motile sperm populations reveals methylation variation in satellite regions within the pericentromeric position and in genes functionally related to sperm DNA organization and maintenance in Bos taurus
Source: BMC Genomics. 2019 Dec 6;20:940. doi: 10.1186/s12864-019-6317-6 (PMC6898967; doi:10.1186/s12864-019-6317-6)
Supplement: Supplementary file 8 — Additional file 8. Differentially Methylated Regions (DMRs) found at least in three samples in both high motile (HM) and low motile (LM) sperm populations overlapping gene bodies. In each column are reported: Probe name, position (Chromosome, Start, End), False Discovery Rate (FDR), Feature, protein ID, Description, MRs percentage for each sample (1HM, 2HM, 3HM, 4HM, 1LM, 2LM, 3LM, 4LM). [file 12864_2019_6317_MOESM8_ESM.xlsx]

## Sheet: Foglio1
Probe	Chromosome	Start	End	FDR	Feature	ID	Description	1HM	2HM	3HM	4HM	1LM	2LM	3LM	4LM
Chr1:145101-145200	1	145101	145200	0.0353569	E1BAI4_BOVIN	ENSBTAG00000001753	Uncharacterized protein [Source:UniProtKB/TrEMBL;Acc:E1BAI4]	0	0	100	NaN	100	100	100	100
Chr1:353401-353500	1	353401	353500	0.0322717	RCAN1_BOVIN	ENSBTAG00000020035	Calcipressin-1 [Source:UniProtKB/Swiss-Prot;Acc:Q3ZBP4]	100	100	73.3333	100	NaN	38.4615	100	100
Chr1:686901-687000	1	686901	687000	8.55e-06	MRPS6	ENSBTAG00000012594	28S ribosomal protein S6, mitochondrial [Source:RefSeq peptide;Acc:NP_001035674]	81.1968	99.4792	96.1539	86.9565	100	100	97.4576	98.3146
Chr1:1019201-1019300	1	1019201	1019300	0.000952	ITSN1	ENSBTAG00000021997	No description	100	88.2353	83.3333	NaN	100	100	100	92.9487
Chr1:1178301-1178400	1	1178301	1178400	0.000158	ITSN1	ENSBTAG00000021997	No description	98.4375	0	100	NaN	100	100	96.8085	94.5205
Chr1:1254201-1254300	1	1254201	1254300	0.0166206	F1MYN8_BOVIN	ENSBTAG00000008482	SON DNA-binding protein [Source:RefSeq peptide;Acc:NP_001077163]	88.421	83.9216	74	100	79.0056	95.2941	74.6572	99.5652
Chr1:1477001-1477100	1	1477001	1477100	4.74e-05	INAR1_BOVIN	ENSBTAG00000021819	Interferon alpha/beta receptor 1 [Source:UniProtKB/Swiss-Prot;Acc:Q04790]	NaN	100	33.3333	26.087	50	100	100	100
Chr1:1481501-1481600	1	1481501	1481600	0.000137	INAR1_BOVIN	ENSBTAG00000021819	Interferon alpha/beta receptor 1 [Source:UniProtKB/Swiss-Prot;Acc:Q04790]	93.75	92.3611	92.1875	66.6667	100	100	93.2692	100
Chr1:1481701-1481800	1	1481701	1481800	0.0159699	INAR1_BOVIN	ENSBTAG00000021819	Interferon alpha/beta receptor 1 [Source:UniProtKB/Swiss-Prot;Acc:Q04790]	85.4167	100	100	100	77.2727	49.1803	95	100
Chr1:1612201-1612300	1	1612201	1612300	8.1e-06	F1MXT2_BOVIN	ENSBTAG00000015212	interferon alpha/beta receptor 2 precursor [Source:RefSeq peptide;Acc:NP_776978]	9.09091	NaN	100	100	100	100	100	93.2927
Chr1:2037201-2037300	1	2037201	2037300	0.00065	C1H21orf62	ENSBTAG00000043993	hypothetical protein LOC515053 [Source:RefSeq peptide;Acc:NP_001157166]	100	100	90.5724	100	79.0123	75	95.3125	97.0455
Chr1:2345701-2345800	1	2345701	2345800	2.55e-05	E1BJZ3_BOVIN	ENSBTAG00000017310	Uncharacterized protein [Source:UniProtKB/TrEMBL;Acc:E1BJZ3]	75	100	100	33.3333	97.5	100	98.5294	100
Chr1:2418101-2418200	1	2418101	2418200	0.000709	URB1	ENSBTAG00000012412	No description	100	60.8696	100	100	100	100	75	100
Chr1:2454001-2454100	1	2454001	2454100	0.00284866	URB1	ENSBTAG00000012412	No description	100	NaN	100	25	100	100	NaN	100
Chr1:2786101-2786200	1	2786101	2786200	7.79e-09	F1MHW6_BOVIN	ENSBTAG00000020762	Uncharacterized protein [Source:UniProtKB/TrEMBL;Acc:F1MHW6]	100	NaN	55.5556	100	100	75	100	100
Chr1:2798301-2798400	1	2798301	2798400	3.24e-05	F1MHW6_BOVIN	ENSBTAG00000020762	Uncharacterized protein [Source:UniProtKB/TrEMBL;Acc:F1MHW6]	66.6667	100	100	100	100	93.6782	100	100
Chr1:2849001-2849100	1	2849001	2849100	7.61e-05	F1MHW6_BOVIN	ENSBTAG00000020762	Uncharacterized protein [Source:UniProtKB/TrEMBL;Acc:F1MHW6]	86.5385	100	72.7083	100	100	100	92.7485	93.5714
Chr1:2886501-2886600	1	2886501	2886600	0.00213819	F1MHW6_BOVIN	ENSBTAG00000020762	Uncharacterized protein [Source:UniProtKB/TrEMBL;Acc:F1MHW6]	99.7717	100	95.1613	100	100	91.0714	82.8599	100
Chr1:3110701-3110800	1	3110701	3110800	0.000204	SCAF4	ENSBTAG00000018855	No description	100	100	33.3333	NaN	100	100	100	100
Chr1:3590201-3590300	1	3590201	3590300	4.6e-14	TIAM1	ENSBTAG00000017839	T-lymphoma invasion and metastasis-inducing protein 1 [Source:RefSeq peptide;Acc:NP_001071477]	80	77.9221	100	64.0909	85.0202	100	100	100
Chr1:3600401-3600500	1	3600401	3600500	0.00780418	TIAM1	ENSBTAG00000017839	T-lymphoma invasion and metastasis-inducing protein 1 [Source:RefSeq peptide;Acc:NP_001071477]	100	100	100	70.2703	100	100	100	94.7115
Chr1:5856001-5856100	1	5856001	5856100	2.15e-05	GRIK1	ENSBTAG00000034854	glutamate receptor, ionotropic kainate 1 [Source:RefSeq peptide;Acc:NP_001095984]	96.8045	96.4286	96.1472	92.8571	78.9895	90	97.2851	94.6903
Chr1:6396801-6396900	1	6396801	6396900	0.0011564	Q0VC45_BOVIN	ENSBTAG00000007444	C1H21ORF7 protein [Source:UniProtKB/TrEMBL;Acc:Q0VC45]	100	66.6667	51.6667	NaN	100	100	100	100
Chr1:8958101-8958200	1	8958101	8958200	0.00746896	A7MB07_BOVIN	ENSBTAG00000000706	A disintegrin and metalloproteinase with thrombospondin motifs 1 [Source:RefSeq peptide;Acc:NP_001094550]	0	100	100	100	100	100	NaN	96.9444
Chr1:9889201-9889300	1	9889201	9889300	4.47e-07	A4_BOVIN	ENSBTAG00000017753	Amyloid beta A4 proteinSoluble APP-betaCTF-alphaBeta-amyloid protein 42Beta-amyloid protein 40Gamma-secretase C-terminal fragment 59Gamma-secretase C-terminal fragment 57 [Source:UniProtKB/Swiss-Prot;Acc:Q28053]	65.4545	87.5	100	100	90.9091	100	100	100
Chr1:10144301-10144400	1	10144301	10144400	2.13e-07	A4IFI9_BOVIN	ENSBTAG00000000603	junctional adhesion molecule B [Source:RefSeq peptide;Acc:NP_001077205]	93.4524	4.16667	93.8597	56.954	88.4511	NaN	96.4912	99.6212
Chr1:10148201-10148300	1	10148201	10148300	0.00394498	A4IFI9_BOVIN	ENSBTAG00000000603	junctional adhesion molecule B [Source:RefSeq peptide;Acc:NP_001077205]	83.4099	100	100	100	96.0714	100	100	100
Chr1:21695401-21695500	1	21695401	21695500	3.57e-06	NRIP1	ENSBTAG00000047293	No description	100	75	100	0	97.4359	100	100	94.0741
Chr1:25867101-25867200	1	25867101	25867200	0.00636171	ROBO1	ENSBTAG00000009851	No description	97.8571	97.9663	100	100	100	99.4595	77.8343	69.208
Chr1:26061001-26061100	1	26061001	26061100	5.22e-05	ROBO1	ENSBTAG00000009851	No description	100	75	75	33.3333	91.6667	100	92.1875	100
Chr1:28707001-28707100	1	28707001	28707100	0.00341538	GBE1	ENSBTAG00000036262	glucan (1,4-alpha-), branching enzyme 1 [Source:RefSeq peptide;Acc:NP_001116201]	79.1667	60	75	66.6667	83.1797	94.8718	97.9167	92.2047
Chr1:28881001-28881100	1	28881001	28881100	0.00125566	GBE1	ENSBTAG00000036262	glucan (1,4-alpha-), branching enzyme 1 [Source:RefSeq peptide;Acc:NP_001116201]	76.557	98.8095	84.7356	93.3333	NaN	99.7748	99.1667	100
Chr1:41217101-41217200	1	41217101	41217200	0.000494	EPHA6	ENSBTAG00000044111	EPH receptor A6 [Source:HGNC Symbol;Acc:19296]	93.4343	100	91.6191	87.2222	100	100	82.6598	100
Chr1:41407801-41407900	1	41407801	41407900	3.65e-12	EPHA6	ENSBTAG00000044111	EPH receptor A6 [Source:HGNC Symbol;Acc:19296]	28.5714	69.4805	73.8095	80	88.0181	97.9167	100	100
Chr1:41408601-41408700	1	41408601	41408700	0.0301814	EPHA6	ENSBTAG00000044111	EPH receptor A6 [Source:HGNC Symbol;Acc:19296]	44.5193	59.1667	75.9259	0	100	53.0303	83.3649	NaN
Chr1:41564701-41564800	1	41564701	41564800	0.00146209	EPHA6	ENSBTAG00000044111	EPH receptor A6 [Source:HGNC Symbol;Acc:19296]	87.8042	56.474	51.6584	NaN	91.3723	69.5	64.622	76.6667
Chr1:41746601-41746700	1	41746601	41746700	0.0171825	CRYBG3	ENSBTAG00000047147	No description	59.5238	100	NaN	0	84.1463	50	100	50
Chr1:41801201-41801300	1	41801201	41801300	0.0359998	CRYBG3	ENSBTAG00000008346	beta-gamma crystallin domain containing 3 [Source:HGNC Symbol;Acc:34427]	0	50	50	0	50	100	45.8333	25
Chr1:42468701-42468800	1	42468701	42468800	0.0183784	E1BCM8_BOVIN	ENSBTAG00000020997	Uncharacterized protein [Source:UniProtKB/TrEMBL;Acc:E1BCM8]	100	100	87.5	0	100	NaN	88.0952	100
Chr1:43709701-43709800	1	43709701	43709800	0.0225995	A7E303_BOVIN	ENSBTAG00000013662	collagen alpha-1(VIII) chain [Source:RefSeq peptide;Acc:NP_001094646]	100	72.973	100	100	NaN	39.2857	100	100
Chr1:44870201-44870300	1	44870201	44870300	1.64e-06	F1MRA1_BOVIN	ENSBTAG00000000746	Uncharacterized protein [Source:UniProtKB/TrEMBL;Acc:F1MRA1]	25	NaN	85.7143	100	80	100	100	100
Chr1:44909101-44909200	1	44909101	44909200	3.13e-05	F1MRA1_BOVIN	ENSBTAG00000000746	Uncharacterized protein [Source:UniProtKB/TrEMBL;Acc:F1MRA1]	90	NaN	65.035	83.3333	98.5714	100	90	100
Chr1:45538101-45538200	1	45538101	45538200	1.45e-06	ENSBTAG00000048157	ENSBTAG00000048157	No description	88.2353	94.2688	91.2	100	97.6562	99.3902	99.4253	98.2161
Chr1:45731201-45731300	1	45731201	45731300	3.64e-18	A1L573_BOVIN	ENSBTAG00000026836	target of Nesh-SH3 [Source:RefSeq peptide;Acc:NP_001073776]	0	75	0	100	NaN	0	0	5.96708
Chr1:46213301-46213400	1	46213301	46213400	1.12e-07	SENP7_BOVIN	ENSBTAG00000016932	Sentrin-specific protease 7 [Source:UniProtKB/Swiss-Prot;Acc:A7MBJ2]	100	33.3333	78.5714	33.3333	100	NaN	83.3333	94.0476
Chr1:50374201-50374300	1	50374201	50374300	0.00269266	ALCAM	ENSBTAG00000000088	CD166 antigen precursor [Source:RefSeq peptide;Acc:NP_776663]	83.3333	93.8461	70.8333	82.5371	95.7143	100	98.1667	98.2906
Chr1:50738601-50738700	1	50738601	50738700	0.0373843	F1N510_BOVIN	ENSBTAG00000013057	Uncharacterized protein [Source:UniProtKB/TrEMBL;Acc:F1N510]	92.8572	100	0	NaN	90.8088	100	83.3333	100
Chr1:53127401-53127500	1	53127401	53127500	0.000323	Q08DW0_BOVIN	ENSBTAG00000003585	leukocyte surface antigen CD47 precursor [Source:RefSeq peptide;Acc:NP_777133]	96.2963	85	59.7273	NaN	NaN	100	96.4912	95.935
Chr1:53156001-53156100	1	53156001	53156100	0.0265048	Q08DW0_BOVIN	ENSBTAG00000003585	leukocyte surface antigen CD47 precursor [Source:RefSeq peptide;Acc:NP_777133]	100	89.4444	100	100	90	56.7889	100	100
Chr1:53840801-53840900	1	53840801	53840900	1.36e-12	Q17R11_BOVIN	ENSBTAG00000006158	DAZ interacting protein 3, zinc finger [Source:RefSeq peptide;Acc:NP_001069560]	100	100	91.8831	96.4286	87.7112	100	87.201	13.5165
Chr1:53840901-53841000	1	53840901	53841000	0.00799218	Q17R11_BOVIN	ENSBTAG00000006158	DAZ interacting protein 3, zinc finger [Source:RefSeq peptide;Acc:NP_001069560]	74.7222	95.704	70	65.3846	84.4106	60.2381	77.6211	76.4423
Chr1:57222501-57222600	1	57222501	57222600	1.17e-15	E1BCX6_BOVIN	ENSBTAG00000015065	Uncharacterized protein [Source:UniProtKB/TrEMBL;Acc:E1BCX6]	NaN	72.4083	0	18.3908	NaN	97.6498	86.6667	66.2558
Chr1:57436901-57437000	1	57436901	57437000	0.00622838	SLC9A10	ENSBTAG00000019332	No description	NaN	100	100	47.5	33.3333	33.3333	100	33.3333
Chr1:57482001-57482100	1	57482001	57482100	0.0116709	SLC9A10	ENSBTAG00000019332	No description	10.5263	26.9231	NaN	15.6154	23.913	66.6667	52.7778	50
Chr1:57498301-57498400	1	57498301	57498400	4.76e-16	SLC9A10	ENSBTAG00000019332	No description	25	92.5	100	100	99.5238	100	99.0196	100
Chr1:58765201-58765300	1	58765201	58765300	2.86e-05	LOC790623	ENSBTAG00000013292	No description	100	50	84.375	NaN	100	100	91.6667	100
Chr1:59461501-59461600	1	59461501	59461600	2.59e-07	F1MDT4_BOVIN	ENSBTAG00000011928	Uncharacterized protein [Source:UniProtKB/TrEMBL;Acc:F1MDT4]	33.3333	76.1905	NaN	80	100	83.2479	83.3333	NaN
Chr1:65140201-65140300	1	65140201	65140300	3.29e-05	E1BB04_BOVIN	ENSBTAG00000001293	Uncharacterized protein [Source:UniProtKB/TrEMBL;Acc:E1BB04]	83	75.3448	81.9048	14.7059	86.2745	92.6316	93.8461	83.2967
Chr1:67412101-67412200	1	67412101	67412200	3.4e-05	CCD58_BOVIN	ENSBTAG00000011138	Coiled-coil domain-containing protein 58 [Source:UniProtKB/Swiss-Prot;Acc:A4FUI1]	88.254	100	100	81.1688	98.9011	100	100	100
Chr1:67753601-67753700	1	67753601	67753700	0.000119	A6QLS7_BOVIN	ENSBTAG00000005071	disrupted in renal carcinoma 2 [Source:RefSeq peptide;Acc:NP_001094757]	94.2866	83.7157	84.6885	100	96.7794	100	97.4206	88.2896
Chr1:68317201-68317300	1	68317201	68317300	0.00074	ADCY5	ENSBTAG00000018777	No description	100	0	86.1111	100	20	100	NaN	100
Chr1:68357901-68358000	1	68357901	68358000	0.000344	ADCY5	ENSBTAG00000018777	No description	100	66.6667	NaN	100	100	0	NaN	50
Chr1:68627601-68627700	1	68627601	68627700	1.13e-09	MYLK	ENSBTAG00000014567	myosin light chain kinase, smooth muscle [Source:RefSeq peptide;Acc:NP_788809]	NaN	57.3333	100	88.5417	92.4242	NaN	92.2807	100
Chr1:68904001-68904100	1	68904001	68904100	0.0187494	A6H6Y2_BOVIN	ENSBTAG00000000566	coiled-coil domain-containing protein 14 [Source:RefSeq peptide;Acc:NP_001094768]	0	NaN	100	0	60	100	NaN	100
Chr1:69774801-69774900	1	69774801	69774900	0.00194257	UMPS	ENSBTAG00000013727	uridine 5'-monophosphate synthase [Source:RefSeq peptide;Acc:NP_803474]	100	80	85.4931	NaN	NaN	100	100	100
Chr1:70103201-70103300	1	70103201	70103300	2.77e-08	HEG1	ENSBTAG00000021396	No description	70	73.8364	95.2381	100	100	100	95.8333	95.9196
Chr1:72292701-72292800	1	72292701	72292800	0.0190931	DLG1	ENSBTAG00000020378	discs, large homolog 1 (Drosophila) [Source:HGNC Symbol;Acc:2900]	100	100	96.7273	NaN	NaN	85.5769	100	100
Chr1:72873001-72873100	1	72873001	72873100	0.0183633	Q17QT5_BOVIN	ENSBTAG00000003378	centaurin, beta 2 [Source:RefSeq peptide;Acc:NP_001098807]	90	100	93.3333	91.7241	100	99.7101	100	96.2712
Chr1:72952901-72953000	1	72952901	72953000	6.59e-06	C3orf21	ENSBTAG00000014564	chromosome 3 open reading frame 21 [Source:HGNC Symbol;Acc:26639]	100	100	52.3809	100	100	99.2754	76.8518	99.495
Chr1:72976101-72976200	1	72976101	72976200	0.00367631	C3orf21	ENSBTAG00000014564	chromosome 3 open reading frame 21 [Source:HGNC Symbol;Acc:26639]	80	33.3333	85.0877	NaN	100	100	37.5	90.8333
Chr1:72990001-72990100	1	72990001	72990100	0.0055836	C3orf21	ENSBTAG00000014564	chromosome 3 open reading frame 21 [Source:HGNC Symbol;Acc:26639]	100	94.6428	50	0	100	100	100	77.6042
Chr1:73533901-73534000	1	73533901	73534000	9.74e-06	A5PKD4_BOVIN	ENSBTAG00000002394	transmembrane protein 44 [Source:RefSeq peptide;Acc:NP_001092601]	100	47.3684	100	NaN	100	100	90.3846	100
Chr1:78162601-78162700	1	78162601	78162700	0.00417296	TP63	ENSBTAG00000015460	No description	NaN	100	56.1403	100	94.0278	100	100	99.3421
Chr1:78255001-78255100	1	78255001	78255100	0.000192	TP63	ENSBTAG00000015460	No description	NaN	80.3922	38.4615	100	100	100	62.5	100
Chr1:78255301-78255400	1	78255301	78255400	0.011701	TP63	ENSBTAG00000015460	No description	60	NaN	86.6667	87.5	91.2698	100	90.4762	95.3333
Chr1:79144701-79144800	1	79144701	79144800	0.000402	E1BMD6_BOVIN	ENSBTAG00000044001	Uncharacterized protein [Source:UniProtKB/TrEMBL;Acc:E1BMD6]	100	100	100	50	100	100	100	97.5
Chr1:79344001-79344100	1	79344001	79344100	0.0462014	E1BMD6_BOVIN	ENSBTAG00000044001	Uncharacterized protein [Source:UniProtKB/TrEMBL;Acc:E1BMD6]	89.2308	72	74.7475	100	100	100	75	100
Chr1:81773901-81774000	1	81773901	81774000	9.91e-13	E1BCP8_BOVIN	ENSBTAG00000014915	Uncharacterized protein [Source:UniProtKB/TrEMBL;Acc:E1BCP8]	NaN	33.3333	30	50	82.3529	94.1176	100	100
Chr1:81849801-81849900	1	81849801	81849900	0.0166779	F1N4W7_BOVIN	ENSBTAG00000011305	PREDICTED: Bos taurus hCG2041270-like (LOC616971), miscRNA, [Source:RefSeq DNA;Acc:XR_082739]	100	100	62.7273	NaN	100	100	93.9394	100
Chr1:82090701-82090800	1	82090701	82090800	3.38e-07	E1BFI4_BOVIN	ENSBTAG00000007666	Uncharacterized protein [Source:UniProtKB/TrEMBL;Acc:E1BFI4]	99.0909	100	97.4074	80	82.0761	100	85.695	80.6602
Chr1:82678601-82678700	1	82678601	82678700	4.88e-07	CC070_BOVIN	ENSBTAG00000005212	UPF0524 protein C3orf70 homolog [Source:UniProtKB/Swiss-Prot;Acc:A7E369]	83.5979	100	100	NaN	100	27.451	92.5	NaN
Chr1:82830001-82830100	1	82830001	82830100	0.00101279	VPS8	ENSBTAG00000005209	No description	100	100	100	95.7265	99.661	100	86.0577	70
Chr1:83948201-83948300	1	83948201	83948300	8.88e-05	A7Z088_BOVIN	ENSBTAG00000014451	YEATS domain-containing protein 2 [Source:RefSeq peptide;Acc:NP_001098837]	66.6667	50	66.6667	0	50	100	100	66.6667
Chr1:84678701-84678800	1	84678701	84678800	0.000801	F1MDM6_BOVIN	ENSBTAG00000012797	DCN1-like protein 1 [Source:RefSeq peptide;Acc:NP_001095703]	100	NaN	74.7396	100	100	100	96.4286	100
Chr1:87924101-87924200	1	87924101	87924200	0.0382592	F1MSB4_BOVIN	ENSBTAG00000013219	Uncharacterized protein [Source:UniProtKB/TrEMBL;Acc:F1MSB4]	NaN	100	48.6364	0	100	100	81.25	97.8261
Chr1:95214801-95214900	1	95214801	95214900	0.00777642	F1MN96_BOVIN	ENSBTAG00000031802	Uncharacterized protein [Source:UniProtKB/TrEMBL;Acc:F1MN96]	29.6296	100	100	NaN	100	NaN	91.2281	100
Chr1:95324101-95324200	1	95324101	95324200	0.000108	F1MN96_BOVIN	ENSBTAG00000031802	Uncharacterized protein [Source:UniProtKB/TrEMBL;Acc:F1MN96]	80	100	85.2381	78.1234	95.3297	98.9496	95.7886	90.3061
Chr1:95960901-95961000	1	95960901	95961000	6.04e-09	F1MPN0_BOVIN	ENSBTAG00000019376	Uncharacterized protein [Source:UniProtKB/TrEMBL;Acc:F1MPN0]	NaN	0	100	71.4286	100	75	100	100
Chr1:97112201-97112300	1	97112201	97112300	1.74e-05	E1BIS8_BOVIN	ENSBTAG00000011742	Uncharacterized protein [Source:UniProtKB/TrEMBL;Acc:E1BIS8]	NaN	100	100	0	100	100	100	100
Chr1:97714201-97714300	1	97714201	97714300	0.00123252	S7A14_BOVIN	ENSBTAG00000016323	Probable cationic amino acid transporter [Source:UniProtKB/Swiss-Prot;Acc:A0JNI9]	100	95.8333	61.8182	NaN	NaN	100	100	99.6
Chr1:97729901-97730000	1	97729901	97730000	2.86e-05	S7A14_BOVIN	ENSBTAG00000016323	Probable cationic amino acid transporter [Source:UniProtKB/Swiss-Prot;Acc:A0JNI9]	100	NaN	80.8642	80	95	100	100	100
Chr1:98239701-98239800	1	98239701	98239800	6.61e-06	E1BHF0_BOVIN	ENSBTAG00000018228	Uncharacterized protein [Source:UniProtKB/TrEMBL;Acc:E1BHF0]	100	50	100	0	100	100	90.3846	100
Chr1:100529301-100529400	1	100529301	100529400	7.09e-06	E1BCA5_BOVIN	ENSBTAG00000012708	Uncharacterized protein [Source:UniProtKB/TrEMBL;Acc:E1BCA5]	100	100	98.0087	100	74.4538	81.6883	92.7273	94.3834
Chr1:100542501-100542600	1	100542501	100542600	0.0108763	Q0VCQ6_BOVIN	ENSBTAG00000031709	programmed cell death 10 [Source:RefSeq peptide;Acc:NP_001068727]	82.6577	85.2941	80.2198	100	100	NaN	93.8461	100
Chr1:100776101-100776200	1	100776101	100776200	5.52e-06	F1N0E4_BOVIN	ENSBTAG00000031618	Uncharacterized protein [Source:UniProtKB/TrEMBL;Acc:F1N0E4]	0	75	66.5546	0	95.1112	91.4286	87.5	55.5402
Chr1:103200401-103200500	1	103200401	103200500	4.73e-07	SI	ENSBTAG00000006975	sucrase-isomaltase, intestinal [Source:RefSeq peptide;Acc:NP_001107661]	90.6667	86.3636	96.6667	100	52.9412	NaN	75	48.7093
Chr1:108026401-108026500	1	108026401	108026500	0.00362958	IFT80	ENSBTAG00000031572	intraflagellar transport 80 homolog (Chlamydomonas) [Source:HGNC Symbol;Acc:29262]	100	100	96.6667	100	35	92.5	91.6667	96.1111
Chr1:110085101-110085200	1	110085101	110085200	4.28e-09	RSRC1_BOVIN	ENSBTAG00000031561	Serine/Arginine-related protein 53 [Source:UniProtKB/Swiss-Prot;Acc:Q2T9Y0]	92.0879	100	98.6667	100	66.4032	100	100	100
Chr1:110145501-110145600	1	110145501	110145600	0.000873	RSRC1_BOVIN	ENSBTAG00000031561	Serine/Arginine-related protein 53 [Source:UniProtKB/Swiss-Prot;Acc:Q2T9Y0]	93.4896	100	100	86.3095	89.8649	100	83.5536	74.0023
Chr1:113450101-113450200	1	113450101	113450200	0.00267921	E1BPL8_BOVIN	ENSBTAG00000002075	Uncharacterized protein [Source:UniProtKB/TrEMBL;Acc:E1BPL8]	100	100	93.9394	NaN	16.6667	NaN	100	66.6667
Chr1:113495701-113495800	1	113495701	113495800	6.13e-08	E1BPL8_BOVIN	ENSBTAG00000002075	Uncharacterized protein [Source:UniProtKB/TrEMBL;Acc:E1BPL8]	100	75	75	NaN	100	100	75	98.4127
Chr1:113595001-113595100	1	113595001	113595100	0.008978	E1B8W6_BOVIN	ENSBTAG00000024623	Uncharacterized protein [Source:UniProtKB/TrEMBL;Acc:E1B8W6]	100	90	45.5903	59.0909	91.7413	86.3636	82.4359	71.2919
Chr1:113595101-113595200	1	113595101	113595200	0.0179635	E1B8W6_BOVIN	ENSBTAG00000024623	Uncharacterized protein [Source:UniProtKB/TrEMBL;Acc:E1B8W6]	NaN	89.3282	43.1081	98.4848	93.2425	100	93.6384	87.1429
Chr1:116296801-116296900	1	116296801	116296900	0.011493	MBNL1	ENSBTAG00000004564	muscleblind-like protein 1 [Source:RefSeq peptide;Acc:NP_001093195]	NaN	77.7778	88	88.0952	100	100	98.6395	100
Chr1:117606401-117606500	1	117606401	117606500	8.87e-05	MED12L	ENSBTAG00000021703	mediator complex subunit 12-like [Source:HGNC Symbol;Acc:16050]	88.6676	83.3333	96.0526	85.1539	100	100	91.8056	100
Chr1:117842501-117842600	1	117842501	117842600	6.51e-17	MED12L	ENSBTAG00000021703	mediator complex subunit 12-like [Source:HGNC Symbol;Acc:16050]	100	NaN	91.25	59.4406	98.718	100	100	93.3333
Chr1:117842601-117842700	1	117842601	117842700	0.000238	MED12L	ENSBTAG00000021703	mediator complex subunit 12-like [Source:HGNC Symbol;Acc:16050]	71.8709	NaN	100	97.5	96.5217	100	100	100
Chr1:118310801-118310900	1	118310801	118310900	0.00203038	SIAH2	ENSBTAG00000023445	PREDICTED: Bos taurus E3 ubiquitin-protein ligase SIAH2-like (LOC785659), miscRNA, [Source:RefSeq DNA;Acc:XR_084626]	100	99.1667	70.8497	80	100	83.3333	100	95.935
Chr1:120109801-120109900	1	120109801	120109900	0.0181298	Q29RN2_BOVIN	ENSBTAG00000001721	glycogenin-1 [Source:RefSeq peptide;Acc:NP_001039332]	66.6667	100	100	75	100	100	83.2869	100
Chr1:123031401-123031500	1	123031401	123031500	0.00025	A6QPD9_BOVIN	ENSBTAG00000031306	phospholipid scramblase 1 [Source:RefSeq peptide;Acc:NP_001098976]	75	75	95.4286	100	100	100	76.5844	95.2381
Chr1:123055701-123055800	1	123055701	123055800	0.000965	A6QPD9_BOVIN	ENSBTAG00000031306	phospholipid scramblase 1 [Source:RefSeq peptide;Acc:NP_001098976]	87.037	89.6825	83.3333	NaN	100	100	94.4444	98.2684
Chr1:123431901-123432000	1	123431901	123432000	0.0087202	A7MB83_BOVIN	ENSBTAG00000007331	procollagen-lysine,2-oxoglutarate 5-dioxygenase 2 [Source:RefSeq peptide;Acc:NP_001094619]	100	93.5484	100	36.1111	96.0227	84.0909	92.1053	98.718
Chr1:126194601-126194700	1	126194601	126194700	0	F1N798_BOVIN	ENSBTAG00000031178	sodium/hydrogen exchanger 9 [Source:RefSeq peptide;Acc:NP_001069536]	100	100	90.2778	100	100	62.9952	100	100
Chr1:126252901-126253000	1	126252901	126253000	3.74e-05	F1N798_BOVIN	ENSBTAG00000031178	sodium/hydrogen exchanger 9 [Source:RefSeq peptide;Acc:NP_001069536]	69.7173	50	58.9221	100	100	100	92.5926	81.7204
Chr1:126351501-126351600	1	126351501	126351600	2.54e-05	F1N798_BOVIN	ENSBTAG00000031178	sodium/hydrogen exchanger 9 [Source:RefSeq peptide;Acc:NP_001069536]	25	100	87.5	NaN	100	99.3939	99.0119	94.5946
Chr1:128440501-128440600	1	128440501	128440600	0.0287969	RASA2	ENSBTAG00000015413	No description	100	NaN	100	0	100	NaN	88.8889	100
Chr1:128533701-128533800	1	128533701	128533800	5.41e-20	ZBTB38	ENSBTAG00000040061	No description	92.1769	60.9416	80.3922	100	99.2754	98.1482	96.0607	96.6667
Chr1:128889101-128889200	1	128889101	128889200	5.38e-07	SPSB4	ENSBTAG00000009115	No description	66.6667	100	11.4286	NaN	100	100	95	NaN
Chr1:130782101-130782200	1	130782101	130782200	8e-08	LOC100335821	ENSBTAG00000014843	coatomer subunit beta' [Source:RefSeq peptide;Acc:NP_776706]	100	100	78.125	13.0495	97.9592	89.4118	100	78.4259
Chr1:131478301-131478400	1	131478301	131478400	0.00138481	F1MYM3_BOVIN	ENSBTAG00000006909	Uncharacterized protein [Source:UniProtKB/TrEMBL;Acc:F1MYM3]	84.1463	NaN	100	100	50	66.6667	100	100
Chr1:131676301-131676400	1	131676301	131676400	0.00275562	ESYT3	ENSBTAG00000008111	No description	100	100	66.6667	NaN	100	100	100	95.8525
Chr1:132120601-132120700	1	132120601	132120700	0.000718	E1BHV6_BOVIN	ENSBTAG00000015198	Uncharacterized protein [Source:UniProtKB/TrEMBL;Acc:E1BHV6]	0	100	65.2116	NaN	94.5946	57.1429	75	93.1111
Chr1:134215401-134215500	1	134215401	134215500	0.000402	MSL2	ENSBTAG00000000750	No description	90.5882	100	73.2692	NaN	100	99.3451	96.0358	99.8851
Chr1:136755901-136756000	1	136755901	136756000	4.81e-06	LOC525947	ENSBTAG00000023411	serotransferrin-like [Source:RefSeq peptide;Acc:NP_001039744]	69.5475	85.2174	60	0	100	91.6129	66.6667	100
Chr1:138477101-138477200	1	138477101	138477200	3.68e-07	F1MDM5_BOVIN	ENSBTAG00000012798	Uncharacterized protein [Source:UniProtKB/TrEMBL;Acc:F1MDM5]	100	50	77.2101	NaN	100	50	90.1549	98.4287
Chr1:138492001-138492100	1	138492001	138492100	0.0167522	F1MDM5_BOVIN	ENSBTAG00000012798	Uncharacterized protein [Source:UniProtKB/TrEMBL;Acc:F1MDM5]	43.3333	NaN	100	100	100	100	86.6667	100
Chr1:138508601-138508700	1	138508601	138508700	5.8e-10	F1MDM5_BOVIN	ENSBTAG00000012798	Uncharacterized protein [Source:UniProtKB/TrEMBL;Acc:F1MDM5]	90.2222	90.6262	60.1692	73.078	97.5	100	94.5455	100
Chr1:138631301-138631400	1	138631301	138631400	1.8e-08	F1MDM5_BOVIN	ENSBTAG00000012798	Uncharacterized protein [Source:UniProtKB/TrEMBL;Acc:F1MDM5]	95.0617	92.1875	89.2081	79.3919	100	87.5	96.6782	100
Chr1:138646601-138646700	1	138646601	138646700	2.01e-09	F1MDM5_BOVIN	ENSBTAG00000012798	Uncharacterized protein [Source:UniProtKB/TrEMBL;Acc:F1MDM5]	82.2917	93.5574	92.3077	100	96.6667	98.8889	100	100
Chr1:140924101-140924200	1	140924101	140924200	0.00245185	A4IFM0_BOVIN	ENSBTAG00000023106	histone-lysine N-methyltransferase SETMAR [Source:RefSeq peptide;Acc:NP_001077195]	70.1667	47.8507	65.625	63.2561	83.6066	100	66.9701	62.5765
Chr1:140950501-140950600	1	140950501	140950600	0.0101532	WRB_BOVIN	ENSBTAG00000013629	Tryptophan-rich protein [Source:UniProtKB/Swiss-Prot;Acc:Q3SZ26]	33.3333	0	50	NaN	50	NaN	30	66.6667
Chr1:140975601-140975700	1	140975601	140975700	0.00361511	LCA5L_BOVIN	ENSBTAG00000030993	Lebercilin-like protein [Source:UniProtKB/Swiss-Prot;Acc:A7E3D8]	91.358	100	59.375	66.6667	100	75	100	92.9825
Chr1:141778001-141778100	1	141778001	141778100	0.00494091	F1MKB9_BOVIN	ENSBTAG00000004754	Uncharacterized protein [Source:UniProtKB/TrEMBL;Acc:F1MKB9]	100	26.6667	100	100	100	100	98.9583	100
Chr1:141830601-141830700	1	141830601	141830700	0.0401173	F1MKB9_BOVIN	ENSBTAG00000004754	Uncharacterized protein [Source:UniProtKB/TrEMBL;Acc:F1MKB9]	100	63.7592	68.3333	100	97.6191	100	95	100
Chr1:141840101-141840200	1	141840101	141840200	0.00155102	F1MKB9_BOVIN	ENSBTAG00000004754	Uncharacterized protein [Source:UniProtKB/TrEMBL;Acc:F1MKB9]	100	83.6364	60	NaN	100	100	87.5152	87.5598
Chr1:142978701-142978800	1	142978701	142978800	0.016431	E1BKV4_BOVIN	ENSBTAG00000000394	Uncharacterized protein [Source:UniProtKB/TrEMBL;Acc:E1BKV4]	75	100	66.6667	NaN	100	100	66.6667	93.9024
Chr1:143572901-143573000	1	143572901	143573000	2.1e-07	PRDM15	ENSBTAG00000021253	No description	NaN	8.33333	100	100	100	NaN	91.6667	100
Chr1:143653401-143653500	1	143653401	143653500	0.000129	F1MZ05_BOVIN	ENSBTAG00000021259	Uncharacterized protein [Source:UniProtKB/TrEMBL;Acc:F1MZ05]	100	100	NaN	33.3333	100	80	100	100
Chr1:143841101-143841200	1	143841101	143841200	0.00386774	UMODL1	ENSBTAG00000021270	uromodulin-like 1 [Source:HGNC Symbol;Acc:12560]	100	NaN	100	66.6667	100	100	100	93.1148
Chr1:143853001-143853100	1	143853001	143853100	2.3e-06	UMODL1	ENSBTAG00000021270	uromodulin-like 1 [Source:HGNC Symbol;Acc:12560]	45.9559	100	83.6364	NaN	90	90	100	93.2086
Chr1:144009901-144010000	1	144009901	144010000	0.0205426	E1BDU6_BOVIN	ENSBTAG00000021272	Uncharacterized protein [Source:UniProtKB/TrEMBL;Acc:E1BDU6]	95.977	100	76.8518	74.5614	100	100	80	87.5
Chr1:144275701-144275800	1	144275701	144275800	0.00234988	UBASH3A	ENSBTAG00000023398	ubiquitin-associated and SH3 domain-containing protein A [Source:RefSeq peptide;Acc:NP_001015599]	75	75.431	75	NaN	100	100	97.5	100
Chr1:144280301-144280400	1	144280301	144280400	0.0354779	UBASH3A	ENSBTAG00000023398	ubiquitin-associated and SH3 domain-containing protein A [Source:RefSeq peptide;Acc:NP_001015599]	100	71.4286	100	100	100	100	100	100
Chr1:144282001-144282100	1	144282001	144282100	2.23e-05	UBASH3A	ENSBTAG00000023398	ubiquitin-associated and SH3 domain-containing protein A [Source:RefSeq peptide;Acc:NP_001015599]	NaN	55.5556	100	83.3333	96.4286	100	100	90.4147
Chr1:144381601-144381700	1	144381601	144381700	4.05e-06	E1B9Q0_BOVIN	ENSBTAG00000021286	Uncharacterized protein [Source:UniProtKB/TrEMBL;Acc:E1B9Q0]	100	100	91.6667	69.2308	100	100	100	96.0114
Chr1:145708001-145708100	1	145708001	145708100	0.00457214	DNMT3L	ENSBTAG00000014882	No description	93.8461	NaN	25	100	100	100	93.3333	100
Chr1:145785101-145785200	1	145785101	145785200	1.7e-06	K6PL_BOVIN	ENSBTAG00000010658	6-phosphofructokinase, liver type [Source:UniProtKB/Swiss-Prot;Acc:A1A4J1]	100	NaN	50	83.3333	100	83.3333	25	NaN
Chr1:146028701-146028800	1	146028701	146028800	0.0230837	A0JN45_BOVIN	ENSBTAG00000011012	keratin associated protein LOC617218 [Source:RefSeq peptide;Acc:NP_001073259]	71.73	NaN	100	100	90	98.718	95.1923	96.4744
Chr1:146383501-146383600	1	146383501	146383600	0.006657	Q58CR0_BOVIN	ENSBTAG00000017407	heat shock factor 2-binding protein [Source:RefSeq peptide;Acc:NP_001030570]	50	0	NaN	100	100	100	86.6667	100
Chr1:146456801-146456900	1	146456801	146456900	0.0022534	RRP1B	ENSBTAG00000017418	No description	100	100	93.4921	100	0	NaN	85.7143	100
Chr1:146578301-146578400	1	146578301	146578400	8.82e-09	Q148H9_BOVIN	ENSBTAG00000003981	ribosomal RNA processing protein 1 homolog A [Source:RefSeq peptide;Acc:NP_001069057]	99.0741	100	NaN	87.5	66.6667	55.5556	64.1026	72.1012
Chr1:146824901-146825000	1	146824901	146825000	0.000258	E1BL02_BOVIN	ENSBTAG00000007100	Uncharacterized protein [Source:UniProtKB/TrEMBL;Acc:E1BL02]	99.2857	62.048	100	100	100	86.2487	95.2605	100
Chr1:147022001-147022100	1	147022001	147022100	0.00539377	COL18A1	ENSBTAG00000023907	collagen alpha-1(XVIII) chain [Source:RefSeq peptide;Acc:NP_001076857]	NaN	0	100	0	100	100	100	100
Chr1:147221501-147221600	1	147221501	147221600	0.0415073	Q17QV0_BOVIN	ENSBTAG00000030775	poly(rC)-binding protein 3 [Source:RefSeq peptide;Acc:NP_001069752]	NaN	82.1429	100	75	100	75.75	97.0588	100
Chr1:147310701-147310800	1	147310701	147310800	0.0119447	Q17QV0_BOVIN	ENSBTAG00000030775	poly(rC)-binding protein 3 [Source:RefSeq peptide;Acc:NP_001069752]	99.6491	100	100	100	27.0833	100	92.0455	96.1779
Chr1:147310901-147311000	1	147310901	147311000	0.0162387	Q17QV0_BOVIN	ENSBTAG00000030775	poly(rC)-binding protein 3 [Source:RefSeq peptide;Acc:NP_001069752]	75	75	75	75	0	75	69.4444	51.1905
Chr1:147410601-147410700	1	147410601	147410700	0.00514275	E1BI98_BOVIN	ENSBTAG00000011802	collagen alpha-1(VI) chain [Source:RefSeq peptide;Acc:NP_001137337]	100	80	NaN	100	50	16.1765	NaN	100
Chr1:147764801-147764900	1	147764801	147764900	4.88e-05	PCNT	ENSBTAG00000030670	pericentrin [Source:HGNC Symbol;Acc:16068]	100	60	85	NaN	100	NaN	98.8235	79.0909
Chr1:147780701-147780800	1	147780701	147780800	1.29e-07	PCNT	ENSBTAG00000030670	pericentrin [Source:HGNC Symbol;Acc:16068]	50	100	51.5152	0	100	82.0513	85.7143	80
Chr1:147899201-147899300	1	147899201	147899300	1.47e-05	DIP2A	ENSBTAG00000011495	No description	100	100	100	0	0	100	NaN	0
Chr1:150044101-150044200	1	150044101	150044200	3.98e-18	E1B906_BOVIN	ENSBTAG00000018682	Uncharacterized protein [Source:UniProtKB/TrEMBL;Acc:E1B906]	100	100	100	23.6842	100	NaN	94.953	97.6562
Chr1:150146401-150146500	1	150146401	150146500	0.0187737	Q0VC97_BOVIN	ENSBTAG00000018688	carbonyl reductase [Source:RefSeq peptide;Acc:NP_001069202]	66.6667	NaN	66.6667	0	97.7778	100	75	100
Chr1:150176301-150176400	1	150176301	150176400	1.47e-07	E1BAK4_BOVIN	ENSBTAG00000014306	Uncharacterized protein [Source:UniProtKB/TrEMBL;Acc:E1BAK4]	52.5641	100	100	66.6667	100	100	87.5	NaN
Chr1:150184201-150184300	1	150184201	150184300	0.030952	E1BAK4_BOVIN	ENSBTAG00000014306	Uncharacterized protein [Source:UniProtKB/TrEMBL;Acc:E1BAK4]	78.222	100	28.5714	NaN	86.1201	100	50	50
Chr1:150197501-150197600	1	150197501	150197600	0.00029	E1BAK4_BOVIN	ENSBTAG00000014306	Uncharacterized protein [Source:UniProtKB/TrEMBL;Acc:E1BAK4]	71.8954	42.8571	88.8889	100	100	100	88.9904	100
Chr1:150273301-150273400	1	150273301	150273400	0.042146	E1BAK4_BOVIN	ENSBTAG00000014306	Uncharacterized protein [Source:UniProtKB/TrEMBL;Acc:E1BAK4]	80	85.7143	76	73.1818	100	NaN	60	84
Chr1:150285001-150285100	1	150285001	150285100	0.00926249	E1BAK4_BOVIN	ENSBTAG00000014306	Uncharacterized protein [Source:UniProtKB/TrEMBL;Acc:E1BAK4]	NaN	100	76.6667	100	100	NaN	90	100
Chr1:150342101-150342200	1	150342101	150342200	0.0186185	F1MFY1_BOVIN	ENSBTAG00000011876	Uncharacterized protein [Source:UniProtKB/TrEMBL;Acc:F1MFY1]	100	86.7647	88.8889	0	100	87.3016	95.6522	100
Chr1:150383601-150383700	1	150383601	150383700	0.00731769	A5D9H4_BOVIN	ENSBTAG00000011880	chromatin assembly factor 1 subunit B [Source:RefSeq peptide;Acc:NP_001091483]	100	0	53.7879	100	99.6212	100	100	100
Chr1:150713901-150714000	1	150713901	150714000	3.01e-08	LOC782260	ENSBTAG00000021447	No description	100	100	95.7895	64	100	100	100	97.0085
Chr1:150743301-150743400	1	150743301	150743400	1.71e-08	F1MF01_BOVIN	ENSBTAG00000033679	Uncharacterized protein [Source:UniProtKB/TrEMBL;Acc:F1MF01]	100	88.8889	86.6667	50	97.4359	100	94.6886	90.7563
Chr1:150751801-150751900	1	150751801	150751900	0.000604	F1MF01_BOVIN	ENSBTAG00000033679	Uncharacterized protein [Source:UniProtKB/TrEMBL;Acc:F1MF01]	80	NaN	97.6191	94.2029	87.5	100	100	95.1613
Chr1:150751901-150752000	1	150751901	150752000	0.000167	F1MF01_BOVIN	ENSBTAG00000033679	Uncharacterized protein [Source:UniProtKB/TrEMBL;Acc:F1MF01]	100	36.756	100	0	100	100	96.1905	86.4198
Chr1:150814601-150814700	1	150814601	150814700	0.0165767	F1MF01_BOVIN	ENSBTAG00000033679	Uncharacterized protein [Source:UniProtKB/TrEMBL;Acc:F1MF01]	25	100	100	100	100	100	97.4359	100
Chr1:150889501-150889600	1	150889501	150889600	7.76e-05	F1MF01_BOVIN	ENSBTAG00000033679	Uncharacterized protein [Source:UniProtKB/TrEMBL;Acc:F1MF01]	49.0448	NaN	79.1667	0	100	50	84.6154	NaN
Chr1:151169701-151169800	1	151169701	151169800	7.23e-05	Q58DN0_BOVIN	ENSBTAG00000004791	Down syndrome critical region protein 3 [Source:RefSeq peptide;Acc:NP_001035600]	93.4343	100	93.6508	86.3894	100	100	93.5805	100
Chr1:151178401-151178500	1	151178401	151178500	0.0151865	Q58DN0_BOVIN	ENSBTAG00000004791	Down syndrome critical region protein 3 [Source:RefSeq peptide;Acc:NP_001035600]	100	100	92.3077	100	96.4286	91.9643	92.0943	82.7839
Chr1:152428101-152428200	1	152428101	152428200	0.00609232	ERG	ENSBTAG00000011001	transcriptional regulator ERG [Source:RefSeq peptide;Acc:NP_001095653]	100	NaN	100	71.7391	99.7826	100	99.5885	100
Chr1:152490601-152490700	1	152490601	152490700	8.66e-07	ERG	ENSBTAG00000011001	transcriptional regulator ERG [Source:RefSeq peptide;Acc:NP_001095653]	100	100	100	70.4762	95.4887	100	100	99.8542
Chr1:154074501-154074600	1	154074501	154074600	0.00322807	E1BIF7_BOVIN	ENSBTAG00000023377	Uncharacterized protein [Source:UniProtKB/TrEMBL;Acc:E1BIF7]	33.3333	100	0	85.7407	25	40	12.5	53.9286
Chr1:154280601-154280700	1	154280601	154280700	0.00781269	COLQ	ENSBTAG00000040193	acetylcholinesterase collagenic tail peptide [Source:RefSeq peptide;Acc:NP_001030374]	0	NaN	100	100	100	94.4444	91.6667	100
Chr1:154525101-154525200	1	154525101	154525200	0.000367	E1BN43_BOVIN	ENSBTAG00000024815	Uncharacterized protein [Source:UniProtKB/TrEMBL;Acc:E1BN43]	NaN	100	74.7967	12.5	0	100	100	83.3333
Chr1:155030701-155030800	1	155030701	155030800	0.000459	OXND1_BOVIN	ENSBTAG00000004891	Oxidoreductase NAD-binding domain-containing protein 1 [Source:UniProtKB/Swiss-Prot;Acc:Q58DM7]	28.5714	53.3998	71.4286	NaN	0	28.298	NaN	53.3835
Chr1:155126101-155126200	1	155126101	155126200	0.000579	OXND1_BOVIN	ENSBTAG00000004891	Oxidoreductase NAD-binding domain-containing protein 1 [Source:UniProtKB/Swiss-Prot;Acc:Q58DM7]	100	NaN	0	50	100	100	100	100
Chr1:155133501-155133600	1	155133501	155133600	0.00378115	OXND1_BOVIN	ENSBTAG00000004891	Oxidoreductase NAD-binding domain-containing protein 1 [Source:UniProtKB/Swiss-Prot;Acc:Q58DM7]	100	0	100	NaN	100	NaN	100	75
Chr1:155176801-155176900	1	155176801	155176900	1.23e-10	RFTN1	ENSBTAG00000030593	No description	35.2632	75	100	60	91	100	86.6309	75
Chr1:155623101-155623200	1	155623101	155623200	0.00286809	E1BH60_BOVIN	ENSBTAG00000009942	Uncharacterized protein [Source:UniProtKB/TrEMBL;Acc:E1BH60]	96.875	NaN	100	100	61.5385	NaN	100	100
Chr1:155632701-155632800	1	155632701	155632800	3.07e-06	E1BH60_BOVIN	ENSBTAG00000009942	Uncharacterized protein [Source:UniProtKB/TrEMBL;Acc:E1BH60]	50	100	88.0952	NaN	100	NaN	100	95.2899
Chr1:155650901-155651000	1	155650901	155651000	0.00160155	E1BH60_BOVIN	ENSBTAG00000009942	Uncharacterized protein [Source:UniProtKB/TrEMBL;Acc:E1BH60]	100	100	100	54.7619	100	NaN	93.3333	96.875
Chr1:155654901-155655000	1	155654901	155655000	0.000376	E1BH60_BOVIN	ENSBTAG00000009942	Uncharacterized protein [Source:UniProtKB/TrEMBL;Acc:E1BH60]	66.6667	NaN	75	100	100	100	96.9841	95.7895
Chr1:155673701-155673800	1	155673701	155673800	8.22e-07	E1BH60_BOVIN	ENSBTAG00000009942	Uncharacterized protein [Source:UniProtKB/TrEMBL;Acc:E1BH60]	95.5202	80.7051	95.2	96.8421	99.6721	96.9697	98.4615	100
Chr1:155678201-155678300	1	155678201	155678300	0.014667	E1BH60_BOVIN	ENSBTAG00000009942	Uncharacterized protein [Source:UniProtKB/TrEMBL;Acc:E1BH60]	100	100	0	72.1429	100	100	97.5	100
Chr1:155702301-155702400	1	155702301	155702400	6.3e-05	E1BH60_BOVIN	ENSBTAG00000009942	Uncharacterized protein [Source:UniProtKB/TrEMBL;Acc:E1BH60]	53.3333	100	100	100	100	100	82.8571	100
Chr1:155706701-155706800	1	155706701	155706800	0.0101359	E1BH60_BOVIN	ENSBTAG00000009942	Uncharacterized protein [Source:UniProtKB/TrEMBL;Acc:E1BH60]	NaN	66.6667	100	90	100	100	100	95.6989
Chr1:155735601-155735700	1	155735601	155735700	0.0358184	E1BH60_BOVIN	ENSBTAG00000009942	Uncharacterized protein [Source:UniProtKB/TrEMBL;Acc:E1BH60]	100	NaN	100	0	100	100	75.5556	100
Chr1:155737101-155737200	1	155737101	155737200	4.7e-05	E1BH60_BOVIN	ENSBTAG00000009942	Uncharacterized protein [Source:UniProtKB/TrEMBL;Acc:E1BH60]	92.3077	100	100	0	100	NaN	87.0098	98.8095
Chr1:155785801-155785900	1	155785801	155785900	7.38e-11	E1BH60_BOVIN	ENSBTAG00000009942	Uncharacterized protein [Source:UniProtKB/TrEMBL;Acc:E1BH60]	100	100	100	93.5065	97.6398	95.4704	90.4201	58.5714
Chr1:155810801-155810900	1	155810801	155810900	0.000322	E1BH60_BOVIN	ENSBTAG00000009942	Uncharacterized protein [Source:UniProtKB/TrEMBL;Acc:E1BH60]	33.3333	100	83.3333	50	100	100	80.291	100
Chr1:155811401-155811500	1	155811401	155811500	0	E1BH60_BOVIN	ENSBTAG00000009942	Uncharacterized protein [Source:UniProtKB/TrEMBL;Acc:E1BH60]	39.3162	100	100	NaN	100	90	100	97.4008
Chr1:155859501-155859600	1	155859501	155859600	1.69e-06	Q148K2_BOVIN	ENSBTAG00000030581	TBC1 domain family, member 5 [Source:UniProtKB/TrEMBL;Acc:Q148K2]	72.4206	34.7222	92.5	100	99.4048	72.2222	98.7654	99.1304
Chr1:155875601-155875700	1	155875601	155875700	5.63e-14	Q148K2_BOVIN	ENSBTAG00000030581	TBC1 domain family, member 5 [Source:UniProtKB/TrEMBL;Acc:Q148K2]	95	75	NaN	100	40.75	87.0588	80	100
Chr1:155951201-155951300	1	155951201	155951300	5.34e-05	Q148K2_BOVIN	ENSBTAG00000030581	TBC1 domain family, member 5 [Source:UniProtKB/TrEMBL;Acc:Q148K2]	68.2643	100	96.4286	100	94.2959	100	97.8022	100
Chr1:155975801-155975900	1	155975801	155975900	0.00972893	Q148K2_BOVIN	ENSBTAG00000030581	TBC1 domain family, member 5 [Source:UniProtKB/TrEMBL;Acc:Q148K2]	100	100	100	96.817	88.8581	70.1299	100	99.2789
Chr1:155990901-155991000	1	155990901	155991000	0.0022654	Q148K2_BOVIN	ENSBTAG00000030581	TBC1 domain family, member 5 [Source:UniProtKB/TrEMBL;Acc:Q148K2]	71.4286	100	NaN	100	100	100	90	NaN
Chr1:156010301-156010400	1	156010301	156010400	6.17e-05	Q148K2_BOVIN	ENSBTAG00000030581	TBC1 domain family, member 5 [Source:UniProtKB/TrEMBL;Acc:Q148K2]	NaN	95.4545	100	0	100	100	97.4347	100
Chr1:156105001-156105100	1	156105001	156105100	3.44e-05	Q148K2_BOVIN	ENSBTAG00000030581	TBC1 domain family, member 5 [Source:UniProtKB/TrEMBL;Acc:Q148K2]	50	86.6667	100	91.0714	100	96.3542	99.5455	100
Chr1:156105201-156105300	1	156105201	156105300	4.29e-05	Q148K2_BOVIN	ENSBTAG00000030581	TBC1 domain family, member 5 [Source:UniProtKB/TrEMBL;Acc:Q148K2]	66.6667	0	100	87.5	99.3333	100	100	100
Chr1:156108201-156108300	1	156108201	156108300	1.36e-05	Q148K2_BOVIN	ENSBTAG00000030581	TBC1 domain family, member 5 [Source:UniProtKB/TrEMBL;Acc:Q148K2]	97.6608	0	62	NaN	94.3604	84.2914	91.9687	93.1482
Chr1:157193601-157193700	1	157193601	157193700	0.0327584	A7MB41_BOVIN	ENSBTAG00000021158	DNA-binding protein SATB1 [Source:RefSeq peptide;Acc:NP_001095510]	83.3333	100	64.2361	100	100	100	92.2222	100
Chr1:157198001-157198100	1	157198001	157198100	9.36e-05	A7MB41_BOVIN	ENSBTAG00000021158	DNA-binding protein SATB1 [Source:RefSeq peptide;Acc:NP_001095510]	100	100	100	70	NaN	100	98.8498	99.8339
Chr2:648201-648300	2	648201	648300	0.0419325	E1B782_BOVIN	ENSBTAG00000013916	Uncharacterized protein [Source:UniProtKB/TrEMBL;Acc:E1B782]	0	NaN	100	100	100	100	84.6154	100
Chr2:1026601-1026700	2	1026601	1026700	0.00919028	CYFIP1	ENSBTAG00000016894	cytoplasmic FMR1 interacting protein 1 [Source:HGNC Symbol;Acc:13759]	100	70	62.4464	100	100	95.7576	96.8518	93.9103
Chr2:1874401-1874500	2	1874401	1874500	0.0026992	A4FV32_BOVIN	ENSBTAG00000000941	pleckstrin homology domain-containing family B member 2 [Source:RefSeq peptide;Acc:NP_001076998]	86.9565	100	100	100	50	NaN	100	100
Chr2:4615601-4615700	2	4615601	4615700	7.48e-05	E1BCT7_BOVIN	ENSBTAG00000005987	Uncharacterized protein [Source:UniProtKB/TrEMBL;Acc:E1BCT7]	41.1765	NaN	80	0	NaN	85.7143	68.0254	44.8276
Chr2:4875501-4875600	2	4875501	4875600	0.0218575	MYO7B	ENSBTAG00000039803	myosin VIIB [Source:HGNC Symbol;Acc:7607]	100	NaN	80	62.782	100	100	96.5517	100
Chr2:4878101-4878200	2	4878101	4878200	0.0176039	MYO7B	ENSBTAG00000039803	myosin VIIB [Source:HGNC Symbol;Acc:7607]	NaN	33.3333	100	100	96.2963	NaN	93.5484	100
Chr2:5363601-5363700	2	5363601	5363700	0.0133466	Q2KJ23_BOVIN	ENSBTAG00000019177	bridging integrator 1 [Source:RefSeq peptide;Acc:NP_001040006]	94.4444	NaN	100	87.5	100	100	57.1429	NaN
Chr2:5397801-5397900	2	5397801	5397900	0.0165523	Q2KJ23_BOVIN	ENSBTAG00000019177	bridging integrator 1 [Source:RefSeq peptide;Acc:NP_001040006]	100	99.057	90	90.3704	85.6831	100	83.7662	100
Chr2:5407301-5407400	2	5407301	5407400	5.57e-05	Q2KJ23_BOVIN	ENSBTAG00000019177	bridging integrator 1 [Source:RefSeq peptide;Acc:NP_001040006]	100	100	96.4286	62.5	97.8788	100	96.8708	98.0159
Chr2:5725101-5725200	2	5725101	5725200	0.0193035	F1MML1_BOVIN	ENSBTAG00000015678	Uncharacterized protein [Source:UniProtKB/TrEMBL;Acc:F1MML1]	88.5356	83.0986	55.7692	75	78.0423	93.5714	86.0327	80.8273
Chr2:5725401-5725500	2	5725401	5725500	0.0202219	F1MML1_BOVIN	ENSBTAG00000015678	Uncharacterized protein [Source:UniProtKB/TrEMBL;Acc:F1MML1]	100	100	100	96.9388	100	100	75	76.9231
Chr2:5759201-5759300	2	5759201	5759300	0.016034	MFSD6	ENSBTAG00000007719	No description	7.40741	100	95.7143	NaN	96.8421	100	100	98.8057
Chr2:5783201-5783300	2	5783201	5783300	0.0181629	MFSD6	ENSBTAG00000007719	No description	NaN	50	100	100	100	100	100	100
Chr2:6914401-6914500	2	6914401	6914500	0.00796452	F1MCR2_BOVIN	ENSBTAG00000003002	WD repeat-containing protein 75 [Source:RefSeq peptide;Acc:NP_001095532]	93.4118	66.6667	53.9332	NaN	100	66.6667	94.2529	67.9487
Chr2:13838701-13838800	2	13838701	13838800	0.0449064	F1N151_BOVIN	ENSBTAG00000008390	DnaJ (Hsp40) homolog, subfamily C, member 10 [Source:RefSeq peptide;Acc:NP_001092591]	100	NaN	100	50	100	NaN	100	91.8367
Chr2:14520501-14520600	2	14520501	14520600	0.000918	E1BPZ4_BOVIN	ENSBTAG00000044009	Uncharacterized protein [Source:UniProtKB/TrEMBL;Acc:E1BPZ4]	76.8909	100	40	72.5649	88.9423	97.5	40	88.9857
Chr2:15080401-15080500	2	15080401	15080500	2.45e-06	F1MT32_BOVIN	ENSBTAG00000009257	Uncharacterized protein [Source:UniProtKB/TrEMBL;Acc:F1MT32]	64.5161	96.875	100	100	41.4634	37.931	15.3846	22.2222
Chr2:17159601-17159700	2	17159601	17159700	0.0191898	A4FUW9_BOVIN	ENSBTAG00000003120	zinc finger protein 385B [Source:RefSeq peptide;Acc:NP_001076971]	100	100	100	0	100	100	95	100
Chr2:17190701-17190800	2	17190701	17190800	0.00260341	A4FUW9_BOVIN	ENSBTAG00000003120	zinc finger protein 385B [Source:RefSeq peptide;Acc:NP_001076971]	100	94.0678	100	100	91.404	74.187	90.6034	68.0851
Chr2:17428701-17428800	2	17428701	17428800	0.00128627	A4FUW9_BOVIN	ENSBTAG00000003120	zinc finger protein 385B [Source:RefSeq peptide;Acc:NP_001076971]	100	98	100	100	79.6277	75	100	96.2927
Chr2:17715501-17715600	2	17715501	17715600	3.37e-05	F1N429_BOVIN	ENSBTAG00000001861	Uncharacterized protein [Source:UniProtKB/TrEMBL;Acc:F1N429]	95.9091	100	100	100	100	50	95	100
Chr2:18089401-18089500	2	18089401	18089500	0.000366	Q28087_BOVIN	ENSBTAG00000026986	Connectin [Source:UniProtKB/TrEMBL;Acc:Q28086]	57.1429	NaN	83.3333	75	100	97.6191	82.3529	75
Chr2:18093801-18093900	2	18093801	18093900	0.000348	Q28087_BOVIN	ENSBTAG00000026986	Connectin [Source:UniProtKB/TrEMBL;Acc:Q28086]	NaN	20.6897	100	100	100	95.098	100	100
Chr2:18244301-18244400	2	18244301	18244400	1.7e-06	Q28087_BOVIN	ENSBTAG00000026986	Connectin [Source:UniProtKB/TrEMBL;Acc:Q28086]	61.3333	100	50	83.3333	100	100	93.5897	80
Chr2:18253101-18253200	2	18253101	18253200	0.0181112	Q28087_BOVIN	ENSBTAG00000026986	Connectin [Source:UniProtKB/TrEMBL;Acc:Q28086]	66.6667	NaN	100	100	94.6809	NaN	100	100
Chr2:18268601-18268700	2	18268601	18268700	9.15e-11	Q28087_BOVIN	ENSBTAG00000026986	Connectin [Source:UniProtKB/TrEMBL;Acc:Q28086]	76.4706	89.5833	78.1804	NaN	100	100	85.713	100
Chr2:18271801-18271900	2	18271801	18271900	1.3e-05	Q28087_BOVIN	ENSBTAG00000026986	Connectin [Source:UniProtKB/TrEMBL;Acc:Q28086]	0	100	100	100	100	100	100	78.5714
Chr2:18285901-18286000	2	18285901	18286000	0.0201241	Q28087_BOVIN	ENSBTAG00000026986	Connectin [Source:UniProtKB/TrEMBL;Acc:Q28086]	69.8498	87.5	89.3939	50	83.3333	100	93.2099	83.3333
Chr2:18294101-18294200	2	18294101	18294200	0.00104326	Q28087_BOVIN	ENSBTAG00000026986	Connectin [Source:UniProtKB/TrEMBL;Acc:Q28086]	76.4103	100	100	76.9948	100	100	91.3297	84.8399
Chr2:18323501-18323600	2	18323501	18323600	0.00157559	Q28087_BOVIN	ENSBTAG00000026986	Connectin [Source:UniProtKB/TrEMBL;Acc:Q28086]	87.7631	100	100	83.3333	100	99.6032	85.7143	98.2323
Chr2:18549301-18549400	2	18549301	18549400	0	F1N4V9_BOVIN	ENSBTAG00000014405	Uncharacterized protein [Source:UniProtKB/TrEMBL;Acc:F1N4V9]	100	42.2222	NaN	100	100	100	100	100
Chr2:18895801-18895900	2	18895801	18895900	0.0307153	E1BPD8_BOVIN	ENSBTAG00000016396	Uncharacterized protein [Source:UniProtKB/TrEMBL;Acc:E1BPD8]	91.4286	47.7823	100	NaN	100	100	NaN	75
Chr2:19017301-19017400	2	19017301	19017400	0.000232	E1BPD8_BOVIN	ENSBTAG00000016396	Uncharacterized protein [Source:UniProtKB/TrEMBL;Acc:E1BPD8]	100	50	83.972	97.6191	100	100	83.3193	92.8571
Chr2:19236901-19237000	2	19236901	19237000	1.15e-08	E1BPD8_BOVIN	ENSBTAG00000016396	Uncharacterized protein [Source:UniProtKB/TrEMBL;Acc:E1BPD8]	53.5714	86.7188	100	100	94.958	96.8254	95.1923	100
Chr2:22079401-22079500	2	22079401	22079500	0.0322131	A7Z037_BOVIN	ENSBTAG00000008028	N-chimaerin isoform 2 [Source:RefSeq peptide;Acc:NP_001106718]	100	100	64.8958	100	100	100	100	88.8889
Chr2:23955801-23955900	2	23955801	23955900	2.21e-06	F1MBG8_BOVIN	ENSBTAG00000020984	Uncharacterized protein [Source:UniProtKB/TrEMBL;Acc:F1MBG8]	15.5556	NaN	100	100	98.366	100	98.9899	100
Chr2:24963401-24963500	2	24963401	24963500	0.000301	F1MLZ1_BOVIN	ENSBTAG00000007898	Uncharacterized protein [Source:UniProtKB/TrEMBL;Acc:F1MLZ1]	75	100	90	NaN	100	12.8788	100	NaN
Chr2:25103501-25103600	2	25103501	25103600	0.000162	METTL8	ENSBTAG00000016430	No description	90.1207	100	91.6667	51.4286	50	100	59.9748	65.3061
Chr2:25132601-25132700	2	25132601	25132700	2.49e-06	METTL8	ENSBTAG00000016430	No description	95.2552	75.8182	91.1111	NaN	100	100	79.9145	100
Chr2:25677901-25678000	2	25677901	25678000	0.000294	DCE1_BOVIN	ENSBTAG00000007258	Glutamate decarboxylase 1 [Source:UniProtKB/Swiss-Prot;Acc:Q0VCA1]	100	75	72.406	NaN	94.4444	100	98.1482	100
Chr2:26445401-26445500	2	26445401	26445500	0.000623	UBR3	ENSBTAG00000020296	No description	95.7895	100	100	100	80	88.1482	87.6885	100
Chr2:27046401-27046500	2	27046401	27046500	0.000505	LOC100337021	ENSBTAG00000004555	No description	88.8889	NaN	100	75.3571	88.8889	94.3182	85.8632	100
Chr2:27130501-27130600	2	27130501	27130600	0.00755458	DHRS9_BOVIN	ENSBTAG00000004557	Dehydrogenase/reductase SDR family member 9 [Source:UniProtKB/Swiss-Prot;Acc:Q8HYR6]	100	98.4127	97.4359	100	95.2381	81.102	100	98.4832
Chr2:27428301-27428400	2	27428301	27428400	0.00330869	E1BP45_BOVIN	ENSBTAG00000044179	Uncharacterized protein [Source:UniProtKB/TrEMBL;Acc:E1BP45]	100	100	85.5844	47.2222	100	100	100	83.3333
Chr2:30646101-30646200	2	30646101	30646200	0.000787	GALNT3	ENSBTAG00000013957	No description	100	99.25	96.8	94.3332	97.2917	95.887	93.0679	85.5262
Chr2:30646401-30646500	2	30646401	30646500	0.0146306	GALNT3	ENSBTAG00000013957	No description	83.63	100	100	100	95.1062	71.4244	77.379	73.6111
Chr2:31904901-31905000	2	31904901	31905000	0.00304253	F1MBA2_BOVIN	ENSBTAG00000019291	growth factor receptor-bound protein 14 [Source:RefSeq peptide;Acc:NP_001011681]	100	100	80	88.8889	100	91.875	85.7143	60.0505
Chr2:34159801-34159900	2	34159801	34159900	3.3e-11	F1N4A4_BOVIN	ENSBTAG00000001899	Uncharacterized protein [Source:UniProtKB/TrEMBL;Acc:F1N4A4]	0	NaN	100	9.09091	100	100	86.6667	100
Chr2:34316301-34316400	2	34316301	34316400	0.00044	A5D7B7_BOVIN	ENSBTAG00000008140	seprase [Source:RefSeq peptide;Acc:NP_001091470]	75	59.0909	89.9444	NaN	100	100	100	98.0392
Chr2:36433201-36433300	2	36433201	36433300	0.000176	PLA2R_BOVIN	ENSBTAG00000032515	Secretory phospholipase A2 receptorSoluble secretory phospholipase A2 receptor [Source:UniProtKB/Swiss-Prot;Acc:P49259]	100	70.3483	95.3846	NaN	98.9583	95.4955	100	100
Chr2:36659601-36659700	2	36659601	36659700	9.34e-08	A8WH74_BOVIN	ENSBTAG00000038195	CD302 antigen [Source:RefSeq peptide;Acc:NP_001103661]	100	50	35.5556	100	88.0435	100	80	100
Chr2:36949301-36949400	2	36949301	36949400	5.44e-08	E1BNJ5_BOVIN	ENSBTAG00000020654	Uncharacterized protein [Source:UniProtKB/TrEMBL;Acc:E1BNJ5]	65.7469	80.9524	62	NaN	92.3611	100	96.1539	100
Chr2:37594001-37594100	2	37594001	37594100	0.000835	DAPL1_BOVIN	ENSBTAG00000032481	Death-associated protein-like 1 [Source:UniProtKB/Swiss-Prot;Acc:A2VEA7]	0	100	56.25	NaN	0	0	30	0
Chr2:37822201-37822300	2	37822201	37822300	0.000842	F1MJ11_BOVIN	ENSBTAG00000013773	Uncharacterized protein [Source:UniProtKB/TrEMBL;Acc:F1MJ11]	87.5	88.8889	75	NaN	100	100	100	93.3333
Chr2:39792901-39793000	2	39792901	39793000	0.000201	GPDM_BOVIN	ENSBTAG00000009770	Glycerol-3-phosphate dehydrogenase, mitochondrial [Source:UniProtKB/Swiss-Prot;Acc:A6QLU1]	100	100	90.3846	89.3715	100	100	99.6212	96.5769
Chr2:41399301-41399400	2	41399301	41399400	0.000647	E1BNE9_BOVIN	ENSBTAG00000006159	Uncharacterized protein [Source:UniProtKB/TrEMBL;Acc:E1BNE9]	100	NaN	100	100	76.1324	80	100	100
Chr2:43844801-43844900	2	43844801	43844900	0.0270735	LOC788312	ENSBTAG00000026851	No description	75	100	90.2778	NaN	100	61.6667	59.5192	100
Chr2:43887501-43887600	2	43887501	43887600	0.00229769	LOC788312	ENSBTAG00000026851	No description	0	100	100	100	100	100	80.8442	100
Chr2:44249101-44249200	2	44249101	44249200	0.0214339	F1N167_BOVIN	ENSBTAG00000002297	Uncharacterized protein [Source:UniProtKB/TrEMBL;Acc:F1N167]	0	100	NaN	82.4561	100	100	93.9394	100
Chr2:44279001-44279100	2	44279001	44279100	0.0046116	F1N167_BOVIN	ENSBTAG00000002297	Uncharacterized protein [Source:UniProtKB/TrEMBL;Acc:F1N167]	0	NaN	90	70.5882	100	91.1765	100	100
Chr2:44418601-44418700	2	44418601	44418700	0.0264949	F1N167_BOVIN	ENSBTAG00000002297	Uncharacterized protein [Source:UniProtKB/TrEMBL;Acc:F1N167]	100	53.799	100	NaN	100	100	96.6667	86.1111
Chr2:44946401-44946500	2	44946401	44946500	1.04e-07	F1MG80_BOVIN	ENSBTAG00000032369	N-myc-interactor [Source:RefSeq peptide;Acc:NP_001030270]	0	100	100	NaN	100	100	100	80
Chr2:49736101-49736200	2	49736101	49736200	8.63e-07	E1BCC9_BOVIN	ENSBTAG00000012376	Uncharacterized protein [Source:UniProtKB/TrEMBL;Acc:E1BCC9]	63.0137	22.7273	100	91.2584	100	100	95.4545	93.1034
Chr2:52329201-52329300	2	52329201	52329300	0.00152569	E1BE33_BOVIN	ENSBTAG00000012615	Uncharacterized protein [Source:UniProtKB/TrEMBL;Acc:E1BE33]	100	100	98.2143	100	86.6667	66.6667	100	100
Chr2:52603701-52603800	2	52603701	52603800	3.85e-05	GTDC1_BOVIN	ENSBTAG00000001132	Glycosyltransferase-like domain-containing protein 1 [Source:UniProtKB/Swiss-Prot;Acc:Q08DA7]	44.4444	100	92.8571	NaN	95	100	77.7778	100
Chr2:52612801-52612900	2	52612801	52612900	0.000284	GTDC1_BOVIN	ENSBTAG00000001132	Glycosyltransferase-like domain-containing protein 1 [Source:UniProtKB/Swiss-Prot;Acc:Q08DA7]	100	81.8432	89	100	100	97.3262	100	98.052
Chr2:53087501-53087600	2	53087501	53087600	1.02e-24	RHG15_BOVIN	ENSBTAG00000032289	Rho GTPase-activating protein 15 [Source:UniProtKB/Swiss-Prot;Acc:A4IF90]	99.3333	98.8235	100	0	96.5909	100	99.6914	100
Chr2:59910901-59911000	2	59910901	59911000	0.0108886	F1MF39_BOVIN	ENSBTAG00000044055	PREDICTED: Bos taurus thrombospondin, type I, domain containing 7B-like (LOC100336727), miscRNA, [Source:RefSeq DNA;Acc:XR_083599]	87.037	100	96.4286	0	NaN	100	89.2857	100
Chr2:62547301-62547400	2	62547301	62547400	1.01e-07	A4FUE5_BOVIN	ENSBTAG00000013449	rab3 GTPase-activating protein catalytic subunit [Source:RefSeq peptide;Acc:NP_001076952]	100	100	50.9565	NaN	100	NaN	100	100
Chr2:63107401-63107500	2	63107401	63107500	0.000129	A6QQX9_BOVIN	ENSBTAG00000018753	transmembrane protein 163 [Source:RefSeq peptide;Acc:NP_001094630]	99.0909	80.4762	100	99.3333	72.745	86.3993	92.5	92.532
Chr2:63111301-63111400	2	63111301	63111400	0.00100542	A6QQX9_BOVIN	ENSBTAG00000018753	transmembrane protein 163 [Source:RefSeq peptide;Acc:NP_001094630]	0	100	100	NaN	98.5648	NaN	100	99.7685
Chr2:65138101-65138200	2	65138101	65138200	0.0351034	NCKAP5	ENSBTAG00000005238	No description	100	NaN	72.5	100	100	100	100	99.5098
Chr2:72419901-72420000	2	72419901	72420000	0.00955636	A5D977_BOVIN	ENSBTAG00000032021	ras-related protein Ral-B [Source:RefSeq peptide;Acc:NP_001091454]	96.0526	NaN	53.5714	50	100	NaN	100	87.7976
Chr2:73559401-73559500	2	73559401	73559500	0.00658285	CLASP1	ENSBTAG00000019781	No description	0	75	100	NaN	85.7143	98.0769	100	98.6111
Chr2:81089301-81089400	2	81089301	81089400	0.021335	TEFF2_BOVIN	ENSBTAG00000014832	Tomoregulin-2 [Source:UniProtKB/Swiss-Prot;Acc:Q17QD6]	21.4286	100	NaN	100	100	100	77.2727	100
Chr2:86561201-86561300	2	86561201	86561300	0.027885	F1MMH5_BOVIN	ENSBTAG00000007652	raftlin family member 2 [Source:RefSeq peptide;Acc:NP_001091455]	100	90.7895	100	100	77.027	90.9919	96.5209	96.2121
Chr2:86918701-86918800	2	86918701	86918800	5.62e-06	F1MT74_BOVIN	ENSBTAG00000007635	Uncharacterized protein [Source:UniProtKB/TrEMBL;Acc:F1MT74]	100	21.1765	100	95.2381	100	93.9935	97.5913	98.004
Chr2:88818301-88818400	2	88818301	88818400	0.00394144	E1BL83_BOVIN	ENSBTAG00000031595	Uncharacterized protein [Source:UniProtKB/TrEMBL;Acc:E1BL83]	66.6667	NaN	100	0	100	100	93.3333	100
Chr2:89438901-89439000	2	89438901	89439000	0.0131347	SPATS2L	ENSBTAG00000016092	No description	100	100	100	98.4107	84.7947	100	88.4832	92.4282
Chr2:89754401-89754500	2	89754401	89754500	0.000292	E1BL62_BOVIN	ENSBTAG00000038878	Uncharacterized protein [Source:UniProtKB/TrEMBL;Acc:E1BL62]	0	100	100	NaN	100	100	100	66.6667
Chr2:90303701-90303800	2	90303701	90303800	8.44e-08	E1BDW0_BOVIN	ENSBTAG00000012334	amyotrophic lateral sclerosis 2 (juvenile) chromosome region, candidate 12 [Source:RefSeq peptide;Acc:NP_001098931]	92.3411	25	75	NaN	100	100	92.3077	50
Chr2:90305801-90305900	2	90305801	90305900	0.000201	E1BDW0_BOVIN	ENSBTAG00000012334	amyotrophic lateral sclerosis 2 (juvenile) chromosome region, candidate 12 [Source:RefSeq peptide;Acc:NP_001098931]	57.8947	NaN	66.6667	100	100	100	91.6667	90.9091
Chr2:90358501-90358600	2	90358501	90358600	3.07e-13	E1BC84_BOVIN	ENSBTAG00000014933	Uncharacterized protein [Source:UniProtKB/TrEMBL;Acc:E1BC84]	100	100	80.7609	0	100	100	94.9905	100
Chr2:90473501-90473600	2	90473501	90473600	6.96e-11	F1MZK1_BOVIN	ENSBTAG00000017436	amyotrophic lateral sclerosis 2 (juvenile) chromosome region, candidate 11 [Source:RefSeq peptide;Acc:NP_001071527]	73.7209	59.5588	58.0214	50	100	91.6667	90.9091	100
Chr2:91526101-91526200	2	91526101	91526200	2.01e-07	A8E661_BOVIN	ENSBTAG00000018746	ALS2CR13 protein [Source:UniProtKB/TrEMBL;Acc:A8E661]	58.8346	100	72.7273	66.6667	100	100	93.75	64.5833
Chr2:91545301-91545400	2	91545301	91545400	2.66e-05	A8E661_BOVIN	ENSBTAG00000018746	ALS2CR13 protein [Source:UniProtKB/TrEMBL;Acc:A8E661]	86.2308	90	87.8788	100	100	90	100	87.5
Chr2:91545501-91545600	2	91545501	91545600	0.00135575	A8E661_BOVIN	ENSBTAG00000018746	ALS2CR13 protein [Source:UniProtKB/TrEMBL;Acc:A8E661]	78.8461	33.3333	100	0	100	100	91.1111	81.6667
Chr2:91643101-91643200	2	91643101	91643200	0.00163211	WDR12_BOVIN	ENSBTAG00000015424	Ribosome biogenesis protein WDR12 [Source:UniProtKB/Swiss-Prot;Acc:Q0VC24]	0	100	94.9495	100	100	88.5714	100	97.5343
Chr2:92003601-92003700	2	92003601	92003700	0.0224451	A7MB24_BOVIN	ENSBTAG00000011017	abl interactor 2 [Source:RefSeq peptide;Acc:NP_001094641]	100	100	100	0	100	100	80.7692	100
Chr2:92075001-92075100	2	92075001	92075100	0.00468093	LOC523153	ENSBTAG00000027201	PREDICTED: Bos taurus RAPH1 protein-like (LOC523153), miscRNA, [Source:RefSeq DNA;Acc:XR_084672]	100	72.0833	87.0387	NaN	88.8889	100	90.7407	100
Chr2:94796801-94796900	2	94796801	94796900	0.00267481	INO80D	ENSBTAG00000014407	No description	100	100	100	71.6906	100	100	97.5	97.4103
Chr2:94801101-94801200	2	94801101	94801200	0.0383353	INO80D	ENSBTAG00000014407	No description	100	100	62.5	59.0909	32.2581	NaN	63.6364	53.6585
Chr2:95172801-95172900	2	95172801	95172900	0.00165119	A4FUX7_BOVIN	ENSBTAG00000019694	disintegrin and metalloproteinase domain-containing protein 23 [Source:RefSeq peptide;Acc:NP_001076927]	66.3442	99.0476	100	90.9171	100	100	92.1569	92.8572
Chr2:95275001-95275100	2	95275001	95275100	7.65e-06	A4FUX7_BOVIN	ENSBTAG00000019694	disintegrin and metalloproteinase domain-containing protein 23 [Source:RefSeq peptide;Acc:NP_001076927]	NaN	66.6667	100	100	99.7305	100	96.3542	100
Chr2:96665301-96665400	2	96665301	96665400	2.47e-06	F1MPG9_BOVIN	ENSBTAG00000007830	Uncharacterized protein [Source:UniProtKB/TrEMBL;Acc:F1MPG9]	33.3333	87.5	86.1539	100	93.5185	100	100	93.75
Chr2:96836701-96836800	2	96836701	96836800	0.00561827	CRGC_BOVIN	ENSBTAG00000014783	Gamma-crystallin C [Source:UniProtKB/Swiss-Prot;Acc:Q28088]	96.2963	100	NaN	68.7831	100	100	NaN	99.4318
Chr2:97950701-97950800	2	97950701	97950800	0.00873141	F1MEW3_BOVIN	ENSBTAG00000018130	Uncharacterized protein [Source:UniProtKB/TrEMBL;Acc:F1MEW3]	100	100	96.7033	100	57.1429	87.5	100	100
Chr2:98051501-98051600	2	98051501	98051600	0.0027008	E1B9S1_BOVIN	ENSBTAG00000015415	Uncharacterized protein [Source:UniProtKB/TrEMBL;Acc:E1B9S1]	52.6316	100	100	NaN	100	100	92.1569	100
Chr2:98219301-98219400	2	98219301	98219400	2.85e-07	E1B9S1_BOVIN	ENSBTAG00000015415	Uncharacterized protein [Source:UniProtKB/TrEMBL;Acc:E1B9S1]	100	71.4286	78.2424	93.2353	100	80	98	99.7938
Chr2:98534901-98535000	2	98534901	98535000	0.000195	MYL1_BOVIN	ENSBTAG00000009707	Myosin light chain 1/3, skeletal muscle isoform [Source:UniProtKB/Swiss-Prot;Acc:A0JNJ5]	100	100	95.1613	50	100	100	93.9702	100
Chr2:98817301-98817400	2	98817301	98817400	2.41e-05	F1ML89_BOVIN	ENSBTAG00000016662	Uncharacterized protein [Source:UniProtKB/TrEMBL;Acc:F1ML89]	0	100	100	NaN	100	100	100	90
Chr2:99910401-99910500	2	99910401	99910500	0.0197493	ENSBTAG00000012647	ENSBTAG00000012647	No description	99.1342	97.0238	90.9255	NaN	72.5134	NaN	90.7692	100
Chr2:103335501-103335600	2	103335501	103335600	1.01e-05	BARD1	ENSBTAG00000033690	No description	94.7632	98.9762	89.3314	88.3247	91.8681	100	80.0297	64.5495
Chr2:103538601-103538700	2	103538601	103538700	0.0480737	ABCA12	ENSBTAG00000003472	No description	100	100	100	77.8261	71.6667	100	80.5556	66.6667
Chr2:103890701-103890800	2	103890701	103890800	8.26e-05	B8Y9S9_BOVIN	ENSBTAG00000008300	fibronectin [Source:RefSeq peptide;Acc:NP_001157250]	100	82.3529	28.125	NaN	100	NaN	86.1111	100
Chr2:104494601-104494700	2	104494601	104494700	6.72e-15	MREG	ENSBTAG00000013215	No description	100	100	88.0952	9.41176	100	100	100	90.8333
Chr2:104529601-104529700	2	104529601	104529700	0.00511452	MREG	ENSBTAG00000013215	No description	50	50	100	NaN	0	50	81.0345	100
Chr2:104547101-104547200	2	104547101	104547200	1.23e-14	MREG	ENSBTAG00000013215	No description	92.2222	NaN	100	100	33.3333	100	100	100
Chr2:104597801-104597900	2	104597801	104597900	0.0200802	TM169_BOVIN	ENSBTAG00000010413	Transmembrane protein 169 [Source:UniProtKB/Swiss-Prot;Acc:Q2TBG9]	99.0196	100	95.5952	100	97.0961	89.0625	95.7576	87.2558
Chr2:104600101-104600200	2	104600101	104600200	0.00425755	TM169_BOVIN	ENSBTAG00000010413	Transmembrane protein 169 [Source:UniProtKB/Swiss-Prot;Acc:Q2TBG9]	87.1958	90.6433	62.3311	97.7778	96.5986	99.3333	87.5314	92.8571
Chr2:104600301-104600400	2	104600301	104600400	0.00363323	TM169_BOVIN	ENSBTAG00000010413	Transmembrane protein 169 [Source:UniProtKB/Swiss-Prot;Acc:Q2TBG9]	49.4792	100	75.5556	88.0342	92.9684	80.5916	93.6842	100
Chr2:105165101-105165200	2	105165101	105165200	0.00486666	F1MDP3_BOVIN	ENSBTAG00000003843	SWI/SNF-related matrix-associated actin-dependent regulator of chromatin subfamily A-like protein 1 [Source:RefSeq peptide;Acc:NP_788839]	100	87.5	97.6974	87.5	NaN	100	98.3437	100
Chr2:107480701-107480800	2	107480701	107480800	0.018231	A4FV92_BOVIN	ENSBTAG00000013489	sterol 26-hydroxylase, mitochondrial [Source:RefSeq peptide;Acc:NP_001076882]	76.6667	NaN	0	100	98.9583	94.4444	85.9127	66.6667
Chr2:107804001-107804100	2	107804001	107804100	2.14e-19	Q1JQA6_BOVIN	ENSBTAG00000031041	non-homologous end-joining factor 1 [Source:RefSeq peptide;Acc:NP_001068861]	100	100	94	100	71.8213	100	99.2308	99.3252
Chr2:107905501-107905600	2	107905501	107905600	2.69e-05	ANKZ1_BOVIN	ENSBTAG00000020610	Ankyrin repeat and zinc finger domain-containing protein 1 [Source:UniProtKB/Swiss-Prot;Acc:Q58CQ5]	100	100	92.1296	100	63.5531	100	97	100
Chr2:108099801-108099900	2	108099801	108099900	0.0187015	SPEG	ENSBTAG00000046176	SPEG complex locus [Source:RefSeq peptide;Acc:NP_001135957]	71.4286	NaN	97.8947	93.3333	99.3507	100	93.0612	97.1709
Chr2:111417901-111418000	2	111417901	111418000	0.0236131	LOC100337041	ENSBTAG00000046649	PREDICTED: Bos taurus sphingosine-1-phosphate phosphotase 2-like (LOC100337041), miscRNA, [Source:RefSeq DNA;Acc:XR_083607]	0	100	18.1818	100	NaN	100	91.2879	100
Chr2:111484201-111484300	2	111484201	111484300	7.3e-15	LOC100337041	ENSBTAG00000046649	PREDICTED: Bos taurus sphingosine-1-phosphate phosphotase 2-like (LOC100337041), miscRNA, [Source:RefSeq DNA;Acc:XR_083607]	100	100	54.3978	80	100	94.5455	100	94.1381
Chr2:111820601-111820700	2	111820601	111820700	2.72e-06	ACSL3	ENSBTAG00000017258	No description	80.4545	99.3548	89.4118	90.5882	99.3056	100	97.5758	92.6397
Chr2:112900001-112900100	2	112900001	112900100	0.0199194	Q9N1C4_BOVIN	ENSBTAG00000008717	Nexin [Source:UniProtKB/TrEMBL;Acc:Q9N1C4]	100	93.3333	100	91.3043	100	79.6296	100	88.8889
Chr2:113760301-113760400	2	113760301	113760400	0.0370981	DOCK10	ENSBTAG00000000581	No description	100	0	100	NaN	100	100	42.3077	100
Chr2:115910101-115910200	2	115910101	115910200	0.00734935	F1MQC7_BOVIN	ENSBTAG00000023963	rhomboid domain-containing protein 1 [Source:RefSeq peptide;Acc:NP_001071463]	100	84.6154	80	NaN	60	0	60	0
Chr2:115925501-115925600	2	115925501	115925600	0.000578	F1MQC7_BOVIN	ENSBTAG00000023963	rhomboid domain-containing protein 1 [Source:RefSeq peptide;Acc:NP_001071463]	87.5	0	50	100	100	NaN	100	75
Chr2:116004601-116004700	2	116004601	116004700	0.0269345	LOC100335993	ENSBTAG00000021310	No description	100	48.3871	100	NaN	100	100	90.9091	100
Chr2:116222201-116222300	2	116222201	116222300	0.00315553	COL4A3	ENSBTAG00000021316	collagen alpha-3(IV) chain [Source:RefSeq peptide;Acc:NP_001160001]	NaN	66.6667	100	100	100	91.8478	100	100
Chr2:116447601-116447700	2	116447601	116447700	0.00248176	AGFG1_BOVIN	ENSBTAG00000021323	Arf-GAP domain and FG repeats-containing protein 1 [Source:UniProtKB/Swiss-Prot;Acc:Q2TA45]	100	87.3016	100	0	100	NaN	100	98.6111
Chr2:116646601-116646700	2	116646601	116646700	3.99e-07	ENSBTAG00000007127	ENSBTAG00000007127	No description	100	100	91.115	78.9485	100	99.1597	96.6379	100
Chr2:117976901-117977000	2	117976901	117977000	0.00333677	A0JNF5_BOVIN	ENSBTAG00000037640	PTB-containing, cubilin and LRP1-interacting protein [Source:RefSeq peptide;Acc:NP_001073052]	90.991	100	47.0588	100	100	99.3103	95.8333	96.6667
Chr2:118017801-118017900	2	118017801	118017900	7.84e-06	A0JNF5_BOVIN	ENSBTAG00000037640	PTB-containing, cubilin and LRP1-interacting protein [Source:RefSeq peptide;Acc:NP_001073052]	50	50	94.2857	99.2647	100	100	NaN	100
Chr2:118041401-118041500	2	118041401	118041500	0.0412988	A0JNF5_BOVIN	ENSBTAG00000037640	PTB-containing, cubilin and LRP1-interacting protein [Source:RefSeq peptide;Acc:NP_001073052]	100	100	81.8182	50	NaN	86.3636	100	98.374
Chr2:118065801-118065900	2	118065801	118065900	0.0014416	A0JNF5_BOVIN	ENSBTAG00000037640	PTB-containing, cubilin and LRP1-interacting protein [Source:RefSeq peptide;Acc:NP_001073052]	100	48.1481	100	0	100	NaN	100	76.1905
Chr2:118095201-118095300	2	118095201	118095300	0.0427731	A0JNF5_BOVIN	ENSBTAG00000037640	PTB-containing, cubilin and LRP1-interacting protein [Source:RefSeq peptide;Acc:NP_001073052]	NaN	100	100	0	100	100	86.6667	100
Chr2:118239001-118239100	2	118239001	118239100	0.00214808	F1N5P0_BOVIN	ENSBTAG00000016063	Uncharacterized protein [Source:UniProtKB/TrEMBL;Acc:F1N5P0]	95.8741	100	93.1078	90	99.0909	95.0617	100	98.2716
Chr2:118257801-118257900	2	118257801	118257900	0.0415174	F1N5P0_BOVIN	ENSBTAG00000016063	Uncharacterized protein [Source:UniProtKB/TrEMBL;Acc:F1N5P0]	100	70.6495	100	100	98.4848	100	100	99.2857
Chr2:118413101-118413200	2	118413101	118413200	5.55e-08	F1N5P0_BOVIN	ENSBTAG00000016063	Uncharacterized protein [Source:UniProtKB/TrEMBL;Acc:F1N5P0]	100	66.6667	74.3982	72.2222	100	100	100	92.8535
Chr2:118431701-118431800	2	118431701	118431800	1.48e-05	F1N5P0_BOVIN	ENSBTAG00000016063	Uncharacterized protein [Source:UniProtKB/TrEMBL;Acc:F1N5P0]	100	30	NaN	40.9091	100	100	93.4783	100
Chr2:118846601-118846700	2	118846601	118846700	0.000439	A3KMW8_BOVIN	ENSBTAG00000010338	F-box only protein 36 [Source:RefSeq peptide;Acc:NP_001076086]	100	79.0076	100	100	100	100	100	96.9388
Chr2:119253101-119253200	2	119253101	119253200	0.00849791	F1MRU3_BOVIN	ENSBTAG00000038710	Uncharacterized protein [Source:UniProtKB/TrEMBL;Acc:F1MRU3]	100	89.2857	75	100	97.2673	89.5238	97.8022	94.8787
Chr2:119807901-119808000	2	119807901	119808000	0.035031	ARMC9_BOVIN	ENSBTAG00000018502	LisH domain-containing protein ARMC9 [Source:UniProtKB/Swiss-Prot;Acc:Q2KI89]	NaN	100	100	66.6667	100	NaN	100	97.9167
Chr2:120295401-120295500	2	120295401	120295500	0.00236776	PDE6D_BOVIN	ENSBTAG00000019480	Retinal rod rhodopsin-sensitive cGMP 3',5'-cyclic phosphodiesterase subunit delta [Source:UniProtKB/Swiss-Prot;Acc:Q95142]	NaN	100	50	50	88.5714	100	100	95.3231
Chr2:120508301-120508400	2	120508301	120508400	0.000855	E1B7R0_BOVIN	ENSBTAG00000011964	Uncharacterized protein [Source:UniProtKB/TrEMBL;Acc:E1B7R0]	100	100	84.375	43.4783	100	100	71.4286	95.7692
Chr2:120665701-120665800	2	120665701	120665800	2.43e-05	E1B7R0_BOVIN	ENSBTAG00000011964	Uncharacterized protein [Source:UniProtKB/TrEMBL;Acc:E1B7R0]	92.2222	65.6	100	87.3684	95.9032	95.3333	99.375	100
Chr2:120721901-120722000	2	120721901	120722000	1.1e-07	E1B7R0_BOVIN	ENSBTAG00000011964	Uncharacterized protein [Source:UniProtKB/TrEMBL;Acc:E1B7R0]	100	88.4524	83.2906	100	98.2752	100	98.0603	100
Chr2:121414801-121414900	2	121414801	121414900	0.00222897	ADC	ENSBTAG00000020548	arginine decarboxylase [Source:HGNC Symbol;Acc:29957]	100	16.6667	95.2381	100	100	100	100	89.6626
Chr2:121787001-121787100	2	121787001	121787100	0.0496984	A8E4L9_BOVIN	ENSBTAG00000026684	syncoilin [Source:RefSeq peptide;Acc:NP_001103273]	90	100	94.4444	100	89.8701	NaN	71.5556	36
Chr2:124837201-124837300	2	124837201	124837300	2.16e-08	PTPRU	ENSBTAG00000012848	No description	56.3225	100	100	66.6667	88.8889	100	90.8764	94.636
Chr2:124935601-124935700	2	124935601	124935700	7.96e-08	MECR	ENSBTAG00000017253	trans-2-enoyl-CoA reductase, mitochondrial precursor [Source:RefSeq peptide;Acc:NP_858055]	100	NaN	21.0526	46.1538	100	100	86.489	88.1944
Chr2:124935701-124935800	2	124935701	124935800	9.58e-06	MECR	ENSBTAG00000017253	trans-2-enoyl-CoA reductase, mitochondrial precursor [Source:RefSeq peptide;Acc:NP_858055]	100	73.2143	25	89.207	91.3265	100	80.9348	98.8241
Chr2:125221401-125221500	2	125221401	125221500	0.0211794	OPRD1	ENSBTAG00000003202	opioid receptor, delta 1 [Source:HGNC Symbol;Acc:8153]	75	95	100	81.9048	96.6184	100	96.875	94
Chr2:126059701-126059800	2	126059701	126059800	0.0194914	E1BN78_BOVIN	ENSBTAG00000006223	Uncharacterized protein [Source:UniProtKB/TrEMBL;Acc:E1BN78]	100	80	86.6667	50	NaN	100	93.1372	86.3095
Chr2:127413501-127413600	2	127413501	127413600	0.00189967	E1BHW8_BOVIN	ENSBTAG00000009581	PREDICTED: Bos taurus UBX domain-containing protein 11-like (LOC515112), miscRNA, [Source:RefSeq DNA;Acc:XR_084675]	50	100	100	100	100	100	93.3333	100
Chr2:127933801-127933900	2	127933801	127933900	0.0177839	E1B7B0_BOVIN	ENSBTAG00000003069	Uncharacterized protein [Source:UniProtKB/TrEMBL;Acc:E1B7B0]	84.7826	NaN	100	66.6667	100	100	96.9697	100
Chr2:128636601-128636700	2	128636601	128636700	3.31e-06	RUNX3	ENSBTAG00000019800	No description	NaN	33.3333	83.3333	100	94.4634	100	99.4709	99.8299
Chr2:129322801-129322900	2	129322801	129322900	6.88e-06	IL28RA	ENSBTAG00000001101	No description	84.4475	100	100	65.5172	100	87.5	98.708	96.4112
Chr2:129409401-129409500	2	129409401	129409500	3.15e-05	MYOM3	ENSBTAG00000014885	myomesin family, member 3 [Source:HGNC Symbol;Acc:26679]	40	100	100	NaN	100	100	96.5986	95.7831
Chr2:130360701-130360800	2	130360701	130360800	1.06e-05	F1N6F0_BOVIN	ENSBTAG00000009502	Uncharacterized protein [Source:UniProtKB/TrEMBL;Acc:F1N6F0]	98.7879	92.5	95	71.6201	88.8493	97.2727	99.537	97.4806
Chr2:130363001-130363100	2	130363001	130363100	0.000158	F1N6F0_BOVIN	ENSBTAG00000009502	Uncharacterized protein [Source:UniProtKB/TrEMBL;Acc:F1N6F0]	100	100	NaN	76.4463	100	100	100	100
Chr2:130373501-130373600	2	130373501	130373600	0.0106767	F1MBS5_BOVIN	ENSBTAG00000009500	Uncharacterized protein [Source:UniProtKB/TrEMBL;Acc:F1MBS5]	92.5	75.1515	70	NaN	NaN	100	81.6667	90.4412
Chr2:130781201-130781300	2	130781201	130781300	0.00111513	LOC786604	ENSBTAG00000011195	No description	65.4762	50	73.0769	100	100	100	74.4506	96
Chr2:131575501-131575600	2	131575501	131575600	8.4e-06	F1MER7_BOVIN	ENSBTAG00000017122	Uncharacterized protein [Source:UniProtKB/TrEMBL;Acc:F1MER7]	63.4548	100	79.8095	100	100	NaN	92.1699	100
Chr2:131767601-131767700	2	131767601	131767700	0.0173562	Q08E64_BOVIN	ENSBTAG00000008952	rap1 GTPase-activating protein 1 [Source:RefSeq peptide;Acc:NP_001070356]	90.1961	77.1429	93.5484	100	100	100	100	97.468
Chr2:131940301-131940400	2	131940301	131940400	0.0328719	ECE1_BOVIN	ENSBTAG00000002977	Endothelin-converting enzyme 1 [Source:UniProtKB/Swiss-Prot;Acc:P42891]	100	100	31.5789	NaN	100	NaN	93.75	100
Chr2:131955701-131955800	2	131955701	131955800	0.000612	ECE1_BOVIN	ENSBTAG00000002977	Endothelin-converting enzyme 1 [Source:UniProtKB/Swiss-Prot;Acc:P42891]	78.7879	NaN	100	100	100	0	100	100
Chr2:132288001-132288100	2	132288001	132288100	0.00470657	Q2YDE1_BOVIN	ENSBTAG00000040215	eukaryotic translation initiation factor 4 gamma 3 [Source:RefSeq peptide;Acc:NP_001071470]	100	91.6667	100	83.3333	100	100	97.3118	97.3611
Chr2:132551001-132551100	2	132551001	132551100	3.39e-18	KIF17	ENSBTAG00000017644	kinesin-like protein KIF17 [Source:RefSeq peptide;Acc:NP_001098682]	85.9048	37.5	100	0	100	100	96.5476	94.4444
Chr2:133473901-133474000	2	133473901	133474000	0.0080538	F1N5S1_BOVIN	ENSBTAG00000030367	RING finger protein 186 [Source:RefSeq peptide;Acc:NP_001030388]	100	75	33.3333	50	100	NaN	93.3333	100
Chr2:133561801-133561900	2	133561801	133561900	6.89e-06	LOC512168	ENSBTAG00000007998	PREDICTED: Bos taurus Transmembrane and coiled-coil domains 4-like (LOC512168), miscRNA, [Source:RefSeq DNA;Acc:XR_084679]	100	NaN	100	60	100	99.5238	95.0166	100
Chr2:133795901-133796000	2	133795901	133796000	1.55e-08	CAPZB_BOVIN	ENSBTAG00000004554	F-actin-capping protein subunit beta [Source:UniProtKB/Swiss-Prot;Acc:P79136]	100	NaN	100	0	100	100	87.5	100
Chr2:133802701-133802800	2	133802701	133802800	9.22e-05	CAPZB_BOVIN	ENSBTAG00000004554	F-actin-capping protein subunit beta [Source:UniProtKB/Swiss-Prot;Acc:P79136]	95.9384	62.3448	81.8182	75	100	100	100	71.4286
Chr2:133816801-133816900	2	133816801	133816900	0	CAPZB_BOVIN	ENSBTAG00000004554	F-actin-capping protein subunit beta [Source:UniProtKB/Swiss-Prot;Acc:P79136]	25.5172	NaN	100	100	NaN	86.6071	100	67.5498
Chr2:133942801-133942900	2	133942801	133942900	8.4e-08	F1MII2_BOVIN	ENSBTAG00000013650	PQ loop repeat containing 2 [Source:RefSeq peptide;Acc:NP_001073738]	80	100	100	75	99.596	NaN	98.9899	95.6938
Chr2:133942901-133943000	2	133942901	133943000	0.0188818	F1MII2_BOVIN	ENSBTAG00000013650	PQ loop repeat containing 2 [Source:RefSeq peptide;Acc:NP_001073738]	47.6	100	93.8775	100	96.1539	100	99.4286	82.0053
Chr2:133953801-133953900	2	133953801	133953900	1.48e-08	F1MZC0_BOVIN	ENSBTAG00000012289	aflatoxin B1 aldehyde reductase member 2 [Source:RefSeq peptide;Acc:NP_001095419]	64.4737	NaN	66.6667	74.2857	100	NaN	100	87.1111
Chr2:134061201-134061300	2	134061201	134061300	1.78e-08	E1BHT5_BOVIN	ENSBTAG00000015240	Uncharacterized protein [Source:UniProtKB/TrEMBL;Acc:E1BHT5]	81.25	90.5263	NaN	60	100	99.1667	91.9591	95.5556
Chr2:134072201-134072300	2	134072201	134072300	0.00154779	E1BHT5_BOVIN	ENSBTAG00000015240	Uncharacterized protein [Source:UniProtKB/TrEMBL;Acc:E1BHT5]	91.251	100	100	50	NaN	100	99.1071	97.4684
Chr2:134348901-134349000	2	134348901	134349000	2.43e-06	AL4A1_BOVIN	ENSBTAG00000030335	Delta-1-pyrroline-5-carboxylate dehydrogenase, mitochondrial [Source:UniProtKB/Swiss-Prot;Acc:A7YWE4]	NaN	100	36.6154	100	95.4545	NaN	91.7067	100
Chr2:134367701-134367800	2	134367701	134367800	2.65e-05	AL4A1_BOVIN	ENSBTAG00000030335	Delta-1-pyrroline-5-carboxylate dehydrogenase, mitochondrial [Source:UniProtKB/Swiss-Prot;Acc:A7YWE4]	0	0	0	50	71.875	50	100	NaN
Chr2:134529001-134529100	2	134529001	134529100	0.00953898	E1BKL5_BOVIN	ENSBTAG00000014967	Uncharacterized protein [Source:UniProtKB/TrEMBL;Acc:E1BKL5]	NaN	100	62.5	100	100	57.9327	NaN	20
Chr2:134534101-134534200	2	134534101	134534200	7.35e-07	E1BKL5_BOVIN	ENSBTAG00000014967	Uncharacterized protein [Source:UniProtKB/TrEMBL;Acc:E1BKL5]	51.2745	88.8889	0	100	100	100	95.6144	100
Chr2:134865801-134865900	2	134865801	134865900	2.44e-05	F1MIH0_BOVIN	ENSBTAG00000019172	Uncharacterized protein [Source:UniProtKB/TrEMBL;Acc:F1MIH0]	99.2064	94.4444	NaN	100	85.7143	42.8571	NaN	100
Chr2:134869201-134869300	2	134869201	134869300	0.0205611	F1MIH0_BOVIN	ENSBTAG00000019172	Uncharacterized protein [Source:UniProtKB/TrEMBL;Acc:F1MIH0]	89.5425	77.7778	86.6667	NaN	NaN	100	100	71.4286
Chr2:134885501-134885600	2	134885501	134885600	0.00166286	F1MIH0_BOVIN	ENSBTAG00000019172	Uncharacterized protein [Source:UniProtKB/TrEMBL;Acc:F1MIH0]	100	100	35.7398	100	100	NaN	97.5309	100
Chr2:135579201-135579300	2	135579201	135579300	4.47e-05	F1MS55_BOVIN	ENSBTAG00000000684	rho guanine nucleotide exchange factor 10-like protein [Source:RefSeq peptide;Acc:NP_001039762]	94.8889	74.4444	NaN	36.9565	85.7143	NaN	92.963	77.1914
Chr2:135595901-135596000	2	135595901	135596000	0.000216	F1MS55_BOVIN	ENSBTAG00000000684	rho guanine nucleotide exchange factor 10-like protein [Source:RefSeq peptide;Acc:NP_001039762]	100	NaN	89.3333	87.0588	NaN	80	48.3974	40
Chr2:135636101-135636200	2	135636101	135636200	0.000201	F1MS55_BOVIN	ENSBTAG00000000684	rho guanine nucleotide exchange factor 10-like protein [Source:RefSeq peptide;Acc:NP_001039762]	100	NaN	75	100	49.0476	NaN	85.0758	100
Chr2:135653801-135653900	2	135653801	135653900	0.0406328	F1MS55_BOVIN	ENSBTAG00000000684	rho guanine nucleotide exchange factor 10-like protein [Source:RefSeq peptide;Acc:NP_001039762]	40.625	100	NaN	100	95.8333	NaN	96.875	100
Chr2:135653901-135654000	2	135653901	135654000	3.47e-23	F1MS55_BOVIN	ENSBTAG00000000684	rho guanine nucleotide exchange factor 10-like protein [Source:RefSeq peptide;Acc:NP_001039762]	0	77.5	NaN	82.19	100	100	100	90
Chr2:135659401-135659500	2	135659401	135659500	0.00618179	F1MS55_BOVIN	ENSBTAG00000000684	rho guanine nucleotide exchange factor 10-like protein [Source:RefSeq peptide;Acc:NP_001039762]	66.6667	100	70	0	100	100	100	0
Chr2:135659901-135660000	2	135659901	135660000	6.21e-05	F1MS55_BOVIN	ENSBTAG00000000684	rho guanine nucleotide exchange factor 10-like protein [Source:RefSeq peptide;Acc:NP_001039762]	85.3333	0	100	33.3333	100	100	95.9596	100
Chr2:135941101-135941200	2	135941101	135941200	0.00919854	A6QLC1_BOVIN	ENSBTAG00000002138	protein-arginine deiminase type-1 [Source:RefSeq peptide;Acc:NP_001094742]	100	100	NaN	56.5238	100	100	91.1765	100
Chr2:136051901-136052000	2	136051901	136052000	1.98e-06	F1N048_BOVIN	ENSBTAG00000003403	peptidyl arginine deiminase, type II [Source:RefSeq peptide;Acc:NP_001098922]	39.0805	100	100	NaN	95.082	100	100	100
Chr2:136145801-136145900	2	136145801	136145900	0.0199406	DHSB_BOVIN	ENSBTAG00000008314	Succinate dehydrogenase [ubiquinone] iron-sulfur subunit, mitochondrial [Source:UniProtKB/Swiss-Prot;Acc:Q3T189]	83.3333	NaN	92.5926	100	0	NaN	81.5197	98.8095
Chr2:136261201-136261300	2	136261201	136261300	9.72e-05	NECP2_BOVIN	ENSBTAG00000013282	Adaptin ear-binding coat-associated protein 2 [Source:UniProtKB/Swiss-Prot;Acc:Q5E9Q4]	98.8095	98.2143	NaN	100	0	75	98.0769	NaN
Chr2:136395601-136395700	2	136395601	136395700	0.00426237	E1BIU5_BOVIN	ENSBTAG00000008510	Uncharacterized protein [Source:UniProtKB/TrEMBL;Acc:E1BIU5]	NaN	50	100	0	90.1961	NaN	91.696	100
Chr3:960301-960400	3	960301	960400	0.0246768	MPZL1_BOVIN	ENSBTAG00000002823	Myelin protein zero-like protein 1 [Source:UniProtKB/Swiss-Prot;Acc:Q32PI9]	50.5435	60	NaN	58.871	50	88	50	71.875
Chr3:1298501-1298600	3	1298501	1298600	0.00186614	Q0VCU4_BOVIN	ENSBTAG00000012700	T-cell surface glycoprotein CD3 zeta chain [Source:RefSeq peptide;Acc:NP_776437]	66.6667	40	82.8571	66.6667	62.5	100	74.5192	100
Chr3:1988001-1988100	3	1988001	1988100	0.00981988	A6QPM5_BOVIN	ENSBTAG00000019497	immunoglobulin-like domain-containing receptor 2 [Source:RefSeq peptide;Acc:NP_001095543]	0	NaN	50	0	100	NaN	50	66.6667
Chr3:2111201-2111300	3	2111201	2111300	3.59e-05	A5PJT5_BOVIN	ENSBTAG00000010775	pogo transposable element with KRAB domain [Source:RefSeq peptide;Acc:NP_001092570]	75	NaN	100	60	83.3333	100	90	100
Chr3:3072501-3072600	3	3072501	3072600	0.0143161	E1BMA5_BOVIN	ENSBTAG00000044150	Uridine kinase [Source:UniProtKB/TrEMBL;Acc:E1BMA5]	100	83.3333	70.5882	83.3333	93.75	100	91.2782	100
Chr3:3833201-3833300	3	3833201	3833300	0.000256	LMX1A	ENSBTAG00000012025	No description	NaN	66.6667	95.3968	52.9412	94.5497	66.6667	100	97.1014
Chr3:4275401-4275500	3	4275401	4275500	7.86e-05	PBX1	ENSBTAG00000013801	No description	100	75	NaN	68.0688	100	NaN	100	99.0385
Chr3:4294001-4294100	3	4294001	4294100	8.41e-06	PBX1	ENSBTAG00000013801	No description	100	66.6667	83.2512	66.6667	100	97.4074	93.4783	100
Chr3:4386701-4386800	3	4386701	4386800	0.00632151	PBX1	ENSBTAG00000013801	No description	66.6667	94.4444	75.463	100	95.614	98.7805	100	100
Chr3:4397001-4397100	3	4397001	4397100	3.12e-07	PBX1	ENSBTAG00000013801	No description	NaN	25	100	98.8889	100	92.192	95.8333	100
Chr3:4475401-4475500	3	4475401	4475500	0.000599	PBX1	ENSBTAG00000013801	No description	88.8639	87.2186	80.235	NaN	100	100	90.8213	100
Chr3:4480001-4480100	3	4480001	4480100	0.00900371	PBX1	ENSBTAG00000013801	No description	100	100	100	98.0769	92.0608	90.9091	93.7267	94.5254
Chr3:4508801-4508900	3	4508801	4508900	3.05e-06	PBX1	ENSBTAG00000013801	No description	76	66.6667	65.3846	55.9524	92.0635	66.6667	66.6667	86.5248
Chr3:6765701-6765800	3	6765701	6765800	3.28e-07	F1MIE0_BOVIN	ENSBTAG00000004885	discoidin domain-containing receptor 2 [Source:RefSeq peptide;Acc:NP_001077189]	100	100	0	NaN	NaN	98.8636	93.75	100
Chr3:6818701-6818800	3	6818701	6818800	0	F1MIE0_BOVIN	ENSBTAG00000004885	discoidin domain-containing receptor 2 [Source:RefSeq peptide;Acc:NP_001077189]	100	51.8519	100	100	100	NaN	100	100
Chr3:7438701-7438800	3	7438701	7438800	0.000613	CA226_BOVIN	ENSBTAG00000010158	Uncharacterized protein C1orf226 homolog [Source:UniProtKB/Swiss-Prot;Acc:A4IFJ0]	100	100	100	NaN	100	100	98	94.7619
Chr3:8179601-8179700	3	8179601	8179700	0.00703486	CA192_BOVIN	ENSBTAG00000015856	UPF0740 protein C1orf192 homolog [Source:UniProtKB/Swiss-Prot;Acc:Q3SZT6]	100	100	100	97.3333	73.8095	87.1498	94.5897	93.75
Chr3:9037801-9037900	3	9037801	9037900	0.00266236	Q2KHZ6_BOVIN	ENSBTAG00000011238	CD48 antigen [Source:RefSeq peptide;Acc:NP_001039467]	55	0	19.0476	NaN	100	66.6667	50	NaN
Chr3:9044801-9044900	3	9044801	9044900	1.62e-09	Q2KHZ6_BOVIN	ENSBTAG00000011238	CD48 antigen [Source:RefSeq peptide;Acc:NP_001039467]	80	97.3333	82.906	100	28.5714	81.9444	59.7994	36.8931
Chr3:9731701-9731800	3	9731701	9731800	0.03346	A2VDQ4_BOVIN	ENSBTAG00000002414	potassium inwardly-rectifying channel, subfamily J, member 10 [Source:RefSeq peptide;Acc:NP_001075070]	100	100	66.0606	66.7558	100	100	90.1961	100
Chr3:9912501-9912600	3	9912501	9912600	5.66e-16	Q32LN4_BOVIN	ENSBTAG00000018487	coiled-coil domain-containing protein 19, mitochondrial [Source:RefSeq peptide;Acc:NP_001033308]	100	100	53.5891	100	100	100	99.2308	98.9655
Chr3:13996301-13996400	3	13996301	13996400	0.0148137	A6QP76_BOVIN	ENSBTAG00000012405	platelet endothelial aggregation receptor 1 [Source:RefSeq peptide;Acc:NP_001094770]	76.1015	100	100	100	99.2857	100	100	100
Chr3:14615101-14615200	3	14615101	14615200	0.000184	PMF1_BOVIN	ENSBTAG00000009432	Polyamine-modulated factor 1 [Source:UniProtKB/Swiss-Prot;Acc:Q2T9N4]	85.7143	94.8052	NaN	41.6667	100	85.9375	92.7419	97.2325
Chr3:14903601-14903700	3	14903601	14903700	0.03122	A4FUB1_BOVIN	ENSBTAG00000000108	hypothetical protein LOC530205 [Source:RefSeq peptide;Acc:NP_001076925]	NaN	100	100	45.8824	100	NaN	94.213	100
Chr3:15124801-15124900	3	15124801	15124900	9.67e-11	RT29_BOVIN	ENSBTAG00000001199	28S ribosomal protein S29, mitochondrial [Source:UniProtKB/Swiss-Prot;Acc:P82922]	100	100	4.16667	56.9444	100	79.1667	100	100
Chr3:15245701-15245800	3	15245701	15245800	0.0181953	E1BGA4_BOVIN	ENSBTAG00000003954	Uncharacterized protein [Source:UniProtKB/TrEMBL;Acc:E1BGA4]	100	100	92.5926	NaN	NaN	66.6667	100	100
Chr3:15489701-15489800	3	15489701	15489800	0	E1BBE9_BOVIN	ENSBTAG00000010622	Uncharacterized protein [Source:UniProtKB/TrEMBL;Acc:E1BBE9]	67.0579	100	NaN	100	100	100	96.7033	85.6277
Chr3:15617001-15617100	3	15617001	15617100	0.0487224	DCST1	ENSBTAG00000010655	No description	100	75	100	50	95.9091	100	100	87.5
Chr3:15677601-15677700	3	15677601	15677700	7.31e-05	SHC1_BOVIN	ENSBTAG00000019838	SHC-transforming protein 1 [Source:UniProtKB/Swiss-Prot;Acc:Q0IIE2]	100	100	100	90	100	99.2424	100	39.5833
Chr3:16123001-16123100	3	16123001	16123100	0.0265505	TDRD10	ENSBTAG00000011881	No description	100	88.8889	100	84.0056	94.4444	100	100	97.2578
Chr3:16294601-16294700	3	16294601	16294700	0.0065247	F1MNJ1_BOVIN	ENSBTAG00000005149	Uncharacterized protein [Source:UniProtKB/TrEMBL;Acc:F1MNJ1]	NaN	100	95	100	94.2857	100	74.3386	33.3333
Chr3:16552701-16552800	3	16552701	16552800	6.42e-06	DENND4B	ENSBTAG00000018711	No description	100	36	NaN	100	93.3333	100	90.9091	100
Chr3:19509301-19509400	3	19509301	19509400	0.0380589	E1BGG6_BOVIN	ENSBTAG00000017580	Uncharacterized protein [Source:UniProtKB/TrEMBL;Acc:E1BGG6]	100	85.7143	95.8333	70.8791	100	98.3168	96.2637	93.7245
Chr3:19618901-19619000	3	19618901	19619000	0.000115	A8E4M7_BOVIN	ENSBTAG00000006099	phosphatidylinositol-4-phosphate 5-kinase type-1 alpha [Source:RefSeq peptide;Acc:NP_001096579]	50	97.2222	100	100	94.5312	100	100	100
Chr3:19854301-19854400	3	19854301	19854400	0	SETDB1	ENSBTAG00000000098	No description	100	100	100	23.8095	94.4444	100	100	100
Chr3:19975501-19975600	3	19975501	19975600	0.0387374	F1MYI1_BOVIN	ENSBTAG00000021037	aryl hydrocarbon receptor nuclear translocator [Source:RefSeq peptide;Acc:NP_776418]	75	80	100	100	100	NaN	95.5556	99.4118
Chr3:21781001-21781100	3	21781001	21781100	0.00229319	NHRF3_BOVIN	ENSBTAG00000005810	Na(+)/H(+) exchange regulatory cofactor NHE-RF3 [Source:UniProtKB/Swiss-Prot;Acc:Q3T0X8]	NaN	58.3333	80	100	93.5653	100	NaN	100
Chr3:21983301-21983400	3	21983301	21983400	0.00387933	F1MHC7_BOVIN	ENSBTAG00000006720	gap junction alpha-5 protein [Source:RefSeq peptide;Acc:NP_001071490]	91.7933	99.4186	100	79.8387	100	100	98.913	94.0543
Chr3:22518301-22518400	3	22518301	22518400	0.00334928	F1MFS2_BOVIN	ENSBTAG00000020831	chromodomain-helicase-DNA-binding protein 1-like [Source:RefSeq peptide;Acc:NP_001032909]	100	100	75	75	100	98.718	64.5833	75
Chr3:22923501-22923600	3	22923501	22923600	0.0249315	A6QNS7_BOVIN	ENSBTAG00000001564	phosphodiesterase 4D interacting protein [Source:RefSeq peptide;Acc:NP_001095372]	92.1053	NaN	97.4359	88	98.9796	99.7783	98.9583	97.5096
Chr3:23863501-23863600	3	23863501	23863600	2.85e-06	HAOX2_BOVIN	ENSBTAG00000000123	Hydroxyacid oxidase 2 [Source:UniProtKB/Swiss-Prot;Acc:Q3ZBW2]	100	55.6391	100	100	96.7391	100	100	100
Chr3:23868301-23868400	3	23868301	23868400	0.0385058	HAOX2_BOVIN	ENSBTAG00000000123	Hydroxyacid oxidase 2 [Source:UniProtKB/Swiss-Prot;Acc:Q3ZBW2]	0	0	100	100	100	NaN	100	98.7654
Chr3:24321001-24321100	3	24321001	24321100	0.0451568	F1N287_BOVIN	ENSBTAG00000007767	T-box transcription factor TBX15 [Source:RefSeq peptide;Acc:NP_001073243]	68.4559	100	NaN	66.6667	86.9231	100	100	89.2308
Chr3:25382001-25382100	3	25382001	25382100	1.36e-15	E1BM03_BOVIN	ENSBTAG00000019937	Uncharacterized protein [Source:UniProtKB/TrEMBL;Acc:E1BM03]	62.8605	94.7059	96.3636	51.5	98.7549	100	97.9144	97.9592
Chr3:25955301-25955400	3	25955301	25955400	0.0255763	MAN1A2	ENSBTAG00000003586	No description	75.2451	NaN	100	100	100	100	93.9394	98.0769
Chr3:26393301-26393400	3	26393301	26393400	0.000397	F1MT41_BOVIN	ENSBTAG00000008022	Uncharacterized protein [Source:UniProtKB/TrEMBL;Acc:F1MT41]	75	100	98.0769	83.0976	97.9167	100	97.6191	100
Chr3:27389301-27389400	3	27389301	27389400	0.0110281	E1B8T2_BOVIN	ENSBTAG00000000664	Uncharacterized protein [Source:UniProtKB/TrEMBL;Acc:E1B8T2]	57.5397	63.6364	100	93.0556	93.5484	100	96.9697	100
Chr3:27412901-27413000	3	27412901	27413000	0.00313365	E1B8T2_BOVIN	ENSBTAG00000000664	Uncharacterized protein [Source:UniProtKB/TrEMBL;Acc:E1B8T2]	99.5169	99.2424	91.5584	70	94.5455	100	100	98.3636
Chr3:27413001-27413100	3	27413001	27413100	4.68e-08	E1B8T2_BOVIN	ENSBTAG00000000664	Uncharacterized protein [Source:UniProtKB/TrEMBL;Acc:E1B8T2]	44.7663	67.6692	95.4545	88.0435	100	100	100	95.9091
Chr3:27724701-27724800	3	27724701	27724800	0	Q3MHM1_BOVIN	ENSBTAG00000011500	calsequestrin 2 (cardiac muscle) [Source:RefSeq peptide;Acc:NP_001030451]	100	49.1667	NaN	100	100	NaN	100	100
Chr3:27728101-27728200	3	27728101	27728200	5.05e-06	Q3MHM1_BOVIN	ENSBTAG00000011500	calsequestrin 2 (cardiac muscle) [Source:RefSeq peptide;Acc:NP_001030451]	93.6	100	98.8142	100	83.3333	20	93.5464	78.6979
Chr3:28476001-28476100	3	28476001	28476100	1.85e-07	E1BLN1_BOVIN	ENSBTAG00000032071	Uncharacterized protein [Source:UniProtKB/TrEMBL;Acc:E1BLN1]	93.769	92.3306	37.5	NaN	0	50	86.0417	80
Chr3:28476101-28476200	3	28476101	28476200	0.000322	E1BLN1_BOVIN	ENSBTAG00000032071	Uncharacterized protein [Source:UniProtKB/TrEMBL;Acc:E1BLN1]	60.9984	81.1901	74.5455	NaN	90.7692	100	91.0238	93.9394
Chr3:29012401-29012500	3	29012401	29012500	0.00091	TRIM33	ENSBTAG00000001499	No description	100	89.6825	75.3996	NaN	100	100	93.7135	100
Chr3:29361801-29361900	3	29361801	29361900	0.0121167	SYT6	ENSBTAG00000018881	No description	100	50	51.3227	NaN	100	85.7143	87.3016	100
Chr3:29861401-29861500	3	29861401	29861500	0.000111	E1BM96_BOVIN	ENSBTAG00000019611	Uncharacterized protein [Source:UniProtKB/TrEMBL;Acc:E1BM96]	NaN	0	71.4286	100	75	80	83.3333	99.1071
Chr3:30074901-30075000	3	30074901	30075000	0.00104139	E1BM96_BOVIN	ENSBTAG00000019611	Uncharacterized protein [Source:UniProtKB/TrEMBL;Acc:E1BM96]	82.4074	100	66.6667	84.5238	100	100	100	98.3871
Chr3:30989701-30989800	3	30989701	30989800	0.00164523	F1MUH9_BOVIN	ENSBTAG00000021602	Uncharacterized protein [Source:UniProtKB/TrEMBL;Acc:F1MUH9]	100	61.1111	100	100	100	100	99.1453	97.9416
Chr3:31022601-31022700	3	31022601	31022700	1.9e-06	F1MUH9_BOVIN	ENSBTAG00000021602	Uncharacterized protein [Source:UniProtKB/TrEMBL;Acc:F1MUH9]	100	8.33333	100	NaN	100	100	100	95
Chr3:31569301-31569400	3	31569301	31569400	0.00854822	F1MY95_BOVIN	ENSBTAG00000031654	Uncharacterized protein [Source:UniProtKB/TrEMBL;Acc:F1MY95]	44.4444	NaN	100	50	82.1428	100	100	100
Chr3:32184801-32184900	3	32184801	32184900	0.0197527	F1MH27_BOVIN	ENSBTAG00000000259	acidic mammalian chitinase precursor [Source:RefSeq peptide;Acc:NP_777124]	96.6667	100	64.2857	0	100	100	75	100
Chr3:35493201-35493300	3	35493201	35493300	0.000111	Q45KY0_BOVIN	ENSBTAG00000031575	Vav 3 protein [Source:UniProtKB/TrEMBL;Acc:Q45KY0]	93.0233	83.7209	100	74.7995	74.4868	94.2708	95.8333	97.7603
Chr3:35503101-35503200	3	35503101	35503200	0.000504	Q45KY0_BOVIN	ENSBTAG00000031575	Vav 3 protein [Source:UniProtKB/TrEMBL;Acc:Q45KY0]	96.4286	100	100	100	67.3077	87.2283	100	100
Chr3:36048801-36048900	3	36048801	36048900	0.00242584	A1A4H7_BOVIN	ENSBTAG00000014530	hypothetical protein LOC787473 [Source:RefSeq peptide;Acc:NP_001073838]	100	100	100	0	100	NaN	98.6667	100
Chr3:36069601-36069700	3	36069601	36069700	0.00172496	A1A4H7_BOVIN	ENSBTAG00000014530	hypothetical protein LOC787473 [Source:RefSeq peptide;Acc:NP_001073838]	100	50	100	10.5263	100	100	60	100
Chr3:36128001-36128100	3	36128001	36128100	0.024921	A1A4H7_BOVIN	ENSBTAG00000014530	hypothetical protein LOC787473 [Source:RefSeq peptide;Acc:NP_001073838]	NaN	75	29.4118	66.6667	100	100	93.3333	87.5
Chr3:36249701-36249800	3	36249701	36249800	0.000151	A1A4H7_BOVIN	ENSBTAG00000014530	hypothetical protein LOC787473 [Source:RefSeq peptide;Acc:NP_001073838]	NaN	86.6667	86.5734	96.6667	98.4196	98.2906	100	100
Chr3:40472101-40472200	3	40472101	40472200	1.38e-13	Q863E3_BOVIN	ENSBTAG00000021217	collagen alpha-1(XI) chain [Source:RefSeq peptide;Acc:NP_001159981]	83.3333	100	95.2381	73.6707	100	94.4469	97.684	93.4524
Chr3:40472301-40472400	3	40472301	40472400	7.96e-05	Q863E3_BOVIN	ENSBTAG00000021217	collagen alpha-1(XI) chain [Source:RefSeq peptide;Acc:NP_001159981]	50	0	90.625	100	NaN	100	96.4286	100
Chr3:40512001-40512100	3	40512001	40512100	0.0394922	Q863E3_BOVIN	ENSBTAG00000021217	collagen alpha-1(XI) chain [Source:RefSeq peptide;Acc:NP_001159981]	NaN	79.3103	77.2059	82.3362	98.718	100	97.3333	96.1353
Chr3:41627401-41627500	3	41627401	41627500	0.00123902	F1MDY6_BOVIN	ENSBTAG00000000845	noelin-3 [Source:RefSeq peptide;Acc:NP_001091563]	76.7742	77.7778	95.3125	38.6815	100	83.3333	74.002	73.1801
Chr3:43208901-43209000	3	43208901	43209000	3.45e-05	ODB2_BOVIN	ENSBTAG00000006320	Lipoamide acyltransferase component of branched-chain alpha-keto acid dehydrogenase complex, mitochondrial [Source:UniProtKB/Swiss-Prot;Acc:P11181]	70.7317	NaN	100	0	100	100	100	68.1818
Chr3:43578401-43578500	3	43578401	43578500	0.00264682	F1MHT1_BOVIN	ENSBTAG00000006491	Uncharacterized protein [Source:UniProtKB/TrEMBL;Acc:F1MHT1]	5	89	91.25	100	87.6191	100	96.2121	99.359
Chr3:43578601-43578700	3	43578601	43578700	0.0272194	F1MHT1_BOVIN	ENSBTAG00000006491	Uncharacterized protein [Source:UniProtKB/TrEMBL;Acc:F1MHT1]	NaN	45.8333	100	28.5714	100	NaN	95	88.8889
Chr3:45635501-45635600	3	45635501	45635600	0.0105274	F1MBL0_BOVIN	ENSBTAG00000031358	dihydropyrimidine dehydrogenase [Source:RefSeq peptide;Acc:NP_776466]	100	100	83.8095	100	71.3043	100	100	52.381
Chr3:46202101-46202200	3	46202101	46202200	0.00629608	F1MBL0_BOVIN	ENSBTAG00000031358	dihydropyrimidine dehydrogenase [Source:RefSeq peptide;Acc:NP_776466]	100	78.865	100	73.9583	100	100	100	91.5254
Chr3:46445501-46445600	3	46445501	46445600	1.98e-26	F1MBL0_BOVIN	ENSBTAG00000031358	dihydropyrimidine dehydrogenase [Source:RefSeq peptide;Acc:NP_776466]	74.5531	78.5993	55.057	14.8148	91.3919	90.246	87.9363	78.1956
Chr3:48624401-48624500	3	48624401	48624500	6.12e-05	Q17QD5_BOVIN	ENSBTAG00000004422	asparagine-linked glycosylation 14 homolog [Source:RefSeq peptide;Acc:NP_001071331]	100	100	48.8709	87.8502	83.0769	96.2623	99.1667	97.1014
Chr3:49120201-49120300	3	49120201	49120300	0.000521	TF_BOVIN	ENSBTAG00000007101	Tissue factor [Source:UniProtKB/Swiss-Prot;Acc:P30931]	NaN	72.2222	71.2	100	100	100	95.8333	100
Chr3:49196401-49196500	3	49196401	49196500	0.00163214	A7Z038_BOVIN	ENSBTAG00000009698	ATP-binding cassette sub-family D member 3 [Source:RefSeq peptide;Acc:NP_001098866]	80	66.6667	68.5764	75	99.3827	83.3333	91.5476	96.8554
Chr3:49204101-49204200	3	49204101	49204200	0.0284006	A7Z038_BOVIN	ENSBTAG00000009698	ATP-binding cassette sub-family D member 3 [Source:RefSeq peptide;Acc:NP_001098866]	93.1429	75	94.7368	NaN	93.3496	97.884	99.5536	100
Chr3:52416701-52416800	3	52416701	52416800	0.00124327	A3KMW9_BOVIN	ENSBTAG00000011200	zinc finger protein 644 [Source:RefSeq peptide;Acc:NP_001076082]	100	100	75.3874	NaN	100	100	90	100
Chr3:52696301-52696400	3	52696301	52696400	0.000349	F1N4U7_BOVIN	ENSBTAG00000005938	Uncharacterized protein [Source:UniProtKB/TrEMBL;Acc:F1N4U7]	86.5072	80	90.625	NaN	99.7608	NaN	100	98.4962
Chr3:53862301-53862400	3	53862301	53862400	0.0174846	E1BDX2_BOVIN	ENSBTAG00000020214	Uncharacterized protein [Source:UniProtKB/TrEMBL;Acc:E1BDX2]	87.8882	100	66.0606	100	90.3509	100	98.4848	100
Chr3:54515701-54515800	3	54515701	54515800	9.72e-05	LOC781675	ENSBTAG00000037490	No description	0	100	78.5714	NaN	100	NaN	100	93.8095
Chr3:59149501-59149600	3	59149501	59149600	0.0348731	WDR63	ENSBTAG00000013778	WD repeat domain 63 [Source:RefSeq peptide;Acc:NP_001092483]	0	NaN	100	100	100	99.4792	100	98.8372
Chr3:59750901-59751000	3	59750901	59751000	9.87e-05	SPATA1	ENSBTAG00000020010	No description	61.3423	68.0637	87.1856	67.1218	91.157	86.8211	89.2308	72.3103
Chr3:67255601-67255700	3	67255601	67255700	3.43e-05	A6QLC9_BOVIN	ENSBTAG00000017419	ZZ-type zinc finger-containing protein 3 [Source:RefSeq peptide;Acc:NP_001095685]	100	42.1627	90	NaN	87.8571	100	91.2134	83.3333
Chr3:67432901-67433000	3	67432901	67433000	0.00445571	KAD5_BOVIN	ENSBTAG00000017411	Adenylate kinase isoenzyme 5 [Source:UniProtKB/Swiss-Prot;Acc:A4IFD0]	100	93.6	100	NaN	80	100	79.7436	75.4386
Chr3:69354501-69354600	3	69354501	69354600	0.00301898	ACADM_BOVIN	ENSBTAG00000024240	Medium-chain specific acyl-CoA dehydrogenase, mitochondrial [Source:UniProtKB/Swiss-Prot;Acc:Q3SZB4]	80.1339	99.5238	77.5763	78.9726	100	100	88.366	92.4155
Chr3:69354701-69354800	3	69354701	69354800	0.0166105	ACADM_BOVIN	ENSBTAG00000024240	Medium-chain specific acyl-CoA dehydrogenase, mitochondrial [Source:UniProtKB/Swiss-Prot;Acc:Q3SZB4]	98.6571	100	100	100	66.6667	84.6154	97.9798	92.8289
Chr3:70905401-70905500	3	70905401	70905500	0.0338671	F1MPB9_BOVIN	ENSBTAG00000019401	leucine-rich repeat and IQ domain-containing protein 3 [Source:RefSeq peptide;Acc:NP_001098861]	NaN	100	0	0	89.7436	96.875	36.6667	68.1159
Chr3:74506701-74506800	3	74506701	74506800	0.0294846	PE2R3_BOVIN	ENSBTAG00000019230	Prostaglandin E2 receptor EP3 subtype [Source:UniProtKB/Swiss-Prot;Acc:P34979]	0	0	96.5714	100	100	100	100	NaN
Chr3:75188201-75188300	3	75188201	75188300	5.36e-05	A5PK24_BOVIN	ENSBTAG00000015482	ANKRD13C protein [Source:UniProtKB/TrEMBL;Acc:A5PK24]	90.7407	64.8791	100	100	100	100	96.9697	100
Chr3:75558301-75558400	3	75558301	75558400	0.00017	LRRC7	ENSBTAG00000009338	No description	84.0909	86.1111	49.0385	NaN	100	75	NaN	94.0217
Chr3:79342901-79343000	3	79342901	79343000	7.43e-10	A2VDP8_BOVIN	ENSBTAG00000008636	cAMP-specific 3',5'-cyclic phosphodiesterase 4B [Source:RefSeq peptide;Acc:NP_001096016]	83.3333	77.2222	53.9835	100	92.8	98.8281	97.2826	99
Chr3:79506001-79506100	3	79506001	79506100	0.040629	A2VDP8_BOVIN	ENSBTAG00000008636	cAMP-specific 3',5'-cyclic phosphodiesterase 4B [Source:RefSeq peptide;Acc:NP_001096016]	25	50	51.3333	76.087	NaN	100	76.7361	100
Chr3:80302101-80302200	3	80302101	80302200	0.0145258	F1MPP5_BOVIN	ENSBTAG00000030749	putative tyrosine-protein phosphatase auxilin [Source:RefSeq peptide;Acc:NP_777261]	100	100	100	95.4167	50	100	84.8939	89.8504
Chr3:80886301-80886400	3	80886301	80886400	0.000141	F1MQR0_BOVIN	ENSBTAG00000003147	Uncharacterized protein [Source:UniProtKB/TrEMBL;Acc:F1MQR0]	90	33.3333	NaN	100	100	100	100	76.4706
Chr3:80891101-80891200	3	80891101	80891200	0.00556491	F1MQR0_BOVIN	ENSBTAG00000003147	Uncharacterized protein [Source:UniProtKB/TrEMBL;Acc:F1MQR0]	66.6667	NaN	66.6667	66.6667	63.2184	66.6667	66.6667	75
Chr3:80910701-80910800	3	80910701	80910800	0.0158769	F1MQR0_BOVIN	ENSBTAG00000003147	Uncharacterized protein [Source:UniProtKB/TrEMBL;Acc:F1MQR0]	100	100	89.7024	100	88.7692	100	90	70.4518
Chr3:82432401-82432500	3	82432401	82432500	0.00157063	Q2KIL6_BOVIN	ENSBTAG00000030710	centromere protein R [Source:RefSeq peptide;Acc:NP_001073087]	100	75	88.3081	55	100	98.1818	100	90.8108
Chr3:85039101-85039200	3	85039101	85039200	1.28e-05	Q32LP5_BOVIN	ENSBTAG00000000074	nuclear factor 1 A-type [Source:RefSeq peptide;Acc:NP_001033298]	0	50	37.5	NaN	100	100	66.6667	100
Chr3:85118101-85118200	3	85118101	85118200	0.0284548	Q32LP5_BOVIN	ENSBTAG00000000074	nuclear factor 1 A-type [Source:RefSeq peptide;Acc:NP_001033298]	0	100	83.3333	100	100	98.8095	98.3871	100
Chr3:85125001-85125100	3	85125001	85125100	4.85e-07	Q32LP5_BOVIN	ENSBTAG00000000074	nuclear factor 1 A-type [Source:RefSeq peptide;Acc:NP_001033298]	100	61.3333	100	NaN	100	100	80	91.6667
Chr3:86944901-86945000	3	86944901	86945000	0.027984	E1BNF8_BOVIN	ENSBTAG00000030669	Uncharacterized protein [Source:UniProtKB/TrEMBL;Acc:E1BNF8]	73.0415	100	100	100	94.4444	100	100	100
Chr3:87141001-87141100	3	87141001	87141100	0.000216	E1BNF8_BOVIN	ENSBTAG00000030669	Uncharacterized protein [Source:UniProtKB/TrEMBL;Acc:E1BNF8]	100	NaN	66.6667	0	62.8205	100	100	100
Chr3:87267901-87268000	3	87267901	87268000	2.41e-06	E1BNF8_BOVIN	ENSBTAG00000030669	Uncharacterized protein [Source:UniProtKB/TrEMBL;Acc:E1BNF8]	85.5072	NaN	49.0196	50	100	100	66.6667	100
Chr3:90229701-90229800	3	90229701	90229800	0.000785	LPP3_BOVIN	ENSBTAG00000011640	Lipid phosphate phosphohydrolase 3 [Source:UniProtKB/Swiss-Prot;Acc:Q3SZE3]	78.125	86.4286	100	100	98.3389	100	100	100
Chr3:91717701-91717800	3	91717701	91717800	5.2e-07	E1BND0_BOVIN	ENSBTAG00000016990	Ubiquitin carboxyl-terminal hydrolase [Source:UniProtKB/TrEMBL;Acc:E1BND0]	100	87.7551	7.40741	100	96.2963	95.7014	86.6667	99.3507
Chr3:91791201-91791300	3	91791201	91791300	2.96e-09	E1BND0_BOVIN	ENSBTAG00000016990	Ubiquitin carboxyl-terminal hydrolase [Source:UniProtKB/TrEMBL;Acc:E1BND0]	100	83.3333	51.8519	89.1473	98.1482	100	66.6667	91.2348
Chr3:92528901-92529000	3	92528901	92529000	9.86e-07	SSBP3	ENSBTAG00000010717	single-stranded DNA-binding protein 3 [Source:RefSeq peptide;Acc:NP_001098456]	100	68.9847	NaN	89.2857	95.5128	100	97	100
Chr3:92550301-92550400	3	92550301	92550400	9.18e-05	SSBP3	ENSBTAG00000010717	single-stranded DNA-binding protein 3 [Source:RefSeq peptide;Acc:NP_001098456]	33.3333	NaN	100	0	100	100	86.6667	75.625
Chr3:92702101-92702200	3	92702101	92702200	7.2e-06	F1MBR2_BOVIN	ENSBTAG00000009527	hypothetical protein LOC539385 [Source:RefSeq peptide;Acc:NP_001098462]	100	92.5714	NaN	40	77.7778	100	100	100
Chr3:93237601-93237700	3	93237601	93237700	6.96e-06	GLIS1	ENSBTAG00000017986	No description	0	80	63.6364	50	55.5556	100	100	100
Chr3:93283701-93283800	3	93283701	93283800	0.00931108	GLIS1	ENSBTAG00000017986	No description	75	0	0	100	100	NaN	35.7143	100
Chr3:95516601-95516700	3	95516601	95516700	0.0231539	A5D7I1_BOVIN	ENSBTAG00000005542	epidermal growth factor receptor substrate 15 [Source:RefSeq peptide;Acc:NP_001091556]	NaN	100	100	86.9565	100	0	NaN	80
Chr3:96106101-96106200	3	96106101	96106200	0.0193532	Q29RM7_BOVIN	ENSBTAG00000014482	FAS-associated factor 1 [Source:RefSeq peptide;Acc:NP_001039783]	100	66.6667	77.3279	100	100	100	89.0152	100
Chr3:96192401-96192500	3	96192401	96192500	1.05e-06	Q29RM7_BOVIN	ENSBTAG00000014482	FAS-associated factor 1 [Source:RefSeq peptide;Acc:NP_001039783]	66.646	78.3333	72.7891	55.1471	83.3333	83.3333	83.3333	89.8438
Chr3:96658601-96658700	3	96658601	96658700	0.00788441	A2VDK5_BOVIN	ENSBTAG00000021046	ELAV-like protein 4 [Source:RefSeq peptide;Acc:NP_001075075]	100	100	80.4487	100	43.8316	65	76.6667	96.875
Chr3:98089601-98089700	3	98089601	98089700	4.03e-08	F1MFD0_BOVIN	ENSBTAG00000009209	Uncharacterized protein [Source:UniProtKB/TrEMBL;Acc:F1MFD0]	83.3333	66.6667	100	50.9768	100	100	97.1014	90.9804
Chr3:98497901-98498000	3	98497901	98498000	7.08e-07	SPATA6	ENSBTAG00000003128	spermatogenesis-associated protein 6 [Source:RefSeq peptide;Acc:NP_001039836]	66.6667	85.7143	80.7692	100	96.5686	100	100	99.3056
Chr3:99581501-99581600	3	99581501	99581600	4.72e-05	STIL	ENSBTAG00000017844	SCL/TAL1 interrupting locus [Source:HGNC Symbol;Acc:10879]	90.9091	0	0	NaN	91.3043	100	NaN	100
Chr3:99683901-99684000	3	99683901	99684000	5.35e-09	E1BB80_BOVIN	ENSBTAG00000015647	Uncharacterized protein [Source:UniProtKB/TrEMBL;Acc:E1BB80]	100	100	100	52.5828	100	100	100	87.5
Chr3:101049101-101049200	3	101049101	101049200	8.78e-07	E1BL19_BOVIN	ENSBTAG00000008810	Uncharacterized protein [Source:UniProtKB/TrEMBL;Acc:E1BL19]	87.5	85.7143	94.7368	NaN	99.812	96.8652	99.7253	100
Chr3:102097301-102097400	3	102097301	102097400	0.00151852	A6QP97_BOVIN	ENSBTAG00000012355	E3 ubiquitin-protein ligase RNF220 [Source:RefSeq peptide;Acc:NP_001070409]	69.6428	66.6667	91.6667	NaN	100	NaN	100	83.3333
Chr3:102232001-102232100	3	102232001	102232100	0.0424847	A6QP97_BOVIN	ENSBTAG00000012355	E3 ubiquitin-protein ligase RNF220 [Source:RefSeq peptide;Acc:NP_001070409]	50	100	36.3636	0	75	NaN	50	85.1064
Chr3:102384601-102384700	3	102384601	102384700	2.02e-06	ERI3_BOVIN	ENSBTAG00000015559	ERI1 exoribonuclease 3 [Source:UniProtKB/Swiss-Prot;Acc:A6QLH5]	99.6429	98.4223	100	100	85.9849	94.8387	97.4206	95.6689
Chr3:102415501-102415600	3	102415501	102415600	4.4e-06	ERI3_BOVIN	ENSBTAG00000015559	ERI1 exoribonuclease 3 [Source:UniProtKB/Swiss-Prot;Acc:A6QLH5]	71.4286	NaN	85.2941	100	100	80	95.8333	100
Chr3:102665501-102665600	3	102665501	102665600	0.00252847	A6QQY5_BOVIN	ENSBTAG00000011879	beta-1,4-galactosyltransferase 2 [Source:RefSeq peptide;Acc:NP_001098500]	94.3662	87.3809	89.2473	100	100	100	90.8333	98.9583
Chr3:102733201-102733300	3	102733201	102733300	0.00423792	Q6H8M8_BOVIN	ENSBTAG00000017656	CMP-N-acetylneuraminate-beta-1,4-galactoside alpha-2,3-sialyltransferase [Source:RefSeq peptide;Acc:NP_001002882]	100	53.125	100	NaN	96.9697	100	100	96.4674
Chr3:102948101-102948200	3	102948101	102948200	0.0172432	E1BPL5_BOVIN	ENSBTAG00000002078	Uncharacterized protein [Source:UniProtKB/TrEMBL;Acc:E1BPL5]	39.2857	NaN	100	100	100	100	81.6576	100
Chr3:103033501-103033600	3	103033501	103033600	0.000249	PTPRF_BOVIN	ENSBTAG00000000253	Receptor-type tyrosine-protein phosphatase F [Source:UniProtKB/Swiss-Prot;Acc:A7MBJ4]	93.9981	75.6303	NaN	71.3862	100	100	100	93.3333
Chr3:104203001-104203100	3	104203001	104203100	6.04e-07	E1BFX8_BOVIN	ENSBTAG00000004585	Uncharacterized protein [Source:UniProtKB/TrEMBL;Acc:E1BFX8]	100	0	100	0	100	76.9231	91.954	93.3333
Chr3:104246401-104246500	3	104246401	104246500	1.38e-25	E1BFX8_BOVIN	ENSBTAG00000004585	Uncharacterized protein [Source:UniProtKB/TrEMBL;Acc:E1BFX8]	100	100	NaN	29.3155	100	96.4286	100	100
Chr3:105215201-105215300	3	105215201	105215300	2.1e-07	HIVEP3	ENSBTAG00000020745	No description	100	79.375	100	79.2381	96.6102	98.1818	98.9583	100
Chr3:106444801-106444900	3	106444801	106444900	0.0349819	E1BMF2_BOVIN	ENSBTAG00000044178	Uncharacterized protein [Source:UniProtKB/TrEMBL;Acc:E1BMF2]	90.8824	100	91.1111	81.4815	94.4	100	100	100
Chr3:106458501-106458600	3	106458501	106458600	1.96e-07	E1BMF2_BOVIN	ENSBTAG00000044178	Uncharacterized protein [Source:UniProtKB/TrEMBL;Acc:E1BMF2]	86.6667	100	100	98.75	46.0317	100	80	92.0455
Chr3:106903701-106903800	3	106903701	106903800	1.06e-16	F1MVH8_BOVIN	ENSBTAG00000017892	Uncharacterized protein [Source:UniProtKB/TrEMBL;Acc:F1MVH8]	66.7027	100	74	66.6667	96.8675	93.125	84.1176	90.9775
Chr3:107355501-107355600	3	107355501	107355600	1.99e-08	MACF1	ENSBTAG00000021024	microtubule-actin crosslinking factor 1 [Source:HGNC Symbol;Acc:13664]	78.3333	0	100	70.625	80.6548	100	100	98.5201
Chr3:107355801-107355900	3	107355801	107355900	0.0445587	MACF1	ENSBTAG00000021024	microtubule-actin crosslinking factor 1 [Source:HGNC Symbol;Acc:13664]	61.25	71.4286	87.037	83.3333	100	100	91.2562	90.2505
Chr3:107674401-107674500	3	107674401	107674500	7e-08	A6QPK1_BOVIN	ENSBTAG00000008023	rhomboid-related protein 2 [Source:RefSeq peptide;Acc:NP_001095484]	100	NaN	100	66.6667	50	50	100	0
Chr3:108759201-108759300	3	108759201	108759300	0.000104	EPHA10	ENSBTAG00000020510	No description	33.3333	100	77.5641	NaN	100	100	85.7143	100
Chr3:108909501-108909600	3	108909501	108909600	0.0145664	F1MDN8_BOVIN	ENSBTAG00000003849	nucleolar GTP-binding protein 2 [Source:RefSeq peptide;Acc:NP_001039432]	75	NaN	100	65.7895	100	98.8636	100	100
Chr3:109590601-109590700	3	109590601	109590700	0.0185972	GRIK3	ENSBTAG00000009269	No description	100	0	100	NaN	83.3333	NaN	100	100
Chr3:110050801-110050900	3	110050801	110050900	5.33e-13	OSCP1_BOVIN	ENSBTAG00000007994	Protein OSCP1 [Source:UniProtKB/Swiss-Prot;Acc:Q29S00]	66.6667	NaN	100	47.4442	100	97.3214	90.9091	84.2949
Chr3:110108401-110108500	3	110108401	110108500	0	STK40_BOVIN	ENSBTAG00000015969	Serine/threonine-protein kinase 40 [Source:UniProtKB/Swiss-Prot;Acc:Q17QV9]	NaN	100	100	28.1385	90	NaN	100	100
Chr3:110611901-110612000	3	110611901	110612000	0.0272856	E1BIR1_BOVIN	ENSBTAG00000002826	Uncharacterized protein [Source:UniProtKB/TrEMBL;Acc:E1BIR1]	100	95.9825	100	100	85.4938	87.8261	96.5608	93.6534
Chr3:110742901-110743000	3	110742901	110743000	0.000314	PSB2_BOVIN	ENSBTAG00000002377	Proteasome subunit beta type-2 [Source:UniProtKB/Swiss-Prot;Acc:Q5E9K0]	70.7875	100	91.6667	100	100	100	100	97.6623
Chr3:110838801-110838900	3	110838801	110838900	0.000391	F1ML49_BOVIN	ENSBTAG00000016694	Uncharacterized protein [Source:UniProtKB/TrEMBL;Acc:F1ML49]	0	66.6667	100	NaN	100	100	100	100
Chr3:110887201-110887300	3	110887201	110887300	0.00135973	F1ML49_BOVIN	ENSBTAG00000016694	Uncharacterized protein [Source:UniProtKB/TrEMBL;Acc:F1ML49]	72.7273	NaN	90.625	12.8205	100	100	92.3077	91.6667
Chr3:112695701-112695800	3	112695701	112695800	0.000334	CSMD2	ENSBTAG00000005784	CUB and Sushi multiple domains 2 [Source:HGNC Symbol;Acc:19290]	100	100	85.7143	NaN	NaN	0	100	100
Chr3:112733601-112733700	3	112733601	112733700	0.0280628	CSMD2	ENSBTAG00000005784	CUB and Sushi multiple domains 2 [Source:HGNC Symbol;Acc:19290]	50	0	NaN	100	100	NaN	87.5	100
Chr3:112742001-112742100	3	112742001	112742100	0	CSMD2	ENSBTAG00000005784	CUB and Sushi multiple domains 2 [Source:HGNC Symbol;Acc:19290]	100	70.3704	100	100	100	100	100	92.8572
Chr3:112757201-112757300	3	112757201	112757300	1.43e-05	CSMD2	ENSBTAG00000005784	CUB and Sushi multiple domains 2 [Source:HGNC Symbol;Acc:19290]	0	100	NaN	76.6667	100	NaN	75	80
Chr3:113232301-113232400	3	113232301	113232400	0.000285	F1MVZ8_BOVIN	ENSBTAG00000008942	ephexin-1 [Source:RefSeq peptide;Acc:NP_001070394]	NaN	80	94.4444	90.9775	96.4286	100	100	100
Chr3:113238701-113238800	3	113238701	113238800	0.00154641	F1MVZ8_BOVIN	ENSBTAG00000008942	ephexin-1 [Source:RefSeq peptide;Acc:NP_001070394]	83.3333	92.7778	90.9091	66.6667	96.8254	100	76.1905	100
Chr3:113414401-113414500	3	113414401	113414500	0.00568286	INPP5D	ENSBTAG00000020173	phosphatidylinositol-3,4,5-trisphosphate 5-phosphatase 1 [Source:RefSeq peptide;Acc:NP_001095352]	100	79.2857	74.8188	98.3333	100	100	100	95.8333
Chr3:113516501-113516600	3	113516501	113516600	0.0119911	INPP5D	ENSBTAG00000020173	phosphatidylinositol-3,4,5-trisphosphate 5-phosphatase 1 [Source:RefSeq peptide;Acc:NP_001095352]	100	50	80	NaN	100	NaN	95.2	100
Chr3:113717601-113717700	3	113717601	113717700	0.00914104	F1MDC8_BOVIN	ENSBTAG00000020616	diacylglycerol kinase, eta [Source:RefSeq peptide;Acc:NP_001030359]	NaN	100	77.7778	60	100	100	100	92.2601
Chr3:113737901-113738000	3	113737901	113738000	0	F1MDC8_BOVIN	ENSBTAG00000020616	diacylglycerol kinase, eta [Source:RefSeq peptide;Acc:NP_001030359]	20	100	100	100	100	100	93.75	86.1111
Chr3:113757401-113757500	3	113757401	113757500	0.0251174	F1MDC8_BOVIN	ENSBTAG00000020616	diacylglycerol kinase, eta [Source:RefSeq peptide;Acc:NP_001030359]	66.6667	NaN	89.5833	83.3333	94.1667	NaN	85.9375	99.495
Chr3:114127401-114127500	3	114127401	114127500	1.79e-06	E1BB33_BOVIN	ENSBTAG00000024726	Uncharacterized protein [Source:UniProtKB/TrEMBL;Acc:E1BB33]	83.9506	100	97.0238	24.1379	100	94.1072	93.9617	100
Chr3:114238101-114238200	3	114238101	114238200	9.56e-10	E1BPC8_BOVIN	ENSBTAG00000014652	Uncharacterized protein [Source:UniProtKB/TrEMBL;Acc:E1BPC8]	100	66.6667	NaN	58.3333	100	100	86.0897	100
Chr3:114238401-114238500	3	114238401	114238500	0.00547046	E1BPC8_BOVIN	ENSBTAG00000014652	Uncharacterized protein [Source:UniProtKB/TrEMBL;Acc:E1BPC8]	81.5476	86.1162	100	100	100	100	97.6471	95.7692
Chr3:114245301-114245400	3	114245301	114245400	0.0107168	E1BPC8_BOVIN	ENSBTAG00000014652	Uncharacterized protein [Source:UniProtKB/TrEMBL;Acc:E1BPC8]	100	75	59.1209	NaN	100	NaN	94.4444	100
Chr3:114314801-114314900	3	114314801	114314900	1.83e-06	SPP24_BOVIN	ENSBTAG00000002030	Secreted phosphoprotein 24 [Source:UniProtKB/Swiss-Prot;Acc:Q27967]	96.9697	91.6667	NaN	100	100	66.6667	80.2075	100
Chr3:114330001-114330100	3	114330001	114330100	6.67e-05	SPP24_BOVIN	ENSBTAG00000002030	Secreted phosphoprotein 24 [Source:UniProtKB/Swiss-Prot;Acc:Q27967]	100	88.9706	100	NaN	86.9318	90.7828	95.6522	75
Chr3:115212401-115212500	3	115212401	115212500	3.58e-09	E1BB46_BOVIN	ENSBTAG00000013869	SH3 domain-binding protein 4 [Source:RefSeq peptide;Acc:NP_001137560]	52.9412	NaN	86.6667	96.6667	100	80.7692	100	100
Chr3:115221801-115221900	3	115221801	115221900	0.0241191	E1BB46_BOVIN	ENSBTAG00000013869	SH3 domain-binding protein 4 [Source:RefSeq peptide;Acc:NP_001137560]	100	100	83.3333	100	50	NaN	100	85.8824
Chr3:115883101-115883200	3	115883101	115883200	2.74e-06	F1MGL2_BOVIN	ENSBTAG00000016504	Uncharacterized protein [Source:UniProtKB/TrEMBL;Acc:F1MGL2]	42.8571	NaN	0	55.6726	100	100	77.0833	NaN
Chr3:115902401-115902500	3	115902401	115902500	0.0360531	F1MGL2_BOVIN	ENSBTAG00000016504	Uncharacterized protein [Source:UniProtKB/TrEMBL;Acc:F1MGL2]	0	75	78.5714	100	82.5397	100	63.6501	100
Chr3:115904301-115904400	3	115904301	115904400	0.0342283	F1MGL2_BOVIN	ENSBTAG00000016504	Uncharacterized protein [Source:UniProtKB/TrEMBL;Acc:F1MGL2]	80	100	NaN	100	60.5	98.6667	78.4502	88.7752
Chr3:115923401-115923500	3	115923401	115923500	0.037309	F1MGL2_BOVIN	ENSBTAG00000016504	Uncharacterized protein [Source:UniProtKB/TrEMBL;Acc:F1MGL2]	81.25	50	100	100	97.3118	99.289	100	99.0741
Chr3:115924501-115924600	3	115924501	115924600	1.16e-06	F1MGL2_BOVIN	ENSBTAG00000016504	Uncharacterized protein [Source:UniProtKB/TrEMBL;Acc:F1MGL2]	100	NaN	100	50	NaN	100	91.4286	97.5
Chr3:115978001-115978100	3	115978001	115978100	7.28e-08	F1MGL2_BOVIN	ENSBTAG00000016504	Uncharacterized protein [Source:UniProtKB/TrEMBL;Acc:F1MGL2]	100	100	63.7273	NaN	100	100	100	95.141
Chr3:115979401-115979500	3	115979401	115979500	0.00952339	F1MGL2_BOVIN	ENSBTAG00000016504	Uncharacterized protein [Source:UniProtKB/TrEMBL;Acc:F1MGL2]	100	100	61.1111	NaN	0	46.6667	95.8333	0
Chr3:116003301-116003400	3	116003301	116003400	0.000251	F1MGL2_BOVIN	ENSBTAG00000016504	Uncharacterized protein [Source:UniProtKB/TrEMBL;Acc:F1MGL2]	90	87.8788	100	88.1818	100	100	100	98.7847
Chr3:116017901-116018000	3	116017901	116018000	0.0483947	F1MGL2_BOVIN	ENSBTAG00000016504	Uncharacterized protein [Source:UniProtKB/TrEMBL;Acc:F1MGL2]	83.9107	NaN	100	100	100	100	96.25	98.6667
Chr3:116023501-116023600	3	116023501	116023600	7.56e-06	F1MGL2_BOVIN	ENSBTAG00000016504	Uncharacterized protein [Source:UniProtKB/TrEMBL;Acc:F1MGL2]	100	100	78.3929	58	100	100	97.2782	95.2381
Chr3:116025401-116025500	3	116025401	116025500	0.00130438	F1MGL2_BOVIN	ENSBTAG00000016504	Uncharacterized protein [Source:UniProtKB/TrEMBL;Acc:F1MGL2]	80	100	100	NaN	99.6865	NaN	96.9697	94.1558
Chr3:116047201-116047300	3	116047201	116047300	0.000678	F1MGL2_BOVIN	ENSBTAG00000016504	Uncharacterized protein [Source:UniProtKB/TrEMBL;Acc:F1MGL2]	77.3064	100	NaN	88.5375	99.4286	99.0476	90.7692	100
Chr3:116057001-116057100	3	116057001	116057100	0.0064889	F1MGL2_BOVIN	ENSBTAG00000016504	Uncharacterized protein [Source:UniProtKB/TrEMBL;Acc:F1MGL2]	100	84.6154	90.7692	88.3929	99.3221	100	99.3056	98.6395
Chr3:116080501-116080600	3	116080501	116080600	0.000291	F1MGL2_BOVIN	ENSBTAG00000016504	Uncharacterized protein [Source:UniProtKB/TrEMBL;Acc:F1MGL2]	33.3333	NaN	85.7143	100	100	100	100	96.2121
Chr3:116115001-116115100	3	116115001	116115100	0.0345154	F1MGL2_BOVIN	ENSBTAG00000016504	Uncharacterized protein [Source:UniProtKB/TrEMBL;Acc:F1MGL2]	100	33.3333	84.0171	94.4444	100	100	97.3333	100
Chr3:116118601-116118700	3	116118601	116118700	0.000181	F1MGL2_BOVIN	ENSBTAG00000016504	Uncharacterized protein [Source:UniProtKB/TrEMBL;Acc:F1MGL2]	90	75	77.5	100	83.3333	100	97.3333	100
Chr3:116132001-116132100	3	116132001	116132100	0.023987	F1MGL2_BOVIN	ENSBTAG00000016504	Uncharacterized protein [Source:UniProtKB/TrEMBL;Acc:F1MGL2]	72.2222	79.021	100	49.2064	100	84.6154	86.6667	100
Chr3:116152401-116152500	3	116152401	116152500	0.00237984	F1MGL2_BOVIN	ENSBTAG00000016504	Uncharacterized protein [Source:UniProtKB/TrEMBL;Acc:F1MGL2]	100	100	NaN	90.1786	100	0	100	50
Chr3:116425401-116425500	3	116425401	116425500	0.000381	F1N7C8_BOVIN	ENSBTAG00000013505	Uncharacterized protein [Source:UniProtKB/TrEMBL;Acc:F1N7C8]	50	NaN	100	66.6667	0	NaN	100	50
Chr3:116524601-116524700	3	116524601	116524700	0.00409583	F1N7C8_BOVIN	ENSBTAG00000013505	Uncharacterized protein [Source:UniProtKB/TrEMBL;Acc:F1N7C8]	92.7013	100	96.6667	80	89.5169	96.2264	83.2734	71.4286
Chr3:116542201-116542300	3	116542201	116542300	0.0101466	F1N7C8_BOVIN	ENSBTAG00000013505	Uncharacterized protein [Source:UniProtKB/TrEMBL;Acc:F1N7C8]	100	92.7083	91.5033	74.0909	100	95	97.848	100
Chr3:116571201-116571300	3	116571201	116571300	3.82e-05	F1N7C8_BOVIN	ENSBTAG00000013505	Uncharacterized protein [Source:UniProtKB/TrEMBL;Acc:F1N7C8]	77.4134	100	80.305	100	100	100	100	89.8625
Chr3:116654601-116654700	3	116654601	116654700	2.59e-08	A4IF77_BOVIN	ENSBTAG00000018424	C-X-C chemokine receptor type 7 [Source:RefSeq peptide;Acc:NP_001091851]	100	100	85.4545	38.6364	100	100	93.75	100
Chr3:116655301-116655400	3	116655301	116655400	0.00934649	A4IF77_BOVIN	ENSBTAG00000018424	C-X-C chemokine receptor type 7 [Source:RefSeq peptide;Acc:NP_001091851]	100	100	84.0909	NaN	NaN	40	80	66.6667
Chr3:116661401-116661500	3	116661401	116661500	7.11e-18	A4IF77_BOVIN	ENSBTAG00000018424	C-X-C chemokine receptor type 7 [Source:RefSeq peptide;Acc:NP_001091851]	95.1724	35.7143	100	33.3333	100	100	100	92.3809
Chr3:117433801-117433900	3	117433801	117433900	0.00307076	E1BB91_BOVIN	ENSBTAG00000030190	Uncharacterized protein [Source:UniProtKB/TrEMBL;Acc:E1BB91]	100	100	96.9697	33.3333	100	100	100	99.5833
Chr3:117457901-117458000	3	117457901	117458000	0.000104	E1BB91_BOVIN	ENSBTAG00000030190	Uncharacterized protein [Source:UniProtKB/TrEMBL;Acc:E1BB91]	100	NaN	100	57.8947	96.5865	96.9444	100	98.1818
Chr3:117468701-117468800	3	117468701	117468800	0.000158	E1BB91_BOVIN	ENSBTAG00000030190	Uncharacterized protein [Source:UniProtKB/TrEMBL;Acc:E1BB91]	2.94118	100	94.4444	NaN	100	94.4444	100	100
Chr3:117609101-117609200	3	117609101	117609200	0.00390286	MLPH	ENSBTAG00000000634	melanophilin [Source:RefSeq peptide;Acc:NP_001075066]	77.7778	0	66.6667	NaN	NaN	100	83.0556	100
Chr3:117612801-117612900	3	117612801	117612900	2.03e-09	MLPH	ENSBTAG00000000634	melanophilin [Source:RefSeq peptide;Acc:NP_001075066]	100	90	87.6191	50	100	100	100	95.9259
Chr3:117711001-117711100	3	117711001	117711100	0.0493893	A6QP40_BOVIN	ENSBTAG00000005354	leucine rich repeat (in FLII) interacting protein 1 [Source:RefSeq peptide;Acc:NP_001095778]	100	100	41.6667	100	100	0	100	46.25
Chr3:117800901-117801000	3	117800901	117801000	0.00154651	A6QP40_BOVIN	ENSBTAG00000005354	leucine rich repeat (in FLII) interacting protein 1 [Source:RefSeq peptide;Acc:NP_001095778]	50	100	NaN	97.7778	100	100	95.4545	100
Chr3:117801001-117801100	3	117801001	117801100	0.00165584	A6QP40_BOVIN	ENSBTAG00000005354	leucine rich repeat (in FLII) interacting protein 1 [Source:RefSeq peptide;Acc:NP_001095778]	76.1905	100	NaN	78.7879	96.4286	100	100	98.1812
Chr3:117806201-117806300	3	117806201	117806300	0.0292744	A6QP40_BOVIN	ENSBTAG00000005354	leucine rich repeat (in FLII) interacting protein 1 [Source:RefSeq peptide;Acc:NP_001095778]	90.9091	NaN	100	60	90	100	96.4423	100
Chr3:117820601-117820700	3	117820601	117820700	0.00201783	A6QP40_BOVIN	ENSBTAG00000005354	leucine rich repeat (in FLII) interacting protein 1 [Source:RefSeq peptide;Acc:NP_001095778]	0	0	NaN	100	100	100	100	57.6923
Chr3:117824301-117824400	3	117824301	117824400	4.94e-08	A6QP40_BOVIN	ENSBTAG00000005354	leucine rich repeat (in FLII) interacting protein 1 [Source:RefSeq peptide;Acc:NP_001095778]	100	100	42.2619	0	100	85.7143	94.2857	100
Chr3:117838101-117838200	3	117838101	117838200	0.000239	A6QP40_BOVIN	ENSBTAG00000005354	leucine rich repeat (in FLII) interacting protein 1 [Source:RefSeq peptide;Acc:NP_001095778]	100	84.6154	100	40	93.3333	75	100	100
Chr3:117855001-117855100	3	117855001	117855100	4.16e-08	A6QP40_BOVIN	ENSBTAG00000005354	leucine rich repeat (in FLII) interacting protein 1 [Source:RefSeq peptide;Acc:NP_001095778]	85.231	100	64.9253	97.3099	100	100	98.5714	99.845
Chr3:117865301-117865400	3	117865301	117865400	2.03e-06	A6QP40_BOVIN	ENSBTAG00000005354	leucine rich repeat (in FLII) interacting protein 1 [Source:RefSeq peptide;Acc:NP_001095778]	53.8462	100	100	90.3704	100	100	93.414	100
Chr3:117924901-117925000	3	117924901	117925000	1.95e-06	F1MLY6_BOVIN	ENSBTAG00000011534	receptor activity-modifying protein 1 [Source:RefSeq peptide;Acc:NP_001077246]	100	100	0	66.6667	100	100	91.6667	100
Chr3:117927201-117927300	3	117927201	117927300	0.0408268	F1MLY6_BOVIN	ENSBTAG00000011534	receptor activity-modifying protein 1 [Source:RefSeq peptide;Acc:NP_001077246]	100	58.1818	NaN	83.3333	92.1111	100	72.2222	100
Chr3:118014201-118014300	3	118014201	118014300	1.34e-09	UBE2F_BOVIN	ENSBTAG00000026114	NEDD8-conjugating enzyme UBE2F [Source:UniProtKB/Swiss-Prot;Acc:Q1RMW1]	11.7647	NaN	100	48.8095	100	100	100	97.2222
Chr3:118053401-118053500	3	118053401	118053500	9.48e-05	SCLY_BOVIN	ENSBTAG00000017826	Selenocysteine lyase [Source:UniProtKB/Swiss-Prot;Acc:A2VDS1]	97.2035	98.9899	100	100	100	NaN	100	95.3216
Chr3:118056001-118056100	3	118056001	118056100	0.00424676	SCLY_BOVIN	ENSBTAG00000017826	Selenocysteine lyase [Source:UniProtKB/Swiss-Prot;Acc:A2VDS1]	58.5859	NaN	0	100	100	100	97.5	100
Chr3:118279601-118279700	3	118279601	118279700	1.02e-05	TRAF3IP1	ENSBTAG00000015973	No description	100	100	50	100	0	100	38.4615	NaN
Chr3:118279901-118280000	3	118279901	118280000	0.00223345	TRAF3IP1	ENSBTAG00000015973	No description	25	50	45.5411	40.3933	35.8025	73.1684	35.7212	56.8235
Chr3:118320001-118320100	3	118320001	118320100	0.0106429	TRAF3IP1	ENSBTAG00000015973	No description	75.8176	91.4286	75	100	93.3333	NaN	97.4737	100
Chr3:118324501-118324600	3	118324501	118324600	0.0328549	TRAF3IP1	ENSBTAG00000015973	No description	97.0574	NaN	80	68.6538	91.453	100	26.6667	100
Chr3:118333901-118334000	3	118333901	118334000	0.0250689	TRAF3IP1	ENSBTAG00000015973	No description	67.0021	83.3333	NaN	80	100	100	96.6667	81.5217
Chr3:118637701-118637800	3	118637701	118637800	0.00411013	A4IFM6_BOVIN	ENSBTAG00000021444	twist-related protein 2 [Source:RefSeq peptide;Acc:NP_001077217]	88.8889	NaN	100	71.7949	90.9091	100	100	100
Chr3:118939801-118939900	3	118939801	118939900	0.000147	HDAC4	ENSBTAG00000017764	No description	67.2414	100	59.0909	NaN	100	100	98.2143	95.098
Chr3:118974901-118975000	3	118974901	118975000	1.15e-07	HDAC4	ENSBTAG00000017764	No description	96.9349	100	NaN	100	76.0256	95.3704	92.8955	100
Chr3:119039701-119039800	3	119039701	119039800	0.0375535	HDAC4	ENSBTAG00000017764	No description	0	100	100	100	100	100	96.2963	100
Chr3:119080001-119080100	3	119080001	119080100	2.05e-19	HDAC4	ENSBTAG00000017764	No description	90.4025	98.3333	100	97.9365	83.5512	75	92.037	36.2222
Chr3:119082701-119082800	3	119082701	119082800	0.0379278	HDAC4	ENSBTAG00000017764	No description	100	NaN	97.4359	39.8039	100	NaN	100	99.6364
Chr3:119091001-119091100	3	119091001	119091100	0.000856	HDAC4	ENSBTAG00000017764	No description	53.2581	100	100	100	100	78.5714	100	100
Chr3:119095101-119095200	3	119095101	119095200	1e-05	HDAC4	ENSBTAG00000017764	No description	78.9001	100	100	100	96.1309	100	100	99.6997
Chr3:119123101-119123200	3	119123101	119123200	0.0362733	HDAC4	ENSBTAG00000017764	No description	100	NaN	75	92.1739	60	80	87.2727	87.8403
Chr3:119137101-119137200	3	119137101	119137200	0.000494	HDAC4	ENSBTAG00000017764	No description	93.0556	78.4335	100	100	100	97.5	95.7143	100
Chr3:119191201-119191300	3	119191201	119191300	3.34e-05	HDAC4	ENSBTAG00000017764	No description	87.6374	100	25.7143	92.437	100	100	91.9015	79.6395
Chr3:119262301-119262400	3	119262301	119262400	0.0164534	HDAC4	ENSBTAG00000017764	No description	90.625	NaN	93.2692	100	100	100	100	93.421
Chr3:119290101-119290200	3	119290101	119290200	5.37e-05	HDAC4	ENSBTAG00000017764	No description	75	67.1717	80	100	83.3333	100	NaN	100
Chr3:119392801-119392900	3	119392801	119392900	2.76e-06	HDAC4	ENSBTAG00000017764	No description	0	100	100	NaN	100	100	95.5556	100
Chr3:119403301-119403400	3	119403301	119403400	0.000468	HDAC4	ENSBTAG00000017764	No description	100	NaN	63	100	100	100	100	96.9388
Chr3:119810601-119810700	3	119810601	119810700	1.36e-06	LOC515090	ENSBTAG00000003281	No description	100	100	75	100	75	75	100	42.8571
Chr3:120400901-120401000	3	120400901	120401000	1.53e-10	GPC1	ENSBTAG00000015996	glypican-1 [Source:RefSeq peptide;Acc:NP_001039701]	83.3333	100	33.3333	NaN	96	100	100	92.7273
Chr3:120442301-120442400	3	120442301	120442400	2.82e-05	GPC1	ENSBTAG00000015996	glypican-1 [Source:RefSeq peptide;Acc:NP_001039701]	100	100	36.3636	NaN	11.1111	NaN	94.2857	100
Chr3:120588501-120588600	3	120588501	120588600	5.91e-06	KIF1A	ENSBTAG00000011538	No description	24.6377	100	NaN	100	95.0617	NaN	100	100
Chr3:120604301-120604400	3	120604301	120604400	0.00262064	KIF1A	ENSBTAG00000011538	No description	87.3874	0	80	NaN	100	50	84.5238	80.0654
Chr3:120698501-120698600	3	120698501	120698600	0.00146094	F1MMB4_BOVIN	ENSBTAG00000005168	Uncharacterized protein [Source:UniProtKB/TrEMBL;Acc:F1MMB4]	0	75	57.1429	87.5	100	NaN	100	90.6851
Chr3:120793301-120793400	3	120793301	120793400	1.81e-05	SNED1	ENSBTAG00000014132	sushi, nidogen and EGF-like domains 1 [Source:HGNC Symbol;Acc:24696]	100	100	52.0408	NaN	100	NaN	96.1039	93.9561
Chr3:120908701-120908800	3	120908701	120908800	0.0107706	LOC789436	ENSBTAG00000004315	No description	71.2057	100	NaN	100	100	100	95.0904	100
Chr3:120972001-120972100	3	120972001	120972100	0.00254859	SEPT2	ENSBTAG00000002608	septin-2 [Source:RefSeq peptide;Acc:NP_001039557]	78.4259	100	98.1482	84.8485	99.187	91.358	97.4359	100
Chr3:120974801-120974900	3	120974801	120974900	3.86e-08	SEPT2	ENSBTAG00000002608	septin-2 [Source:RefSeq peptide;Acc:NP_001039557]	87.766	100	100	37.5226	100	100	86.1842	99.4318
Chr3:120985101-120985200	3	120985101	120985200	3.78e-07	SEPT2	ENSBTAG00000002608	septin-2 [Source:RefSeq peptide;Acc:NP_001039557]	89.5488	NaN	97.7679	83.7382	93.4805	99.5	91.2698	100
Chr3:121130201-121130300	3	121130201	121130300	3.34e-05	Q17QY5_BOVIN	ENSBTAG00000013253	THAP domain-containing protein 4 [Source:RefSeq peptide;Acc:NP_001033758]	75	87.5	73.4266	100	50	71.2963	78.1764	70.0694
Chr3:121132901-121133000	3	121132901	121133000	0.0256836	Q17QY5_BOVIN	ENSBTAG00000013253	THAP domain-containing protein 4 [Source:RefSeq peptide;Acc:NP_001033758]	97.7778	100	97.9592	100	100	91.7293	86.8687	100
Chr3:121147401-121147500	3	121147401	121147500	0.0162496	Q17QY5_BOVIN	ENSBTAG00000013253	THAP domain-containing protein 4 [Source:RefSeq peptide;Acc:NP_001033758]	100	100	99.4048	95.58	89.0865	100	97.0036	87.5
Chr3:121147901-121148000	3	121147901	121148000	0.00019	Q17QY5_BOVIN	ENSBTAG00000013253	THAP domain-containing protein 4 [Source:RefSeq peptide;Acc:NP_001033758]	92.1488	90.7986	96.7914	100	90.625	66.6667	90.9091	NaN
Chr3:121223901-121224000	3	121223901	121224000	6.61e-05	D2HDH_BOVIN	ENSBTAG00000002847	D-2-hydroxyglutarate dehydrogenase, mitochondrial [Source:UniProtKB/Swiss-Prot;Acc:Q1JPD3]	98.4375	100	100	100	100	82.8947	86.1303	100
Chr3:121229501-121229600	3	121229501	121229600	9.11e-14	D2HDH_BOVIN	ENSBTAG00000002847	D-2-hydroxyglutarate dehydrogenase, mitochondrial [Source:UniProtKB/Swiss-Prot;Acc:Q1JPD3]	100	NaN	97.8947	64.4077	100	NaN	95.3216	93.75
Chr3:121291001-121291100	3	121291001	121291100	0.00742431	A4FV85_BOVIN	ENSBTAG00000011543	programmed cell death protein 1 [Source:RefSeq peptide;Acc:NP_001076975]	72.6515	100	100	75	96.1364	NaN	100	75
Chr4:4581901-4582000	4	4581901	4582000	8.87e-14	A0JNG1_BOVIN	ENSBTAG00000023806	protein cordon-bleu [Source:RefSeq peptide;Acc:NP_001071504]	81.3172	100	98.5714	100	49.965	NaN	97.1429	91.2359
Chr4:5166801-5166900	4	5166801	5166900	0.0104287	F1MGY2_BOVIN	ENSBTAG00000017086	Uncharacterized protein [Source:UniProtKB/TrEMBL;Acc:F1MGY2]	27.1912	NaN	100	100	100	100	100	99
Chr4:5176101-5176200	4	5176101	5176200	7.7e-05	F1MGY2_BOVIN	ENSBTAG00000017086	Uncharacterized protein [Source:UniProtKB/TrEMBL;Acc:F1MGY2]	100	100	87.8788	0	100	100	95.8333	100
Chr4:5185301-5185400	4	5185301	5185400	1.41e-06	F1MGY2_BOVIN	ENSBTAG00000017086	Uncharacterized protein [Source:UniProtKB/TrEMBL;Acc:F1MGY2]	90	100	100	100	50	100	100	85.7143
Chr4:5464601-5464700	4	5464601	5464700	0.00145247	E1BAW6_BOVIN	ENSBTAG00000014016	DNA-binding protein Ikaros [Source:RefSeq peptide;Acc:NP_001098727]	50	100	100	NaN	100	100	80	99.1379
Chr4:5468201-5468300	4	5468201	5468300	0.00745933	E1BAW6_BOVIN	ENSBTAG00000014016	DNA-binding protein Ikaros [Source:RefSeq peptide;Acc:NP_001098727]	100	NaN	100	32.9751	100	100	100	99.6094
Chr4:5478201-5478300	4	5478201	5478300	0.0195891	E1BAW6_BOVIN	ENSBTAG00000014016	DNA-binding protein Ikaros [Source:RefSeq peptide;Acc:NP_001098727]	100	50	100	NaN	100	100	90.5983	100
Chr4:5952901-5953000	4	5952901	5953000	6.4e-05	LOC784924	ENSBTAG00000044068	PREDICTED: Bos taurus von Willebrand factor C domain containing 2-like (LOC784924), miscRNA, [Source:RefSeq DNA;Acc:XR_084725]	98.2456	100	100	44.9903	100	100	100	94.5676
Chr4:7238901-7239000	4	7238901	7239000	3.88e-07	E1BM08_BOVIN	ENSBTAG00000003531	Uncharacterized protein [Source:UniProtKB/TrEMBL;Acc:E1BM08]	50	100	70	100	92.9326	89.8148	95.1429	100
Chr4:7282701-7282800	4	7282701	7282800	0.00402802	E1BM08_BOVIN	ENSBTAG00000003531	Uncharacterized protein [Source:UniProtKB/TrEMBL;Acc:E1BM08]	100	100	82.1429	50	100	100	97.4359	99.3902
Chr4:7287401-7287500	4	7287401	7287500	0.0384604	E1BM08_BOVIN	ENSBTAG00000003531	Uncharacterized protein [Source:UniProtKB/TrEMBL;Acc:E1BM08]	96.0145	100	100	NaN	66.6667	100	95.5556	100
Chr4:7355701-7355800	4	7355701	7355800	0.0091436	E1BM08_BOVIN	ENSBTAG00000003531	Uncharacterized protein [Source:UniProtKB/TrEMBL;Acc:E1BM08]	100	100	100	100	72.8125	88.7174	96.0925	96.5517
Chr4:7366401-7366500	4	7366401	7366500	0.0127527	E1BM08_BOVIN	ENSBTAG00000003531	Uncharacterized protein [Source:UniProtKB/TrEMBL;Acc:E1BM08]	100	NaN	90.2778	70.8333	100	NaN	95.7407	95.1205
Chr4:7580001-7580100	4	7580001	7580100	7.93e-05	F1MMY2_BOVIN	ENSBTAG00000035064	hypothetical protein LOC614195 [Source:RefSeq peptide;Acc:NP_001073253]	97.8125	100	69.5312	94.7368	90.9836	41.6667	60	63.8889
Chr4:7580101-7580200	4	7580101	7580200	9.36e-05	F1MMY2_BOVIN	ENSBTAG00000035064	hypothetical protein LOC614195 [Source:RefSeq peptide;Acc:NP_001073253]	100	100	95.8333	62.5	98.75	100	100	96.7033
Chr4:7586601-7586700	4	7586601	7586700	1.64e-05	F1MMY2_BOVIN	ENSBTAG00000035064	hypothetical protein LOC614195 [Source:RefSeq peptide;Acc:NP_001073253]	98.4375	93.3333	72.7874	87.5	100	100	95.5357	100
Chr4:7628801-7628900	4	7628801	7628900	0.00374344	SUN3	ENSBTAG00000008155	SUN domain-containing protein 3 [Source:RefSeq peptide;Acc:NP_001069552]	100	33.3333	75	100	NaN	100	98.913	83.6207
Chr4:7677201-7677300	4	7677201	7677300	0.00148188	CLD12_BOVIN	ENSBTAG00000019486	Claudin-12 [Source:UniProtKB/Swiss-Prot;Acc:Q0IIL2]	75	100	75	NaN	97.5309	100	100	96.9697
Chr4:7678101-7678200	4	7678101	7678200	1.99e-06	CLD12_BOVIN	ENSBTAG00000019486	Claudin-12 [Source:UniProtKB/Swiss-Prot;Acc:Q0IIL2]	100	NaN	100	41.6667	71.0526	100	NaN	100
Chr4:9201001-9201100	4	9201001	9201100	0.00423803	AKAP9	ENSBTAG00000007442	A kinase (PRKA) anchor protein (yotiao) 9 [Source:HGNC Symbol;Acc:379]	100	60.1852	91.0714	NaN	100	100	100	82.7931
Chr4:9592401-9592500	4	9592401	9592500	0.0101625	F1MP63_BOVIN	ENSBTAG00000034905	transmembrane Bax inhibitor motif containing 1B [Source:RefSeq peptide;Acc:NP_001070536]	75.7236	100	100	76.5766	100	100	96.9697	91.1565
Chr4:9912501-9912600	4	9912501	9912600	9.95e-06	E1BC36_BOVIN	ENSBTAG00000044023	Uncharacterized protein [Source:UniProtKB/TrEMBL;Acc:E1BC36]	87.4008	33.3333	80.9524	69.1041	100	94.1667	98.2143	87.1311
Chr4:10006401-10006500	4	10006401	10006500	7.93e-06	E1BC36_BOVIN	ENSBTAG00000044023	Uncharacterized protein [Source:UniProtKB/TrEMBL;Acc:E1BC36]	100	97.0329	97.0732	95.2381	76.142	93.3333	93.1237	95.8262
Chr4:10445501-10445600	4	10445501	10445600	8.16e-06	F1ML08_BOVIN	ENSBTAG00000014255	coiled-coil domain-containing protein 132 [Source:RefSeq peptide;Acc:NP_001098883]	100	86.5818	96	NaN	100	100	99.0385	100
Chr4:10650101-10650200	4	10650101	10650200	7.87e-07	CALCR	ENSBTAG00000017458	calcitonin receptor [Source:RefSeq peptide;Acc:NP_001069737]	97.549	72.8572	100	94.1799	100	100	98.1482	92.1296
Chr4:11639001-11639100	4	11639001	11639100	0.00803963	CO1A2_BOVIN	ENSBTAG00000013472	Collagen alpha-2(I) chain [Source:UniProtKB/Swiss-Prot;Acc:P02465]	100	90.5507	75	100	100	100	95.7986	100
Chr4:11889601-11889700	4	11889601	11889700	3.83e-05	F1MYZ0_BOVIN	ENSBTAG00000021282	epsilon-sarcoglycan [Source:RefSeq peptide;Acc:NP_001068613]	100	0	82.1429	63.6364	100	100	94.3548	100
Chr4:12041601-12041700	4	12041601	12041700	0.000214	E1BC67_BOVIN	ENSBTAG00000024426	Uncharacterized protein [Source:UniProtKB/TrEMBL;Acc:E1BC67]	NaN	48.8491	93.3333	100	100	100	100	93.5185
Chr4:12396501-12396600	4	12396501	12396600	0.0169707	Q2KIW1_BOVIN	ENSBTAG00000015654	serum paraoxonase/arylesterase 1 [Source:RefSeq peptide;Acc:NP_001039734]	99.5726	98.0392	93.2765	86.2745	92.3372	84.375	56.2724	86.0622
Chr4:12622101-12622200	4	12622101	12622200	0.0262799	E1BHZ2_BOVIN	ENSBTAG00000018185	Uncharacterized protein [Source:UniProtKB/TrEMBL;Acc:E1BHZ2]	0	10.9447	27.9762	16.2791	25.1429	30.9829	26.6667	28.5714
Chr4:12622501-12622600	4	12622501	12622600	7.97e-05	E1BHZ2_BOVIN	ENSBTAG00000018185	Uncharacterized protein [Source:UniProtKB/TrEMBL;Acc:E1BHZ2]	67.2727	31.0883	37.2778	46.8666	36.9124	47.5984	61.617	55.1858
Chr4:12624901-12625000	4	12624901	12625000	1.46e-13	E1BHZ2_BOVIN	ENSBTAG00000018185	Uncharacterized protein [Source:UniProtKB/TrEMBL;Acc:E1BHZ2]	38.3114	43.3223	35.9572	47.3408	35.3046	33.1614	26.2926	39.7269
Chr4:12633601-12633700	4	12633601	12633700	0.0035262	E1BHZ2_BOVIN	ENSBTAG00000018185	Uncharacterized protein [Source:UniProtKB/TrEMBL;Acc:E1BHZ2]	63.3929	50	100	NaN	84.7619	NaN	100	96.3235
Chr4:12990501-12990600	4	12990501	12990600	0.000187	DC1I1_BOVIN	ENSBTAG00000027134	Cytoplasmic dynein 1 intermediate chain 1 [Source:UniProtKB/Swiss-Prot;Acc:Q29RQ3]	86.6995	100	97.1429	96.139	100	100	100	98.7842
Chr4:13182301-13182400	4	13182301	13182400	0.000313	DC1I1_BOVIN	ENSBTAG00000027134	Cytoplasmic dynein 1 intermediate chain 1 [Source:UniProtKB/Swiss-Prot;Acc:Q29RQ3]	100	20	NaN	100	90.625	100	100	100
Chr4:13235401-13235500	4	13235401	13235500	0.0328444	DC1I1_BOVIN	ENSBTAG00000027134	Cytoplasmic dynein 1 intermediate chain 1 [Source:UniProtKB/Swiss-Prot;Acc:Q29RQ3]	100	0	100	NaN	100	99.2424	NaN	96.875
Chr4:13242701-13242800	4	13242701	13242800	5.41e-10	DC1I1_BOVIN	ENSBTAG00000027134	Cytoplasmic dynein 1 intermediate chain 1 [Source:UniProtKB/Swiss-Prot;Acc:Q29RQ3]	82.3678	83.3333	85.7143	90.9091	94.3657	91.6667	80.6287	99.798
Chr4:14379201-14379300	4	14379201	14379300	9.57e-14	ACN9_BOVIN	ENSBTAG00000015925	Protein ACN9 homolog, mitochondrial [Source:UniProtKB/Swiss-Prot;Acc:Q0P574]	100	100	95.3125	53.3883	98.5294	100	94.0921	92.5785
Chr4:15048001-15048100	4	15048001	15048100	0.0248333	ASNS_BOVIN	ENSBTAG00000003222	Asparagine synthetase [glutamine-hydrolyzing] [Source:UniProtKB/Swiss-Prot;Acc:Q1LZA3]	31.8182	100	NaN	100	100	100	97.0588	100
Chr4:15196501-15196600	4	15196501	15196600	8.69e-11	C1GLT_BOVIN	ENSBTAG00000004995	Glycoprotein-N-acetylgalactosamine 3-beta-galactosyltransferase 1 [Source:UniProtKB/Swiss-Prot;Acc:Q0VC84]	NaN	100	100	0	100	100	91.6667	100
Chr4:15352801-15352900	4	15352801	15352900	0.000207	COL28A1	ENSBTAG00000024420	No description	50	95.6522	80.6375	80	74.1071	100	100	100
Chr4:15507101-15507200	4	15507101	15507200	0.0414689	COL28A1	ENSBTAG00000024420	No description	50	100	100	78.5714	100	100	100	100
Chr4:19008001-19008100	4	19008001	19008100	0.00101586	F1MHX5_BOVIN	ENSBTAG00000011819	PHD finger protein 14 [Source:RefSeq peptide;Acc:NP_001095678]	99.6764	100	97.3545	95.6989	88.8889	82.0321	97.0438	94.0115
Chr4:19480101-19480200	4	19480101	19480200	0.000199	F1MLQ7_BOVIN	ENSBTAG00000007680	PREDICTED: Bos taurus spondin 1, extracellular matrix protein-like (LOC787544), partial miscRNA, [Source:RefSeq DNA;Acc:XR_083477]	0	100	100	100	100	100	100	92.5
Chr4:20220701-20220800	4	20220701	20220800	2.12e-05	SCIN	ENSBTAG00000009786	scinderin [Source:HGNC Symbol;Acc:21695]	39.4676	98.5714	83.7585	70.8333	89.8438	66.7778	96.875	100
Chr4:22100301-22100400	4	22100301	22100400	0.000347	ETV1_BOVIN	ENSBTAG00000015981	ETS translocation variant 1 [Source:UniProtKB/Swiss-Prot;Acc:Q2KIC2]	0	82.2756	100	NaN	100	100	100	81.25
Chr4:22522201-22522300	4	22522201	22522300	6.28e-06	E1B7U7_BOVIN	ENSBTAG00000021905	Uncharacterized protein [Source:UniProtKB/TrEMBL;Acc:E1B7U7]	99.4253	98.9189	96.9565	100	75.2381	81.3826	95.5068	97.2368
Chr4:22654701-22654800	4	22654701	22654800	0.000886	E1B7U7_BOVIN	ENSBTAG00000021905	Uncharacterized protein [Source:UniProtKB/TrEMBL;Acc:E1B7U7]	100	25	100	NaN	91.9192	86.1111	100	100
Chr4:22754201-22754300	4	22754201	22754300	0.0384234	E1B7U7_BOVIN	ENSBTAG00000021905	Uncharacterized protein [Source:UniProtKB/TrEMBL;Acc:E1B7U7]	100	100	100	86.3636	57.2154	88.8889	100	50
Chr4:22767001-22767100	4	22767001	22767100	0	E1B7U7_BOVIN	ENSBTAG00000021905	Uncharacterized protein [Source:UniProtKB/TrEMBL;Acc:E1B7U7]	100	100	100	87.5	73.0952	100	100	100
Chr4:23764301-23764400	4	23764301	23764400	0.000831	AGMO	ENSBTAG00000034154	No description	100	100	27.2727	0	100	NaN	93.3333	100
Chr4:23805001-23805100	4	23805001	23805100	0.000831	AGMO	ENSBTAG00000034154	No description	100	100	99.1667	63.8703	100	100	98.6667	100
Chr4:23854501-23854600	4	23854501	23854600	0.0105535	AGMO	ENSBTAG00000034154	No description	81.4815	63.6364	100	60.5263	100	100	100	88.4956
Chr4:23966101-23966200	4	23966101	23966200	6.34e-07	A5D7C5_BOVIN	ENSBTAG00000003238	homeobox protein MOX-2 [Source:RefSeq peptide;Acc:NP_001091514]	80.4762	100	87.5	100	100	100	93.2857	99.7701
Chr4:24757901-24758000	4	24757901	24758000	1.83e-08	LOC100337328	ENSBTAG00000015073	No description	0	100	100	NaN	97.2093	83.3333	NaN	100
Chr4:25249701-25249800	4	25249701	25249800	0.00184226	TSN13_BOVIN	ENSBTAG00000012805	Tetraspanin-13 [Source:UniProtKB/Swiss-Prot;Acc:Q3ZBV0]	88.8889	100	100	53.0983	100	100	100	99.729
Chr4:27279101-27279200	4	27279101	27279200	6.52e-07	HDAC9	ENSBTAG00000003808	No description	100	NaN	33.3333	0	100	NaN	89.7322	100
Chr4:30638601-30638700	4	30638601	30638700	0.0259266	DNAH11	ENSBTAG00000013078	No description	32.7586	11.1111	NaN	100	0	50	40	0
Chr4:30649501-30649600	4	30649501	30649600	0.00139786	DNAH11	ENSBTAG00000013078	No description	89.7343	72.4138	93.75	100	100	100	91.8329	95.1515
Chr4:30649601-30649700	4	30649601	30649700	0.00116163	DNAH11	ENSBTAG00000013078	No description	100	41.8947	100	NaN	100	100	93.4535	100
Chr4:30808101-30808200	4	30808101	30808200	0.0129099	F1MNN0_BOVIN	ENSBTAG00000004976	cell division cycle-associated 7-like protein [Source:RefSeq peptide;Acc:NP_001098447]	84.8485	89.7959	NaN	100	100	100	100	96.8254
Chr4:32066001-32066100	4	32066001	32066100	0.0025629	C4H7orf30	ENSBTAG00000019403	hypothetical protein LOC509253 [Source:RefSeq peptide;Acc:NP_001068866]	100	22.0513	100	NaN	100	86.087	93.2775	98.2609
Chr4:32086601-32086700	4	32086601	32086700	0.0382495	F1MPB2_BOVIN	ENSBTAG00000019406	Uncharacterized protein [Source:UniProtKB/TrEMBL;Acc:F1MPB2]	87.5	100	80	NaN	100	0	91.1111	100
Chr4:32191601-32191700	4	32191601	32191700	0.00139548	F1MPB2_BOVIN	ENSBTAG00000019406	Uncharacterized protein [Source:UniProtKB/TrEMBL;Acc:F1MPB2]	100	NaN	83.3333	44.1558	92.0455	100	100	99.2063
Chr4:32433501-32433600	4	32433501	32433600	8.76e-06	Q1LZB8_BOVIN	ENSBTAG00000014711	protein DBF4 homolog A [Source:RefSeq peptide;Acc:NP_001068944]	100	90	100	0	NaN	100	100	100
Chr4:33090801-33090900	4	33090801	33090900	0.000391	B2M0T2_BOVIN	ENSBTAG00000005997	ATP-binding cassette transporter subfamily B member 1 [Source:UniProtKB/TrEMBL;Acc:B2M0T2]	86.9899	94.6203	78.1562	95.8951	87.6796	87.6449	83.1783	89.1834
Chr4:33091001-33091100	4	33091001	33091100	1.16e-07	B2M0T2_BOVIN	ENSBTAG00000005997	ATP-binding cassette transporter subfamily B member 1 [Source:UniProtKB/TrEMBL;Acc:B2M0T2]	78.1755	86.2837	78.1697	86.2698	82.4586	78.3473	80.8174	93.8976
Chr4:33668001-33668100	4	33668001	33668100	0.00953237	K132L_BOVIN	ENSBTAG00000004023	UPF0577 protein KIAA1324-like homolog [Source:UniProtKB/Swiss-Prot;Acc:A7E2Z9]	100	NaN	7.35294	100	100	100	87.5	100
Chr4:33907901-33908000	4	33907901	33908000	1.76e-11	A5D7D8_BOVIN	ENSBTAG00000018989	metabotropic glutamate receptor 3 [Source:RefSeq peptide;Acc:NP_001091592]	NaN	40.8163	90	66.6667	78.882	50	100	100
Chr4:35652701-35652800	4	35652701	35652800	0.000664	SEMA3D	ENSBTAG00000024394	No description	100	100	100	50	100	100	100	100
Chr4:37725001-37725100	4	37725001	37725100	0.0123006	PCLO	ENSBTAG00000017350	piccolo (presynaptic cytomatrix protein) [Source:HGNC Symbol;Acc:13406]	100	50	100	76.7857	94.2308	99.3421	100	100
Chr4:37838801-37838900	4	37838801	37838900	0.0178682	PCLO	ENSBTAG00000017350	piccolo (presynaptic cytomatrix protein) [Source:HGNC Symbol;Acc:13406]	100	84.8485	93.3158	86.8217	100	100	91.7782	100
Chr4:37965701-37965800	4	37965701	37965800	0.0307243	PCLO	ENSBTAG00000017350	piccolo (presynaptic cytomatrix protein) [Source:HGNC Symbol;Acc:13406]	65.1515	83.3333	77.451	66.6667	70.3704	0	83.3333	50
Chr4:37998601-37998700	4	37998601	37998700	6.85e-05	PCLO	ENSBTAG00000017350	piccolo (presynaptic cytomatrix protein) [Source:HGNC Symbol;Acc:13406]	87.1459	96.579	96.25	96.7532	99.8264	100	99.6032	98.5876
Chr4:41196801-41196900	4	41196801	41196900	0.00912292	GNAI1_BOVIN	ENSBTAG00000002714	Guanine nucleotide-binding protein G(i) subunit alpha-1 [Source:UniProtKB/Swiss-Prot;Acc:P63097]	100	66.6667	50	NaN	100	NaN	86.1111	100
Chr4:43384401-43384500	4	43384401	43384500	0.00863901	E1BED6_BOVIN	ENSBTAG00000022498	Uncharacterized protein [Source:UniProtKB/TrEMBL;Acc:E1BED6]	67.1429	100	100	100	50	100	55.4138	87.7193
Chr4:44138201-44138300	4	44138201	44138300	0.000537	F1MBQ5_BOVIN	ENSBTAG00000018430	Uncharacterized protein [Source:UniProtKB/TrEMBL;Acc:F1MBQ5]	100	93.5112	82.2511	NaN	99.6528	100	100	86.8834
Chr4:44462601-44462700	4	44462601	44462700	0.00105809	FBXL13	ENSBTAG00000016324	F-box and leucine-rich repeat protein 13 [Source:HGNC Symbol;Acc:21658]	100	100	94.1667	NaN	64.6552	97.3684	NaN	50
Chr4:45275101-45275200	4	45275101	45275200	0.00334749	RELN_BOVIN	ENSBTAG00000003658	Reelin [Source:UniProtKB/Swiss-Prot;Acc:Q9N117]	99.3056	100	82.6087	NaN	99.3333	100	96.875	100
Chr4:46150301-46150400	4	46150301	46150400	3.4e-05	LHFPL3	ENSBTAG00000000189	lipoma HMGIC fusion partner-like 3 protein [Source:RefSeq peptide;Acc:NP_001098454]	100	33.3333	41.0714	NaN	100	79.5299	100	98.9474
Chr4:47160701-47160800	4	47160701	47160800	0.000235	AT7L1_BOVIN	ENSBTAG00000002037	Ataxin-7-like protein 1 [Source:UniProtKB/Swiss-Prot;Acc:Q3T136]	100	100	73	82.1429	96.8518	100	92.0635	99.2982
Chr4:47351301-47351400	4	47351301	47351400	0.00566383	CDHR3	ENSBTAG00000021365	cadherin-related family member 3 [Source:HGNC Symbol;Acc:26308]	NaN	58.3333	100	0	100	NaN	90	99.0385
Chr4:48554501-48554600	4	48554501	48554600	0.000485	A7E3Q4_BOVIN	ENSBTAG00000005524	HMG box-containing protein 1 [Source:RefSeq peptide;Acc:NP_001039661]	100	100	85.7143	50	100	100	99.697	99.375
Chr4:49001401-49001500	4	49001401	49001500	0.000434	E1BMB2_BOVIN	ENSBTAG00000010062	Uncharacterized protein [Source:UniProtKB/TrEMBL;Acc:E1BMB2]	96.7273	100	100	100	62.5	NaN	92.7273	95.677
Chr4:49423601-49423700	4	49423601	49423700	0.0011782	LAMB4	ENSBTAG00000033169	laminin, beta 4 [Source:HGNC Symbol;Acc:6491]	100	100	100	100	NaN	47.4922	94.6428	100
Chr4:49571801-49571900	4	49571801	49571900	0.00217319	NRCAM	ENSBTAG00000006732	No description	83.1074	100	87.3377	94.6272	100	100	100	91.2418
Chr4:51217901-51218000	4	51217901	51218000	0.0140464	F1MN01_BOVIN	ENSBTAG00000006589	cystic fibrosis transmembrane conductance regulator [Source:RefSeq peptide;Acc:NP_776443]	92.4765	90.625	90.4701	94.4444	100	100	96.6209	92.2801
Chr4:51352201-51352300	4	51352201	51352300	7.76e-05	ASZ1_BOVIN	ENSBTAG00000000169	Ankyrin repeat, SAM and basic leucine zipper domain-containing protein 1 [Source:UniProtKB/Swiss-Prot;Acc:Q8WMX8]	100	94.3961	84.0278	83.3333	98.4375	100	96.8521	98.3607
Chr4:51994601-51994700	4	51994601	51994700	0.000354	Q9BE46_BOVIN	ENSBTAG00000006161	hepatocyte growth factor receptor precursor [Source:RefSeq peptide;Acc:NP_001013017]	NaN	11.8577	38.8889	14.8148	NaN	42.245	5.55556	21.0435
Chr4:52020801-52020900	4	52020801	52020900	1.88e-08	Q9BE46_BOVIN	ENSBTAG00000006161	hepatocyte growth factor receptor precursor [Source:RefSeq peptide;Acc:NP_001013017]	100	93.9394	97.6154	59.5833	100	100	100	99.3333
Chr4:56709801-56709900	4	56709801	56709900	0.00785965	DOCK4	ENSBTAG00000021182	No description	100	100	100	84.5	100	100	100	99.2424
Chr4:56736901-56737000	4	56736901	56737000	0.00104087	DOCK4	ENSBTAG00000021182	No description	100	25	99.2424	100	100	100	93.9655	93.1086
Chr4:56808901-56809000	4	56808901	56809000	0.000268	DOCK4	ENSBTAG00000021182	No description	97.7273	97.5	60	NaN	100	100	94.1176	100
Chr4:56879101-56879200	4	56879101	56879200	0.000432	DOCK4	ENSBTAG00000021182	No description	100	100	97.5071	NaN	80.6667	83.9652	100	100
Chr4:57397401-57397500	4	57397401	57397500	0.00385773	IMP2L_BOVIN	ENSBTAG00000004398	Mitochondrial inner membrane protease subunit 2 [Source:UniProtKB/Swiss-Prot;Acc:Q2KI92]	39.4346	29.4944	24.8863	36.1967	48.0627	36.2531	36.6194	60.6885
Chr4:57398401-57398500	4	57398401	57398500	1.26e-07	IMP2L_BOVIN	ENSBTAG00000004398	Mitochondrial inner membrane protease subunit 2 [Source:UniProtKB/Swiss-Prot;Acc:Q2KI92]	17.8448	11.7085	0.348837	39.9206	11.8106	1.55754	2.8169	11.355
Chr4:57402801-57402900	4	57402801	57402900	2.51e-05	IMP2L_BOVIN	ENSBTAG00000004398	Mitochondrial inner membrane protease subunit 2 [Source:UniProtKB/Swiss-Prot;Acc:Q2KI92]	89.5833	86.3636	97.3684	NaN	57.3082	54.6172	95.1613	92.7456
Chr4:57404001-57404100	4	57404001	57404100	3.67e-05	IMP2L_BOVIN	ENSBTAG00000004398	Mitochondrial inner membrane protease subunit 2 [Source:UniProtKB/Swiss-Prot;Acc:Q2KI92]	69.6992	55.6886	53.8015	11.6162	72.2125	70.303	67.5312	73.643
Chr4:57411401-57411500	4	57411401	57411500	2.28e-22	IMP2L_BOVIN	ENSBTAG00000004398	Mitochondrial inner membrane protease subunit 2 [Source:UniProtKB/Swiss-Prot;Acc:Q2KI92]	43.6782	77.4193	50	81.8182	3.7037	14.876	13.4615	16.4286
Chr4:57414201-57414300	4	57414201	57414300	5.84e-16	IMP2L_BOVIN	ENSBTAG00000004398	Mitochondrial inner membrane protease subunit 2 [Source:UniProtKB/Swiss-Prot;Acc:Q2KI92]	75.9334	65.0278	50.8724	55.063	87.5915	72.8897	65.7073	73.8306
Chr4:57414501-57414600	4	57414501	57414600	0.00036	IMP2L_BOVIN	ENSBTAG00000004398	Mitochondrial inner membrane protease subunit 2 [Source:UniProtKB/Swiss-Prot;Acc:Q2KI92]	46.3636	22.4167	4.82143	49.4318	46.1538	51.2071	27.0833	63.0682
Chr4:57433401-57433500	4	57433401	57433500	0.00125577	IMP2L_BOVIN	ENSBTAG00000004398	Mitochondrial inner membrane protease subunit 2 [Source:UniProtKB/Swiss-Prot;Acc:Q2KI92]	74.6032	87.5	39.0873	50	77.7778	87.037	73.8393	85.2237
Chr4:57434601-57434700	4	57434601	57434700	0.000366	IMP2L_BOVIN	ENSBTAG00000004398	Mitochondrial inner membrane protease subunit 2 [Source:UniProtKB/Swiss-Prot;Acc:Q2KI92]	55.5556	37.7691	18.3459	47.8333	45.5556	66.9387	60	83.8095
Chr4:57435401-57435500	4	57435401	57435500	0.0164379	IMP2L_BOVIN	ENSBTAG00000004398	Mitochondrial inner membrane protease subunit 2 [Source:UniProtKB/Swiss-Prot;Acc:Q2KI92]	66.6667	38.2609	43.2248	NaN	61.5385	67	100	84.4286
Chr4:57438901-57439000	4	57438901	57439000	0.000338	IMP2L_BOVIN	ENSBTAG00000004398	Mitochondrial inner membrane protease subunit 2 [Source:UniProtKB/Swiss-Prot;Acc:Q2KI92]	70.9524	75	52.3809	26.6667	97.1861	94.4444	62.1429	68.5113
Chr4:57556701-57556800	4	57556701	57556800	4.14e-10	IMP2L_BOVIN	ENSBTAG00000004398	Mitochondrial inner membrane protease subunit 2 [Source:UniProtKB/Swiss-Prot;Acc:Q2KI92]	91.2716	99.5536	97.5252	72.2241	100	100	95.9388	95.5889
Chr4:58046501-58046600	4	58046501	58046600	7.69e-05	IMP2L_BOVIN	ENSBTAG00000004398	Mitochondrial inner membrane protease subunit 2 [Source:UniProtKB/Swiss-Prot;Acc:Q2KI92]	100	88.3333	100	79.3103	100	100	99.3139	94.8534
Chr4:58046601-58046700	4	58046601	58046700	0.000919	IMP2L_BOVIN	ENSBTAG00000004398	Mitochondrial inner membrane protease subunit 2 [Source:UniProtKB/Swiss-Prot;Acc:Q2KI92]	92.6471	100	90	79.0323	100	100	100	88.6364
Chr4:60394401-60394500	4	60394401	60394500	0.0211655	F1MQH0_BOVIN	ENSBTAG00000003490	engulfment and cell motility 1 isoform 1 [Source:RefSeq peptide;Acc:NP_001106698]	100	100	50	100	0	66.6667	66.6667	NaN
Chr4:60431501-60431600	4	60431501	60431600	6.88e-30	F1MQH0_BOVIN	ENSBTAG00000003490	engulfment and cell motility 1 isoform 1 [Source:RefSeq peptide;Acc:NP_001106698]	87.5	97.8781	93.8823	91.012	70.9402	77.9708	84.6979	79.875
Chr4:61120301-61120400	4	61120301	61120400	0.00246452	AOAH	ENSBTAG00000018119	acyloxyacyl hydrolase [Source:RefSeq peptide;Acc:NP_001071564]	65.625	65	94.1176	100	97.5	100	93.4783	100
Chr4:61369301-61369400	4	61369301	61369400	1.19e-05	EEPD1_BOVIN	ENSBTAG00000019065	Endonuclease/exonuclease/phosphatase family domain-containing protein 1 [Source:UniProtKB/Swiss-Prot;Acc:Q3MHJ7]	100	38.5451	83.3333	100	100	93.9024	89.2857	99.2424
Chr4:61377201-61377300	4	61377201	61377300	0.0270488	EEPD1_BOVIN	ENSBTAG00000019065	Endonuclease/exonuclease/phosphatase family domain-containing protein 1 [Source:UniProtKB/Swiss-Prot;Acc:Q3MHJ7]	33.3333	66.6667	100	NaN	100	100	100	NaN
Chr4:62273501-62273600	4	62273501	62273600	0.00379559	F1MBU8_BOVIN	ENSBTAG00000032650	Uncharacterized protein [Source:UniProtKB/TrEMBL;Acc:F1MBU8]	80.098	83.3333	86.2745	100	96.0768	100	81.3726	92.3077
Chr4:62465501-62465600	4	62465501	62465600	0.000122	DPY19L1	ENSBTAG00000005785	No description	NaN	100	100	37.037	100	100	100	89.5161
Chr4:63245601-63245700	4	63245601	63245700	0.00062	A0JNC8_BOVIN	ENSBTAG00000010866	BMP-binding endothelial regulator protein [Source:RefSeq peptide;Acc:NP_001071465]	48.4776	100	NaN	75	92.023	100	88.3929	90.1099
Chr4:63691401-63691500	4	63691401	63691500	0.0209154	BBS9	ENSBTAG00000006528	No description	85.7143	NaN	100	80	100	100	97.9167	99.6032
Chr4:63795901-63796000	4	63795901	63796000	0.00308837	BBS9	ENSBTAG00000006528	No description	91.4286	66.075	79.8148	100	99.0476	98.6251	85.5556	86.1991
Chr4:63950701-63950800	4	63950701	63950800	5.72e-06	BBS9	ENSBTAG00000006528	No description	57.3529	100	100	NaN	100	96.9298	100	100
Chr4:64227501-64227600	4	64227501	64227600	0.00689423	FKBP9_BOVIN	ENSBTAG00000016707	Peptidyl-prolyl cis-trans isomerase FKBP9 [Source:UniProtKB/Swiss-Prot;Acc:Q2KJC8]	80	100	100	NaN	NaN	89.2857	79.0909	100
Chr4:64227601-64227700	4	64227601	64227700	2.95e-09	FKBP9_BOVIN	ENSBTAG00000016707	Peptidyl-prolyl cis-trans isomerase FKBP9 [Source:UniProtKB/Swiss-Prot;Acc:Q2KJC8]	NaN	76.1085	100	75	100	100	90.959	92.5406
Chr4:64353901-64354000	4	64353901	64354000	0.0313653	F1N025_BOVIN	ENSBTAG00000003114	Uncharacterized protein [Source:UniProtKB/TrEMBL;Acc:F1N025]	0	NaN	100	87.5	100	100	93.3333	100
Chr4:64362201-64362300	4	64362201	64362300	9.97e-05	F1N025_BOVIN	ENSBTAG00000003114	Uncharacterized protein [Source:UniProtKB/TrEMBL;Acc:F1N025]	NaN	99.6599	85.1852	90	80	89.5	93.5897	87.5
Chr4:65837301-65837400	4	65837301	65837400	0.0360065	AQP1_BOVIN	ENSBTAG00000000745	Aquaporin-1 [Source:UniProtKB/Swiss-Prot;Acc:P47865]	16.6667	80	65.7143	NaN	89.6552	NaN	100	100
Chr4:65890501-65890600	4	65890501	65890600	4.27e-08	FAM188B	ENSBTAG00000009390	hypothetical protein LOC615509 [Source:RefSeq peptide;Acc:NP_001073788]	29.6875	90.9091	NaN	100	100	87.3016	100	100
Chr4:65944901-65945000	4	65944901	65945000	1.85e-06	FAM188B	ENSBTAG00000009390	hypothetical protein LOC615509 [Source:RefSeq peptide;Acc:NP_001073788]	30.5556	100	100	NaN	100	100	92	100
Chr4:66065701-66065800	4	66065701	66065800	0.0256089	F1MFI6_BOVIN	ENSBTAG00000014381	Uncharacterized protein [Source:UniProtKB/TrEMBL;Acc:F1MFI6]	NaN	50	50	50	100	50	NaN	78.5714
Chr4:66844901-66845000	4	66844901	66845000	0.0029505	SCRN1_BOVIN	ENSBTAG00000016223	Secernin-1 [Source:UniProtKB/Swiss-Prot;Acc:P83939]	100	79.5833	75	92.7778	100	85.7143	100	94.6697
Chr4:67182501-67182600	4	67182501	67182600	2.02e-10	Q0VD41_BOVIN	ENSBTAG00000020931	CHN2 protein [Source:UniProtKB/TrEMBL;Acc:Q0VD41]	100	100	40.7407	NaN	100	100	100	90.1961
Chr4:67189501-67189600	4	67189501	67189600	4.34e-11	Q0VD41_BOVIN	ENSBTAG00000020931	CHN2 protein [Source:UniProtKB/TrEMBL;Acc:Q0VD41]	50	26	100	100	85.2941	100	100	100
Chr4:67543201-67543300	4	67543201	67543300	0.000139	F1MX68_BOVIN	ENSBTAG00000007146	Uncharacterized protein [Source:UniProtKB/TrEMBL;Acc:F1MX68]	40	100	92.5926	NaN	72.4318	77.7778	100	92.0455
Chr4:68065101-68065200	4	68065101	68065200	0.00250446	E1BED4_BOVIN	ENSBTAG00000046308	Uncharacterized protein [Source:UniProtKB/TrEMBL;Acc:E1BED4]	80.4194	91.6667	100	NaN	100	91.8367	100	71.8681
Chr4:68531101-68531200	4	68531101	68531200	1.19e-09	F1MJ32_BOVIN	ENSBTAG00000019024	Uncharacterized protein [Source:UniProtKB/TrEMBL;Acc:F1MJ32]	25	100	100	100	94.1176	100	100	100
Chr4:68749501-68749600	4	68749501	68749600	0.0417368	F1MJ32_BOVIN	ENSBTAG00000019024	Uncharacterized protein [Source:UniProtKB/TrEMBL;Acc:F1MJ32]	85.7143	87.5	100	66.6667	100	100	96.1279	100
Chr4:69395501-69395600	4	69395501	69395600	2.55e-05	F1MD21_BOVIN	ENSBTAG00000008138	homeobox protein Hox-A2 [Source:RefSeq peptide;Acc:NP_001069322]	100	66.6667	50	44.4444	94.8148	100	71.4286	88.7805
Chr4:69646301-69646400	4	69646301	69646400	0.00325717	SKAP2_BOVIN	ENSBTAG00000005650	Src kinase-associated phosphoprotein 2 [Source:UniProtKB/Swiss-Prot;Acc:Q32LP7]	11.5385	100	100	NaN	100	98.4615	92.9511	100
Chr4:70099101-70099200	4	70099101	70099200	0.0182751	SNX10_BOVIN	ENSBTAG00000001822	Sorting nexin-10 [Source:UniProtKB/Swiss-Prot;Acc:Q0IIL5]	63.8889	66.6667	100	NaN	75	100	100	100
Chr4:70235801-70235900	4	70235801	70235900	0	A0JNG2_BOVIN	ENSBTAG00000004136	nuclear factor erythroid 2-related factor 3 [Source:RefSeq peptide;Acc:NP_001071367]	100	100	51.1945	NaN	100	100	95	100
Chr4:71571801-71571900	4	71571801	71571900	1.81e-11	E1BFC3_BOVIN	ENSBTAG00000015326	Uncharacterized protein [Source:UniProtKB/TrEMBL;Acc:E1BFC3]	98.8571	100	88.4044	82.9365	92.3077	99.372	99.5671	99.3651
Chr4:71593501-71593600	4	71593501	71593600	0.00112082	E1BFC3_BOVIN	ENSBTAG00000015326	Uncharacterized protein [Source:UniProtKB/TrEMBL;Acc:E1BFC3]	83.3333	98.7879	100	90.4762	98.3517	100	100	98.4776
Chr4:73882901-73883000	4	73882901	73883000	3.65e-05	ZNF804B	ENSBTAG00000046430	No description	100	50	100	NaN	88.8889	100	100	100
Chr4:75532901-75533000	4	75532901	75533000	4.08e-10	TNS3	ENSBTAG00000009655	No description	100	100	99.0741	63.4824	89.7487	55.6818	87.4	37.6543
Chr4:75533001-75533100	4	75533001	75533100	0.0443099	TNS3	ENSBTAG00000009655	No description	96	100	96.2963	NaN	95.0978	90	80.6109	NaN
Chr4:76934301-76934400	4	76934301	76934400	4.21e-06	ADCY1	ENSBTAG00000009520	adenylate cyclase type 1 [Source:RefSeq peptide;Acc:NP_776654]	51.0185	100	71.8056	NaN	63.3498	8.97818	59.6581	32.326
Chr4:77240201-77240300	4	77240201	77240300	0.0116858	NACAD	ENSBTAG00000008093	NAC alpha domain containing [Source:HGNC Symbol;Acc:22196]	9.09091	100	NaN	50	100	100	100	83.3333
Chr4:77727701-77727800	4	77727701	77727800	0.00581605	KCC2B_BOVIN	ENSBTAG00000012653	Calcium/calmodulin-dependent protein kinase type II subunit beta [Source:UniProtKB/Swiss-Prot;Acc:Q3MHJ9]	75	75.3191	100	100	100	100	96.7391	85.7143
Chr4:77779501-77779600	4	77779501	77779600	0.0382173	KCC2B_BOVIN	ENSBTAG00000012653	Calcium/calmodulin-dependent protein kinase type II subunit beta [Source:UniProtKB/Swiss-Prot;Acc:Q3MHJ9]	95.8182	89.6552	91.6667	66.6667	99.6094	100	100	95.751
Chr4:78167001-78167100	4	78167001	78167100	0.000521	STK17A	ENSBTAG00000008143	serine/threonine-protein kinase 17A [Source:RefSeq peptide;Acc:NP_001076891]	85.7923	100	90.625	90	100	100	96.5278	97.6562
Chr4:79508101-79508200	4	79508101	79508200	0.0010869	F1N215_BOVIN	ENSBTAG00000010671	Uncharacterized protein [Source:UniProtKB/TrEMBL;Acc:F1N215]	33.3333	59.4595	NaN	39.3939	92.0455	100	100	73.3333
Chr4:79997201-79997300	4	79997201	79997300	0.000853	INHBA_BOVIN	ENSBTAG00000002912	Inhibin beta A chain [Source:UniProtKB/Swiss-Prot;Acc:P07995]	89.067	91.1458	92.0804	76.4864	83.6767	98.0411	94.1482	96.9882
Chr4:80931801-80931900	4	80931801	80931900	0.0428067	A6QQD0_BOVIN	ENSBTAG00000032121	hypothetical protein LOC100125578 [Source:RefSeq peptide;Acc:NP_001098506]	100	66.6667	100	100	NaN	0	86.9048	100
Chr4:81086801-81086900	4	81086801	81086900	2.34e-05	A6QQD0_BOVIN	ENSBTAG00000032121	hypothetical protein LOC100125578 [Source:RefSeq peptide;Acc:NP_001098506]	100	93.6508	94.2857	100	80	27.2727	78.7879	100
Chr4:81330801-81330900	4	81330801	81330900	1.23e-10	A6QQD0_BOVIN	ENSBTAG00000032121	hypothetical protein LOC100125578 [Source:RefSeq peptide;Acc:NP_001098506]	100	97.3134	98.2609	78.8745	87.0525	NaN	94.7368	50.1905
Chr4:81668301-81668400	4	81668301	81668400	0.000137	CDK13_BOVIN	ENSBTAG00000001528	Cyclin-dependent kinase 13 [Source:UniProtKB/Swiss-Prot;Acc:E1BB52]	85.0877	100	84.375	0	100	100	98.0392	75
Chr4:82430601-82430700	4	82430601	82430700	1.92e-06	F1MII3_BOVIN	ENSBTAG00000013648	POU domain, class 6, transcription factor 2 [Source:RefSeq peptide;Acc:NP_001095516]	100	100	90.7308	83.3333	100	100	100	98.2026
Chr4:82876301-82876400	4	82876301	82876400	2.53e-06	A3KN15_BOVIN	ENSBTAG00000007305	vacuolar protein sorting-associated protein 41 homolog [Source:RefSeq peptide;Acc:NP_001076922]	0	100	100	100	100	100	89.5833	100
Chr4:83174701-83174800	4	83174701	83174800	0.0444802	A5D783_BOVIN	ENSBTAG00000031967	amphiphysin [Source:RefSeq peptide;Acc:NP_001091599]	100	100	83.3333	NaN	100	100	100	100
Chr4:83384701-83384800	4	83384701	83384800	0.000153	ENSBTAG00000010300	ENSBTAG00000010300	No description	100	NaN	60	100	100	100	99.2308	87.7778
Chr4:85613801-85613900	4	85613801	85613900	1.54e-06	KCND2	ENSBTAG00000032077	No description	91.9512	80	97.2282	88.1482	95.9276	100	99.5833	99.7653
Chr4:85663101-85663200	4	85663101	85663200	4.39e-07	KCND2	ENSBTAG00000032077	No description	88.75	100	75	58.0645	77.5	91.9118	93.5	100
Chr4:85832101-85832200	4	85832101	85832200	0.000885	KCND2	ENSBTAG00000032077	No description	66.6667	0	82.2222	NaN	100	100	45.5556	NaN
Chr4:86336201-86336300	4	86336201	86336300	0.00955345	C4H7orf58	ENSBTAG00000002938	No description	65.3333	100	75	100	96.1667	100	NaN	100
Chr4:87309401-87309500	4	87309401	87309500	0.000606	AASS	ENSBTAG00000012128	alpha-aminoadipic semialdehyde synthase, mitochondrial precursor [Source:RefSeq peptide;Acc:NP_001103267]	90.9091	NaN	95.9722	82.1429	97.037	100	100	99.1071
Chr4:88062601-88062700	4	88062601	88062700	0.000823	A7MB25_BOVIN	ENSBTAG00000005110	calcium-dependent secretion activator 2 [Source:RefSeq peptide;Acc:NP_001095525]	83.3333	98.6111	83.3333	100	61.6691	95.303	78.7037	88.0201
Chr4:88968701-88968800	4	88968701	88968800	0.00650521	E1B8K4_BOVIN	ENSBTAG00000005548	Uncharacterized protein [Source:UniProtKB/TrEMBL;Acc:E1B8K4]	86.8056	89.9297	86.4924	70.1103	63.0556	74.3731	86.6488	44.2213
Chr4:88968901-88969000	4	88968901	88969000	2.96e-05	E1B8K4_BOVIN	ENSBTAG00000005548	Uncharacterized protein [Source:UniProtKB/TrEMBL;Acc:E1B8K4]	80	77.8623	74.1841	20	50	100	82.6539	79.4444
Chr4:88994901-88995000	4	88994901	88995000	3.88e-05	F1MTV1_BOVIN	ENSBTAG00000004640	sperm adhesion molecule 1 [Source:RefSeq peptide;Acc:NP_001008413]	50	100	85.2273	75	80	100	98.4615	97.9037
Chr4:89806701-89806800	4	89806701	89806800	0.0208341	Q0VD43_BOVIN	ENSBTAG00000013732	probable G-protein coupled receptor 37 [Source:RefSeq peptide;Acc:NP_001069437]	60	100	26.1823	NaN	NaN	75	100	100
Chr4:92425201-92425300	4	92425201	92425300	0.000409	ZNF800	ENSBTAG00000020004	No description	0	22.2222	100	100	100	NaN	100	88
Chr4:92844401-92844500	4	92844401	92844500	2.19e-06	SND1_BOVIN	ENSBTAG00000010692	Staphylococcal nuclease domain-containing protein 1 [Source:UniProtKB/Swiss-Prot;Acc:Q863B3]	100	51.9231	63.7931	80.4348	93.3333	44.4444	91.6176	100
Chr4:92882201-92882300	4	92882201	92882300	0.000357	SND1_BOVIN	ENSBTAG00000010692	Staphylococcal nuclease domain-containing protein 1 [Source:UniProtKB/Swiss-Prot;Acc:Q863B3]	62.7473	100	100	100	99.3197	97.9592	100	95.5128
Chr4:92904601-92904700	4	92904601	92904700	0.0169403	SND1_BOVIN	ENSBTAG00000010692	Staphylococcal nuclease domain-containing protein 1 [Source:UniProtKB/Swiss-Prot;Acc:Q863B3]	100	100	100	0	100	98.6842	100	100
Chr4:92914001-92914100	4	92914001	92914100	0.00428634	SND1_BOVIN	ENSBTAG00000010692	Staphylococcal nuclease domain-containing protein 1 [Source:UniProtKB/Swiss-Prot;Acc:Q863B3]	0	94.0426	100	100	93.0556	100	96	100
Chr4:92993901-92994000	4	92993901	92994000	0.00544493	SND1_BOVIN	ENSBTAG00000010692	Staphylococcal nuclease domain-containing protein 1 [Source:UniProtKB/Swiss-Prot;Acc:Q863B3]	100	100	93.3694	100	99.7619	93.5897	89.5464	89.1919
Chr4:92994001-92994100	4	92994001	92994100	0.015233	SND1_BOVIN	ENSBTAG00000010692	Staphylococcal nuclease domain-containing protein 1 [Source:UniProtKB/Swiss-Prot;Acc:Q863B3]	NaN	87.0968	100	66.6667	93.421	100	95.5	99.4253
Chr4:93577501-93577600	4	93577501	93577600	0.00785831	F1N343_BOVIN	ENSBTAG00000011002	Uncharacterized protein [Source:UniProtKB/TrEMBL;Acc:F1N343]	NaN	0	100	50	100	66.6667	100	100
Chr4:94171901-94172000	4	94171901	94172000	0.0331733	E1BIK9_BOVIN	ENSBTAG00000007206	PREDICTED: Bos taurus family with sequence similarity 40, member B-like (LOC529423), miscRNA, [Source:RefSeq DNA;Acc:XR_082759]	80	NaN	40	100	100	NaN	97.3856	100
Chr4:94704801-94704900	4	94704801	94704900	8.65e-08	KLD10_BOVIN	ENSBTAG00000000548	Kelch domain-containing protein 10 [Source:UniProtKB/Swiss-Prot;Acc:Q0IIC2]	60.101	100	75	NaN	100	98.5714	87.5	100
Chr4:95095701-95095800	4	95095701	95095800	3.49e-09	COPG2_BOVIN	ENSBTAG00000017245	Coatomer subunit gamma-2 [Source:UniProtKB/Swiss-Prot;Acc:A2VE21]	100	100	37.7778	NaN	100	100	45.4545	100
Chr4:95096401-95096500	4	95096401	95096500	2.62e-09	COPG2_BOVIN	ENSBTAG00000017245	Coatomer subunit gamma-2 [Source:UniProtKB/Swiss-Prot;Acc:A2VE21]	79.0055	78.5714	86.7647	87.3016	96.7337	95.7746	90.5028	100
Chr4:95100101-95100200	4	95100101	95100200	0.00103928	COPG2_BOVIN	ENSBTAG00000017245	Coatomer subunit gamma-2 [Source:UniProtKB/Swiss-Prot;Acc:A2VE21]	85.2632	80.6878	87.0561	94.2308	84.0111	81.2764	84.6414	85.9496
Chr4:95100601-95100700	4	95100601	95100700	0.00168295	COPG2_BOVIN	ENSBTAG00000017245	Coatomer subunit gamma-2 [Source:UniProtKB/Swiss-Prot;Acc:A2VE21]	82.8346	89.2388	92.3404	84.3066	87.6329	99.2986	90.6634	94.1891
Chr4:95106801-95106900	4	95106801	95106900	8.14e-08	COPG2_BOVIN	ENSBTAG00000017245	Coatomer subunit gamma-2 [Source:UniProtKB/Swiss-Prot;Acc:A2VE21]	66.6667	81.25	81.3726	100	100	99.495	92.2222	100
Chr4:95107901-95108000	4	95107901	95108000	1.48e-08	COPG2_BOVIN	ENSBTAG00000017245	Coatomer subunit gamma-2 [Source:UniProtKB/Swiss-Prot;Acc:A2VE21]	60.2681	100	100	100	100	NaN	95.6522	100
Chr4:96739901-96740000	4	96739901	96740000	0.000176	Q9GLW2_BOVIN	ENSBTAG00000014543	Putative plexin 2 [Source:UniProtKB/TrEMBL;Acc:Q9GLW2]	100	100	NaN	50	99.2647	100	100	100
Chr4:96754801-96754900	4	96754801	96754900	0.0108245	Q9GLW2_BOVIN	ENSBTAG00000014543	Putative plexin 2 [Source:UniProtKB/TrEMBL;Acc:Q9GLW2]	NaN	100	100	100	NaN	0	66.6667	100
Chr4:96874801-96874900	4	96874801	96874900	9.32e-09	Q9GLW2_BOVIN	ENSBTAG00000014543	Putative plexin 2 [Source:UniProtKB/TrEMBL;Acc:Q9GLW2]	0	0	50	100	100	96.5517	50	100
Chr4:97355501-97355600	4	97355501	97355600	0.0337219	CHCH3_BOVIN	ENSBTAG00000024723	Coiled-coil-helix-coiled-coil-helix domain-containing protein 3, mitochondrial [Source:UniProtKB/Swiss-Prot;Acc:Q5E9D3]	61.5385	NaN	77.0833	100	100	100	85.7143	85.4167
Chr4:97427301-97427400	4	97427301	97427400	0.0228087	CHCH3_BOVIN	ENSBTAG00000024723	Coiled-coil-helix-coiled-coil-helix domain-containing protein 3, mitochondrial [Source:UniProtKB/Swiss-Prot;Acc:Q5E9D3]	85.7143	83.3333	85.7759	95.4545	98.0769	100	95.8333	90.8303
Chr4:97934401-97934500	4	97934401	97934500	1.16e-07	A6QLD1_BOVIN	ENSBTAG00000014112	exocyst complex component 4 [Source:RefSeq peptide;Acc:NP_001095677]	0	100	75	66.6667	100	100	97.7011	78.5714
Chr4:98438901-98439000	4	98438901	98439000	0.0102379	A6QLD1_BOVIN	ENSBTAG00000014112	exocyst complex component 4 [Source:RefSeq peptide;Acc:NP_001095677]	100	100	94.1176	NaN	0	100	100	NaN
Chr4:98672501-98672600	4	98672501	98672600	6.94e-07	E1BAV1_BOVIN	ENSBTAG00000015773	Uncharacterized protein [Source:UniProtKB/TrEMBL;Acc:E1BAV1]	0	100	91.6667	100	95.625	100	96.25	99.4152
Chr4:98841101-98841200	4	98841101	98841200	0.00875414	E1BEH8_BOVIN	ENSBTAG00000003372	Uncharacterized protein [Source:UniProtKB/TrEMBL;Acc:E1BEH8]	49.4681	100	100	100	91.129	87.5	NaN	99.7727
Chr4:99710901-99711000	4	99710901	99711000	0.00518144	A6QQJ2_BOVIN	ENSBTAG00000001576	transmembrane protein 140 [Source:RefSeq peptide;Acc:NP_001098843]	52.5	100	100	73.4889	69.3548	100	100	100
Chr4:99806901-99807000	4	99806901	99807000	0.0301762	F1N117_BOVIN	ENSBTAG00000031548	hypothetical protein LOC514257 [Source:RefSeq peptide;Acc:NP_001069125]	62.2222	65.4545	100	40.5263	89.3985	91.5385	78.6957	80
Chr4:99868201-99868300	4	99868201	99868300	2.42e-06	F1N117_BOVIN	ENSBTAG00000031548	hypothetical protein LOC514257 [Source:RefSeq peptide;Acc:NP_001069125]	33.3333	85.7143	100	100	89.8276	99.0385	88.4615	NaN
Chr4:99935801-99935900	4	99935801	99935900	1.12e-05	F1N117_BOVIN	ENSBTAG00000031548	hypothetical protein LOC514257 [Source:RefSeq peptide;Acc:NP_001069125]	100	61.4848	43.0952	40	96.5851	100	80	81.5385
Chr4:99944401-99944500	4	99944401	99944500	1.14e-13	F1N117_BOVIN	ENSBTAG00000031548	hypothetical protein LOC514257 [Source:RefSeq peptide;Acc:NP_001069125]	66.6667	100	75	NaN	92.5	100	92.8013	100
Chr4:99946401-99946500	4	99946401	99946500	0.000177	F1N117_BOVIN	ENSBTAG00000031548	hypothetical protein LOC514257 [Source:RefSeq peptide;Acc:NP_001069125]	100	66.6667	100	80	100	100	88.7203	100
Chr4:100202001-100202100	4	100202001	100202100	0.00268286	NUP205	ENSBTAG00000011127	nucleoporin 205kDa [Source:RefSeq peptide;Acc:NP_001124403]	51.6667	100	62.963	78.125	100	100	92.5595	100
Chr4:100619501-100619600	4	100619501	100619600	6.74e-05	MTPN_BOVIN	ENSBTAG00000007806	Myotrophin [Source:UniProtKB/Swiss-Prot;Acc:Q3T0F7]	75	NaN	85.4386	13.6364	100	100	87.5	80
Chr4:101885501-101885600	4	101885501	101885600	1.12e-05	F1N2W5_BOVIN	ENSBTAG00000019980	Uncharacterized protein [Source:UniProtKB/TrEMBL;Acc:F1N2W5]	60.4167	100	100	100	99.661	100	97.8482	96.4516
Chr4:102133901-102134000	4	102133901	102134000	2.42e-11	F1N2W5_BOVIN	ENSBTAG00000019980	Uncharacterized protein [Source:UniProtKB/TrEMBL;Acc:F1N2W5]	0	85.2083	80	100	100	100	93.3903	96.6667
Chr4:102427901-102428000	4	102427901	102428000	2.21e-05	CREB3L2	ENSBTAG00000015802	cyclic AMP-responsive element-binding protein 3-like protein 2 [Source:RefSeq peptide;Acc:NP_001096003]	94.6429	96.5517	66.7297	100	100	100	97.3684	85.3077
Chr4:102428001-102428100	4	102428001	102428100	1.24e-11	CREB3L2	ENSBTAG00000015802	cyclic AMP-responsive element-binding protein 3-like protein 2 [Source:RefSeq peptide;Acc:NP_001096003]	87.5	100	82.7248	72.189	93.8237	92.5	99.2829	100
Chr4:102486801-102486900	4	102486801	102486900	4.65e-05	CREB3L2	ENSBTAG00000015802	cyclic AMP-responsive element-binding protein 3-like protein 2 [Source:RefSeq peptide;Acc:NP_001096003]	100	86.6872	79.6643	93.1429	82.3161	79.9165	78.7796	85.5472
Chr4:103311801-103311900	4	103311801	103311900	5.53e-07	F1MY14_BOVIN	ENSBTAG00000021073	Uncharacterized protein [Source:UniProtKB/TrEMBL;Acc:F1MY14]	60	100	100	92.3077	66.6667	83.3333	77.3446	95.2727
Chr4:103378501-103378600	4	103378501	103378600	3.2e-05	F1MY14_BOVIN	ENSBTAG00000021073	Uncharacterized protein [Source:UniProtKB/TrEMBL;Acc:F1MY14]	94.9969	77.7778	90	100	85.252	71.3675	74.0685	73.4864
Chr4:103490501-103490600	4	103490501	103490600	1.4e-05	E1BCF8_BOVIN	ENSBTAG00000021617	Uncharacterized protein [Source:UniProtKB/TrEMBL;Acc:E1BCF8]	91.9192	100	NaN	100	100	33.1984	100	100
Chr4:103652901-103653000	4	103652901	103653000	0.0200324	UBN2_BOVIN	ENSBTAG00000014021	Ubinuclein-2 [Source:UniProtKB/Swiss-Prot;Acc:E1B7L7]	100	37.8378	34.2593	0	96.4286	62.0617	NaN	100
Chr4:103922001-103922100	4	103922001	103922100	6.11e-11	E1BA53_BOVIN	ENSBTAG00000017860	homeodomain interacting protein kinase 2 [Source:RefSeq peptide;Acc:NP_001095392]	75	100	85.7143	75	50	100	75	75
Chr4:103928801-103928900	4	103928801	103928900	5.01e-06	E1BA53_BOVIN	ENSBTAG00000017860	homeodomain interacting protein kinase 2 [Source:RefSeq peptide;Acc:NP_001095392]	100	99.3333	50	93.2367	98.3046	100	99.1593	95.5556
Chr4:103983001-103983100	4	103983001	103983100	0.0327808	E1BA53_BOVIN	ENSBTAG00000017860	homeodomain interacting protein kinase 2 [Source:RefSeq peptide;Acc:NP_001095392]	71.4286	100	66.6667	100	100	100	83.3333	100
Chr4:104195101-104195200	4	104195101	104195200	0	F1N133_BOVIN	ENSBTAG00000020225	thromboxane-A synthase [Source:RefSeq peptide;Acc:NP_001039492]	100	50	100	100	100	100	NaN	100
Chr4:104246101-104246200	4	104246101	104246200	0.030491	F1N133_BOVIN	ENSBTAG00000020225	thromboxane-A synthase [Source:RefSeq peptide;Acc:NP_001039492]	80	100	80	50	100	100	100	83.3333
Chr4:104282101-104282200	4	104282101	104282200	0.00155007	F1N133_BOVIN	ENSBTAG00000020225	thromboxane-A synthase [Source:RefSeq peptide;Acc:NP_001039492]	94.3723	62.4434	73.3333	85.4102	93.75	100	97.6959	97.7687
Chr4:104302901-104303000	4	104302901	104303000	0.00616055	F1N133_BOVIN	ENSBTAG00000020225	thromboxane-A synthase [Source:RefSeq peptide;Acc:NP_001039492]	100	100	96.4286	100	95.0535	94.1521	83.3333	80
Chr4:104593801-104593900	4	104593801	104593900	1.84e-08	SPX3_BOVIN	ENSBTAG00000012239	Sugar phosphate exchanger 3 [Source:UniProtKB/Swiss-Prot;Acc:Q17QZ3]	0	100	100	63.1818	99.6875	NaN	94.4	100
Chr4:104608201-104608300	4	104608201	104608300	3.11e-06	SPX3_BOVIN	ENSBTAG00000012239	Sugar phosphate exchanger 3 [Source:UniProtKB/Swiss-Prot;Acc:Q17QZ3]	100	70.5358	74.493	83.3333	100	98.3165	100	97.9167
Chr4:104780301-104780400	4	104780301	104780400	0.010927	E1B8H4_BOVIN	ENSBTAG00000004799	Uncharacterized protein [Source:UniProtKB/TrEMBL;Acc:E1B8H4]	NaN	100	100	50	100	100	95	98.4848
Chr4:105845801-105845900	4	105845801	105845900	1.51e-20	F1N1S0_BOVIN	ENSBTAG00000010931	single-stranded DNA-binding protein, mitochondrial precursor [Source:RefSeq peptide;Acc:NP_001032543]	NaN	0	100	100	100	84.4828	100	100
Chr4:105981001-105981100	4	105981001	105981100	0.00532686	OR9A4	ENSBTAG00000015137	No description	100	100	25	NaN	100	NaN	83.8889	100
Chr4:106897301-106897400	4	106897301	106897400	5.39e-19	A5PJ68_BOVIN	ENSBTAG00000027204	Putative uncharacterized protein [Source:UniProtKB/TrEMBL;Acc:A5PJ68]	97.2973	98.8889	100	100	29.4118	71.4286	NaN	83.125
Chr4:107506301-107506400	4	107506301	107506400	9.5e-06	E1BJT6_BOVIN	ENSBTAG00000018159	caspase-2 [Source:RefSeq peptide;Acc:NP_001137576]	88.8889	90.4762	60	100	100	86.4316	99.5	100
Chr4:107553901-107554000	4	107553901	107554000	4.4e-05	E1BLQ0_BOVIN	ENSBTAG00000009182	chloride channel protein 1 [Source:RefSeq peptide;Acc:NP_001137343]	90.4762	66.9388	97.7778	98.4848	89.4277	100	90.2039	99.5951
Chr4:107602401-107602500	4	107602401	107602500	0.00093	Q08DQ6_BOVIN	ENSBTAG00000017970	zyxin [Source:RefSeq peptide;Acc:NP_001071569]	95.9306	100	90.9091	99	82.2425	100	91	95.6081
Chr4:107864401-107864500	4	107864401	107864500	0.00956345	F1N7N3_BOVIN	ENSBTAG00000002554	hypothetical protein LOC533126 [Source:RefSeq peptide;Acc:NP_001092524]	77.7778	100	93.0556	100	81.5873	90.9699	NaN	71.0059
Chr4:108493201-108493300	4	108493201	108493300	1.79e-09	NOBOX	ENSBTAG00000009832	No description	80	60	94.2857	58.1818	91.0526	NaN	99.1453	96.9388
Chr4:108603801-108603900	4	108603801	108603900	0.000443	TPK1_BOVIN	ENSBTAG00000017676	Thiamin pyrophosphokinase 1 [Source:UniProtKB/Swiss-Prot;Acc:Q5E9T4]	100	98.3871	94.2857	100	87	77.4583	87.4554	94.0574
Chr4:112386001-112386100	4	112386001	112386100	7.89e-05	F1MBH8_BOVIN	ENSBTAG00000027832	Uncharacterized protein [Source:UniProtKB/TrEMBL;Acc:F1MBH8]	50	0	50	100	100	81.25	NaN	100
Chr4:112387701-112387800	4	112387701	112387800	1.08e-06	F1MBH8_BOVIN	ENSBTAG00000027832	Uncharacterized protein [Source:UniProtKB/TrEMBL;Acc:F1MBH8]	98.8722	100	83.3333	100	77.7778	100	83.6364	89.1157
Chr4:112387801-112387900	4	112387801	112387900	0.0351963	F1MBH8_BOVIN	ENSBTAG00000027832	Uncharacterized protein [Source:UniProtKB/TrEMBL;Acc:F1MBH8]	100	77.7708	88.5714	86.6061	100	100	100	93.4884
Chr4:112477001-112477100	4	112477001	112477100	1.23e-07	F1MBH8_BOVIN	ENSBTAG00000027832	Uncharacterized protein [Source:UniProtKB/TrEMBL;Acc:F1MBH8]	100	100	100	66.4706	100	100	99.3243	99.2925
Chr4:112524001-112524100	4	112524001	112524100	0.00238365	F1MBH8_BOVIN	ENSBTAG00000027832	Uncharacterized protein [Source:UniProtKB/TrEMBL;Acc:F1MBH8]	79.8387	100	100	50	100	100	88.1667	93.254
Chr4:112775101-112775200	4	112775101	112775200	1.6e-05	Q6QRN4_BOVIN	ENSBTAG00000008736	Cullin 1 [Source:UniProtKB/TrEMBL;Acc:Q6QRN4]	NaN	50	100	14.2857	75	100	90	83.3333
Chr4:112796101-112796200	4	112796101	112796200	2.75e-06	Q6QRN4_BOVIN	ENSBTAG00000008736	Cullin 1 [Source:UniProtKB/TrEMBL;Acc:Q6QRN4]	80	30	87.5	100	96.1094	100	97.1154	100
Chr4:112797101-112797200	4	112797101	112797200	1.06e-17	Q6QRN4_BOVIN	ENSBTAG00000008736	Cullin 1 [Source:UniProtKB/TrEMBL;Acc:Q6QRN4]	0	NaN	100	90.4588	96.6216	100	90.3171	97.9651
Chr4:113003501-113003600	4	113003501	113003600	0.0465285	F1MEN8_BOVIN	ENSBTAG00000017143	protein disulfide-isomerase A4 precursor [Source:RefSeq peptide;Acc:NP_001039344]	100	NaN	100	50	100	100	93.75	100
Chr4:113086901-113087000	4	113086901	113087000	0.000183	ZNF282	ENSBTAG00000020448	zinc finger protein 282 [Source:HGNC Symbol;Acc:13076]	49.2962	83.3333	88.2353	97.7941	100	100	97.0588	91.1765
Chr4:113386601-113386700	4	113386601	113386700	3.77e-10	KRBA1	ENSBTAG00000010219	KRAB-A domain containing 1 [Source:HGNC Symbol;Acc:22228]	100	60.9649	100	86	95.5556	100	94.1176	100
Chr4:114211101-114211200	4	114211101	114211200	0.0012916	T176A_BOVIN	ENSBTAG00000012078	Transmembrane protein 176A [Source:UniProtKB/Swiss-Prot;Acc:Q7YQI4]	27.7778	NaN	50	50	69.0909	NaN	81.4815	94.8718
Chr4:114339501-114339600	4	114339501	114339600	0.000789	KCNH2	ENSBTAG00000004078	potassium voltage-gated channel, subfamily H (eag-related), member 2 [Source:HGNC Symbol;Acc:6251]	100	0	50	NaN	100	100	100	50
Chr4:114380701-114380800	4	114380701	114380800	6.05e-08	F1MY54_BOVIN	ENSBTAG00000017680	nitric oxide synthase, endothelial [Source:RefSeq peptide;Acc:NP_851380]	100	50	NaN	100	33.4554	100	100	NaN
Chr4:114476601-114476700	4	114476601	114476700	0.00168219	AGAP3	ENSBTAG00000008468	No description	100	85.7143	100	100	49.8495	92.2297	100	94
Chr4:114514101-114514200	4	114514101	114514200	0.0171143	AGAP3	ENSBTAG00000008468	No description	74.7816	87.5	100	66.2048	87.963	92.4183	87.8023	100
Chr4:114724101-114724200	4	114724101	114724200	1.08e-08	NUB1_BOVIN	ENSBTAG00000004540	NEDD8 ultimate buster 1 [Source:UniProtKB/Swiss-Prot;Acc:Q8MJ87]	50	35.8674	96	100	80	100	90.1654	100
Chr4:114806501-114806600	4	114806501	114806600	6.52e-07	F2Z4I1_BOVIN	ENSBTAG00000031861	GTP-binding protein Rheb precursor [Source:RefSeq peptide;Acc:NP_001026934]	100	93.4694	96.875	100	66.6667	69.6429	95.2381	80
Chr4:114902001-114902100	4	114902001	114902100	0.011894	F1MFX9_BOVIN	ENSBTAG00000002917	Uncharacterized protein [Source:UniProtKB/TrEMBL;Acc:F1MFX9]	81.9772	100	80	100	100	100	94.8148	100
Chr4:115355101-115355200	4	115355101	115355200	0.00014	E1BDW8_BOVIN	ENSBTAG00000021260	Uncharacterized protein [Source:UniProtKB/TrEMBL;Acc:E1BDW8]	99.3056	100	54.902	NaN	96.1853	100	100	85.7143
Chr4:115371701-115371800	4	115371701	115371800	2e-08	MLL3	ENSBTAG00000024199	PREDICTED: Bos taurus myeloid/lymphoid or mixed-lineage leukemia 4-like (MLL3), miscRNA, [Source:RefSeq DNA;Acc:XR_083287]	93.7868	82.3837	100	84.722	97.11	98.7879	91.9956	95.6643
Chr4:115389101-115389200	4	115389101	115389200	3.07e-11	MLL3	ENSBTAG00000024199	PREDICTED: Bos taurus myeloid/lymphoid or mixed-lineage leukemia 4-like (MLL3), miscRNA, [Source:RefSeq DNA;Acc:XR_083287]	83.3333	100	100	100	8.61111	100	100	NaN
Chr4:115417601-115417700	4	115417601	115417700	5.67e-05	MLL3	ENSBTAG00000024199	PREDICTED: Bos taurus myeloid/lymphoid or mixed-lineage leukemia 4-like (MLL3), miscRNA, [Source:RefSeq DNA;Acc:XR_083287]	100	100	100	50	100	100	100	96.7136
Chr4:115417701-115417800	4	115417701	115417800	0.00281922	MLL3	ENSBTAG00000024199	PREDICTED: Bos taurus myeloid/lymphoid or mixed-lineage leukemia 4-like (MLL3), miscRNA, [Source:RefSeq DNA;Acc:XR_083287]	100	100	NaN	63.0769	100	80	95.5556	100
Chr4:115431201-115431300	4	115431201	115431300	2.42e-11	MLL3	ENSBTAG00000024199	PREDICTED: Bos taurus myeloid/lymphoid or mixed-lineage leukemia 4-like (MLL3), miscRNA, [Source:RefSeq DNA;Acc:XR_083287]	50	100	100	12.5	NaN	100	100	100
Chr4:115917101-115917200	4	115917101	115917200	0.000425	F1N6J8_BOVIN	ENSBTAG00000008032	Uncharacterized protein [Source:UniProtKB/TrEMBL;Acc:F1N6J8]	36.0718	NaN	100	100	100	NaN	92.2344	93.0307
Chr4:115922001-115922100	4	115922001	115922100	4.56e-05	F1N6J8_BOVIN	ENSBTAG00000008032	Uncharacterized protein [Source:UniProtKB/TrEMBL;Acc:F1N6J8]	100	0	92.6316	100	100	100	100	96
Chr4:115925401-115925500	4	115925401	115925500	6.88e-06	F1N6J8_BOVIN	ENSBTAG00000008032	Uncharacterized protein [Source:UniProtKB/TrEMBL;Acc:F1N6J8]	100	100	NaN	0	100	100	93.1372	100
Chr4:115934801-115934900	4	115934801	115934900	9.13e-07	F1N6J8_BOVIN	ENSBTAG00000008032	Uncharacterized protein [Source:UniProtKB/TrEMBL;Acc:F1N6J8]	92.2076	100	86.8421	100	40.9091	75	64.1848	92.1053
Chr4:117190601-117190700	4	117190601	117190700	0.0149538	ENSBTAG00000047979	ENSBTAG00000047979	No description	72.2222	0	84.1429	50	73.75	100	92.4231	80
Chr4:117197701-117197800	4	117197701	117197800	7.01e-07	ENSBTAG00000047979	ENSBTAG00000047979	No description	75.1613	100	NaN	72.0721	92.713	100	81.3187	98.8333
Chr4:117272501-117272600	4	117272501	117272600	0.000792	ENSBTAG00000047979	ENSBTAG00000047979	No description	100	100	60	100	100	84.2105	65.6898	82.9853
Chr4:117276901-117277000	4	117276901	117277000	7.56e-07	ENSBTAG00000047979	ENSBTAG00000047979	No description	100	0	72.6191	NaN	100	100	100	100
Chr4:117282201-117282300	4	117282201	117282300	1.45e-05	ENSBTAG00000047979	ENSBTAG00000047979	No description	100	83.1731	33.3333	NaN	100	100	100	100
Chr4:117291301-117291400	4	117291301	117291400	1.56e-05	ENSBTAG00000047979	ENSBTAG00000047979	No description	100	87.5	100	100	100	100	94.8897	100
Chr4:117292201-117292300	4	117292201	117292300	0.000222	ENSBTAG00000047979	ENSBTAG00000047979	No description	100	100	NaN	88.5714	86.7188	100	100	64.8928
Chr4:117333001-117333100	4	117333001	117333100	1.03e-07	ENSBTAG00000047979	ENSBTAG00000047979	No description	47.3864	89.0741	94.375	33.3333	91.9811	100	82.7429	100
Chr4:117602201-117602300	4	117602201	117602300	9.11e-06	DPP6	ENSBTAG00000021941	dipeptidyl aminopeptidase-like protein 6 [Source:RefSeq peptide;Acc:NP_776465]	100	NaN	65.9091	78.1818	100	100	100	100
Chr4:117602301-117602400	4	117602301	117602400	0.00661195	DPP6	ENSBTAG00000021941	dipeptidyl aminopeptidase-like protein 6 [Source:RefSeq peptide;Acc:NP_776465]	100	NaN	35.5072	75	100	95.3202	100	100
Chr4:117650301-117650400	4	117650301	117650400	2.13e-05	DPP6	ENSBTAG00000021941	dipeptidyl aminopeptidase-like protein 6 [Source:RefSeq peptide;Acc:NP_776465]	100	74.2857	50	80	100	100	94.4444	100
Chr4:117656201-117656300	4	117656201	117656300	6.08e-06	DPP6	ENSBTAG00000021941	dipeptidyl aminopeptidase-like protein 6 [Source:RefSeq peptide;Acc:NP_776465]	90.9091	NaN	100	0	NaN	100	100	100
Chr4:117680901-117681000	4	117680901	117681000	0.00117984	DPP6	ENSBTAG00000021941	dipeptidyl aminopeptidase-like protein 6 [Source:RefSeq peptide;Acc:NP_776465]	57.1429	94.7619	83.6842	100	NaN	100	100	86.6667
Chr4:117705601-117705700	4	117705601	117705700	0.00249058	DPP6	ENSBTAG00000021941	dipeptidyl aminopeptidase-like protein 6 [Source:RefSeq peptide;Acc:NP_776465]	NaN	80	95.1923	100	100	66.6667	72.6775	78.1829
Chr4:117773801-117773900	4	117773801	117773900	0.00434656	DPP6	ENSBTAG00000021941	dipeptidyl aminopeptidase-like protein 6 [Source:RefSeq peptide;Acc:NP_776465]	NaN	18.1818	100	100	84.4828	NaN	100	100
Chr4:117787301-117787400	4	117787301	117787400	4.8e-05	DPP6	ENSBTAG00000021941	dipeptidyl aminopeptidase-like protein 6 [Source:RefSeq peptide;Acc:NP_776465]	100	0	81.7228	95.9091	97.6471	100	97.2785	100
Chr4:117846301-117846400	4	117846301	117846400	0.0284148	PAXI1_BOVIN	ENSBTAG00000017505	PAX-interacting protein 1 [Source:UniProtKB/Swiss-Prot;Acc:A0JNA8]	95.7031	100	92.6471	66.6667	100	100	100	95.3704
Chr4:117848901-117849000	4	117848901	117849000	0.00222808	PAXI1_BOVIN	ENSBTAG00000017505	PAX-interacting protein 1 [Source:UniProtKB/Swiss-Prot;Acc:A0JNA8]	NaN	100	87.8968	77.551	80	90.4762	81.25	85.7143
Chr4:117912001-117912100	4	117912001	117912100	0.00037	INSI1_BOVIN	ENSBTAG00000001592	Insulin-induced gene 1 protein [Source:UniProtKB/Swiss-Prot;Acc:A0JNC3]	33.3333	100	NaN	100	100	NaN	100	100
Chr4:118173401-118173500	4	118173401	118173500	0.00683438	F1MIK6_BOVIN	ENSBTAG00000010243	Uncharacterized protein [Source:UniProtKB/TrEMBL;Acc:F1MIK6]	100	NaN	67.3077	83.3333	100	100	95.6944	92.1569
Chr4:118241301-118241400	4	118241301	118241400	0.000802	F1MIK6_BOVIN	ENSBTAG00000010243	Uncharacterized protein [Source:UniProtKB/TrEMBL;Acc:F1MIK6]	NaN	0	57.1429	100	100	100	NaN	90
Chr4:118904501-118904600	4	118904501	118904600	2.39e-07	E1BPD9_BOVIN	ENSBTAG00000020335	Uncharacterized protein [Source:UniProtKB/TrEMBL;Acc:E1BPD9]	86.6917	NaN	36.9565	100	98.4314	100	85.7197	89.4737
Chr4:118904601-118904700	4	118904601	118904700	0.000258	E1BPD9_BOVIN	ENSBTAG00000020335	Uncharacterized protein [Source:UniProtKB/TrEMBL;Acc:E1BPD9]	90.8239	100	79.0293	100	100	100	95.2429	100
Chr4:118911901-118912000	4	118911901	118912000	0.000592	E1BPD9_BOVIN	ENSBTAG00000020335	Uncharacterized protein [Source:UniProtKB/TrEMBL;Acc:E1BPD9]	87.3955	100	95	80	72.0238	100	51.7949	0
Chr4:118913301-118913400	4	118913301	118913400	0.00394176	E1BPD9_BOVIN	ENSBTAG00000020335	Uncharacterized protein [Source:UniProtKB/TrEMBL;Acc:E1BPD9]	50	NaN	0	66.6667	78.2961	NaN	0	20
Chr4:118971901-118972000	4	118971901	118972000	0.00708565	LMBR1	ENSBTAG00000030817	No description	96.7949	62	100	100	100	100	91.7087	96.7391
Chr4:118995801-118995900	4	118995801	118995900	0.0264543	LMBR1	ENSBTAG00000030817	No description	85.7143	100	91.4286	95.2305	98.9899	NaN	98.2143	100
Chr4:119030301-119030400	4	119030301	119030400	0.0388428	LMBR1	ENSBTAG00000030817	No description	100	33.3333	100	0	100	100	100	79.3103
Chr4:119071001-119071100	4	119071001	119071100	7.96e-07	LMBR1	ENSBTAG00000030817	No description	100	100	35.4762	100	100	91.6667	95.8247	99.895
Chr4:119141301-119141400	4	119141301	119141400	0.0081683	LOC618228	ENSBTAG00000016435	PREDICTED: Bos taurus nucleolar protein with MIF4G domain 1-like (LOC618228), miscRNA, [Source:RefSeq DNA;Acc:XR_084686]	100	100	90.9091	75	100	75	83.3333	0
Chr4:119163801-119163900	4	119163801	119163900	7.28e-06	MNX1	ENSBTAG00000030876	No description	85.7143	100	69.4643	100	100	100	92.2007	100
Chr4:119274301-119274400	4	119274301	119274400	0.000341	UBE3C	ENSBTAG00000008025	No description	100	NaN	80	0	100	100	88.5572	100
Chr4:119274701-119274800	4	119274701	119274800	0.0334324	UBE3C	ENSBTAG00000008025	No description	NaN	100	95.6522	100	93.8312	100	70.8553	94.4444
Chr4:119275601-119275700	4	119275601	119275700	0.00613146	UBE3C	ENSBTAG00000008025	No description	100	NaN	50	10	84.2105	NaN	86.0455	100
Chr4:119294401-119294500	4	119294401	119294500	0.0289105	UBE3C	ENSBTAG00000008025	No description	95.4545	NaN	94.0204	100	66.6667	86.6883	90.5556	100
Chr4:119300501-119300600	4	119300501	119300600	0.00179747	UBE3C	ENSBTAG00000008025	No description	100	95	100	100	83.7963	50	100	79.1741
Chr4:119315201-119315300	4	119315201	119315300	0.00974615	UBE3C	ENSBTAG00000008025	No description	100	0	100	NaN	87.5	100	95.4545	100
Chr4:119323401-119323500	4	119323401	119323500	0.0467195	UBE3C	ENSBTAG00000008025	No description	75	33.3333	50	NaN	94.8276	NaN	50	0
Chr4:119345401-119345500	4	119345401	119345500	0.00696909	UBE3C	ENSBTAG00000008025	No description	91.1111	78.9474	NaN	100	0	100	100	100
Chr4:119443701-119443800	4	119443701	119443800	0.0081015	DNJB6_BOVIN	ENSBTAG00000000771	DnaJ homolog subfamily B member 6 [Source:UniProtKB/Swiss-Prot;Acc:Q0III6]	100	NaN	86.8132	94.617	91.6667	84.6154	95.5357	76.7619
Chr4:119533401-119533500	4	119533401	119533500	0.0398949	F1MDF8_BOVIN	ENSBTAG00000004958	Uncharacterized protein [Source:UniProtKB/TrEMBL;Acc:F1MDF8]	87.5	0	95	NaN	100	85.7143	100	100
Chr4:120194101-120194200	4	120194101	120194200	2.75e-07	F1N535_BOVIN	ENSBTAG00000016131	Uncharacterized protein [Source:UniProtKB/TrEMBL;Acc:F1N535]	100	NaN	71.4286	47.9167	NaN	100	100	100
Chr4:120231201-120231300	4	120231201	120231300	0.0188448	A6QP60_BOVIN	ENSBTAG00000005483	PREDICTED: Bos taurus rCG21039-like (LOC512582), miscRNA, [Source:RefSeq DNA;Acc:XR_083289]	100	NaN	100	93.0435	50	100	100	66.6667
Chr4:120234201-120234300	4	120234201	120234300	0.00438964	A6QP60_BOVIN	ENSBTAG00000005483	PREDICTED: Bos taurus rCG21039-like (LOC512582), miscRNA, [Source:RefSeq DNA;Acc:XR_083289]	100	50	NaN	85.7143	100	100	83.3333	100
Chr4:120250801-120250900	4	120250801	120250900	0.00905499	A6QP60_BOVIN	ENSBTAG00000005483	PREDICTED: Bos taurus rCG21039-like (LOC512582), miscRNA, [Source:RefSeq DNA;Acc:XR_083289]	96.4286	100	85.7143	100	85.7143	87.5	100	92.8105
Chr4:120251701-120251800	4	120251701	120251800	0.0101233	A6QP60_BOVIN	ENSBTAG00000005483	PREDICTED: Bos taurus rCG21039-like (LOC512582), miscRNA, [Source:RefSeq DNA;Acc:XR_083289]	NaN	0	100	100	93.5185	100	100	NaN
Chr4:120344101-120344200	4	120344101	120344200	0.022822	Q1JPD7_BOVIN	ENSBTAG00000024157	Putative uncharacterized protein WDR60 [Source:UniProtKB/TrEMBL;Acc:Q1JPD7]	NaN	100	11.1111	98.8889	100	NaN	67.5214	100
Chr4:120481701-120481800	4	120481701	120481800	4.72e-06	VIPR2	ENSBTAG00000037649	No description	55.5361	NaN	98.1482	100	100	77.3333	100	100
Chr5:303801-303900	5	303801	303900	0.0165598	ENSBTAG00000027770	ENSBTAG00000027770	No description	33.3333	100	100	NaN	100	33.3333	75	0
Chr5:327001-327100	5	327001	327100	0.0044921	ENSBTAG00000027770	ENSBTAG00000027770	No description	NaN	80	82.2222	83.5714	71.3333	100	93.4931	99.375
Chr5:1117501-1117600	5	1117501	1117600	0.0145592	LGR5	ENSBTAG00000013256	No description	100	0	69.697	NaN	NaN	100	100	66.6667
Chr5:1139201-1139300	5	1139201	1139300	0.00970048	LGR5	ENSBTAG00000013256	No description	58.3333	100	11.7647	100	58.6207	100	65.3077	100
Chr5:1173001-1173100	5	1173001	1173100	0.0171565	LGR5	ENSBTAG00000013256	No description	100	66.6667	100	0	100	100	100	66.6667
Chr5:1537901-1538000	5	1537901	1538000	0.00445972	TPH2	ENSBTAG00000020792	No description	100	96	85.1852	100	100	84.1991	87.037	77.813
Chr5:1541201-1541300	5	1541201	1541300	0	TPH2	ENSBTAG00000020792	No description	100	100	100	NaN	100	79.8696	100	100
Chr5:1542501-1542600	5	1542501	1542600	0.000568	TPH2	ENSBTAG00000020792	No description	88.5714	95.9773	90.4959	100	99.7696	100	97.6511	98.7013
Chr5:1923701-1923800	5	1923701	1923800	0.0413378	TRHDE	ENSBTAG00000018575	No description	81.2222	100	95.9677	89.083	89	97.5	99.5556	97.6852
Chr5:2103201-2103300	5	2103201	2103300	3.77e-05	TRHDE	ENSBTAG00000018575	No description	83.7798	87.5071	100	100	99.3966	100	99.4152	90.4377
Chr5:2114501-2114600	5	2114501	2114600	3.32e-05	TRHDE	ENSBTAG00000018575	No description	82.2338	100	100	84.6908	100	100	99	95.6947
Chr5:4780901-4781000	5	4780901	4781000	0.023459	F1MD06_BOVIN	ENSBTAG00000014859	Uncharacterized protein [Source:UniProtKB/TrEMBL;Acc:F1MD06]	97.2222	98.718	100	100	85.7143	100	72.0102	84.0909
Chr5:4907101-4907200	5	4907101	4907200	0.00113141	E1B7A4_BOVIN	ENSBTAG00000019260	Uncharacterized protein [Source:UniProtKB/TrEMBL;Acc:E1B7A4]	40	60	77.5	NaN	100	95	97.1429	100
Chr5:4907201-4907300	5	4907201	4907300	0.0244068	E1B7A4_BOVIN	ENSBTAG00000019260	Uncharacterized protein [Source:UniProtKB/TrEMBL;Acc:E1B7A4]	0	61.3636	21.4286	NaN	100	100	48.8095	92.8572
Chr5:5024701-5024800	5	5024701	5024800	0.0257074	F1N7H6_BOVIN	ENSBTAG00000011591	KRR1 small subunit processome component homolog [Source:RefSeq peptide;Acc:NP_001032908]	87.5	69.4444	92.7273	100	100	100	98.5	99.7619
Chr5:6229901-6230000	5	6229901	6230000	1.82e-06	E1BJK1_BOVIN	ENSBTAG00000021756	Uncharacterized protein [Source:UniProtKB/TrEMBL;Acc:E1BJK1]	100	10	100	89.0909	100	99.2	99.0385	100
Chr5:6271101-6271200	5	6271101	6271200	0.00165618	CSRP2_BOVIN	ENSBTAG00000013406	Cysteine and glycine-rich protein 2 [Source:UniProtKB/Swiss-Prot;Acc:Q32LE9]	100	100	83.5526	0	100	100	96	100
Chr5:6429501-6429600	5	6429501	6429600	4.57e-06	E1BE02_BOVIN	ENSBTAG00000016931	Uncharacterized protein [Source:UniProtKB/TrEMBL;Acc:E1BE02]	100	100	100	60.4167	100	100	100	94.6541
Chr5:6458001-6458100	5	6458001	6458100	0.000275	E1BE02_BOVIN	ENSBTAG00000016931	Uncharacterized protein [Source:UniProtKB/TrEMBL;Acc:E1BE02]	0	50	100	NaN	100	91.6667	96.5202	100
Chr5:7590801-7590900	5	7590801	7590900	8.15e-09	F1MWF7_BOVIN	ENSBTAG00000009852	Uncharacterized protein [Source:UniProtKB/TrEMBL;Acc:F1MWF7]	48.2919	100	100	NaN	95.4704	100	100	100
Chr5:7638701-7638800	5	7638701	7638800	0.000203	F1MWF7_BOVIN	ENSBTAG00000009852	Uncharacterized protein [Source:UniProtKB/TrEMBL;Acc:F1MWF7]	75	75	75	92	93.3911	75	89.8649	88.7931
Chr5:9417401-9417500	5	9417401	9417500	3.35e-05	PPP1R12A	ENSBTAG00000014609	protein phosphatase 1, regulatory (inhibitor) subunit 12A [Source:RefSeq peptide;Acc:NP_001095687]	88.8719	93.3333	85.8716	NaN	100	100	96.6667	62.2727
Chr5:9419701-9419800	5	9419701	9419800	6.53e-07	PPP1R12A	ENSBTAG00000014609	protein phosphatase 1, regulatory (inhibitor) subunit 12A [Source:RefSeq peptide;Acc:NP_001095687]	84.1867	100	98.2143	79.6296	100	100	97.3214	99.5935
Chr5:9862001-9862100	5	9862001	9862100	1.02e-05	E1BBP9_BOVIN	ENSBTAG00000011336	Uncharacterized protein [Source:UniProtKB/TrEMBL;Acc:E1BBP9]	34.5314	100	94.8148	100	100	100	100	95.5556
Chr5:9899101-9899200	5	9899101	9899200	0.000165	E1BBP9_BOVIN	ENSBTAG00000011336	Uncharacterized protein [Source:UniProtKB/TrEMBL;Acc:E1BBP9]	66.6667	50	100	60	50	26.6667	46.4506	33.3333
Chr5:10254201-10254300	5	10254201	10254300	0.0337706	PTPRQ	ENSBTAG00000026977	No description	NaN	74.6032	100	100	100	100	98.7654	100
Chr5:11009301-11009400	5	11009301	11009400	1.19e-06	PPFIA2	ENSBTAG00000003036	No description	76.2919	87.7551	62.5	88.456	85.7143	100	91.0847	95.4232
Chr5:14573201-14573300	5	14573201	14573300	0.00103187	S6A15_BOVIN	ENSBTAG00000018432	Sodium-dependent neutral amino acid transporter B(0)AT2 [Source:UniProtKB/Swiss-Prot;Acc:Q9XS59]	87.5556	98.6487	97.8261	89.2857	96.2848	99.1202	96.4286	100
Chr5:19371201-19371300	5	19371201	19371300	0.00617331	A5PKH9_BOVIN	ENSBTAG00000000687	WD repeat-containing protein 51B [Source:RefSeq peptide;Acc:NP_001092501]	75	92.2794	86.8665	81.4103	72.3508	62.5	62.2571	73.3596
Chr5:19600301-19600400	5	19600301	19600400	4.4e-05	F1N7J2_BOVIN	ENSBTAG00000009552	plasma membrane calcium-transporting ATPase 1 [Source:RefSeq peptide;Acc:NP_777121]	87.231	100	100	74.6389	98.3333	94.6809	97.1446	99.4141
Chr5:19610401-19610500	5	19610401	19610500	1.66e-07	F1N7J2_BOVIN	ENSBTAG00000009552	plasma membrane calcium-transporting ATPase 1 [Source:RefSeq peptide;Acc:NP_777121]	28.5714	100	NaN	83.3333	89.1765	100	100	89.5062
Chr5:24140201-24140300	5	24140201	24140300	5.58e-10	E1BDY7_BOVIN	ENSBTAG00000011245	Uncharacterized protein [Source:UniProtKB/TrEMBL;Acc:E1BDY7]	93.3333	89.4737	92.5	66.6667	100	NaN	79.4286	96.2791
Chr5:24171101-24171200	5	24171101	24171200	0.00110178	E1BDY7_BOVIN	ENSBTAG00000011245	Uncharacterized protein [Source:UniProtKB/TrEMBL;Acc:E1BDY7]	100	NaN	52.5	0	87.4074	100	93.0851	100
Chr5:24196001-24196100	5	24196001	24196100	6.91e-05	E1BDY7_BOVIN	ENSBTAG00000011245	Uncharacterized protein [Source:UniProtKB/TrEMBL;Acc:E1BDY7]	100	100	59.0793	NaN	100	100	100	100
Chr5:24200801-24200900	5	24200801	24200900	0.0132851	E1BDY7_BOVIN	ENSBTAG00000011245	Uncharacterized protein [Source:UniProtKB/TrEMBL;Acc:E1BDY7]	100	100	100	66.6667	100	87.013	91.6667	100
Chr5:24322501-24322600	5	24322501	24322600	0.0423399	CCDC41	ENSBTAG00000004484	No description	100	100	NaN	58.5812	100	98.1686	93.5606	90.4158
Chr5:26202201-26202300	5	26202201	26202300	0.00117704	F1MY80_BOVIN	ENSBTAG00000003278	Uncharacterized protein [Source:UniProtKB/TrEMBL;Acc:F1MY80]	75	100	80.0016	50	91.8997	100	95.9877	86.4897
Chr5:27545001-27545100	5	27545001	27545100	1.17e-07	E1BIL2_BOVIN	ENSBTAG00000038384	keratin, type II cytoskeletal 5 [Source:RefSeq peptide;Acc:NP_001008663]	73.2304	66.6667	96.6667	NaN	96.8182	100	100	100
Chr5:28217101-28217200	5	28217101	28217200	0.00142299	SCN8A	ENSBTAG00000021339	No description	100	100	84.8485	NaN	52.381	100	100	80.1582
Chr5:28657101-28657200	5	28657101	28657200	0.000128	A4FUG5_BOVIN	ENSBTAG00000008897	bridging integrator 2 [Source:RefSeq peptide;Acc:NP_001076904]	76.8518	100	96.25	100	69.0154	77.6471	82.8808	73.3001
Chr5:29026901-29027000	5	29026901	29027000	0.00407421	Q2HJ28_BOVIN	ENSBTAG00000032902	solute carrier family 11 (proton-coupled divalent metal ion transporters), member 2 [Source:RefSeq peptide;Acc:NP_001039586]	0	50	71.875	100	100	100	66.6667	100
Chr5:29385801-29385900	5	29385801	29385900	1.74e-18	DIP2B	ENSBTAG00000005246	No description	99.8626	86.898	100	69.9524	99.6894	99.8319	96.4146	100
Chr5:29860601-29860700	5	29860601	29860700	1.18e-06	LIMA1	ENSBTAG00000012342	No description	79.8691	89.6774	88.7395	NaN	100	97.6191	97.6852	94.7581
Chr5:29860701-29860800	5	29860701	29860800	0.00937366	LIMA1	ENSBTAG00000012342	No description	92.6667	66.6667	66.6667	50	90	100	94.6667	94
Chr5:30348701-30348800	5	30348701	30348800	2.93e-06	FMNL3	ENSBTAG00000016593	No description	NaN	20	100	0	90	100	100	100
Chr5:30373801-30373900	5	30373801	30373900	2.19e-06	PRPF40B	ENSBTAG00000016589	No description	67.8572	100	100	91.6667	99.4169	100	100	98.6842
Chr5:30458801-30458900	5	30458801	30458900	1.31e-20	E1B760_BOVIN	ENSBTAG00000019277	Uncharacterized protein [Source:UniProtKB/TrEMBL;Acc:E1B760]	81.9444	100	NaN	100	11.4719	NaN	98.2143	88.0556
Chr5:35174101-35174200	5	35174101	35174200	0.000488	E1BA89_BOVIN	ENSBTAG00000026249	Uncharacterized protein [Source:UniProtKB/TrEMBL;Acc:E1BA89]	98.2906	79.4872	100	92.7083	49.495	100	78.9196	100
Chr5:35705001-35705100	5	35705001	35705100	0.000835	NELL2_BOVIN	ENSBTAG00000032183	Protein kinase C-binding protein NELL2 [Source:UniProtKB/Swiss-Prot;Acc:A6QR11]	100	56.25	100	NaN	100	100	100	86.6667
Chr5:35966301-35966400	5	35966301	35966400	1.45e-10	NELL2_BOVIN	ENSBTAG00000032183	Protein kinase C-binding protein NELL2 [Source:UniProtKB/Swiss-Prot;Acc:A6QR11]	100	66.6667	94.7917	NaN	90.7071	100	93.75	92.8004
Chr5:36361101-36361200	5	36361101	36361200	0.000165	A6QQU3_BOVIN	ENSBTAG00000032148	transmembrane protein 117 [Source:RefSeq peptide;Acc:NP_001094703]	99.1667	100	90	NaN	59.2235	89.5161	100	100
Chr5:36675001-36675100	5	36675001	36675100	5.42e-06	A6QQU3_BOVIN	ENSBTAG00000032148	transmembrane protein 117 [Source:RefSeq peptide;Acc:NP_001094703]	0	80.2632	97.6191	NaN	100	100	100	100
Chr5:36736801-36736900	5	36736801	36736900	0.00381054	A6QQU3_BOVIN	ENSBTAG00000032148	transmembrane protein 117 [Source:RefSeq peptide;Acc:NP_001094703]	100	0	50	NaN	100	100	97.3684	71.4286
Chr5:37272801-37272900	5	37272801	37272900	0.00134828	E1B900_BOVIN	ENSBTAG00000000395	Uncharacterized protein [Source:UniProtKB/TrEMBL;Acc:E1B900]	48.212	NaN	100	76.1905	94.4444	100	89.4048	88.1818
Chr5:38373401-38373500	5	38373401	38373500	0.0034075	PRICKLE1	ENSBTAG00000008596	prickle-like protein 1 [Source:RefSeq peptide;Acc:NP_001096004]	100	100	100	NaN	NaN	0	100	100
Chr5:39422801-39422900	5	39422801	39422900	0.00544585	LOC100336935	ENSBTAG00000012624	No description	100	100	0	50	100	100	100	100
Chr5:40146401-40146500	5	40146401	40146500	0.000224	F1MVI0_BOVIN	ENSBTAG00000020679	contactin-1 precursor [Source:RefSeq peptide;Acc:NP_776705]	100	100	79.7348	96.3636	100	100	97.5096	100
Chr5:41082901-41083000	5	41082901	41083000	0.00251809	E1BML6_BOVIN	ENSBTAG00000043962	Uncharacterized protein [Source:UniProtKB/TrEMBL;Acc:E1BML6]	59.4839	78.5714	50	NaN	100	NaN	82.4324	100
Chr5:41083301-41083400	5	41083301	41083400	3.92e-06	E1BML6_BOVIN	ENSBTAG00000043962	Uncharacterized protein [Source:UniProtKB/TrEMBL;Acc:E1BML6]	59.8746	69.4737	66.816	75	87.0726	83.3333	71.2362	97.2222
Chr5:41175501-41175600	5	41175501	41175600	2.44e-05	E1BML6_BOVIN	ENSBTAG00000043962	Uncharacterized protein [Source:UniProtKB/TrEMBL;Acc:E1BML6]	62.5	81.8182	64.8718	100	100	100	100	83.3333
Chr5:41266701-41266800	5	41266701	41266800	0.00320175	E1BML6_BOVIN	ENSBTAG00000043962	Uncharacterized protein [Source:UniProtKB/TrEMBL;Acc:E1BML6]	50	0	100	NaN	100	100	100	66.6667
Chr5:41405301-41405400	5	41405301	41405400	0.028893	E1BML6_BOVIN	ENSBTAG00000043962	Uncharacterized protein [Source:UniProtKB/TrEMBL;Acc:E1BML6]	100	100	100	87.5	100	100	97.5309	27.7778
Chr5:42469301-42469400	5	42469301	42469400	0.032222	A5D784_BOVIN	ENSBTAG00000020914	copine-8 [Source:RefSeq peptide;Acc:NP_001091554]	96.6975	99.1736	95.5357	NaN	84.2929	100	88.044	80
Chr5:43795101-43795200	5	43795101	43795200	5.7e-10	F1N4M2_BOVIN	ENSBTAG00000014829	hypothetical protein LOC781109 [Source:RefSeq peptide;Acc:NP_001095793]	91.8182	100	100	100	22.2222	51.7241	98.6487	97.8102
Chr5:47657701-47657800	5	47657701	47657800	0.00105602	F1MPX8_BOVIN	ENSBTAG00000033726	Uncharacterized protein [Source:UniProtKB/TrEMBL;Acc:F1MPX8]	100	66.6667	71.4286	NaN	100	100	100	75
Chr5:48100601-48100700	5	48100601	48100700	0.00422146	E1BPQ4_BOVIN	ENSBTAG00000044118	Uncharacterized protein [Source:UniProtKB/TrEMBL;Acc:E1BPQ4]	0	100	NaN	0	100	100	55.5556	100
Chr5:48563901-48564000	5	48563901	48564000	0.0213557	E1BMD3_BOVIN	ENSBTAG00000044017	Uncharacterized protein [Source:UniProtKB/TrEMBL;Acc:E1BMD3]	80	100	94.5906	78.63	100	100	100	87.613
Chr5:48565701-48565800	5	48565701	48565800	1.26e-07	E1BMD3_BOVIN	ENSBTAG00000044017	Uncharacterized protein [Source:UniProtKB/TrEMBL;Acc:E1BMD3]	100	100	87.5	19.0476	100	100	97.7011	100
Chr5:48640301-48640400	5	48640301	48640400	3.6e-05	E1BMD3_BOVIN	ENSBTAG00000044017	Uncharacterized protein [Source:UniProtKB/TrEMBL;Acc:E1BMD3]	15.625	87.4145	98.2143	100	87.037	100	100	100
Chr5:50161801-50161900	5	50161801	50161900	0.00885058	F1MKC5_BOVIN	ENSBTAG00000004753	transmembrane protein 5 [Source:RefSeq peptide;Acc:NP_001033203]	97.3077	100	100	100	84.3698	95.6522	97.8667	100
Chr5:51037901-51038000	5	51037901	51038000	6.97e-05	PPM1H	ENSBTAG00000011857	No description	66.6667	33.3333	NaN	100	85.1852	100	66.6667	100
Chr5:51050501-51050600	5	51050501	51050600	1.4e-07	PPM1H	ENSBTAG00000011857	No description	50	100	50	NaN	NaN	100	50	100
Chr5:51137801-51137900	5	51137801	51137900	3.97e-23	PPM1H	ENSBTAG00000011857	No description	100	77.5607	77.8721	93.75	97.6974	100	97.5754	99.9421
Chr5:51433101-51433200	5	51433101	51433200	0.00109586	Q2HJE4_BOVIN	ENSBTAG00000010428	ubiquitin carboxyl-terminal hydrolase 15 [Source:RefSeq peptide;Acc:NP_001039895]	88.75	100	100	51.6304	100	100	91.6667	92
Chr5:54084601-54084700	5	54084601	54084700	0.0140431	Q2EF45_BOVIN	ENSBTAG00000021287	monocarboxylate transporter 2 [Source:RefSeq peptide;Acc:NP_001069804]	NaN	39.6479	5.71429	38.9583	23.8541	53.9191	47.7778	52.686
Chr5:56584101-56584200	5	56584101	56584200	0.00140429	LOC533894	ENSBTAG00000010830	PREDICTED: Bos taurus Prolow-density lipoprotein receptor-related protein 1-like (LOC533894), miscRNA, [Source:RefSeq DNA;Acc:XR_083678]	71.7647	100	76.6667	NaN	100	100	100	93.3333
Chr5:56746301-56746400	5	56746301	56746400	0.000132	TKNK_BOVIN	ENSBTAG00000021807	Tachykinin-3Neurokinin-B [Source:UniProtKB/Swiss-Prot;Acc:P08858]	100	100	90.7407	66.6667	100	44.5406	64.488	100
Chr5:57480401-57480500	5	57480401	57480500	0.000477	SMARCC2	ENSBTAG00000014697	No description	96.2209	100	100	100	76.2619	84.381	76.1905	90.8654
Chr5:57716101-57716200	5	57716101	57716200	0.000248	WIBG_BOVIN	ENSBTAG00000031146	Partner of Y14 and mago [Source:UniProtKB/Swiss-Prot;Acc:A6QPH1]	100	69.5129	NaN	64.1968	100	100	100	89.6552
Chr5:63512901-63513000	5	63512901	63513000	7.47e-05	F1MP37_BOVIN	ENSBTAG00000030994	cajalin 2 [Source:RefSeq peptide;Acc:NP_001095761]	100	70.3704	83.2164	77.3809	90.9091	94.1176	90.6625	93.5865
Chr5:64855101-64855200	5	64855101	64855200	0.00214968	GAS2L3	ENSBTAG00000013822	No description	100	100	100	97.7778	82.3846	95	99.4444	91.0714
Chr5:65041801-65041900	5	65041801	65041900	0.0112768	ANO4_BOVIN	ENSBTAG00000004145	Anoctamin-4 [Source:UniProtKB/Swiss-Prot;Acc:A6QLE6]	100	100	100	NaN	NaN	50	100	100
Chr5:65394401-65394500	5	65394401	65394500	5.39e-06	C8KIL7_BOVIN	ENSBTAG00000011525	sodium-coupled monocarboxylate transporter 1 [Source:RefSeq peptide;Acc:NP_001158333]	91.7647	73.3696	80.2303	80.1282	96.6667	88.1944	99.4444	97.2973
Chr5:67671201-67671300	5	67671201	67671300	6.37e-05	hare	ENSBTAG00000006010	No description	100	60.625	98.6842	75	100	100	93.3862	88.3333
Chr5:68508501-68508600	5	68508501	68508600	4.35e-06	CHST11	ENSBTAG00000010644	No description	22.7273	100	100	100	99.4048	100	81.7708	100
Chr5:70384901-70385000	5	70384901	70385000	0.00813267	RFX4	ENSBTAG00000025837	No description	84.2241	100	100	NaN	53.7375	100	61.8007	86.5079
Chr5:71242901-71243000	5	71242901	71243000	0	E1BJI4_BOVIN	ENSBTAG00000027064	Uncharacterized protein [Source:UniProtKB/TrEMBL;Acc:E1BJI4]	100	100	100	93.8775	100	61.9913	100	100
Chr5:71251501-71251600	5	71251501	71251600	0.0382486	E1BJI4_BOVIN	ENSBTAG00000027064	Uncharacterized protein [Source:UniProtKB/TrEMBL;Acc:E1BJI4]	0	100	NaN	79.4872	100	NaN	89.4737	100
Chr5:71288901-71289000	5	71288901	71289000	7.42e-05	PWP1_BOVIN	ENSBTAG00000004654	Periodic tryptophan protein 1 homolog [Source:UniProtKB/Swiss-Prot;Acc:Q2HJ56]	50	85.7143	0	NaN	91.958	83.1633	96.4762	89.4737
Chr5:71478601-71478700	5	71478601	71478700	0.00185456	SYN3	ENSBTAG00000020636	No description	NaN	100	100	100	100	50	NaN	0
Chr5:71586701-71586800	5	71586701	71586800	0.000355	SYN3	ENSBTAG00000020636	No description	92.8	100	78.4314	60.4167	79.7875	30.4278	79.3487	76.0184
Chr5:72754701-72754800	5	72754701	72754800	0.00419952	E1BDI0_BOVIN	ENSBTAG00000021953	Uncharacterized protein [Source:UniProtKB/TrEMBL;Acc:E1BDI0]	100	100	84.6154	100	100	0	100	100
Chr5:73994201-73994300	5	73994201	73994300	8.78e-08	A6H7F8_BOVIN	ENSBTAG00000015595	DNA replication licensing factor MCM5 [Source:RefSeq peptide;Acc:NP_001068758]	NaN	33.3333	91.4286	100	100	100	100	100
Chr5:74326601-74326700	5	74326601	74326700	0	RBFOX2	ENSBTAG00000020125	PREDICTED: Bos taurus RNA binding motif protein 9 (RBM9), miscRNA, [Source:RefSeq DNA;Acc:XR_082692]	89.4737	100	100	100	100	100	100	32.6037
Chr5:75165001-75165100	5	75165001	75165100	0.015149	MYH9	ENSBTAG00000010402	No description	25	75	0	100	NaN	100	100	25
Chr5:75303301-75303400	5	75303301	75303400	0.00310877	EIF3D_BOVIN	ENSBTAG00000001988	Eukaryotic translation initiation factor 3 subunit D [Source:UniProtKB/Swiss-Prot;Acc:Q3T122]	100	100	66.6667	NaN	61.4286	NaN	77.2727	96.5986
Chr5:75453101-75453200	5	75453101	75453200	0.00176544	A0JNG9_BOVIN	ENSBTAG00000010865	voltage-dependent calcium channel gamma-2 subunit [Source:RefSeq peptide;Acc:NP_001071300]	100	100	86.3095	NaN	100	NaN	96.25	98.8235
Chr5:75732301-75732400	5	75732301	75732400	7.96e-07	CSF2RB	ENSBTAG00000009064	No description	80	100	100	NaN	50	NaN	66.6667	0
Chr5:76287701-76287800	5	76287701	76287800	4.57e-06	CARD10	ENSBTAG00000015044	No description	68.8889	100	96.1539	100	100	95.933	100	NaN
Chr5:78556901-78557000	5	78556901	78557000	0.0263962	F1MMA4_BOVIN	ENSBTAG00000014156	protein AMN1 homolog [Source:RefSeq peptide;Acc:NP_001069326]	69.2513	100	97.037	100	100	100	98.8889	100
Chr5:79219101-79219200	5	79219101	79219200	2.48e-07	CAPRIN2	ENSBTAG00000019373	No description	100	83.3333	86.2319	25	100	NaN	90.625	69.9405
Chr5:80207001-80207100	5	80207001	80207100	0.00285451	TMTC1	ENSBTAG00000005370	No description	83.75	NaN	100	100	65.8423	72.9137	96.3492	75.7264
Chr5:80241201-80241300	5	80241201	80241300	6e-09	TMTC1	ENSBTAG00000005370	No description	88.2362	98.8506	91.1111	100	77.0833	83.2045	80.4419	74.6706
Chr5:80477301-80477400	5	80477301	80477400	3.71e-07	TMTC1	ENSBTAG00000005370	No description	74.6556	100	95.6272	NaN	100	100	100	95.2436
Chr5:81585701-81585800	5	81585701	81585800	1.99e-05	F1MW55_BOVIN	ENSBTAG00000012448	Uncharacterized protein [Source:UniProtKB/TrEMBL;Acc:F1MW55]	66.6667	100	80.7692	0	100	100	88.8889	100
Chr5:86703301-86703400	5	86703301	86703400	0.00398597	A4FUB3_BOVIN	ENSBTAG00000022360	transcription factor SOX-5 [Source:RefSeq peptide;Acc:NP_001076940]	59.529	100	100	100	100	100	100	95.1412
Chr5:88102801-88102900	5	88102801	88102900	0.0108192	A6QLT3_BOVIN	ENSBTAG00000001673	hypothetical protein LOC520387 [Source:RefSeq peptide;Acc:NP_001095973]	95.9596	100	98.5714	94.1503	95.3439	97.8238	93.2567	87.5336
Chr5:89495501-89495600	5	89495501	89495600	0.000211	SLCO1C1	ENSBTAG00000019602	No description	50	73.3333	60	NaN	61.25	89.4545	75	92
Chr5:91107501-91107600	5	91107501	91107600	0.00502928	PLEKHA5	ENSBTAG00000017571	pleckstrin homology domain containing, family A member 5 [Source:HGNC Symbol;Acc:30036]	37.2863	77.2727	100	90	75	100	0	94.5455
Chr5:95641701-95641800	5	95641701	95641800	0.000395	F1N5B2_BOVIN	ENSBTAG00000019722	heat-stable enterotoxin receptor [Source:RefSeq peptide;Acc:NP_776972]	NaN	0	85.0909	100	100	92.8571	92.2126	100
Chr5:96540901-96541000	5	96540901	96541000	0.000204	GRIN2B	ENSBTAG00000000219	No description	62.5	100	100	NaN	98.0237	100	94.6667	100
Chr5:96541501-96541600	5	96541501	96541600	4.65e-19	GRIN2B	ENSBTAG00000000219	No description	100	100	100	24.8485	100	100	80.3865	100
Chr5:96590001-96590100	5	96590001	96590100	1.52e-06	GRIN2B	ENSBTAG00000000219	No description	100	100	58.2692	NaN	100	100	94.3182	100
Chr5:96628101-96628200	5	96628101	96628200	0.0029887	GRIN2B	ENSBTAG00000000219	No description	100	94.8718	50	80	100	100	100	98.0952
Chr5:97404101-97404200	5	97404101	97404200	0.00155742	A6H726_BOVIN	ENSBTAG00000014288	G-protein coupled receptor family C group 5 member D [Source:RefSeq peptide;Acc:NP_001098882]	100	66.6667	84.8077	56.0727	100	89.4444	86.9658	90.625
Chr5:97438901-97439000	5	97438901	97439000	0.0364211	F1N6N2_BOVIN	ENSBTAG00000039509	retinoic acid-induced protein 3 [Source:RefSeq peptide;Acc:NP_001029687]	100	100	100	82.7778	100	NaN	93.5185	61.9048
Chr5:97764301-97764400	5	97764301	97764400	2.29e-12	E1BAA9_BOVIN	ENSBTAG00000010763	Uncharacterized protein [Source:UniProtKB/TrEMBL;Acc:E1BAA9]	100	100	100	44.3429	97.2417	94	100	97.9221
Chr5:97948801-97948900	5	97948801	97948900	0.00770589	Q0VC64_BOVIN	ENSBTAG00000008721	MANSC domain-containing protein 1 [Source:RefSeq peptide;Acc:NP_001069060]	33.3333	NaN	100	97.3077	100	NaN	88.5714	100
Chr5:98211601-98211700	5	98211601	98211700	0.000398	A6H7F3_BOVIN	ENSBTAG00000047225	apoptosis facilitator Bcl-2-like protein 14 [Source:RefSeq peptide;Acc:NP_001015544]	NaN	0	100	100	100	100	NaN	100
Chr5:98422101-98422200	5	98422101	98422200	0.00435332	ETV6_BOVIN	ENSBTAG00000014605	Transcription factor ETV6 [Source:UniProtKB/Swiss-Prot;Acc:Q0VC65]	50	100	100	100	100	100	93.9394	100
Chr5:99434301-99434400	5	99434301	99434400	0.00114099	STYK1	ENSBTAG00000015351	tyrosine-protein kinase STYK1 [Source:RefSeq peptide;Acc:NP_001137340]	68.3333	0	66.6667	NaN	100	100	66.6667	100
Chr5:100227201-100227300	5	100227201	100227300	0.00023	A7YY71_BOVIN	ENSBTAG00000011023	hypothetical protein LOC618567 [Source:RefSeq peptide;Acc:NP_001095995]	100	100	66.6667	100	96.6667	92.3077	NaN	25
Chr5:100293701-100293800	5	100293701	100293800	6.47e-05	F1N2F3_BOVIN	ENSBTAG00000014546	C-type lectin domain family 7 member A [Source:RefSeq peptide;Acc:NP_001027022]	45.4545	0	100	83.3333	100	100	40	100
Chr5:100488601-100488700	5	100488601	100488700	3.53e-05	KLRF2	ENSBTAG00000046980	killer cell lectin-like receptor subfamily F, member 2 [Source:HGNC Symbol;Acc:37646]	67.05	60	100	93.3333	97.6709	71.4286	96.7188	100
Chr5:101139601-101139700	5	101139601	101139700	8.78e-05	F2Z4E5_BOVIN	ENSBTAG00000005243	ovostatin 2 [Source:RefSeq peptide;Acc:NP_001157496]	100	NaN	97.1429	0	100	100	99.7436	99.8718
Chr5:101233501-101233600	5	101233501	101233600	3.13e-08	LOC506828	ENSBTAG00000038461	No description	50	100	100	NaN	0	100	NaN	50
Chr5:101314901-101315000	5	101314901	101315000	1.07e-05	A2MG_BOVIN	ENSBTAG00000018137	Alpha-2-macroglobulin [Source:UniProtKB/Swiss-Prot;Acc:Q7SIH1]	100	66.6667	66.6667	100	92.8571	98.8235	92.8571	98
Chr5:101686501-101686600	5	101686501	101686600	0	F1MV53_BOVIN	ENSBTAG00000018849	activation-induced cytidine deaminase [Source:RefSeq peptide;Acc:NP_001033771]	100	100	100	6.90476	96.1905	100	100	100
Chr5:101757201-101757300	5	101757201	101757300	0.00648475	GDF3	ENSBTAG00000023192	No description	100	100	83.3333	NaN	NaN	65.1163	90.1961	85.5263
Chr5:103300301-103300400	5	103300301	103300400	5.8e-07	ENSBTAG00000039256	ENSBTAG00000039256	No description	100	90.5405	84.7222	NaN	31.8182	100	95.8333	89.8649
Chr5:103536601-103536700	5	103536601	103536700	9.93e-06	PEX5_BOVIN	ENSBTAG00000010490	Peroxisomal targeting signal 1 receptor [Source:UniProtKB/Swiss-Prot;Acc:Q1RMV0]	0	100	100	99.2188	100	100	88	100
Chr5:103603601-103603700	5	103603601	103603700	0.00598878	CSTN3_BOVIN	ENSBTAG00000008129	Calsyntenin-3 [Source:UniProtKB/Swiss-Prot;Acc:Q0VCN6]	83.3333	8.33333	100	100	NaN	100	100	100
Chr5:104083901-104084000	5	104083901	104084000	0.0403106	F1MDK0_BOVIN	ENSBTAG00000011111	COP9 complex subunit 7a [Source:RefSeq peptide;Acc:NP_001098801]	NaN	40.625	100	75	100	100	75	100
Chr5:104222201-104222300	5	104222201	104222300	6.28e-12	F1N3G2_BOVIN	ENSBTAG00000014733	nucleolar protein 1, 120kDa [Source:RefSeq peptide;Acc:NP_001095727]	100	NaN	100	39.2857	96.8254	94.8052	98.1482	91.7582
Chr5:104230501-104230600	5	104230501	104230600	0.0159426	B0JYL4_BOVIN	ENSBTAG00000030369	intermediate filament family orphan [Source:RefSeq peptide;Acc:NP_001076849]	79.7663	100	100	75	100	85.3968	100	100
Chr5:104390201-104390300	5	104390201	104390300	0.0137644	SCNN1A	ENSBTAG00000002631	amiloride-sensitive sodium channel subunit alpha [Source:RefSeq peptide;Acc:NP_777023]	44.9275	100	100	100	92.3809	NaN	100	92.8
Chr5:104390901-104391000	5	104390901	104391000	4.39e-15	SCNN1A	ENSBTAG00000002631	amiloride-sensitive sodium channel subunit alpha [Source:RefSeq peptide;Acc:NP_777023]	50	96	NaN	16.6667	100	NaN	77.982	100
Chr5:104658301-104658400	5	104658301	104658400	0.00583554	Q7JJ73_BOVIN	ENSBTAG00000012265	Von Willebrand Factor [Source:UniProtKB/TrEMBL;Acc:Q7JJ73]	100	100	89.5833	100	100	50	100	80
Chr5:104720201-104720300	5	104720201	104720300	8.1e-06	Q7JJ73_BOVIN	ENSBTAG00000012265	Von Willebrand Factor [Source:UniProtKB/TrEMBL;Acc:Q7JJ73]	90.9091	100	90.7407	100	100	55.5556	100	100
Chr5:104774801-104774900	5	104774801	104774900	2.35e-06	ANO2	ENSBTAG00000012246	No description	99.4565	100	65.4762	NaN	100	100	98.6842	96.9512
Chr5:104802101-104802200	5	104802101	104802200	6e-05	ANO2	ENSBTAG00000012246	No description	0	59.8363	NaN	50	0	NaN	8.33333	0
Chr5:104840801-104840900	5	104840801	104840900	2.3e-06	ANO2	ENSBTAG00000012246	No description	59.2593	0	100	NaN	100	75	94.6429	66.6667
Chr5:104873601-104873700	5	104873601	104873700	1.9e-06	ANO2	ENSBTAG00000012246	No description	64.3518	100	90	91.0441	82.1714	100	98.5294	100
Chr5:104986401-104986500	5	104986401	104986500	0.00125563	ANO2	ENSBTAG00000012246	No description	66.6667	80	100	NaN	100	100	NaN	80
Chr5:105017901-105018000	5	105017901	105018000	2.69e-12	ANO2	ENSBTAG00000012246	No description	100	NaN	100	37.5	100	NaN	92.3077	100
Chr5:105038201-105038300	5	105038201	105038300	0.000156	ANO2	ENSBTAG00000012246	No description	87.5	100	100	80	16.6667	NaN	98.4848	100
Chr5:106223701-106223800	5	106223701	106223800	0.0400648	TIGAR_BOVIN	ENSBTAG00000016650	Probable fructose-2,6-bisphosphatase TIGAR [Source:UniProtKB/Swiss-Prot;Acc:Q1JQA7]	100	99.3789	100	100	0	NaN	100	100
Chr5:106267201-106267300	5	106267201	106267300	4.05e-05	CCND2_BOVIN	ENSBTAG00000016649	G1/S-specific cyclin-D2 [Source:UniProtKB/Swiss-Prot;Acc:Q0P5D3]	0	NaN	100	100	100	100	89.6703	100
Chr5:107024701-107024800	5	107024701	107024800	0.00249612	TSN11_BOVIN	ENSBTAG00000020699	Tetraspanin-11 [Source:UniProtKB/Swiss-Prot;Acc:Q0VC33]	80	NaN	100	100	66.6667	33.3333	100	90
Chr5:107346101-107346200	5	107346101	107346200	3.21e-06	F1N7S0_BOVIN	ENSBTAG00000015879	tubby-related protein 3 [Source:RefSeq peptide;Acc:NP_001092462]	66.6667	64.8148	NaN	100	96.6667	100	100	100
Chr5:107350501-107350600	5	107350501	107350600	0.00359751	F1N7S0_BOVIN	ENSBTAG00000015879	tubby-related protein 3 [Source:RefSeq peptide;Acc:NP_001092462]	100	100	88.8889	50	100	100	97.2222	95.4545
Chr5:107580701-107580800	5	107580701	107580800	0.0266124	IQSEC3	ENSBTAG00000019058	IQ motif and Sec7 domain 3 [Source:HGNC Symbol;Acc:29193]	95.4545	100	100	100	97.5	73.1203	92.7814	100
Chr5:107631601-107631700	5	107631601	107631700	8.17e-10	IQSEC3	ENSBTAG00000019058	IQ motif and Sec7 domain 3 [Source:HGNC Symbol;Acc:29193]	50.8571	92.3077	100	90.2174	100	100	89.3005	100
Chr5:107916401-107916500	5	107916401	107916500	0.000111	F1N0M7_BOVIN	ENSBTAG00000008553	Uncharacterized protein [Source:UniProtKB/TrEMBL;Acc:F1N0M7]	85.1078	100	94.6667	100	100	100	93.5417	100
Chr5:108389301-108389400	5	108389301	108389400	0.0047806	E1BPW2_BOVIN	ENSBTAG00000013658	Uncharacterized protein [Source:UniProtKB/TrEMBL;Acc:E1BPW2]	89.0909	12.963	100	96.5584	99.495	96.2162	97.3913	100
Chr5:108431501-108431600	5	108431501	108431600	0.016013	E1BPW2_BOVIN	ENSBTAG00000013658	Uncharacterized protein [Source:UniProtKB/TrEMBL;Acc:E1BPW2]	68	94.9367	100	82.3529	96.5	100	100	97.3621
Chr5:108473601-108473700	5	108473601	108473700	0.00159458	E1BPW2_BOVIN	ENSBTAG00000013658	Uncharacterized protein [Source:UniProtKB/TrEMBL;Acc:E1BPW2]	35.1351	100	57.1429	50	100	100	83.5017	100
Chr5:108740201-108740300	5	108740201	108740300	0.00817517	CACNA2D4	ENSBTAG00000021994	No description	100	75	1.78571	95.8333	100	100	96.4286	100
Chr5:108744401-108744500	5	108744401	108744500	0.0091444	CACNA2D4	ENSBTAG00000021994	No description	100	NaN	20	100	100	100	100	100
Chr5:109358901-109359000	5	109358901	109359000	2.72e-06	CACNA1C	ENSBTAG00000010660	calcium channel, voltage-dependent, L type, alpha 1C subunit [Source:HGNC Symbol;Acc:1390]	60	100	100	83.3333	100	99.6226	100	96.1686
Chr5:109401401-109401500	5	109401401	109401500	0.0122191	CACNA1C	ENSBTAG00000010660	calcium channel, voltage-dependent, L type, alpha 1C subunit [Source:HGNC Symbol;Acc:1390]	75	31.1111	100	75.0916	74.2803	100	100	100
Chr5:109515101-109515200	5	109515101	109515200	1.94e-06	F1MSA7_BOVIN	ENSBTAG00000009704	Uncharacterized protein [Source:UniProtKB/TrEMBL;Acc:F1MSA7]	75	NaN	75.9864	83.3333	100	100	96.3542	100
Chr5:109529901-109530000	5	109529901	109530000	0.0451061	F1MSA7_BOVIN	ENSBTAG00000009704	Uncharacterized protein [Source:UniProtKB/TrEMBL;Acc:F1MSA7]	100	100	100	33.3333	100	100	99.3007	100
Chr5:109548901-109549000	5	109548901	109549000	9.95e-05	F1MSA7_BOVIN	ENSBTAG00000009704	Uncharacterized protein [Source:UniProtKB/TrEMBL;Acc:F1MSA7]	54.9858	100	90.9091	100	100	100	96.9697	100
Chr5:109590801-109590900	5	109590801	109590900	0.000609	F1MNK0_BOVIN	ENSBTAG00000013956	bcl-2-like protein 13 [Source:RefSeq peptide;Acc:NP_001071550]	91.25	100	73.6842	88.8221	100	100	100	97.7848
Chr5:109644101-109644200	5	109644101	109644200	0.00773127	Q17QH5_BOVIN	ENSBTAG00000013988	BH3 interacting domain death agonist [Source:RefSeq peptide;Acc:NP_001068914]	100	0	100	NaN	100	100	96.6667	100
Chr5:109666901-109667000	5	109666901	109667000	4.72e-07	MICAL3	ENSBTAG00000048271	No description	88.1226	63.3333	100	87.3016	100	100	100	92.0904
Chr5:109691501-109691600	5	109691501	109691600	0.00241062	MICAL3	ENSBTAG00000048271	No description	100	100	NaN	0	90	NaN	100	100
Chr5:110446901-110447000	5	110446901	110447000	0.00405329	E1BB89_BOVIN	ENSBTAG00000014015	Uncharacterized protein [Source:UniProtKB/TrEMBL;Acc:E1BB89]	60	100	100	NaN	100	NaN	100	100
Chr5:111301001-111301100	5	111301001	111301100	3.49e-09	Q3SZ33_BOVIN	ENSBTAG00000005765	synaptogyrin 1 [Source:RefSeq peptide;Acc:NP_001029795]	100	NaN	100	10.1449	100	100	81.7529	100
Chr5:111366901-111367000	5	111366901	111367000	0.000703	A6QQK2_BOVIN	ENSBTAG00000019828	mitogen-activated protein kinase kinase kinase 7 interacting protein 1 [Source:RefSeq peptide;Acc:NP_001095527]	90.6566	NaN	50	0	100	100	NaN	100
Chr5:112081101-112081200	5	112081101	112081200	0.0463519	TNRC6B	ENSBTAG00000021076	No description	66.6667	NaN	79.3333	100	100	100	88.6364	100
Chr5:112279701-112279800	5	112279701	112279800	0.000255	E1BDD9_BOVIN	ENSBTAG00000002630	Uncharacterized protein [Source:UniProtKB/TrEMBL;Acc:E1BDD9]	33.3333	100	100	100	100	NaN	92.5	100
Chr5:112977901-112978000	5	112977901	112978000	0.0111227	E1BIU4_BOVIN	ENSBTAG00000002782	Uncharacterized protein [Source:UniProtKB/TrEMBL;Acc:E1BIU4]	64.0741	82.8572	0	100	83.3333	100	NaN	91.8367
Chr5:113124101-113124200	5	113124101	113124200	3.46e-13	ACON_BOVIN	ENSBTAG00000006429	Aconitate hydratase, mitochondrial [Source:UniProtKB/Swiss-Prot;Acc:P20004]	97.4138	NaN	100	100	58.1334	100	100	97.8022
Chr5:113381601-113381700	5	113381601	113381700	0.000174	F1ML06_BOVIN	ENSBTAG00000014265	Uncharacterized protein [Source:UniProtKB/TrEMBL;Acc:F1ML06]	36.4766	NaN	100	100	100	100	96.412	100
Chr5:113643601-113643700	5	113643601	113643700	4.81e-06	TCF20	ENSBTAG00000000662	No description	NaN	50	92.9825	100	97.1429	100	100	100
Chr5:113681701-113681800	5	113681701	113681800	0.00100534	TCF20	ENSBTAG00000000662	No description	50	NaN	100	50	83.3333	100	75	99.1453
Chr5:113856401-113856500	5	113856401	113856500	0.00154609	F1ML17_BOVIN	ENSBTAG00000005018	Uncharacterized protein [Source:UniProtKB/TrEMBL;Acc:F1ML17]	41.3793	31.3726	0	NaN	100	60.6061	100	NaN
Chr5:113966601-113966700	5	113966601	113966700	0.00219478	F1N385_BOVIN	ENSBTAG00000016507	Uncharacterized protein [Source:UniProtKB/TrEMBL;Acc:F1N385]	95.1111	100	100	NaN	100	82.9138	91.2077	93.6727
Chr5:114922301-114922400	5	114922301	114922400	0.000176	SAMM50	ENSBTAG00000045957	sorting and assembly machinery component 50 homolog [Source:RefSeq peptide;Acc:NP_001040088]	50	50	47.4359	0	74.026	100	56.25	100
Chr5:114934501-114934600	5	114934501	114934600	8.61e-08	SAMM50	ENSBTAG00000045957	sorting and assembly machinery component 50 homolog [Source:RefSeq peptide;Acc:NP_001040088]	100	5.71429	92.5926	100	100	100	97.4249	86.5606
Chr5:115048801-115048900	5	115048801	115048900	3.07e-06	PNPLA3	ENSBTAG00000045746	No description	100	NaN	50	50	100	100	100	93.4959
Chr5:115141801-115141900	5	115141801	115141900	0.0142398	EFCAB6	ENSBTAG00000030189	EF-hand calcium-binding domain-containing protein 6 [Source:RefSeq peptide;Acc:NP_001069525]	75	100	100	100	50	NaN	88.1697	83.0645
Chr5:115143001-115143100	5	115143001	115143100	0.0119306	EFCAB6	ENSBTAG00000030189	EF-hand calcium-binding domain-containing protein 6 [Source:RefSeq peptide;Acc:NP_001069525]	58.8933	87.5	NaN	90.625	100	NaN	100	83.3333
Chr5:115154201-115154300	5	115154201	115154300	0.0340983	EFCAB6	ENSBTAG00000030189	EF-hand calcium-binding domain-containing protein 6 [Source:RefSeq peptide;Acc:NP_001069525]	100	NaN	50	75	NaN	100	100	80
Chr5:115162001-115162100	5	115162001	115162100	0.00282213	EFCAB6	ENSBTAG00000030189	EF-hand calcium-binding domain-containing protein 6 [Source:RefSeq peptide;Acc:NP_001069525]	NaN	75	82.5	0	100	100	100	60
Chr5:115242501-115242600	5	115242501	115242600	6.14e-07	EFCAB6	ENSBTAG00000030189	EF-hand calcium-binding domain-containing protein 6 [Source:RefSeq peptide;Acc:NP_001069525]	100	100	85.1852	25	100	100	97.7778	91.6667
Chr5:115279101-115279200	5	115279101	115279200	4.24e-05	EFCAB6	ENSBTAG00000030189	EF-hand calcium-binding domain-containing protein 6 [Source:RefSeq peptide;Acc:NP_001069525]	100	100	100	100	50	71.5942	100	41.6667
Chr5:115366201-115366300	5	115366201	115366300	4.14e-12	EFCAB6	ENSBTAG00000030189	EF-hand calcium-binding domain-containing protein 6 [Source:RefSeq peptide;Acc:NP_001069525]	100	83.1933	100	74.0735	100	100	100	95.2778
Chr5:115385901-115386000	5	115385901	115386000	0.000364	EFCAB6	ENSBTAG00000030189	EF-hand calcium-binding domain-containing protein 6 [Source:RefSeq peptide;Acc:NP_001069525]	NaN	75	100	0	100	NaN	100	100
Chr5:115405601-115405700	5	115405601	115405700	0.0139044	EFCAB6	ENSBTAG00000030189	EF-hand calcium-binding domain-containing protein 6 [Source:RefSeq peptide;Acc:NP_001069525]	76.9079	87.5	95.8333	100	100	99.2064	94.2396	100
Chr5:115558401-115558500	5	115558401	115558500	0.0116519	F1MC75_BOVIN	ENSBTAG00000021978	beta-parvin [Source:RefSeq peptide;Acc:NP_001095769]	91.6667	100	42.8571	92.3077	100	NaN	93.7229	100
Chr5:116090901-116091000	5	116090901	116091000	0.0133868	ENSBTAG00000008858	ENSBTAG00000008858	No description	100	100	100	50	100	100	100	94.4444
Chr5:116839001-116839100	5	116839001	116839100	3.79e-05	F1MH20_BOVIN	ENSBTAG00000009351	ataxin-10 [Source:RefSeq peptide;Acc:NP_001070519]	85.5072	88.8889	31.5152	100	88.7279	100	81.4153	90.6621
Chr5:116857401-116857500	5	116857401	116857500	0.00801221	F1MH20_BOVIN	ENSBTAG00000009351	ataxin-10 [Source:RefSeq peptide;Acc:NP_001070519]	100	100	96.6667	80	81.4815	100	88	91.1111
Chr5:116876201-116876300	5	116876201	116876300	6.58e-15	F1MH20_BOVIN	ENSBTAG00000009351	ataxin-10 [Source:RefSeq peptide;Acc:NP_001070519]	0	57.1429	76.5844	100	84.8851	75	77.2727	95.7895
Chr5:117680701-117680800	5	117680701	117680800	0.00899868	GTSE1	ENSBTAG00000007102	G-2 and S-phase expressed 1 [Source:RefSeq peptide;Acc:NP_001095360]	92.2222	100	20	100	100	NaN	95.8333	100
Chr5:117719701-117719800	5	117719701	117719800	0.0170861	GTSE1	ENSBTAG00000007102	G-2 and S-phase expressed 1 [Source:RefSeq peptide;Acc:NP_001095360]	100	0	0	NaN	100	29.6296	91.6667	100
Chr5:117732901-117733000	5	117732901	117733000	5.53e-08	GTSE1	ENSBTAG00000007102	G-2 and S-phase expressed 1 [Source:RefSeq peptide;Acc:NP_001095360]	0	NaN	100	100	100	100	100	87.5
Chr5:117752501-117752600	5	117752501	117752600	4.72e-05	F1N2P9_BOVIN	ENSBTAG00000005595	tRNA 5-methylaminomethyl-2-thiouridylate methyltransferase [Source:RefSeq peptide;Acc:NP_001156660]	85.7143	NaN	100	20	100	87	100	97.7273
Chr5:117811201-117811300	5	117811201	117811300	0.0160886	CELSR1	ENSBTAG00000008036	No description	100	83.3333	50	75	100	75	92.5926	100
Chr5:118143601-118143700	5	118143601	118143700	4.02e-06	F1MZ74_BOVIN	ENSBTAG00000012291	TBC1 domain family member 22A [Source:RefSeq peptide;Acc:NP_001069988]	51.8797	89.3122	74.6717	61.9628	77.8862	NaN	84.3572	93.7903
Chr5:118155401-118155500	5	118155401	118155500	0.00254701	F1MZ74_BOVIN	ENSBTAG00000012291	TBC1 domain family member 22A [Source:RefSeq peptide;Acc:NP_001069988]	100	100	100	44.8232	98.0769	100	91.3399	100
Chr5:118200901-118201000	5	118200901	118201000	6.93e-10	F1MZ74_BOVIN	ENSBTAG00000012291	TBC1 domain family member 22A [Source:RefSeq peptide;Acc:NP_001069988]	73.5774	100	44.4444	50	100	53.8462	73.9346	75.1389
Chr5:118205801-118205900	5	118205801	118205900	0.0282275	F1MZ74_BOVIN	ENSBTAG00000012291	TBC1 domain family member 22A [Source:RefSeq peptide;Acc:NP_001069988]	39.6825	100	100	100	100	100	96.0237	100
Chr5:118217201-118217300	5	118217201	118217300	0	F1MZ74_BOVIN	ENSBTAG00000012291	TBC1 domain family member 22A [Source:RefSeq peptide;Acc:NP_001069988]	100	55.5556	100	100	100	100	100	100
Chr5:118272201-118272300	5	118272201	118272300	0.00049	F1MZ74_BOVIN	ENSBTAG00000012291	TBC1 domain family member 22A [Source:RefSeq peptide;Acc:NP_001069988]	92.8571	NaN	100	79.1667	89.2347	28.5714	NaN	98.4127
Chr5:118321401-118321500	5	118321401	118321500	0.0253566	F1MZ74_BOVIN	ENSBTAG00000012291	TBC1 domain family member 22A [Source:RefSeq peptide;Acc:NP_001069988]	100	100	56.25	NaN	100	100	95.3125	100
Chr5:119408901-119409000	5	119408901	119409000	3.76e-06	F19A5_BOVIN	ENSBTAG00000022986	Protein FAM19A5 [Source:UniProtKB/Swiss-Prot;Acc:Q3ZBS2]	100	NaN	66.6667	20	100	NaN	80	83.4483
Chr5:119435201-119435300	5	119435201	119435300	0.000406	F19A5_BOVIN	ENSBTAG00000022986	Protein FAM19A5 [Source:UniProtKB/Swiss-Prot;Acc:Q3ZBS2]	89.3939	NaN	85.7143	91.6667	NaN	0	47.2421	58.6207
Chr5:119530501-119530600	5	119530501	119530600	0.010914	F19A5_BOVIN	ENSBTAG00000022986	Protein FAM19A5 [Source:UniProtKB/Swiss-Prot;Acc:Q3ZBS2]	17.5926	100	NaN	100	100	100	99.3197	100
Chr5:119541901-119542000	5	119541901	119542000	0.000667	F19A5_BOVIN	ENSBTAG00000022986	Protein FAM19A5 [Source:UniProtKB/Swiss-Prot;Acc:Q3ZBS2]	NaN	85.7143	100	13.3333	100	NaN	100	94.5455
Chr5:119542001-119542100	5	119542001	119542100	4.01e-06	F19A5_BOVIN	ENSBTAG00000022986	Protein FAM19A5 [Source:UniProtKB/Swiss-Prot;Acc:Q3ZBS2]	NaN	100	83.3333	42.2222	100	100	85	100
Chr5:119571901-119572000	5	119571901	119572000	0	F19A5_BOVIN	ENSBTAG00000022986	Protein FAM19A5 [Source:UniProtKB/Swiss-Prot;Acc:Q3ZBS2]	100	57.1429	NaN	100	100	100	100	98.2609
Chr5:119673001-119673100	5	119673001	119673100	0.0109776	F1MJ14_BOVIN	ENSBTAG00000030185	Uncharacterized protein [Source:UniProtKB/TrEMBL;Acc:F1MJ14]	91.1545	100	40.1111	100	96.1039	NaN	98.0469	100
Chr5:119962301-119962400	5	119962301	119962400	0.00104785	LOC510764	ENSBTAG00000018660	No description	88.0435	91.0714	100	45.0639	100	NaN	63.4545	100
Chr5:119967001-119967100	5	119967001	119967100	0.034246	LOC510764	ENSBTAG00000018660	No description	0	NaN	100	91.4286	100	100	95	100
Chr5:120930201-120930300	5	120930201	120930300	0.028373	ALG12	ENSBTAG00000046173	alpha-1,6-mannosyltransferase ALG12 [Source:RefSeq peptide;Acc:NP_001096816]	NaN	52.3809	100	66.6667	NaN	100	100	80
Chr5:121036201-121036300	5	121036201	121036300	0.0140012	TTLL8	ENSBTAG00000011098	tubulin tyrosine ligase-like family, member 8 [Source:HGNC Symbol;Acc:34000]	85.7143	85.7143	NaN	100	100	100	98.5714	94.0476
Chr5:121087101-121087200	5	121087101	121087200	0.0203009	Q08E21_BOVIN	ENSBTAG00000021626	membrane protein MLC1 [Source:RefSeq peptide;Acc:NP_001070420]	84.6154	98.6111	NaN	77.7778	100	100	87.5	100
Chr5:121142501-121142600	5	121142501	121142600	1.14e-05	MOV10L1	ENSBTAG00000020341	No description	83.3333	80.9524	83.8388	66.6667	100	81.4394	91.7387	94.2308
Chr5:121146201-121146300	5	121146201	121146300	0.00182118	MOV10L1	ENSBTAG00000020341	No description	49.5652	NaN	50	83.3333	84.9359	100	100	88.7255
Chr6:2635101-2635200	6	2635101	2635200	0.00574367	Q1RMQ2_BOVIN	ENSBTAG00000034700	PREDICTED: Bos taurus similar to CG10341-PA (LOC514182), miscRNA, [Source:RefSeq DNA;Acc:XR_082694]	100	100	100	75	67.8965	100	95.5556	90.5797
Chr6:2635601-2635700	6	2635601	2635700	3.26e-07	Q1RMQ2_BOVIN	ENSBTAG00000034700	PREDICTED: Bos taurus similar to CG10341-PA (LOC514182), miscRNA, [Source:RefSeq DNA;Acc:XR_082694]	87.8205	66.6667	53.1176	100	62.4603	50.4695	66.6667	50.9804
Chr6:4735001-4735100	6	4735001	4735100	0.000711	PRDM5	ENSBTAG00000012111	No description	97.377	100	91.4286	100	87.9077	100	86.3333	87.7565
Chr6:7002601-7002700	6	7002601	7002700	5.51e-09	PDE5A_BOVIN	ENSBTAG00000024888	cGMP-specific 3',5'-cyclic phosphodiesterase [Source:UniProtKB/Swiss-Prot;Acc:Q28156]	17.6471	34.8067	33.3333	42.775	46.025	94.2584	29.1667	39.0598
Chr6:7002701-7002800	6	7002701	7002800	0.0107506	PDE5A_BOVIN	ENSBTAG00000024888	cGMP-specific 3',5'-cyclic phosphodiesterase [Source:UniProtKB/Swiss-Prot;Acc:Q28156]	7.56303	0	25	4	35.4568	6.14035	25.6313	14.4574
Chr6:7178801-7178900	6	7178801	7178900	9.47e-05	F1N2K3_BOVIN	ENSBTAG00000010350	PREDICTED: Bos taurus hypothetical LOC529462 (LOC529462), miscRNA, [Source:RefSeq DNA;Acc:XR_082769]	100	100	NaN	83.3333	0	77.0833	95.4545	66.6667
Chr6:7553001-7553100	6	7553001	7553100	0.000583	A4IFK4_BOVIN	ENSBTAG00000006434	synaptopodin-2 [Source:RefSeq peptide;Acc:NP_001077220]	66.6667	57.1429	89.2857	NaN	100	73.2143	NaN	100
Chr6:8017701-8017800	6	8017701	8017800	9.88e-14	PRSS12	ENSBTAG00000020705	No description	80.6548	100	NaN	44.5614	100	98.6842	89.2231	87.5
Chr6:8174401-8174500	6	8174401	8174500	0.0456138	F1MXP6_BOVIN	ENSBTAG00000007316	N-deacetylase/N-sulfotransferase 3 [Source:RefSeq peptide;Acc:NP_001071429]	92	86.9565	92.9825	77.6455	100	100	98.8506	100
Chr6:11916901-11917000	6	11916901	11917000	9.77e-06	F1MMN3_BOVIN	ENSBTAG00000003131	Uncharacterized protein [Source:UniProtKB/TrEMBL;Acc:F1MMN3]	90	NaN	74.7533	88.0952	100	94.4444	90.6667	85.9103
Chr6:12105901-12106000	6	12105901	12106000	0.0411658	UGT8	ENSBTAG00000004574	2-hydroxyacylsphingosine 1-beta-galactosyltransferase [Source:RefSeq peptide;Acc:NP_001077104]	NaN	65	71.7949	100	50	61.1111	15.5556	0
Chr6:12165101-12165200	6	12165101	12165200	0.000334	UGT8	ENSBTAG00000004574	2-hydroxyacylsphingosine 1-beta-galactosyltransferase [Source:RefSeq peptide;Acc:NP_001077104]	50	76.6667	50	NaN	NaN	100	100	50
Chr6:13068901-13069000	6	13068901	13069000	2.46e-05	KCC2D_BOVIN	ENSBTAG00000014463	Calcium/calmodulin-dependent protein kinase type II subunit delta [Source:UniProtKB/Swiss-Prot;Acc:Q2HJF7]	100	92.5986	71.5849	100	99.4709	100	98.2771	100
Chr6:13138601-13138700	6	13138601	13138700	3.81e-12	KCC2D_BOVIN	ENSBTAG00000014463	Calcium/calmodulin-dependent protein kinase type II subunit delta [Source:UniProtKB/Swiss-Prot;Acc:Q2HJF7]	75	66.6667	73.913	29.4118	85.5263	100	75	100
Chr6:13184501-13184600	6	13184501	13184600	0.0217491	KCC2D_BOVIN	ENSBTAG00000014463	Calcium/calmodulin-dependent protein kinase type II subunit delta [Source:UniProtKB/Swiss-Prot;Acc:Q2HJF7]	50	28.7582	100	NaN	100	100	83.3333	100
Chr6:13407001-13407100	6	13407001	13407100	0.00423811	ANK2	ENSBTAG00000002392	ankyrin 2, neuronal [Source:HGNC Symbol;Acc:493]	100	91.6667	100	96.6531	100	98.7654	86.1159	90.3337
Chr6:14290401-14290500	6	14290401	14290500	0.00370014	ALPK1	ENSBTAG00000034875	No description	86.1111	61.8571	100	100	92.7415	100	100	100
Chr6:14291301-14291400	6	14291301	14291400	2.64e-06	ALPK1	ENSBTAG00000034875	No description	62.585	90.4547	94.1482	89.2931	95.8868	94	99.502	94.5846
Chr6:14300001-14300100	6	14300001	14300100	0.00961136	ALPK1	ENSBTAG00000034875	No description	100	50	72.0721	22.2222	100	50	76.9231	100
Chr6:14313601-14313700	6	14313601	14313700	9.73e-07	ALPK1	ENSBTAG00000034875	No description	100	100	26.1905	NaN	100	100	92.8572	100
Chr6:14416801-14416900	6	14416801	14416900	0.000806	TIFA_BOVIN	ENSBTAG00000027655	TRAF-interacting protein with FHA domain-containing protein A [Source:UniProtKB/Swiss-Prot;Acc:A2VDM0]	100	100	71.5124	80	100	87.5	93.4126	100
Chr6:16097101-16097200	6	16097101	16097200	7.81e-09	F1MEM5_BOVIN	ENSBTAG00000008332	glutamyl aminopeptidase [Source:RefSeq peptide;Acc:NP_001033116]	100	83.3333	100	100	100	47.2868	72.549	NaN
Chr6:17667601-17667700	6	17667601	17667700	0.0432236	F1MEH6_BOVIN	ENSBTAG00000017282	Uncharacterized protein [Source:UniProtKB/TrEMBL;Acc:F1MEH6]	100	100	28.5714	NaN	100	100	94.8276	100
Chr6:18448801-18448900	6	18448801	18448900	5.68e-10	E1BJ93_BOVIN	ENSBTAG00000006844	Uncharacterized protein [Source:UniProtKB/TrEMBL;Acc:E1BJ93]	87.8125	100	90.625	88.6351	96.6146	100	98.4375	100
Chr6:18463901-18464000	6	18463901	18464000	0.00139573	F1N338_BOVIN	ENSBTAG00000002049	hydroxyacyl-coenzyme A dehydrogenase, mitochondrial [Source:RefSeq peptide;Acc:NP_001039799]	100	50	80	NaN	100	100	95.098	100
Chr6:18745601-18745700	6	18745601	18745700	0.0135096	Q3T0J0_BOVIN	ENSBTAG00000012961	bifunctional 3'-phosphoadenosine 5'-phosphosulfate synthase 1 [Source:RefSeq peptide;Acc:NP_001029382]	91.875	94.1176	89.039	100	100	100	93.5067	98.8701
Chr6:18781001-18781100	6	18781001	18781100	0.00584055	Q3T0J0_BOVIN	ENSBTAG00000012961	bifunctional 3'-phosphoadenosine 5'-phosphosulfate synthase 1 [Source:RefSeq peptide;Acc:NP_001029382]	100	96.6667	50.9091	100	100	100	100	93.6752
Chr6:18788001-18788100	6	18788001	18788100	0.00116292	Q3T0J0_BOVIN	ENSBTAG00000012961	bifunctional 3'-phosphoadenosine 5'-phosphosulfate synthase 1 [Source:RefSeq peptide;Acc:NP_001029382]	100	14.2857	100	NaN	100	100	100	89.7436
Chr6:19427401-19427500	6	19427401	19427500	0.012571	A3KMY2_BOVIN	ENSBTAG00000012969	dickkopf-related protein 2 [Source:RefSeq peptide;Acc:NP_001076084]	100	80	97.4026	88.3598	97.1795	100	100	100
Chr6:19487001-19487100	6	19487001	19487100	0.0291633	A3KMY2_BOVIN	ENSBTAG00000012969	dickkopf-related protein 2 [Source:RefSeq peptide;Acc:NP_001076084]	100	95.8848	97.1429	59.2308	100	86.5385	88.8889	96.087
Chr6:20093001-20093100	6	20093001	20093100	0.0388132	LOC100138214	ENSBTAG00000047891	No description	0	NaN	0	25.641	0	100	75	100
Chr6:20501601-20501700	6	20501601	20501700	6.61e-05	NPNT	ENSBTAG00000006686	nephronectin [Source:HGNC Symbol;Acc:27405]	100	100	91.1111	100	87.41	90.9504	86.0276	77.3913
Chr6:20777601-20777700	6	20777601	20777700	1.11e-05	F1N0Q1_BOVIN	ENSBTAG00000008797	Uncharacterized protein [Source:UniProtKB/TrEMBL;Acc:F1N0Q1]	71.9181	88.8889	100	80	100	100	97.1429	98
Chr6:21026101-21026200	6	21026101	21026200	0.000549	Q2KIV7_BOVIN	ENSBTAG00000002428	inorganic pyrophosphatase 2, mitochondrial [Source:RefSeq peptide;Acc:NP_001069864]	78.7037	95.4545	97.5	85.3448	100	100	95.6522	100
Chr6:23595501-23595600	6	23595501	23595600	0.0334171	Q5MAD5_BOVIN	ENSBTAG00000020270	nuclear factor NF-kappa-B p105 subunit [Source:RefSeq peptide;Acc:NP_001069877]	90.8046	89.823	100	66.6667	100	100	100	90.8228
Chr6:23598501-23598600	6	23598501	23598600	0.000774	Q5MAD5_BOVIN	ENSBTAG00000020270	nuclear factor NF-kappa-B p105 subunit [Source:RefSeq peptide;Acc:NP_001069877]	100	100	81.4815	93.5185	100	58.0882	81.8182	85.9375
Chr6:24082701-24082800	6	24082701	24082800	5.78e-05	F1MU28_BOVIN	ENSBTAG00000015297	Uncharacterized protein [Source:UniProtKB/TrEMBL;Acc:F1MU28]	87.9252	100	85.7143	66.5197	100	100	100	100
Chr6:24925801-24925900	6	24925801	24925900	0.000612	PP2BA_BOVIN	ENSBTAG00000016005	Serine/threonine-protein phosphatase 2B catalytic subunit alpha isoform [Source:UniProtKB/Swiss-Prot;Acc:P48452]	80.0926	100	87.4965	98.718	100	97.6191	100	100
Chr6:25034401-25034500	6	25034401	25034500	0.0462807	PP2BA_BOVIN	ENSBTAG00000016005	Serine/threonine-protein phosphatase 2B catalytic subunit alpha isoform [Source:UniProtKB/Swiss-Prot;Acc:P48452]	100	100	100	100	0	100	76.6667	100
Chr6:25086701-25086800	6	25086701	25086800	0.000303	PP2BA_BOVIN	ENSBTAG00000016005	Serine/threonine-protein phosphatase 2B catalytic subunit alpha isoform [Source:UniProtKB/Swiss-Prot;Acc:P48452]	100	100	NaN	25	96	100	96.1539	100
Chr6:25639401-25639500	6	25639401	25639500	0.000354	F1N1S5_BOVIN	ENSBTAG00000034206	endomucin [Source:RefSeq peptide;Acc:NP_001069888]	92.5926	50	82.2134	NaN	NaN	0	50.9804	92.3611
Chr6:26926901-26927000	6	26926901	26927000	7.14e-05	AMPM1_BOVIN	ENSBTAG00000016004	Methionine aminopeptidase 1 [Source:UniProtKB/Swiss-Prot;Acc:A6QLA4]	92.8571	98.6111	71.25	89.5105	100	97.9757	98.4127	97.4025
Chr6:27426101-27426200	6	27426101	27426200	0.00873677	TSN5_BOVIN	ENSBTAG00000012343	Tetraspanin-5 [Source:UniProtKB/Swiss-Prot;Acc:Q17QJ5]	100	0	91.2281	100	100	100	94.4444	96.6667
Chr6:27492001-27492100	6	27492001	27492100	0.0379646	TSN5_BOVIN	ENSBTAG00000012343	Tetraspanin-5 [Source:UniProtKB/Swiss-Prot;Acc:Q17QJ5]	100	92.5306	79.014	83.3333	100	100	87.3016	90
Chr6:30753801-30753900	6	30753801	30753900	0.000411	F1MF29_BOVIN	ENSBTAG00000002084	Uncharacterized protein [Source:UniProtKB/TrEMBL;Acc:F1MF29]	100	100	71.4286	86.4706	100	80.6061	63.342	50
Chr6:31562901-31563000	6	31562901	31563000	0	Q3ZBU0_BOVIN	ENSBTAG00000012818	PDZ and LIM domain 5 [Source:RefSeq peptide;Acc:NP_001070912]	100	100	100	NaN	100	57.3257	100	100
Chr6:35010201-35010300	6	35010201	35010300	0.0457919	ENSBTAG00000045523	ENSBTAG00000045523	No description	100	100	93.2099	99.4624	64.5833	97.3602	98.0392	97.2868
Chr6:35196701-35196800	6	35196701	35196800	0.00110213	F1N3E3_BOVIN	ENSBTAG00000019808	hypothetical protein LOC616908 [Source:RefSeq peptide;Acc:NP_001069905]	73.3333	100	83.1061	62.033	99.7076	100	93.347	100
Chr6:35196801-35196900	6	35196801	35196900	0.00407787	F1N3E3_BOVIN	ENSBTAG00000019808	hypothetical protein LOC616908 [Source:RefSeq peptide;Acc:NP_001069905]	100	100	100	72.561	80.4116	94.2308	92.8572	25
Chr6:35755701-35755800	6	35755701	35755800	0.000164	F1N3E3_BOVIN	ENSBTAG00000019808	hypothetical protein LOC616908 [Source:RefSeq peptide;Acc:NP_001069905]	76.024	100	83.9286	89.418	97.9592	NaN	95.2381	97.0723
Chr6:36991101-36991200	6	36991101	36991200	2.5e-06	GPRIN3	ENSBTAG00000045966	No description	53.125	100	100	75	100	98.0556	75.2843	100
Chr6:36991301-36991400	6	36991301	36991400	0.0356786	GPRIN3	ENSBTAG00000045966	No description	33.3333	100	100	NaN	88.3333	100	66.6667	100
Chr6:37603401-37603500	6	37603401	37603500	1.3e-06	A2VDP7_BOVIN	ENSBTAG00000010120	probable E3 ubiquitin-protein ligase HERC3 [Source:RefSeq peptide;Acc:NP_001077132]	97.3138	82.5	93.0952	0	98.5758	100	100	94.2857
Chr6:37953801-37953900	6	37953801	37953900	0.00435922	ABCG2_BOVIN	ENSBTAG00000017704	ATP-binding cassette sub-family G member 2 [Source:UniProtKB/Swiss-Prot;Acc:Q4GZT4]	97.2222	100	100	100	92.3077	87.963	87.9025	97.1795
Chr6:41290401-41290500	6	41290401	41290500	0.000246	E1B8R0_BOVIN	ENSBTAG00000005108	Uncharacterized protein [Source:UniProtKB/TrEMBL;Acc:E1B8R0]	100	100	93.3333	100	45.4545	100	97.1429	93.1973
Chr6:41425801-41425900	6	41425801	41425900	0.0109279	E1B8R0_BOVIN	ENSBTAG00000005108	Uncharacterized protein [Source:UniProtKB/TrEMBL;Acc:E1B8R0]	82.7586	100	50.8333	100	92.0455	100	97.9167	100
Chr6:41639201-41639300	6	41639201	41639300	0.0251174	E1B8R0_BOVIN	ENSBTAG00000005108	Uncharacterized protein [Source:UniProtKB/TrEMBL;Acc:E1B8R0]	100	96.2963	100	100	0	50	100	100
Chr6:41873601-41873700	6	41873601	41873700	0.00853778	KCIP4_BOVIN	ENSBTAG00000047743	Kv channel-interacting protein 4 [Source:UniProtKB/Swiss-Prot;Acc:Q2KI69]	84.7866	75	75	75.5102	91.3793	100	97.5	100
Chr6:42069101-42069200	6	42069101	42069200	0.000734	KCIP4_BOVIN	ENSBTAG00000047743	Kv channel-interacting protein 4 [Source:UniProtKB/Swiss-Prot;Acc:Q2KI69]	74.4681	50	69.5652	NaN	100	100	86.1111	68.254
Chr6:42474101-42474200	6	42474101	42474200	0.0220213	KCIP4_BOVIN	ENSBTAG00000047743	Kv channel-interacting protein 4 [Source:UniProtKB/Swiss-Prot;Acc:Q2KI69]	0	100	87.6923	94.5455	100	100	100	99.1667
Chr6:42600101-42600200	6	42600101	42600200	0.0318561	KCIP4_BOVIN	ENSBTAG00000047743	Kv channel-interacting protein 4 [Source:UniProtKB/Swiss-Prot;Acc:Q2KI69]	100	100	85.7143	100	100	75	92.5	50
Chr6:42910201-42910300	6	42910201	42910300	0.000828	KCIP4_BOVIN	ENSBTAG00000047743	Kv channel-interacting protein 4 [Source:UniProtKB/Swiss-Prot;Acc:Q2KI69]	100	0	NaN	100	100	100	100	86.2745
Chr6:44875201-44875300	6	44875201	44875300	3.44e-05	PRGC1_BOVIN	ENSBTAG00000017024	Peroxisome proliferator-activated receptor gamma coactivator 1-alpha [Source:UniProtKB/Swiss-Prot;Acc:Q865B7]	42.8571	100	88.8889	100	100	83.4335	89.3939	85.7143
Chr6:44875301-44875400	6	44875301	44875400	0.000285	PRGC1_BOVIN	ENSBTAG00000017024	Peroxisome proliferator-activated receptor gamma coactivator 1-alpha [Source:UniProtKB/Swiss-Prot;Acc:Q865B7]	18.4848	100	91.6667	NaN	100	100	94.2857	100
Chr6:46128301-46128400	6	46128301	46128400	0.0234439	F1MZT1_BOVIN	ENSBTAG00000017390	Uncharacterized protein [Source:UniProtKB/TrEMBL;Acc:F1MZT1]	94.4805	NaN	93.7963	83.3333	98.4615	NaN	100	96.3054
Chr6:46419001-46419100	6	46419001	46419100	0.00385055	E1BGQ2_BOVIN	ENSBTAG00000007240	Uncharacterized protein [Source:UniProtKB/TrEMBL;Acc:E1BGQ2]	87.5	NaN	100	75.4375	100	100	94.4444	100
Chr6:46984801-46984900	6	46984801	46984900	0.0264511	F1MTE9_BOVIN	ENSBTAG00000003897	hypothetical protein LOC615093 [Source:RefSeq peptide;Acc:NP_001138900]	77.7778	100	86.1111	35.7143	100	100	100	97.3404
Chr6:57352601-57352700	6	57352601	57352700	3.37e-06	DTHD1	ENSBTAG00000009833	No description	97.7778	100	66.6667	69.1043	98.6434	100	100	100
Chr6:58476901-58477000	6	58476901	58477000	2.4e-06	F1MNF4_BOVIN	ENSBTAG00000001491	Uncharacterized protein [Source:UniProtKB/TrEMBL;Acc:F1MNF4]	100	42.8571	100	NaN	100	100	96.3768	100
Chr6:58914801-58914900	6	58914801	58914900	0.0097205	F1MKC9_BOVIN	ENSBTAG00000013699	TBC1 domain family member 1 [Source:RefSeq peptide;Acc:NP_001159996]	75	100	95.2381	NaN	50	33.3333	83.75	100
Chr6:58992001-58992100	6	58992001	58992100	0.00166902	F1MKC9_BOVIN	ENSBTAG00000013699	TBC1 domain family member 1 [Source:RefSeq peptide;Acc:NP_001159996]	100	100	82.8125	59.6606	95.9559	100	96.4286	89.2
Chr6:59696701-59696800	6	59696701	59696800	0.0234185	F1MV95_BOVIN	ENSBTAG00000014031	toll-like receptor 6 [Source:RefSeq peptide;Acc:NP_001001159]	50	100	NaN	0	68.1818	100	100	89.5833
Chr6:60428901-60429000	6	60428901	60429000	9.08e-06	UBE2K_BOVIN	ENSBTAG00000020175	Ubiquitin-conjugating enzyme E2 K [Source:UniProtKB/Swiss-Prot;Acc:P61085]	82.5	66.4118	100	NaN	100	100	100	98.0392
Chr6:60450901-60451000	6	60450901	60451000	1.07e-07	UBE2K_BOVIN	ENSBTAG00000020175	Ubiquitin-conjugating enzyme E2 K [Source:UniProtKB/Swiss-Prot;Acc:P61085]	92.4242	100	27.6923	100	100	100	91.9643	97.1726
Chr6:60456001-60456100	6	60456001	60456100	0.00551905	UBE2K_BOVIN	ENSBTAG00000020175	Ubiquitin-conjugating enzyme E2 K [Source:UniProtKB/Swiss-Prot;Acc:P61085]	71.4286	100	100	100	100	100	100	92.7083
Chr6:61715501-61715600	6	61715501	61715600	3.95e-05	F1MDE6_BOVIN	ENSBTAG00000027569	amyloid beta A4 precursor protein-binding family B member 2 [Source:RefSeq peptide;Acc:NP_001070315]	100	77.4194	40	NaN	100	100	80	100
Chr6:61801001-61801100	6	61801001	61801100	0.0144692	UCHL1_BOVIN	ENSBTAG00000005078	Ubiquitin carboxyl-terminal hydrolase isozyme L1 [Source:UniProtKB/Swiss-Prot;Acc:P23356]	66.6667	100	75	NaN	100	100	94.4444	88.8889
Chr6:62199501-62199600	6	62199501	62199600	6.72e-05	LIMCH1	ENSBTAG00000010677	No description	100	41.0256	85.1852	66.6667	100	100	100	94.8718
Chr6:63015201-63015300	6	63015201	63015300	0.0402437	ATP8A1	ENSBTAG00000011156	probable phospholipid-transporting ATPase IA [Source:RefSeq peptide;Acc:NP_777263]	100	62.5	90.4119	100	95.6	100	100	100
Chr6:63401201-63401300	6	63401201	63401300	0	E1BCE8_BOVIN	ENSBTAG00000032947	Uncharacterized protein [Source:UniProtKB/TrEMBL;Acc:E1BCE8]	NaN	100	100	57.2917	66.6667	100	100	100
Chr6:63442001-63442100	6	63442001	63442100	0.0290255	E1BCE8_BOVIN	ENSBTAG00000032947	Uncharacterized protein [Source:UniProtKB/TrEMBL;Acc:E1BCE8]	30.9189	46.6684	47.8833	50	51.0289	57.9282	49.7546	66.8293
Chr6:66267801-66267900	6	66267801	66267900	0.0137142	GABRG1	ENSBTAG00000012296	gamma-aminobutyric acid receptor subunit gamma-1 [Source:RefSeq peptide;Acc:NP_001094720]	75	75.3338	100	76.3736	75	100	75	100
Chr6:67844201-67844300	6	67844201	67844300	0.0435616	ATP10D	ENSBTAG00000000473	probable phospholipid-transporting ATPase VD [Source:RefSeq peptide;Acc:NP_001099098]	68.421	NaN	100	100	94.5946	NaN	97.0588	100
Chr6:68146201-68146300	6	68146201	68146300	0.000396	F1N2B7_BOVIN	ENSBTAG00000002199	Uncharacterized protein [Source:UniProtKB/TrEMBL;Acc:F1N2B7]	84.9817	87.5	87.7551	96.4286	99.5968	NaN	98.2143	93.4289
Chr6:68413201-68413300	6	68413201	68413300	0.0038261	F1MQA9_BOVIN	ENSBTAG00000005055	Uncharacterized protein [Source:UniProtKB/TrEMBL;Acc:F1MQA9]	0	33.3333	68.5185	NaN	100	NaN	68.1818	50
Chr6:68725001-68725100	6	68725001	68725100	0.0032185	SLAI2_BOVIN	ENSBTAG00000021963	SLAIN motif-containing protein 2 [Source:UniProtKB/Swiss-Prot;Acc:Q3MHV6]	NaN	100	62.1429	100	87.6103	100	100	97.9167
Chr6:70210701-70210800	6	70210701	70210800	8.55e-07	A0JN38_BOVIN	ENSBTAG00000020648	sec1 family domain-containing protein 2 [Source:RefSeq peptide;Acc:NP_001071473]	100	75	100	100	NaN	40	100	100
Chr6:70215801-70215900	6	70215801	70215900	0.00105798	A0JN38_BOVIN	ENSBTAG00000020648	sec1 family domain-containing protein 2 [Source:RefSeq peptide;Acc:NP_001071473]	80	100	87.7778	80	100	100	93.8272	100
Chr6:70251501-70251600	6	70251501	70251600	0.0219846	A0JN38_BOVIN	ENSBTAG00000020648	sec1 family domain-containing protein 2 [Source:RefSeq peptide;Acc:NP_001071473]	100	79.7454	90.4762	NaN	99.6633	100	100	100
Chr6:70512101-70512200	6	70512101	70512200	2.74e-06	A0JN38_BOVIN	ENSBTAG00000020648	sec1 family domain-containing protein 2 [Source:RefSeq peptide;Acc:NP_001071473]	91.4079	84.6939	96.7033	100	99.5798	100	98.1137	96.983
Chr6:71867201-71867300	6	71867201	71867300	3.24e-05	KIT_BOVIN	ENSBTAG00000002699	Mast/stem cell growth factor receptor [Source:UniProtKB/Swiss-Prot;Acc:P43481]	NaN	100	95.625	100	100	99.4048	100	73.9655
Chr6:81574701-81574800	6	81574701	81574800	0.00256178	TECRL_BOVIN	ENSBTAG00000024826	Trans-2,3-enoyl-CoA reductase-like [Source:UniProtKB/Swiss-Prot;Acc:Q3SZ89]	94.403	93.8597	84.375	0	100	100	100	51.8519
Chr6:81618201-81618300	6	81618201	81618300	0.0102612	TECRL_BOVIN	ENSBTAG00000024826	Trans-2,3-enoyl-CoA reductase-like [Source:UniProtKB/Swiss-Prot;Acc:Q3SZ89]	100	100	75	NaN	100	37.2549	86.7647	100
Chr6:82947401-82947500	6	82947401	82947500	3.51e-07	LOC100337226	ENSBTAG00000009438	No description	100	95.8333	100	100	70.4094	100	100	100
Chr6:85128501-85128600	6	85128501	85128600	1.82e-05	F1ME38_BOVIN	ENSBTAG00000006837	ubiquitin-like modifier-activating enzyme 6 [Source:RefSeq peptide;Acc:NP_001076907]	100	25	100	90	100	98.8889	100	98.3229
Chr6:85346201-85346300	6	85346201	85346300	1.22e-06	E1BQ07_BOVIN	ENSBTAG00000020298	Uncharacterized protein [Source:UniProtKB/TrEMBL;Acc:E1BQ07]	71.6326	49.3668	74.2157	0	100	95.5556	86.4583	100
Chr6:85493701-85493800	6	85493701	85493800	1.28e-07	F1MSG9_BOVIN	ENSBTAG00000004412	Uncharacterized protein [Source:UniProtKB/TrEMBL;Acc:F1MSG9]	71.9347	100	NaN	80.1672	95.6966	NaN	94.5455	94.3323
Chr6:85702501-85702600	6	85702501	85702600	0.00944449	ENSBTAG00000038520	ENSBTAG00000038520	No description	66.6667	100	NaN	33.3333	100	100	0	66.6667
Chr6:85869101-85869200	6	85869101	85869200	3.37e-06	Q29RQ7_BOVIN	ENSBTAG00000015572	YTH domain-containing protein 1 [Source:RefSeq peptide;Acc:NP_001039985]	100	97.1111	85.7143	85.6085	99.3421	100	94.6154	100
Chr6:86694001-86694100	6	86694001	86694100	6.32e-10	A6QPD5_BOVIN	ENSBTAG00000015047	hypothetical protein LOC781988 [Source:RefSeq peptide;Acc:NP_001094751]	95.6522	98	93.369	NaN	73.1795	100	97.6744	68.924
Chr6:89201001-89201100	6	89201001	89201100	0.0146952	E1BC50_BOVIN	ENSBTAG00000006507	Uncharacterized protein [Source:UniProtKB/TrEMBL;Acc:E1BC50]	87.5	100	94.1176	91.0714	100	100	100	98.8051
Chr6:89202401-89202500	6	89202401	89202500	0.00484776	E1BC50_BOVIN	ENSBTAG00000006507	Uncharacterized protein [Source:UniProtKB/TrEMBL;Acc:E1BC50]	39.1209	41.3513	36.6554	46.2411	14.3111	15.7805	48.6064	39.2238
Chr6:89208001-89208100	6	89208001	89208100	1.51e-10	E1BC50_BOVIN	ENSBTAG00000006507	Uncharacterized protein [Source:UniProtKB/TrEMBL;Acc:E1BC50]	60	59	50	53.6577	20	8.03175	21.8254	20
Chr6:89209901-89210000	6	89209901	89210000	0.000487	E1BC50_BOVIN	ENSBTAG00000006507	Uncharacterized protein [Source:UniProtKB/TrEMBL;Acc:E1BC50]	0	38.8889	0	0	66.6667	66.6667	14.2857	30.1587
Chr6:89210501-89210600	6	89210501	89210600	0.00244104	E1BC50_BOVIN	ENSBTAG00000006507	Uncharacterized protein [Source:UniProtKB/TrEMBL;Acc:E1BC50]	0	NaN	11.25	0	NaN	49.6337	46.6667	22.9956
Chr6:89211401-89211500	6	89211401	89211500	8.64e-07	E1BC50_BOVIN	ENSBTAG00000006507	Uncharacterized protein [Source:UniProtKB/TrEMBL;Acc:E1BC50]	30.7778	56.2015	71.1111	50.7039	0	27.3225	0	35.8797
Chr6:89216401-89216500	6	89216401	89216500	0.0188908	E1BC50_BOVIN	ENSBTAG00000006507	Uncharacterized protein [Source:UniProtKB/TrEMBL;Acc:E1BC50]	98.0769	44.0909	21.1429	0	100	70.2273	100	41.7037
Chr6:89219301-89219400	6	89219301	89219400	0.00145316	E1BC50_BOVIN	ENSBTAG00000006507	Uncharacterized protein [Source:UniProtKB/TrEMBL;Acc:E1BC50]	83.3333	58.1818	52	59.7101	20	27.876	77.7778	72.3801
Chr6:89256301-89256400	6	89256301	89256400	0.0342284	E1BC50_BOVIN	ENSBTAG00000006507	Uncharacterized protein [Source:UniProtKB/TrEMBL;Acc:E1BC50]	66.6667	NaN	100	87.037	100	85.7143	95.8333	NaN
Chr6:89431801-89431900	6	89431801	89431900	0.00327847	E1BC50_BOVIN	ENSBTAG00000006507	Uncharacterized protein [Source:UniProtKB/TrEMBL;Acc:E1BC50]	100	45.2381	86.6667	100	100	100	66.6667	92.6471
Chr6:92716401-92716500	6	92716401	92716500	4.9e-09	F1MUE3_BOVIN	ENSBTAG00000010954	ecto-ADP-ribosyltransferase 3 [Source:RefSeq peptide;Acc:NP_001035586]	0	NaN	100	100	100	100	100	97.3684
Chr6:93609501-93609600	6	93609501	93609600	0.00948178	SEP11_BOVIN	ENSBTAG00000021372	Septin-11 [Source:UniProtKB/Swiss-Prot;Acc:A2VE99]	92.3077	100	100	NaN	67.4552	100	99.2481	84.5961
Chr6:94408201-94408300	6	94408201	94408300	1.94e-05	RM01_BOVIN	ENSBTAG00000018360	39S ribosomal protein L1, mitochondrial [Source:UniProtKB/Swiss-Prot;Acc:A6QPQ5]	100	94.8837	50	NaN	100	100	97.8261	99.359
Chr6:94802501-94802600	6	94802501	94802600	0.0227686	F1N634_BOVIN	ENSBTAG00000010716	Uncharacterized protein [Source:UniProtKB/TrEMBL;Acc:F1N634]	100	100	94.5168	90.3663	84.4658	88.2812	89.0978	93.75
Chr6:94961701-94961800	6	94961701	94961800	0.0180956	F1N634_BOVIN	ENSBTAG00000010716	Uncharacterized protein [Source:UniProtKB/TrEMBL;Acc:F1N634]	100	75	100	NaN	88.9889	86.0465	95.7265	94.9366
Chr6:95037401-95037500	6	95037401	95037500	5.06e-08	F1N634_BOVIN	ENSBTAG00000010716	Uncharacterized protein [Source:UniProtKB/TrEMBL;Acc:F1N634]	57.1429	72.4359	100	100	100	100	100	95.5882
Chr6:95410101-95410200	6	95410101	95410200	1.86e-25	F1MUI8_BOVIN	ENSBTAG00000001126	PREDICTED: Bos taurus BMP-2 inducible kinase-like (LOC505766), miscRNA, [Source:RefSeq DNA;Acc:XR_084698]	87.5	50	NaN	73.2143	34.5395	25	18.75	12.5
Chr6:96931201-96931300	6	96931201	96931300	0.00575022	CD022_BOVIN	ENSBTAG00000035776	Uncharacterized protein C4orf22 homolog [Source:UniProtKB/Swiss-Prot;Acc:Q2YDG2]	82.3529	90	61.8182	0	100	100	84.4737	100
Chr6:97396101-97396200	6	97396101	97396200	0	CD022_BOVIN	ENSBTAG00000035776	Uncharacterized protein C4orf22 homolog [Source:UniProtKB/Swiss-Prot;Acc:Q2YDG2]	100	30.4348	100	100	100	NaN	100	100
Chr6:97990001-97990100	6	97990001	97990100	1.5e-05	RGF1B_BOVIN	ENSBTAG00000006561	Ras-GEF domain-containing family member 1B [Source:UniProtKB/Swiss-Prot;Acc:A4IFE4]	84.4427	100	100	83.3333	99.696	100	100	95.2381
Chr6:99345501-99345600	6	99345501	99345600	0.000159	SCD5_BOVIN	ENSBTAG00000022449	Stearoyl-CoA desaturase 5 [Source:UniProtKB/Swiss-Prot;Acc:Q2KIA4]	100	100	0	NaN	100	89.7436	100	100
Chr6:99361801-99361900	6	99361801	99361900	0.001368	SCD5_BOVIN	ENSBTAG00000022449	Stearoyl-CoA desaturase 5 [Source:UniProtKB/Swiss-Prot;Acc:Q2KIA4]	100	100	98.1818	94.5055	81.0924	100	72.9167	93.3867
Chr6:99427701-99427800	6	99427701	99427800	8.84e-10	SEC31A	ENSBTAG00000020525	No description	89.645	95.1128	76.4693	100	98.9177	94.8897	95.2939	100
Chr6:99724001-99724100	6	99724001	99724100	0.0258431	Q56JW2_BOVIN	ENSBTAG00000009849	placenta-specific 8 [Source:RefSeq peptide;Acc:NP_001020496]	93.5185	66.6667	66.6667	100	100	100	66.6667	88.7749
Chr6:101197901-101198000	6	101197901	101198000	0.000158	LOC100336936	ENSBTAG00000045787	PREDICTED: Bos taurus CDP-diacylglycerol synthase 1-like (LOC100336936), miscRNA, [Source:RefSeq DNA;Acc:XR_083701]	100	96.9697	96.6667	NaN	99.5935	44.8808	100	99.2528
Chr6:101323301-101323400	6	101323301	101323400	0	WDFY3	ENSBTAG00000013495	No description	95.2741	100	28.8787	100	88.6957	100	94.7368	100
Chr6:101390701-101390800	6	101390701	101390800	5.62e-05	WDFY3	ENSBTAG00000013495	No description	83.7527	90.6136	94.7115	100	100	100	89.8608	95.7909
Chr6:101391901-101392000	6	101391901	101392000	2.3e-08	WDFY3	ENSBTAG00000013495	No description	100	97.1705	91.6667	100	100	52	100	100
Chr6:102522501-102522600	6	102522501	102522600	0.0403384	ARHGAP24	ENSBTAG00000003959	rho GTPase-activating protein 24 [Source:RefSeq peptide;Acc:NP_001095704]	100	100	100	0	NaN	100	90.9091	100
Chr6:102607301-102607400	6	102607301	102607400	0.000178	ARHGAP24	ENSBTAG00000003959	rho GTPase-activating protein 24 [Source:RefSeq peptide;Acc:NP_001095704]	54.0741	100	100	42.3077	100	95.8333	95.3125	100
Chr6:102739501-102739600	6	102739501	102739600	0.00281089	A4FV00_BOVIN	ENSBTAG00000020048	mitogen-activated protein kinase 10 [Source:RefSeq peptide;Acc:NP_001077197]	98.9011	100	85.7143	NaN	80.0515	85.7143	79.5455	80
Chr6:102747001-102747100	6	102747001	102747100	0.000155	A4FV00_BOVIN	ENSBTAG00000020048	mitogen-activated protein kinase 10 [Source:RefSeq peptide;Acc:NP_001077197]	50	100	98.1818	100	100	97.2078	81.6505	93.3712
Chr6:103764601-103764700	6	103764601	103764700	3.37e-06	AFF1	ENSBTAG00000018488	No description	100	52	80	100	100	100	95	100
Chr6:103814501-103814600	6	103814501	103814600	0.047477	AFF1	ENSBTAG00000018488	No description	64.2857	100	89.7531	100	100	100	96.1905	97.7273
Chr6:103814701-103814800	6	103814701	103814800	0.00747529	AFF1	ENSBTAG00000018488	No description	100	83.3333	100	88.8889	77.7778	100	96.4912	74.2605
Chr6:103817001-103817100	6	103817001	103817100	0.00745951	AFF1	ENSBTAG00000018488	No description	94	58.9827	100	NaN	100	81.25	100	100
Chr6:103820801-103820900	6	103820801	103820900	0.0353168	AFF1	ENSBTAG00000018488	No description	74.7314	90.9091	100	67.9206	97.4359	100	92.4571	89.7789
Chr6:104866301-104866400	6	104866301	104866400	4.11e-08	JKIP1_BOVIN	ENSBTAG00000011170	Janus kinase and microtubule-interacting protein 1 [Source:UniProtKB/Swiss-Prot;Acc:A6QR54]	97.3214	100	100	NaN	100	25	100	NaN
Chr6:104891201-104891300	6	104891201	104891300	0.00419407	JKIP1_BOVIN	ENSBTAG00000011170	Janus kinase and microtubule-interacting protein 1 [Source:UniProtKB/Swiss-Prot;Acc:A6QR54]	44.4444	75	72.6852	100	100	100	90.3968	100
Chr6:105014301-105014400	6	105014301	105014400	3.16e-15	C4orf50	ENSBTAG00000021729	chromosome 4 open reading frame 50 [Source:HGNC Symbol;Acc:33766]	100	NaN	80.7692	100	NaN	40	40	95.8333
Chr6:105310001-105310100	6	105310001	105310100	0.0422432	EVC2	ENSBTAG00000004277	limbin [Source:RefSeq peptide;Acc:NP_776352]	94.7826	100	100	100	86.4103	100	98.2857	82.5277
Chr6:105318101-105318200	6	105318101	105318200	0.00345009	EVC2	ENSBTAG00000004277	limbin [Source:RefSeq peptide;Acc:NP_776352]	79.0179	66.6667	100	100	100	100	94.1176	100
Chr6:105318201-105318300	6	105318201	105318300	7.6e-05	EVC2	ENSBTAG00000004277	limbin [Source:RefSeq peptide;Acc:NP_776352]	100	25	100	100	100	96.25	97.5	100
Chr6:106436501-106436600	6	106436501	106436600	3.42e-06	STX18	ENSBTAG00000005712	syntaxin-18 [Source:RefSeq peptide;Acc:NP_001093189]	98.4127	100	100	100	65.8929	95.2381	89.5462	97.846
Chr6:106568401-106568500	6	106568401	106568500	0.0323613	Q08DZ1_BOVIN	ENSBTAG00000005711	neuron-specific protein family member 1 [Source:RefSeq peptide;Acc:NP_001071425]	80.7692	100	68.8597	100	96.4286	100	95.2763	87.4775
Chr6:106590201-106590300	6	106590201	106590300	0.0166652	Q08DZ1_BOVIN	ENSBTAG00000005711	neuron-specific protein family member 1 [Source:RefSeq peptide;Acc:NP_001071425]	50	NaN	85.5769	50	100	100	NaN	100
Chr6:106640601-106640700	6	106640601	106640700	0.000121	Q08DZ1_BOVIN	ENSBTAG00000005711	neuron-specific protein family member 1 [Source:RefSeq peptide;Acc:NP_001071425]	66.6667	NaN	71.0417	100	NaN	100	98.3517	100
Chr6:106679501-106679600	6	106679501	106679600	0.00561883	Q08DZ1_BOVIN	ENSBTAG00000005711	neuron-specific protein family member 1 [Source:RefSeq peptide;Acc:NP_001071425]	100	NaN	22.1212	100	100	100	96.2332	100
Chr6:106700701-106700800	6	106700701	106700800	0.0410592	Q08DZ1_BOVIN	ENSBTAG00000005711	neuron-specific protein family member 1 [Source:RefSeq peptide;Acc:NP_001071425]	100	83.3333	100	100	60.2941	66.6667	99.4709	75.0842
Chr6:106719901-106720000	6	106719901	106720000	0.00190011	Q08DZ1_BOVIN	ENSBTAG00000005711	neuron-specific protein family member 1 [Source:RefSeq peptide;Acc:NP_001071425]	35.7143	NaN	100	100	89.5833	100	70.8333	88
Chr6:106810301-106810400	6	106810301	106810400	0.00112447	Q08DZ1_BOVIN	ENSBTAG00000005711	neuron-specific protein family member 1 [Source:RefSeq peptide;Acc:NP_001071425]	100	50	NaN	50	93.3333	100	72.2222	77.7778
Chr6:106824301-106824400	6	106824301	106824400	3.15e-10	Q08DZ1_BOVIN	ENSBTAG00000005711	neuron-specific protein family member 1 [Source:RefSeq peptide;Acc:NP_001071425]	83.3333	100	100	NaN	7.5	0	100	NaN
Chr6:106955101-106955200	6	106955101	106955200	1.21e-07	Q08DZ1_BOVIN	ENSBTAG00000005711	neuron-specific protein family member 1 [Source:RefSeq peptide;Acc:NP_001071425]	95.8525	75.7213	100	100	99.7253	100	93.57	100
Chr6:107042601-107042700	6	107042601	107042700	3.13e-12	Q08DZ1_BOVIN	ENSBTAG00000005711	neuron-specific protein family member 1 [Source:RefSeq peptide;Acc:NP_001071425]	100	NaN	100	0	100	NaN	95.0413	100
Chr6:107042701-107042800	6	107042701	107042800	6.85e-15	Q08DZ1_BOVIN	ENSBTAG00000005711	neuron-specific protein family member 1 [Source:RefSeq peptide;Acc:NP_001071425]	100	100	80	20	100	NaN	80	100
Chr6:107059501-107059600	6	107059501	107059600	2.76e-06	Q08DZ1_BOVIN	ENSBTAG00000005711	neuron-specific protein family member 1 [Source:RefSeq peptide;Acc:NP_001071425]	79.2213	NaN	100	87.5	93.75	100	98.9583	93.099
Chr6:107104301-107104400	6	107104301	107104400	1.74e-05	Q08DZ1_BOVIN	ENSBTAG00000005711	neuron-specific protein family member 1 [Source:RefSeq peptide;Acc:NP_001071425]	65.4378	71.4286	NaN	48.1481	100	78.5714	72.2531	71.4286
Chr6:107120501-107120600	6	107120501	107120600	0.0047281	Q08DZ1_BOVIN	ENSBTAG00000005711	neuron-specific protein family member 1 [Source:RefSeq peptide;Acc:NP_001071425]	33.3333	93.125	2.77778	100	100	NaN	95.1191	100
Chr6:107169001-107169100	6	107169001	107169100	4.47e-06	Q08DZ1_BOVIN	ENSBTAG00000005711	neuron-specific protein family member 1 [Source:RefSeq peptide;Acc:NP_001071425]	82.2876	83.3333	100	81.2427	90	100	100	100
Chr6:107174301-107174400	6	107174301	107174400	0.033197	Q08DZ1_BOVIN	ENSBTAG00000005711	neuron-specific protein family member 1 [Source:RefSeq peptide;Acc:NP_001071425]	97.7891	100	63.0952	87.5	95.9987	100	100	100
Chr6:107195701-107195800	6	107195701	107195800	0.00681389	Q08DZ1_BOVIN	ENSBTAG00000005711	neuron-specific protein family member 1 [Source:RefSeq peptide;Acc:NP_001071425]	100	85.7143	100	95.6041	100	100	90.803	100
Chr6:107196701-107196800	6	107196701	107196800	0.0119411	Q08DZ1_BOVIN	ENSBTAG00000005711	neuron-specific protein family member 1 [Source:RefSeq peptide;Acc:NP_001071425]	100	85.2273	100	NaN	100	100	96	100
Chr6:107210101-107210200	6	107210101	107210200	0.000153	Q08DZ1_BOVIN	ENSBTAG00000005711	neuron-specific protein family member 1 [Source:RefSeq peptide;Acc:NP_001071425]	100	0	100	100	100	100	100	99.6094
Chr6:107243001-107243100	6	107243001	107243100	7.31e-06	Q08DZ1_BOVIN	ENSBTAG00000005711	neuron-specific protein family member 1 [Source:RefSeq peptide;Acc:NP_001071425]	50	NaN	0	100	95.4545	100	100	94.4444
Chr6:107324401-107324500	6	107324401	107324500	0.00613171	Q08DZ1_BOVIN	ENSBTAG00000005711	neuron-specific protein family member 1 [Source:RefSeq peptide;Acc:NP_001071425]	100	100	92.3077	100	62.5	67.6763	77.5641	100
Chr6:107330901-107331000	6	107330901	107331000	0.0387742	Q08DZ1_BOVIN	ENSBTAG00000005711	neuron-specific protein family member 1 [Source:RefSeq peptide;Acc:NP_001071425]	95.7576	75	100	66.6667	100	NaN	99.0196	94.4444
Chr6:107701401-107701500	6	107701401	107701500	0.0217257	E1B8E7_BOVIN	ENSBTAG00000001506	Uncharacterized protein [Source:UniProtKB/TrEMBL;Acc:E1B8E7]	86.5946	100	NaN	50	98.1818	100	100	100
Chr6:107719901-107720000	6	107719901	107720000	0.00176639	E1B8E7_BOVIN	ENSBTAG00000001506	Uncharacterized protein [Source:UniProtKB/TrEMBL;Acc:E1B8E7]	100	NaN	100	21.6667	100	96.6667	100	100
Chr6:107771801-107771900	6	107771801	107771900	1.16e-06	E1B8E7_BOVIN	ENSBTAG00000001506	Uncharacterized protein [Source:UniProtKB/TrEMBL;Acc:E1B8E7]	79.2683	94.5578	67.9749	92.0455	100	94.2708	100	97.6331
Chr6:107784901-107785000	6	107784901	107785000	0.00597053	E1B8E7_BOVIN	ENSBTAG00000001506	Uncharacterized protein [Source:UniProtKB/TrEMBL;Acc:E1B8E7]	100	75	100	100	50	81.1594	83.4135	100
Chr6:107910401-107910500	6	107910401	107910500	0.00387199	A5PKD1_BOVIN	ENSBTAG00000001504	nucleolar protein 14 [Source:RefSeq peptide;Acc:NP_001092466]	93.2331	80	95	91.1667	100	94.1795	98	95.8493
Chr6:107983401-107983500	6	107983401	107983500	0.00238061	E1BHK2_BOVIN	ENSBTAG00000021128	Uncharacterized protein [Source:UniProtKB/TrEMBL;Acc:E1BHK2]	97.0018	100	92.7273	100	91.6667	66.6667	100	66.2366
Chr6:108028801-108028900	6	108028801	108028900	1.75e-05	SH3BP2	ENSBTAG00000013996	No description	90	97.3333	100	100	50	100	100	100
Chr6:108029801-108029900	6	108029801	108029900	2.63e-05	SH3BP2	ENSBTAG00000013996	No description	100	NaN	100	49.6433	100	86.6667	89.7727	100
Chr6:108150901-108151000	6	108150901	108151000	0.0384645	E1B8T0_BOVIN	ENSBTAG00000009744	PREDICTED: Bos taurus rCG35995-like (LOC534755), miscRNA, [Source:RefSeq DNA;Acc:XR_083325]	48.913	90.625	NaN	100	100	99.6795	100	100
Chr6:108170601-108170700	6	108170601	108170700	0.000149	E1B8T0_BOVIN	ENSBTAG00000009744	PREDICTED: Bos taurus rCG35995-like (LOC534755), miscRNA, [Source:RefSeq DNA;Acc:XR_083325]	91.7676	41.6667	NaN	81.4286	100	100	96.6667	92.7119
Chr6:108185301-108185400	6	108185301	108185400	4.92e-09	E1B8T0_BOVIN	ENSBTAG00000009744	PREDICTED: Bos taurus rCG35995-like (LOC534755), miscRNA, [Source:RefSeq DNA;Acc:XR_083325]	63.0769	100	100	80	100	100	94.0268	100
Chr6:108461401-108461500	6	108461401	108461500	0.00311442	F1MNN2_BOVIN	ENSBTAG00000006683	Uncharacterized protein [Source:UniProtKB/TrEMBL;Acc:F1MNN2]	80	100	93.405	100	66.3962	83.6309	96.032	96.2041
Chr6:108497501-108497600	6	108497501	108497600	9.46e-08	Q0VCC9_BOVIN	ENSBTAG00000015209	max dimerization protein 4 [Source:RefSeq peptide;Acc:NP_001069724]	79.5	100	90	100	75	49.4566	73.4454	41.6667
Chr6:108629101-108629200	6	108629101	108629200	7.86e-24	POLN	ENSBTAG00000017296	No description	100	82.1429	NaN	0	100	NaN	93.3193	98.3871
Chr6:108688901-108689000	6	108688901	108689000	1.01e-05	POLN	ENSBTAG00000017296	No description	100	NaN	100	93.1818	83.3333	83.3333	100	48.8889
Chr6:109008201-109008300	6	109008201	109008300	5.93e-08	GAK	ENSBTAG00000019188	cyclin-G-associated kinase [Source:RefSeq peptide;Acc:NP_001039549]	NaN	100	100	3.33333	NaN	100	94.1176	100
Chr6:109025401-109025500	6	109025401	109025500	1.95e-06	GAK	ENSBTAG00000019188	cyclin-G-associated kinase [Source:RefSeq peptide;Acc:NP_001039549]	0	85.7143	NaN	100	100	NaN	100	94.3182
Chr6:109027301-109027400	6	109027301	109027400	0.00063	GAK	ENSBTAG00000019188	cyclin-G-associated kinase [Source:RefSeq peptide;Acc:NP_001039549]	85.6459	81.8182	88.8889	66.6667	100	100	80.6474	100
Chr6:109054601-109054700	6	109054601	109054700	0.00119646	TMEM175	ENSBTAG00000018379	transmembrane protein 175 [Source:RefSeq peptide;Acc:NP_001069081]	100	71.4286	97.8947	62.047	100	98.2143	100	100
Chr6:109716501-109716600	6	109716501	109716600	0.00661308	F1N3R4_BOVIN	ENSBTAG00000020108	LETM1 and EF-hand domain-containing protein 1, mitochondrial precursor [Source:RefSeq peptide;Acc:NP_001069082]	100	66.6667	NaN	0	100	80	100	75
Chr6:109720901-109721000	6	109720901	109721000	0.0182893	F1N3R4_BOVIN	ENSBTAG00000020108	LETM1 and EF-hand domain-containing protein 1, mitochondrial precursor [Source:RefSeq peptide;Acc:NP_001069082]	100	99.2481	93.1494	100	94.7115	55.7143	91.3064	91.2727
Chr6:109723401-109723500	6	109723401	109723500	0.0315458	F1N3R4_BOVIN	ENSBTAG00000020108	LETM1 and EF-hand domain-containing protein 1, mitochondrial precursor [Source:RefSeq peptide;Acc:NP_001069082]	95.5729	100	NaN	93.8889	100	33.3333	96.6667	NaN
Chr6:109787101-109787200	6	109787101	109787200	0.0213179	WHSC1	ENSBTAG00000007986	No description	66.6667	NaN	77.1429	100	100	100	96.875	100
Chr6:109807301-109807400	6	109807301	109807400	0.000343	WHSC1	ENSBTAG00000007986	No description	100	100	NaN	91.6667	100	65.7956	96.2585	97.0149
Chr6:109807601-109807700	6	109807601	109807700	0.00201206	WHSC1	ENSBTAG00000007986	No description	90	100	NaN	100	75	77.9221	100	85.7143
Chr6:109824201-109824300	6	109824201	109824300	3.97e-07	WHSC1	ENSBTAG00000007986	No description	0	NaN	90	95	100	100	96.3415	100
Chr6:109841701-109841800	6	109841701	109841800	0.00615974	F1MW50_BOVIN	ENSBTAG00000017921	negative elongation factor A [Source:RefSeq peptide;Acc:NP_001095823]	72.7236	100	100	100	100	96.875	100	96.875
Chr6:110059301-110059400	6	110059301	110059400	0.0202569	F1MMP8_BOVIN	ENSBTAG00000039197	Uncharacterized protein [Source:UniProtKB/TrEMBL;Acc:F1MMP8]	92.3809	85.7143	94.4444	NaN	100	100	96.6667	91.6667
Chr6:110152401-110152500	6	110152401	110152500	0.00291792	WDR1	ENSBTAG00000013607	WD repeat-containing protein 1 [Source:RefSeq peptide;Acc:NP_001039811]	100	NaN	100	25	100	100	NaN	100
Chr6:110160301-110160400	6	110160301	110160400	0.00562455	WDR1	ENSBTAG00000013607	WD repeat-containing protein 1 [Source:RefSeq peptide;Acc:NP_001039811]	100	100	27.2727	100	100	100	89.5833	100
Chr6:110340301-110340400	6	110340301	110340400	0.0114254	F1MWU2_BOVIN	ENSBTAG00000039871	Uncharacterized protein [Source:UniProtKB/TrEMBL;Acc:F1MWU2]	NaN	80	57.1429	100	100	89.6	89.2857	100
Chr6:110341501-110341600	6	110341501	110341600	7.04e-06	F1MWU2_BOVIN	ENSBTAG00000039871	Uncharacterized protein [Source:UniProtKB/TrEMBL;Acc:F1MWU2]	100	85.7143	87.5961	63.3816	80.9032	100	96.2963	86.606
Chr6:110562001-110562100	6	110562001	110562100	0.0027733	E1BAT4_BOVIN	ENSBTAG00000038340	Uncharacterized protein [Source:UniProtKB/TrEMBL;Acc:E1BAT4]	64.807	79.9296	41.5385	62.5	68.6061	87.5	82.6074	84.6251
Chr6:113653001-113653100	6	113653001	113653100	0.00388096	F1N2G1_BOVIN	ENSBTAG00000004316	Uncharacterized protein [Source:UniProtKB/TrEMBL;Acc:F1N2G1]	100	100	66.6667	100	100	100	93.991	100
Chr6:113660601-113660700	6	113660601	113660700	0.0260123	F1N2G1_BOVIN	ENSBTAG00000004316	Uncharacterized protein [Source:UniProtKB/TrEMBL;Acc:F1N2G1]	62.585	100	83.3333	100	100	100	100	100
Chr6:113680201-113680300	6	113680201	113680300	0.00592951	F1N2G1_BOVIN	ENSBTAG00000004316	Uncharacterized protein [Source:UniProtKB/TrEMBL;Acc:F1N2G1]	78.0498	100	79.1119	100	100	100	NaN	99.7685
Chr6:113681201-113681300	6	113681201	113681300	0.00304534	F1N2G1_BOVIN	ENSBTAG00000004316	Uncharacterized protein [Source:UniProtKB/TrEMBL;Acc:F1N2G1]	53.5714	100	50	NaN	100	59.2593	100	100
Chr6:115319701-115319800	6	115319701	115319800	0.0159764	E1B766_BOVIN	ENSBTAG00000010343	C1q and tumor necrosis factor related protein 7 [Source:RefSeq peptide;Acc:NP_001069669]	98.121	100	97.6809	100	96.9925	93.5897	92.8486	95.4337
Chr6:115353301-115353400	6	115353301	115353400	0.000232	E1B766_BOVIN	ENSBTAG00000010343	C1q and tumor necrosis factor related protein 7 [Source:RefSeq peptide;Acc:NP_001069669]	87.3563	72.9279	100	100	100	99.187	99.0741	97.3695
Chr6:115696201-115696300	6	115696201	115696300	1.61e-06	F1MLP3_BOVIN	ENSBTAG00000006156	Uncharacterized protein [Source:UniProtKB/TrEMBL;Acc:F1MLP3]	NaN	38.8889	100	96.0784	90.4938	98.4848	100	100
Chr6:115994501-115994600	6	115994501	115994600	3.34e-06	PROM1	ENSBTAG00000013736	prominin 1 [Source:HGNC Symbol;Acc:9454]	95.3463	45.1219	95.4545	100	98.8806	NaN	100	100
Chr6:116023001-116023100	6	116023001	116023100	0.036532	PROM1	ENSBTAG00000013736	prominin 1 [Source:HGNC Symbol;Acc:9454]	100	100	100	100	80.4815	NaN	78.5043	96.5871
Chr6:116037301-116037400	6	116037301	116037400	7.76e-06	PROM1	ENSBTAG00000013736	prominin 1 [Source:HGNC Symbol;Acc:9454]	87.5	75	79.8146	100	100	100	87.5	100
Chr6:116050801-116050900	6	116050801	116050900	0.000688	PROM1	ENSBTAG00000013736	prominin 1 [Source:HGNC Symbol;Acc:9454]	100	0	NaN	100	95.7812	66.6667	96.3636	90.4762
Chr6:116194901-116195000	6	116194901	116195000	8.06e-05	F1MN55_BOVIN	ENSBTAG00000019451	Uncharacterized protein [Source:UniProtKB/TrEMBL;Acc:F1MN55]	80.4337	NaN	100	100	100	100	93.8775	NaN
Chr6:116219601-116219700	6	116219601	116219700	2.68e-08	F1MN55_BOVIN	ENSBTAG00000019451	Uncharacterized protein [Source:UniProtKB/TrEMBL;Acc:F1MN55]	71.5249	87.5	82.9545	100	99.5968	87.5	88.4338	100
Chr6:116534601-116534700	6	116534601	116534700	0.00698654	LDB2	ENSBTAG00000014058	LIM domain binding 2 [Source:RefSeq peptide;Acc:NP_001040076]	100	99.5671	96.3636	100	100	91.25	77.3468	90.2669
Chr6:116536401-116536500	6	116536401	116536500	6.12e-06	LDB2	ENSBTAG00000014058	LIM domain binding 2 [Source:RefSeq peptide;Acc:NP_001040076]	100	87.7778	86.25	100	100	100	97.551	100
Chr6:116652101-116652200	6	116652101	116652200	0.000383	LDB2	ENSBTAG00000014058	LIM domain binding 2 [Source:RefSeq peptide;Acc:NP_001040076]	80	100	100	100	68.9333	80	85.7273	100
Chr6:116719901-116720000	6	116719901	116720000	0.023072	LDB2	ENSBTAG00000014058	LIM domain binding 2 [Source:RefSeq peptide;Acc:NP_001040076]	97.4425	57.3529	96.0474	84.4624	50	50	89.8642	83.6906
Chr6:116818501-116818600	6	116818501	116818600	0.00528888	LDB2	ENSBTAG00000014058	LIM domain binding 2 [Source:RefSeq peptide;Acc:NP_001040076]	100	100	99.0741	100	68.6959	100	100	100
Chr6:116819601-116819700	6	116819601	116819700	2.68e-07	LDB2	ENSBTAG00000014058	LIM domain binding 2 [Source:RefSeq peptide;Acc:NP_001040076]	40.8602	100	100	100	97.451	100	85.7143	100
Chr6:116968101-116968200	6	116968101	116968200	0	LDB2	ENSBTAG00000014058	LIM domain binding 2 [Source:RefSeq peptide;Acc:NP_001040076]	100	100	98.6842	100	100	58.6856	100	100
Chr6:118155301-118155400	6	118155301	118155400	0.00151871	LOC514704	ENSBTAG00000019427	No description	68.75	100	15	NaN	100	100	100	50
Chr6:118240201-118240300	6	118240201	118240300	0.0254154	TBC14_BOVIN	ENSBTAG00000005493	TBC1 domain family member 14 [Source:UniProtKB/Swiss-Prot;Acc:A6H7I8]	100	62.5	100	NaN	100	100	100	98.0507
Chr6:118243601-118243700	6	118243601	118243700	0.0123336	TBC14_BOVIN	ENSBTAG00000005493	TBC1 domain family member 14 [Source:UniProtKB/Swiss-Prot;Acc:A6H7I8]	100	100	100	66.6667	90.0641	51.5152	66.6667	66.6667
Chr6:118338201-118338300	6	118338201	118338300	2.85e-05	GRPE1_BOVIN	ENSBTAG00000010181	GrpE protein homolog 1, mitochondrial [Source:UniProtKB/Swiss-Prot;Acc:Q3SZC1]	73.0769	100	48.2143	NaN	89.1667	100	64.1026	83.3333
Chr6:118909701-118909800	6	118909701	118909800	5.12e-05	F1MFN7_BOVIN	ENSBTAG00000027434	Uncharacterized protein [Source:UniProtKB/TrEMBL;Acc:F1MFN7]	67.7238	100	100	NaN	100	100	100	92.0069
Chr6:119047801-119047900	6	119047801	119047900	0.0399087	AFAP1	ENSBTAG00000012464	No description	100	95.4545	100	100	0	100	100	100
Chr6:119109901-119110000	6	119109901	119110000	0.0230436	F1N6Q2_BOVIN	ENSBTAG00000015926	Uncharacterized protein [Source:UniProtKB/TrEMBL;Acc:F1N6Q2]	16	NaN	46.6667	100	91.9355	100	87.8205	55.1282
Chr6:119192501-119192600	6	119192501	119192600	0.00863249	F1N6Q2_BOVIN	ENSBTAG00000015926	Uncharacterized protein [Source:UniProtKB/TrEMBL;Acc:F1N6Q2]	50	77.7778	94.4444	100	100	90	98.7654	85.8491
Chr6:119198901-119199000	6	119198901	119199000	3.61e-10	F1N6Q2_BOVIN	ENSBTAG00000015926	Uncharacterized protein [Source:UniProtKB/TrEMBL;Acc:F1N6Q2]	0	50	96.7949	89.1026	100	NaN	97.1065	100
Chr7:1285601-1285700	7	1285601	1285700	0.00248073	TBC1D9B	ENSBTAG00000015611	TBC1 domain family member 9B [Source:RefSeq peptide;Acc:NP_001095469]	0	NaN	100	100	100	100	96.6667	100
Chr7:3803001-3803100	7	3803001	3803100	1.11e-10	A7YY50_BOVIN	ENSBTAG00000003034	p66 alpha [Source:RefSeq peptide;Acc:NP_001096560]	33.3333	NaN	65	0	100	70	NaN	100
Chr7:3877101-3877200	7	3877101	3877200	0.0496984	F1MM05_BOVIN	ENSBTAG00000006124	Uncharacterized protein [Source:UniProtKB/TrEMBL;Acc:F1MM05]	88.1579	100	90.1099	100	92.1569	NaN	100	100
Chr7:4249201-4249300	7	4249201	4249300	9.47e-08	A4FUG2_BOVIN	ENSBTAG00000037729	LAG1 longevity assurance homolog 1 [Source:RefSeq peptide;Acc:NP_001076983]	84.6154	40.7576	100	NaN	100	97.7718	99.0385	100
Chr7:4283801-4283900	7	4283801	4283900	0.00340746	UPF1	ENSBTAG00000020922	No description	91.9355	100	100	NaN	10	NaN	59.0909	100
Chr7:5162901-5163000	7	5162901	5163000	6.6e-06	CC124_BOVIN	ENSBTAG00000004604	Coiled-coil domain-containing protein 124 [Source:UniProtKB/Swiss-Prot;Acc:Q2TBV6]	91.2368	100	100	100	NaN	50	100	92.9688
Chr7:5397601-5397700	7	5397601	5397700	0.00878242	UNC13A	ENSBTAG00000012682	No description	100	100	94.4444	100	65.8333	NaN	100	93.1818
Chr7:6106701-6106800	7	6106701	6106800	5.05e-07	E1BGW5_BOVIN	ENSBTAG00000009330	Uncharacterized protein [Source:UniProtKB/TrEMBL;Acc:E1BGW5]	100	38.4615	25	100	96.4286	NaN	100	100
Chr7:6113901-6114000	7	6113901	6114000	0.000198	E1BGW5_BOVIN	ENSBTAG00000009330	Uncharacterized protein [Source:UniProtKB/TrEMBL;Acc:E1BGW5]	85.7143	NaN	100	84.6154	100	100	94.3182	100
Chr7:6127901-6128000	7	6127901	6128000	0.0222741	E1BGW5_BOVIN	ENSBTAG00000009330	Uncharacterized protein [Source:UniProtKB/TrEMBL;Acc:E1BGW5]	100	100	100	0	100	NaN	89.5833	100
Chr7:6564101-6564200	7	6564101	6564200	0.00856299	A7MB30_BOVIN	ENSBTAG00000009990	epidermal growth factor receptor substrate 15-like 1 [Source:RefSeq peptide;Acc:NP_001095341]	88.8889	100	75	100	NaN	62.5	80	84.2105
Chr7:8176301-8176400	7	8176301	8176400	0.0197753	LOC614095	ENSBTAG00000039921	No description	55.9446	66.6667	100	NaN	100	NaN	88.8043	100
Chr7:8615801-8615900	7	8615801	8615900	0.0113337	Q2HJB3_BOVIN	ENSBTAG00000048257	leukotriene-B(4) omega-hydroxylase 2 [Source:RefSeq peptide;Acc:NP_001039856]	87	100	75	NaN	100	100	84.3814	100
Chr7:12455301-12455400	7	12455301	12455400	1.14e-05	A6QNW8_BOVIN	ENSBTAG00000021818	CD97 antigen precursor [Source:RefSeq peptide;Acc:NP_788834]	33.3333	NaN	74.0741	100	100	100	100	83.3333
Chr7:12614401-12614500	7	12614401	12614500	0.0363937	F1MEV6_BOVIN	ENSBTAG00000003675	latrophilin-1 precursor [Source:RefSeq peptide;Acc:NP_001107200]	53.7037	NaN	100	100	100	100	94.1667	100
Chr7:12642801-12642900	7	12642801	12642900	4.42e-17	F1MEV6_BOVIN	ENSBTAG00000003675	latrophilin-1 precursor [Source:RefSeq peptide;Acc:NP_001107200]	32.3333	88.8889	30.9524	100	100	95.5	90.9552	100
Chr7:12748501-12748600	7	12748501	12748600	8.95e-09	A5D7S4_BOVIN	ENSBTAG00000016933	interleukin-27 receptor subunit alpha [Source:RefSeq peptide;Acc:NP_001091497]	0	NaN	72.2222	66.6667	91.6667	100	100	80
Chr7:12887801-12887900	7	12887801	12887900	4.94e-05	A5PKI6_BOVIN	ENSBTAG00000006068	coiled-coil and C2 domain-containing protein 1A [Source:RefSeq peptide;Acc:NP_001092424]	29.4118	88.6364	100	100	95.5556	NaN	100	100
Chr7:13485301-13485400	7	13485301	13485400	0.0207635	Q95NB9_BOVIN	ENSBTAG00000014828	voltage-dependent P/Q-type calcium channel subunit alpha-1A [Source:RefSeq peptide;Acc:NP_001068597]	100	98.1735	86.6667	100	86.4176	74.0741	95.4236	94.0115
Chr7:13494601-13494700	7	13494601	13494700	0.0202544	Q95NB9_BOVIN	ENSBTAG00000014828	voltage-dependent P/Q-type calcium channel subunit alpha-1A [Source:RefSeq peptide;Acc:NP_001068597]	NaN	0	100	100	87	100	95.2381	NaN
Chr7:13805501-13805600	7	13805501	13805600	0.0297648	MAST1	ENSBTAG00000006080	No description	27.2727	0	88.8889	84.2105	100	100	90.3226	100
Chr7:15929101-15929200	7	15929101	15929200	0.0174908	DNMT1_BOVIN	ENSBTAG00000002736	DNA (cytosine-5)-methyltransferase 1 [Source:UniProtKB/Swiss-Prot;Acc:Q24K09]	50	100	NaN	90	60	100	100	100
Chr7:15945101-15945200	7	15945101	15945200	1.12e-07	DNMT1_BOVIN	ENSBTAG00000002736	DNA (cytosine-5)-methyltransferase 1 [Source:UniProtKB/Swiss-Prot;Acc:Q24K09]	100	40	100	NaN	100	100	95.8333	100
Chr7:16719201-16719300	7	16719201	16719300	0.00130349	SMCA4_BOVIN	ENSBTAG00000019220	Transcription activator BRG1 [Source:UniProtKB/Swiss-Prot;Acc:A7Z019]	NaN	100	62.1212	100	87.0968	100	100	100
Chr7:16870801-16870900	7	16870801	16870900	0.0371964	DOCK6	ENSBTAG00000009569	No description	93.0909	100	33.7461	94.3534	86.0047	98.6979	98.8041	94.141
Chr7:16871001-16871100	7	16871001	16871100	0.014155	DOCK6	ENSBTAG00000009569	No description	88.2812	75.9259	100	93.3333	98.3333	100	97.2099	100
Chr7:17490901-17491000	7	17490901	17491000	2.05e-05	F1MX47_BOVIN	ENSBTAG00000032125	Uncharacterized protein [Source:UniProtKB/TrEMBL;Acc:F1MX46]	100	53.6364	58.8889	NaN	100	NaN	97.1429	95.4545
Chr7:17714001-17714100	7	17714001	17714100	1.74e-08	F1MHC2_BOVIN	ENSBTAG00000009178	syntaxin-binding protein 2 [Source:RefSeq peptide;Acc:NP_001039673]	100	NaN	100	5	100	100	100	99.3658
Chr7:17714301-17714400	7	17714301	17714400	0.000981	F1MHC2_BOVIN	ENSBTAG00000009178	syntaxin-binding protein 2 [Source:RefSeq peptide;Acc:NP_001039673]	100	72.9167	100	77.8438	99.5968	100	100	94.2599
Chr7:17765901-17766000	7	17765901	17766000	3.97e-11	E1BIQ4_BOVIN	ENSBTAG00000004270	Uncharacterized protein [Source:UniProtKB/TrEMBL;Acc:E1BIQ4]	36.3636	45.8333	100	98.4127	100	NaN	89.6902	100
Chr7:18027801-18027900	7	18027801	18027900	0.0101436	FBN3	ENSBTAG00000000595	fibrillin 3 [Source:HGNC Symbol;Acc:18794]	75	50	25	NaN	87.5	NaN	100	88.8889
Chr7:18408101-18408200	7	18408101	18408200	0.0341699	E1BMV7_BOVIN	ENSBTAG00000014207	Uncharacterized protein [Source:UniProtKB/TrEMBL;Acc:E1BMV7]	100	100	92.5	100	49.3333	NaN	89.5298	95.7246
Chr7:18785001-18785100	7	18785001	18785100	0.000631	EMR1	ENSBTAG00000007901	egf-like module containing, mucin-like, hormone receptor-like 1 [Source:HGNC Symbol;Acc:3336]	0	100	100	100	96.25	100	100	100
Chr7:18890701-18890800	7	18890701	18890800	4.02e-06	LOC100336072	ENSBTAG00000039160	No description	95.2023	76.1905	73.75	NaN	92	100	100	98.2867
Chr7:19931501-19931600	7	19931501	19931600	7.4e-05	LOC100300349	ENSBTAG00000001790	No description	100	100	NaN	80.6667	99.858	100	95.8791	98.3333
Chr7:19932601-19932700	7	19932601	19932700	6.25e-14	LOC100300349	ENSBTAG00000001790	No description	87.5	NaN	86.9841	66.6667	100	NaN	98.8235	100
Chr7:20207201-20207300	7	20207201	20207300	0.0218369	E1BIU8_BOVIN	ENSBTAG00000018052	Uncharacterized protein [Source:UniProtKB/TrEMBL;Acc:E1BIU8]	29.1667	100	69.2308	100	100	100	78.125	100
Chr7:20214801-20214900	7	20214801	20214900	0.00350659	E1BIU8_BOVIN	ENSBTAG00000018052	Uncharacterized protein [Source:UniProtKB/TrEMBL;Acc:E1BIU8]	84.3051	95.5338	70.3061	81.9559	68.0496	85.655	79.2579	75.3507
Chr7:20215001-20215100	7	20215001	20215100	3.14e-06	E1BIU8_BOVIN	ENSBTAG00000018052	Uncharacterized protein [Source:UniProtKB/TrEMBL;Acc:E1BIU8]	92.3525	100	92.2619	86.1165	100	100	93.8749	98.8304
Chr7:20350101-20350200	7	20350101	20350200	3.34e-05	E1BA41_BOVIN	ENSBTAG00000015487	Uncharacterized protein [Source:UniProtKB/TrEMBL;Acc:E1BA41]	0	NaN	100	100	100	NaN	100	100
Chr7:21024201-21024300	7	21024201	21024300	0.0206479	Q17QL3_BOVIN	ENSBTAG00000012830	coiled-coil domain-containing protein 94 [Source:RefSeq peptide;Acc:NP_001069159]	100	98.3333	NaN	100	24.9265	NaN	98.1482	62.5847
Chr7:21551101-21551200	7	21551101	21551200	4.61e-05	F1MB35_BOVIN	ENSBTAG00000010373	Uncharacterized protein [Source:UniProtKB/TrEMBL;Acc:F1MB35]	85.7143	100	25	100	97.4794	NaN	100	100
Chr7:21650101-21650200	7	21650101	21650200	0.0462986	DOHH_BOVIN	ENSBTAG00000005272	Deoxyhypusine hydroxylase [Source:UniProtKB/Swiss-Prot;Acc:Q0VC53]	27.7592	66.6667	NaN	100	88.2353	100	100	100
Chr7:22070201-22070300	7	22070201	22070300	0.0155191	ZNF77	ENSBTAG00000012868	zinc finger protein 77 [Source:HGNC Symbol;Acc:13150]	65.8537	100	100	100	33.3333	100	60.7143	100
Chr7:22483401-22483500	7	22483401	22483500	1.49e-09	TMPRSS9	ENSBTAG00000000718	No description	100	100	100	30.303	100	100	97.7778	98.5
Chr7:23793201-23793300	7	23793201	23793300	0.00240182	Q2TA22_BOVIN	ENSBTAG00000019708	long-chain-fatty-acid--CoA ligase 6 [Source:RefSeq peptide;Acc:NP_001033131]	100	80	90.1515	96.6667	99.8485	98.4307	100	99.3333
Chr7:24018801-24018900	7	24018801	24018900	0.000113	FNIP1	ENSBTAG00000025443	No description	67.2059	100	100	100	100	100	99.1304	99.7821
Chr7:24343601-24343700	7	24343601	24343700	0.000767	C42S2_BOVIN	ENSBTAG00000005961	CDC42 small effector protein 2 [Source:UniProtKB/Swiss-Prot;Acc:A6QLJ4]	77.0738	96.412	97.1429	95.1111	100	98.4127	96.2375	93.5355
Chr7:24365201-24365300	7	24365201	24365300	0.0016014	C42S2_BOVIN	ENSBTAG00000005961	CDC42 small effector protein 2 [Source:UniProtKB/Swiss-Prot;Acc:A6QLJ4]	80	NaN	90.7407	84.5238	100	100	62.5	100
Chr7:24394701-24394800	7	24394701	24394800	0.000113	C42S2_BOVIN	ENSBTAG00000005961	CDC42 small effector protein 2 [Source:UniProtKB/Swiss-Prot;Acc:A6QLJ4]	75	76.2014	100	93.6	96.9767	100	100	100
Chr7:24404601-24404700	7	24404601	24404700	5.6e-05	C42S2_BOVIN	ENSBTAG00000005961	CDC42 small effector protein 2 [Source:UniProtKB/Swiss-Prot;Acc:A6QLJ4]	80	93.1818	77.2727	81.0659	100	99.2188	95.3478	90.6122
Chr7:25261001-25261100	7	25261001	25261100	0.00133602	CHSY3	ENSBTAG00000014661	No description	80	100	100	100	91.0256	17.25	98.2143	90.0621
Chr7:25459401-25459500	7	25459401	25459500	0.00517203	CHSY3	ENSBTAG00000014661	No description	74.1667	100	68.75	100	90.8235	100	100	100
Chr7:25618201-25618300	7	25618201	25618300	0.0365129	F1N303_BOVIN	ENSBTAG00000016145	Uncharacterized protein [Source:UniProtKB/TrEMBL;Acc:F1N303]	100	100	NaN	74.2023	97.1774	100	100	100
Chr7:26813401-26813500	7	26813401	26813500	0.0231943	FBN2	ENSBTAG00000015307	fibrillin 2 [Source:HGNC Symbol;Acc:3604]	100	84.7619	100	66.6667	100	100	99.375	94.5946
Chr7:26874001-26874100	7	26874001	26874100	0.024767	FBN2	ENSBTAG00000015307	fibrillin 2 [Source:HGNC Symbol;Acc:3604]	100	100	100	100	94.4444	100	NaN	53.5714
Chr7:27991301-27991400	7	27991301	27991400	2.34e-05	Q2KJ78_BOVIN	ENSBTAG00000000329	Multiple EGF-like-domains 10 [Source:UniProtKB/TrEMBL;Acc:Q2KJ78]	100	50	100	50	97.1429	100	98.0769	84.8804
Chr7:28247801-28247900	7	28247801	28247900	0.00108133	MARH3_BOVIN	ENSBTAG00000006797	E3 ubiquitin-protein ligase MARCH3 [Source:UniProtKB/Swiss-Prot;Acc:A0JN69]	100	80.0388	100	NaN	100	99.6212	93.5897	95.3704
Chr7:28428301-28428400	7	28428301	28428400	3.36e-05	E1BCJ4_BOVIN	ENSBTAG00000002882	lamin-B1 [Source:RefSeq peptide;Acc:NP_001096765]	NaN	0	8.33333	100	100	100	88.0952	100
Chr7:28712401-28712500	7	28712401	28712500	0.000282	Q05B70_BOVIN	ENSBTAG00000014974	GRAM domain-containing protein 3 [Source:RefSeq peptide;Acc:NP_001073047]	93.8835	87.7451	83.8829	90	99.6795	100	87.6745	98.5075
Chr7:31956401-31956500	7	31956401	31956500	0.0362039	PRDM6_BOVIN	ENSBTAG00000020578	Putative histone-lysine N-methyltransferase PRDM6 [Source:UniProtKB/Swiss-Prot;Acc:A6QPM3]	68.4914	88.172	89.4444	NaN	95.9821	100	100	97.1429
Chr7:32252101-32252200	7	32252101	32252200	0.00967929	SNX24_BOVIN	ENSBTAG00000031069	Sorting nexin-24 [Source:UniProtKB/Swiss-Prot;Acc:Q17QS1]	100	100	85	0	97.5	100	100	100
Chr7:32293601-32293700	7	32293601	32293700	0.0132851	SNX24_BOVIN	ENSBTAG00000031069	Sorting nexin-24 [Source:UniProtKB/Swiss-Prot;Acc:Q17QS1]	NaN	80	50	100	80	100	92.5	98.6487
Chr7:33638801-33638900	7	33638801	33638900	0.0292587	F1MH76_BOVIN	ENSBTAG00000003086	Uncharacterized protein [Source:UniProtKB/TrEMBL;Acc:F1MH76]	71.1111	84.8346	59.5455	75	29.3077	60	69.5833	40
Chr7:39094601-39094700	7	39094601	39094700	0.000423	A4FUB5_BOVIN	ENSBTAG00000019071	COMM domain-containing protein 10 [Source:RefSeq peptide;Acc:NP_001076958]	100	100	75	50	94.6428	100	100	100
Chr7:39766101-39766200	7	39766101	39766200	0.0491109	F1MQ94_BOVIN	ENSBTAG00000001707	ubiquitin interaction motif containing 1 isoform 2 [Source:RefSeq peptide;Acc:NP_001106693]	95.8333	100	52.7451	NaN	100	97.5	100	100
Chr7:39944601-39944700	7	39944601	39944700	7.95e-05	F1MN51_BOVIN	ENSBTAG00000010543	Uncharacterized protein [Source:UniProtKB/TrEMBL;Acc:F1MN51]	NaN	69.6429	100	76	97.6112	100	83.5392	98.0863
Chr7:40009601-40009700	7	40009601	40009700	1.79e-08	NSD1	ENSBTAG00000025426	No description	93.3333	84.7643	45	NaN	98.3333	100	95.9259	94.5906
Chr7:40678301-40678400	7	40678301	40678400	2.3e-06	COL23A1	ENSBTAG00000013183	collagen, type XXIII, alpha 1 [Source:HGNC Symbol;Acc:22990]	35.8696	93.75	77.2727	NaN	97.6415	96.6667	91.7214	100
Chr7:43967601-43967700	7	43967601	43967700	0.0175613	ZNF672	ENSBTAG00000046984	No description	60	25	NaN	12.5	55.5556	0	NaN	66.6667
Chr7:45024201-45024300	7	45024201	45024300	0.00954328	PTBP1_BOVIN	ENSBTAG00000045828	Polypyrimidine tract-binding protein 1 [Source:UniProtKB/Swiss-Prot;Acc:Q8WN55]	97.2973	100	100	100	86.7647	100	91.87	62.5
Chr7:45026501-45026600	7	45026501	45026600	0.00281486	PTBP1_BOVIN	ENSBTAG00000045828	Polypyrimidine tract-binding protein 1 [Source:UniProtKB/Swiss-Prot;Acc:Q8WN55]	100	100	NaN	55.7143	100	100	92.7273	100
Chr7:45134901-45135000	7	45134901	45135000	0.000795	GRIN3B	ENSBTAG00000025597	glutamate receptor, ionotropic, N-methyl-D-aspartate 3B [Source:HGNC Symbol;Acc:16768]	100	100	85.7143	90	88.8889	0	83.3333	NaN
Chr7:45236601-45236700	7	45236601	45236700	0.0162421	SBNO2_BOVIN	ENSBTAG00000020780	Protein strawberry notch homolog 2 [Source:UniProtKB/Swiss-Prot;Acc:A0JND4]	98.4615	NaN	100	100	100	100	38.5714	NaN
Chr7:47776701-47776800	7	47776701	47776800	1.05e-12	SC24A_BOVIN	ENSBTAG00000018322	Protein transport protein Sec24A [Source:UniProtKB/Swiss-Prot;Acc:A6QNT8]	99.5798	100	100	98.4615	100	100	100	41.2281
Chr7:47816901-47817000	7	47816901	47817000	0.00123731	SC24A_BOVIN	ENSBTAG00000018322	Protein transport protein Sec24A [Source:UniProtKB/Swiss-Prot;Acc:A6QNT8]	100	NaN	96.9697	50	100	100	100	97.5556
Chr7:48407501-48407600	7	48407501	48407600	0.0110401	Q2HJ65_BOVIN	ENSBTAG00000016105	H2A histone family, member Y [Source:RefSeq peptide;Acc:NP_001039805]	100	80	100	100	92.4731	67.284	93.7356	92.0342
Chr7:49094801-49094900	7	49094801	49094900	0.000681	TGFBI	ENSBTAG00000009513	PREDICTED: Bos taurus similar to Transforming growth factor-beta induced protein IG-H3 precursor (Beta IG-H3) (Kerato-epithelin) (RGD-containing collagen associated protein) (RGD-CAP) (LOC539596), miscRNA, [Source:RefSeq DNA;Acc:XR_082696]	100	62.5	100	100	88.75	100	100	100
Chr7:51166601-51166700	7	51166601	51166700	1.74e-06	NME5	ENSBTAG00000008752	No description	100	100	97.5667	46.6667	100	100	95.6985	92.5214
Chr7:51385401-51385500	7	51385401	51385500	0.0132613	E1BE97_BOVIN	ENSBTAG00000010063	Uncharacterized protein [Source:UniProtKB/TrEMBL;Acc:E1BE97]	79.0726	100	100	76	NaN	99.435	95.2381	100
Chr7:51892101-51892200	7	51892101	51892200	0.0166069	SIL1_BOVIN	ENSBTAG00000033747	Nucleotide exchange factor SIL1 [Source:UniProtKB/Swiss-Prot;Acc:Q32KV6]	35	100	0	NaN	100	100	NaN	65.625
Chr7:52681501-52681600	7	52681501	52681600	0.025353	PSD2	ENSBTAG00000000238	No description	74.9699	NaN	96.4286	98.5714	100	100	100	95.3846
Chr7:53111401-53111500	7	53111401	53111500	0.00058	CE032_BOVIN	ENSBTAG00000016595	UPF0467 protein C5orf32 homolog [Source:UniProtKB/Swiss-Prot;Acc:Q32LK2]	100	100	76	75	94.7059	100	96.1905	94.2857
Chr7:54149901-54150000	7	54149901	54150000	0.000541	E1BJP8_BOVIN	ENSBTAG00000037717	Uncharacterized protein [Source:UniProtKB/TrEMBL;Acc:E1BJP8]	97.271	83.3333	80	80	96.2963	100	97.861	91.6667
Chr7:55830401-55830500	7	55830401	55830500	0.0441057	ARHGAP26	ENSBTAG00000027151	No description	78.8461	100	NaN	100	0	64.5833	72.2222	100
Chr7:55896701-55896800	7	55896701	55896800	3.42e-11	ARHGAP26	ENSBTAG00000027151	No description	85.8696	79.3527	71.4286	67.094	100	100	99.3671	87.4209
Chr7:56150601-56150700	7	56150601	56150700	0.00385697	ARHGAP26	ENSBTAG00000027151	No description	8.33333	98.4615	99.4792	80.9524	98.6296	96.0317	89.7959	97.2222
Chr7:56150701-56150800	7	56150701	56150800	0.0306135	ARHGAP26	ENSBTAG00000027151	No description	100	100	100	97.2222	93.0952	100	87.72	64.9123
Chr7:56334601-56334700	7	56334601	56334700	9.23e-06	F1MN19_BOVIN	ENSBTAG00000019472	Uncharacterized protein [Source:UniProtKB/TrEMBL;Acc:F1MN19]	NaN	78.6765	80.921	100	100	100	95.7265	100
Chr7:57449901-57450000	7	57449901	57450000	4.89e-08	KCTD16	ENSBTAG00000019012	No description	57.1429	100	0	NaN	100	99.5098	98.5714	100
Chr7:60528601-60528700	7	60528601	60528700	0.000445	STK32A	ENSBTAG00000000626	serine/threonine-protein kinase 32A [Source:RefSeq peptide;Acc:NP_001098517]	NaN	100	63.3333	100	100	98	98.8571	100
Chr7:61035801-61035900	7	61035801	61035900	2.98e-16	ENSBTAG00000047835	ENSBTAG00000047835	No description	44.4444	75	100	100	95.5556	66.6667	100	100
Chr7:62520101-62520200	7	62520101	62520200	9.23e-09	A5PKK3_BOVIN	ENSBTAG00000004896	actin-binding LIM protein 3 [Source:RefSeq peptide;Acc:NP_001092597]	29.2245	100	100	NaN	100	75	99.2188	100
Chr7:62763801-62763900	7	62763801	62763900	0.000537	PCYXL_BOVIN	ENSBTAG00000019951	Prenylcysteine oxidase-like [Source:UniProtKB/Swiss-Prot;Acc:Q0P5H1]	100	100	97.7778	94.2777	89.1039	76.9231	100	100
Chr7:62886301-62886400	7	62886301	62886400	6.38e-06	KC1A_BOVIN	ENSBTAG00000005326	Casein kinase I isoform alpha [Source:UniProtKB/Swiss-Prot;Acc:P67827]	100	48.3173	77.5	100	NaN	100	90.8374	100
Chr7:63635601-63635700	7	63635601	63635700	0.000317	Q08E45_BOVIN	ENSBTAG00000020087	calcium/calmodulin-dependent protein kinase type II subunit alpha [Source:RefSeq peptide;Acc:NP_001069406]	71.0562	100	100	98.9474	97.4576	100	100	95.4115
Chr7:63750201-63750300	7	63750201	63750300	0	Q29630_BOVIN	ENSBTAG00000015228	CD74 antigen [Source:RefSeq peptide;Acc:NP_001029907]	0	NaN	100	100	100	NaN	100	45.0971
Chr7:64400901-64401000	7	64400901	64401000	0.0452034	ANXA6_BOVIN	ENSBTAG00000014809	Annexin A6 [Source:UniProtKB/Swiss-Prot;Acc:P79134]	NaN	100	100	82.9167	100	94.4444	100	100
Chr7:65025001-65025100	7	65025001	65025100	0.021296	GLRA1_BOVIN	ENSBTAG00000014395	Glycine receptor subunit alpha-1 [Source:UniProtKB/Swiss-Prot;Acc:P57695]	100	83.3333	NaN	66.6667	91.6667	100	NaN	100
Chr7:65044401-65044500	7	65044401	65044500	7.38e-09	GLRA1_BOVIN	ENSBTAG00000014395	Glycine receptor subunit alpha-1 [Source:UniProtKB/Swiss-Prot;Acc:P57695]	100	100	100	96.5986	85.9756	NaN	100	90.4056
Chr7:66814301-66814400	7	66814301	66814400	0.000428	GRIA1	ENSBTAG00000005800	No description	99.6655	33.3333	100	87.5	97.5694	100	94.068	98.0903
Chr7:66881401-66881500	7	66881401	66881500	0.00731131	GRIA1	ENSBTAG00000005800	No description	76.1905	87.8788	88.8889	100	100	100	83.3333	100
Chr7:67070601-67070700	7	67070601	67070700	0.0151193	GRIA1	ENSBTAG00000005800	No description	100	100	100	98.0769	NaN	100	90	81.1676
Chr7:67076801-67076900	7	67076801	67076900	0.00644256	GRIA1	ENSBTAG00000005800	No description	NaN	100	92.3372	100	96.9697	99.2188	98.5294	100
Chr7:67989701-67989800	7	67989701	67989800	2.67e-09	F1MZU1_BOVIN	ENSBTAG00000008443	Uncharacterized protein [Source:UniProtKB/TrEMBL;Acc:F1MZU1]	60	79.1667	100	100	100	100	87.956	96.6031
Chr7:68069501-68069600	7	68069501	68069600	0.0022336	LOC533444	ENSBTAG00000012095	PREDICTED: Bos taurus fizzy-like (LOC533444), miscRNA, [Source:RefSeq DNA;Acc:XR_083353]	45.4545	65.6716	100	37.5	100	100	93.75	100
Chr7:71238901-71239000	7	71238901	71239000	0.0117009	F1ME22_BOVIN	ENSBTAG00000003836	disintegrin and metalloproteinase domain-containing protein 19 [Source:RefSeq peptide;Acc:NP_001068943]	100	75	75	NaN	100	NaN	100	100
Chr7:75381801-75381900	7	75381801	75381900	0.0391422	GABRB2	ENSBTAG00000018585	No description	74.9167	NaN	30.7692	100	100	100	87.5	100
Chr7:82489601-82489700	7	82489601	82489700	0.0195875	ODZ2	ENSBTAG00000025071	No description	86.7647	87.5	92.5	83.3333	87.5	96.9298	83.3333	95.3455
Chr7:82495301-82495400	7	82495301	82495400	0.00360076	ODZ2	ENSBTAG00000025071	No description	0	100	100	NaN	100	NaN	100	99.537
Chr7:82511401-82511500	7	82511401	82511500	0.00417239	ODZ2	ENSBTAG00000025071	No description	100	100	75.3788	100	100	100	100	79.5833
Chr7:82732201-82732300	7	82732201	82732300	0.000695	F1N3I6_BOVIN	ENSBTAG00000013880	Uncharacterized protein [Source:UniProtKB/TrEMBL;Acc:F1N3I6]	50.56	100	50	100	72.7273	100	100	98.8095
Chr7:82738901-82739000	7	82738901	82739000	0.0377864	F1N3I6_BOVIN	ENSBTAG00000013880	Uncharacterized protein [Source:UniProtKB/TrEMBL;Acc:F1N3I6]	88.1944	100	100	89.4444	98.8584	100	100	100
Chr7:83204201-83204300	7	83204201	83204300	0.0145676	F1MLH1_BOVIN	ENSBTAG00000007684	DNA mismatch repair protein Msh3 [Source:RefSeq peptide;Acc:NP_001095775]	NaN	100	84.8485	100	100	100	95.2381	40
Chr7:83813901-83814000	7	83813901	83814000	0.000399	Q3MHW3_BOVIN	ENSBTAG00000013856	single-stranded DNA-binding protein 2 [Source:RefSeq peptide;Acc:NP_001030555]	74.1176	76.7677	NaN	60	90	80	99.1453	90
Chr7:84000001-84000100	7	84000001	84000100	0.00470265	Q3MHW3_BOVIN	ENSBTAG00000013856	single-stranded DNA-binding protein 2 [Source:RefSeq peptide;Acc:NP_001030555]	100	100	91.4286	46.9449	99.5122	92.7083	96.25	100
Chr7:85252601-85252700	7	85252601	85252700	0.000579	KISHA_BOVIN	ENSBTAG00000039591	Protein kish-A [Source:UniProtKB/Swiss-Prot;Acc:Q148I3]	100	40	100	92.1569	100	100	100	100
Chr7:85252801-85252900	7	85252801	85252900	1.6e-07	KISHA_BOVIN	ENSBTAG00000039591	Protein kish-A [Source:UniProtKB/Swiss-Prot;Acc:Q148I3]	100	100	100	98.6667	86.9907	66.6667	93.8726	75.0192
Chr7:85446901-85447000	7	85446901	85447000	0.020544	A2VDW3_BOVIN	ENSBTAG00000024275	DNA repair protein XRCC4 [Source:RefSeq peptide;Acc:NP_001075084]	66.6667	66.6667	0	100	NaN	60	66.6667	68.0556
Chr7:90127901-90128000	7	90127901	90128000	0.00117111	E1BKP1_BOVIN	ENSBTAG00000008484	Uncharacterized protein [Source:UniProtKB/TrEMBL;Acc:E1BKP1]	100	100	100	90.5845	94.5	77.9169	91.7352	94.7455
Chr7:90621601-90621700	7	90621601	90621700	0.0472582	MEF2C_BOVIN	ENSBTAG00000020701	Myocyte-specific enhancer factor 2C [Source:UniProtKB/Swiss-Prot;Acc:Q2KIA0]	72.0029	91.295	100	68.319	100	100	92.6205	91.8478
Chr7:90661001-90661100	7	90661001	90661100	7.66e-06	MEF2C_BOVIN	ENSBTAG00000020701	Myocyte-specific enhancer factor 2C [Source:UniProtKB/Swiss-Prot;Acc:Q2KIA0]	65.4887	93.2692	96.6667	100	98.8281	100	96.6667	100
Chr7:92372001-92372100	7	92372001	92372100	2.68e-09	MBLC2_BOVIN	ENSBTAG00000013612	Metallo-beta-lactamase domain-containing protein 2 [Source:UniProtKB/Swiss-Prot;Acc:A5PJT0]	84.6681	78.4722	75.0794	NaN	89.8449	100	94.1468	83.3333
Chr7:92652401-92652500	7	92652401	92652500	2.08e-06	GPR98	ENSBTAG00000006031	No description	97.8395	92.803	84.058	NaN	100	99.6914	98.1482	99.6732
Chr7:96328001-96328100	7	96328001	96328100	4.08e-05	E1BPD3_BOVIN	ENSBTAG00000003144	Uncharacterized protein [Source:UniProtKB/TrEMBL;Acc:E1BPD3]	0	100	100	73.5294	80	100	NaN	100
Chr7:97309201-97309300	7	97309201	97309300	0.0399195	ARSK_BOVIN	ENSBTAG00000020178	Arylsulfatase K [Source:UniProtKB/Swiss-Prot;Acc:Q148F3]	100	100	82.3529	100	66.6667	100	57.1429	5.88235
Chr7:97386101-97386200	7	97386101	97386200	2.29e-05	F1MSG8_BOVIN	ENSBTAG00000004413	Uncharacterized protein [Source:UniProtKB/TrEMBL;Acc:F1MSG8]	100	100	88.3333	100	100	86.6667	87.8759	50
Chr7:97424701-97424800	7	97424701	97424800	3.13e-06	F1MSG8_BOVIN	ENSBTAG00000004413	Uncharacterized protein [Source:UniProtKB/TrEMBL;Acc:F1MSG8]	78.3951	90.625	85.7143	0	87.2222	NaN	96.4286	85.5769
Chr7:98480801-98480900	7	98480801	98480900	0.0200125	Q52ZH3_BOVIN	ENSBTAG00000000874	calpastatin isoform I [Source:RefSeq peptide;Acc:NP_001025489]	100	50	100	0	100	100	98.913	100
Chr7:98480901-98481000	7	98480901	98481000	0.00113818	Q52ZH3_BOVIN	ENSBTAG00000000874	calpastatin isoform I [Source:RefSeq peptide;Acc:NP_001025489]	100	99.3103	77.8409	0	100	95.9184	100	100
Chr7:98742401-98742500	7	98742401	98742500	2.29e-07	ERAP2_BOVIN	ENSBTAG00000039275	Endoplasmic reticulum aminopeptidase 2 [Source:UniProtKB/Swiss-Prot;Acc:A6QPT7]	60	100	100	100	50	60	65.9344	79.2298
Chr7:98746301-98746400	7	98746301	98746400	0.000498	ERAP2_BOVIN	ENSBTAG00000039275	Endoplasmic reticulum aminopeptidase 2 [Source:UniProtKB/Swiss-Prot;Acc:A6QPT7]	92.1739	100	79.3548	100	90.9091	100	100	100
Chr7:98825401-98825500	7	98825401	98825500	0.0104427	F1N1Q8_BOVIN	ENSBTAG00000019900	Uncharacterized protein [Source:UniProtKB/TrEMBL;Acc:F1N1Q8]	NaN	75	100	75	93.2275	88.718	73.664	57.1429
Chr7:103882201-103882300	7	103882201	103882300	6.94e-06	SLCO6A1	ENSBTAG00000030210	No description	100	82.0312	61.8519	NaN	100	98.7013	96.25	100
Chr7:103889001-103889100	7	103889001	103889100	0.00128507	SLCO6A1	ENSBTAG00000030210	No description	96.0784	77.5	80.3421	NaN	100	100	92.3559	90.1361
Chr7:104404301-104404400	7	104404301	104404400	4.87e-07	F1MZB4_BOVIN	ENSBTAG00000012387	peptidyl-glycine alpha-amidating monooxygenase [Source:RefSeq peptide;Acc:NP_776373]	94.2857	99.6154	95.3846	100	87.5	84.2623	87.615	100
Chr7:104409801-104409900	7	104409801	104409900	4.52e-09	F1MZB4_BOVIN	ENSBTAG00000012387	peptidyl-glycine alpha-amidating monooxygenase [Source:RefSeq peptide;Acc:NP_776373]	100	85	53.8158	22.4138	100	100	95.8761	77.6997
Chr7:104537401-104537500	7	104537401	104537500	0.00218519	GIN1_BOVIN	ENSBTAG00000021471	Gypsy retrotransposon integrase-like protein 1 [Source:UniProtKB/Swiss-Prot;Acc:A4FUB7]	72.9968	100	100	89.6825	100	100	100	96.6667
Chr7:105009201-105009300	7	105009201	105009300	2.24e-05	F1MFR8_BOVIN	ENSBTAG00000027727	Uncharacterized protein [Source:UniProtKB/TrEMBL;Acc:F1MFR8]	94.7368	94.6667	96.8254	80.6402	100	100	100	98.879
Chr7:109054301-109054400	7	109054301	109054400	3.53e-15	Q17R05_BOVIN	ENSBTAG00000016515	ephrin-A5 [Source:RefSeq peptide;Acc:NP_001069900]	32.3077	NaN	83.3333	70	100	99.5238	94.8148	92.8571
Chr7:109060201-109060300	7	109060201	109060300	3.08e-07	Q17R05_BOVIN	ENSBTAG00000016515	ephrin-A5 [Source:RefSeq peptide;Acc:NP_001069900]	100	100	97.235	95.5357	81.0417	76.9394	95.1705	100
Chr7:109077301-109077400	7	109077301	109077400	6.16e-08	Q17R05_BOVIN	ENSBTAG00000016515	ephrin-A5 [Source:RefSeq peptide;Acc:NP_001069900]	100	100	93.75	67.3023	100	100	98.4	97.3118
Chr7:109077401-109077500	7	109077401	109077500	0.000629	Q17R05_BOVIN	ENSBTAG00000016515	ephrin-A5 [Source:RefSeq peptide;Acc:NP_001069900]	74.7475	50	97.9424	100	100	100	99.2424	72.5571
Chr7:109099001-109099100	7	109099001	109099100	0.0113979	Q17R05_BOVIN	ENSBTAG00000016515	ephrin-A5 [Source:RefSeq peptide;Acc:NP_001069900]	75	NaN	72.5	100	92.7951	80.8585	59.9168	69.75
Chr7:109138501-109138600	7	109138501	109138600	6.79e-13	Q17R05_BOVIN	ENSBTAG00000016515	ephrin-A5 [Source:RefSeq peptide;Acc:NP_001069900]	91.8129	89.0419	50	79.7497	95.6191	100	100	91.5895
Chr7:109174601-109174700	7	109174601	109174700	5.14e-05	Q17R05_BOVIN	ENSBTAG00000016515	ephrin-A5 [Source:RefSeq peptide;Acc:NP_001069900]	100	84.9474	45	69.5652	37.1429	52.5829	62.1991	72.6059
Chr7:109188001-109188100	7	109188001	109188100	1.18e-06	Q17R05_BOVIN	ENSBTAG00000016515	ephrin-A5 [Source:RefSeq peptide;Acc:NP_001069900]	91.4949	92.2449	92.0977	89.3939	100	94.4444	95.9667	100
Chr7:109188401-109188500	7	109188401	109188500	0.0436686	Q17R05_BOVIN	ENSBTAG00000016515	ephrin-A5 [Source:RefSeq peptide;Acc:NP_001069900]	75	100	89.8167	71.4286	85.7143	100	99.4898	97.0588
Chr7:109215901-109216000	7	109215901	109216000	0.0264061	Q17R05_BOVIN	ENSBTAG00000016515	ephrin-A5 [Source:RefSeq peptide;Acc:NP_001069900]	0	54.3269	100	NaN	100	100	100	100
Chr7:110679001-110679100	7	110679001	110679100	0.00273884	E1BNE0_BOVIN	ENSBTAG00000003051	Uncharacterized protein [Source:UniProtKB/TrEMBL;Acc:E1BNE0]	89.3378	85.1562	100	NaN	100	100	100	94.0537
Chr7:110831501-110831600	7	110831501	110831600	0.00865694	E1BNE0_BOVIN	ENSBTAG00000003051	Uncharacterized protein [Source:UniProtKB/TrEMBL;Acc:E1BNE0]	84.4444	100	93.3333	92.029	93.6702	100	97.9167	100
Chr7:110841001-110841100	7	110841001	110841100	0.0312458	E1BNE0_BOVIN	ENSBTAG00000003051	Uncharacterized protein [Source:UniProtKB/TrEMBL;Acc:E1BNE0]	92.3077	100	NaN	85.7143	71.4286	66.6667	98.8636	100
Chr7:111488101-111488200	7	111488101	111488200	2.28e-06	MAN2A1	ENSBTAG00000025029	No description	94.3382	100	84.375	63.3889	95.4167	95.8333	99.4681	93.3333
Chr7:111528601-111528700	7	111528601	111528700	2.16e-08	MAN2A1	ENSBTAG00000025029	No description	80	100	100	80	NaN	56.0692	100	100
Chr7:111538001-111538100	7	111538001	111538100	0.00114426	MAN2A1	ENSBTAG00000025029	No description	96.4908	100	100	100	91.0216	98.0952	98.7069	95.8333
Chr7:111578601-111578700	7	111578601	111578700	0.00639943	MAN2A1	ENSBTAG00000025029	No description	100	100	90.873	56.8333	86.9565	100	100	97.1312
Chr7:111581401-111581500	7	111581401	111581500	1.36e-14	MAN2A1	ENSBTAG00000025029	No description	44.4853	0	60	16.6667	60	100	50	77.7438
Chr7:112208901-112209000	7	112208901	112209000	2.68e-07	TMEM232	ENSBTAG00000030198	transmembrane protein 232 [Source:HGNC Symbol;Acc:37270]	100	22.5	100	NaN	84.8854	NaN	93.9815	100
Chr7:112351201-112351300	7	112351201	112351300	6.14e-10	SLC25A46	ENSBTAG00000009667	solute carrier family 25, member 46 [Source:HGNC Symbol;Acc:25198]	85.7143	100	80	96.0227	60	61.626	91.2879	71.2164
Chr7:112351301-112351400	7	112351301	112351400	7.16e-16	SLC25A46	ENSBTAG00000009667	solute carrier family 25, member 46 [Source:HGNC Symbol;Acc:25198]	98.5294	100	100	85.7955	16.6667	50.3333	76.2826	92.5729
Chr7:112352901-112353000	7	112352901	112353000	0.0216679	SLC25A46	ENSBTAG00000009667	solute carrier family 25, member 46 [Source:HGNC Symbol;Acc:25198]	100	96.7172	98.718	98.7578	96.1667	100	85.8799	85.7744
Chr8:122501-122600	8	122501	122600	0.0402702	HIAL1_BOVIN	ENSBTAG00000003124	Hippocampus abundant transcript-like protein 1 [Source:UniProtKB/Swiss-Prot;Acc:A4IF94]	87.5	25.3788	30.9325	NaN	NaN	61.6991	62.8265	76.8708
Chr8:198001-198100	8	198001	198100	1.55e-08	HIAL1_BOVIN	ENSBTAG00000003124	Hippocampus abundant transcript-like protein 1 [Source:UniProtKB/Swiss-Prot;Acc:A4IF94]	99.4536	99.5536	95.2381	100	74.4803	100	100	100
Chr8:645701-645800	8	645701	645800	1.41e-05	PALLD	ENSBTAG00000001081	No description	0	100	0	66.6667	97.9167	100	72.8572	100
Chr8:662401-662500	8	662401	662500	7.87e-18	PALLD	ENSBTAG00000001081	No description	100	85.7143	56.7202	100	100	83.3333	80.4132	91.6667
Chr8:662501-662600	8	662501	662600	0.000516	PALLD	ENSBTAG00000001081	No description	100	100	49.2	NaN	100	100	100	99.4253
Chr8:728701-728800	8	728701	728800	0.0232095	PALLD	ENSBTAG00000001081	No description	66.6667	NaN	86.6667	100	91.0361	NaN	100	100
Chr8:745601-745700	8	745601	745700	2.96e-05	PALLD	ENSBTAG00000001081	No description	97.7778	92.4359	90.7692	68.421	100	100	95.5556	100
Chr8:829801-829900	8	829801	829900	0.000113	PALLD	ENSBTAG00000001081	No description	42.6642	100	46.7172	NaN	90.625	50	72.2222	100
Chr8:905201-905300	8	905201	905300	1.16e-05	PALLD	ENSBTAG00000001081	No description	NaN	66.6667	50	83.3333	100	100	100	99.2188
Chr8:963101-963200	8	963101	963200	1.34e-18	CBR4_BOVIN	ENSBTAG00000022013	Carbonyl reductase family member 4 [Source:UniProtKB/Swiss-Prot;Acc:A4IFA7]	50.9091	75.5556	85	100	38.7903	35	54.0909	46.4428
Chr8:4203001-4203100	8	4203001	4203100	0.00691659	F1MLM4_BOVIN	ENSBTAG00000035007	Uncharacterized protein [Source:UniProtKB/TrEMBL;Acc:F1MLM4]	100	88.6957	57.7778	80	100	100	94.7826	96.6667
Chr8:4344001-4344100	8	4344001	4344100	7.99e-07	F1MLM4_BOVIN	ENSBTAG00000035007	Uncharacterized protein [Source:UniProtKB/TrEMBL;Acc:F1MLM4]	78.7518	66.1598	76.1048	NaN	53.572	49.0741	71.6284	52.8334
Chr8:4457101-4457200	8	4457101	4457200	0.0237594	F1MLM4_BOVIN	ENSBTAG00000035007	Uncharacterized protein [Source:UniProtKB/TrEMBL;Acc:F1MLM4]	88.8697	64.3878	71.0438	0	94.4615	85.0942	100	98.7139
Chr8:4588101-4588200	8	4588101	4588200	0.000991	F1MLM4_BOVIN	ENSBTAG00000035007	Uncharacterized protein [Source:UniProtKB/TrEMBL;Acc:F1MLM4]	67.6471	48.9193	55.8398	NaN	76.2711	65.3301	57.377	42.6431
Chr8:4588201-4588300	8	4588201	4588300	0.00275675	F1MLM4_BOVIN	ENSBTAG00000035007	Uncharacterized protein [Source:UniProtKB/TrEMBL;Acc:F1MLM4]	66.6667	93.8461	60	NaN	40.1765	43.5106	73.1071	65.4545
Chr8:4720101-4720200	8	4720101	4720200	0.0348202	F1MLM4_BOVIN	ENSBTAG00000035007	Uncharacterized protein [Source:UniProtKB/TrEMBL;Acc:F1MLM4]	29.7271	94.4444	100	NaN	100	100	97.2222	50
Chr8:4752001-4752100	8	4752001	4752100	0.00274617	F1MLM4_BOVIN	ENSBTAG00000035007	Uncharacterized protein [Source:UniProtKB/TrEMBL;Acc:F1MLM4]	81.6667	71.4286	83.3333	100	97.9167	100	98.4375	100
Chr8:4758401-4758500	8	4758401	4758500	0.0022258	F1MLM4_BOVIN	ENSBTAG00000035007	Uncharacterized protein [Source:UniProtKB/TrEMBL;Acc:F1MLM4]	82.2917	100	100	54.3478	100	100	91.6667	100
Chr8:7522101-7522200	8	7522101	7522200	0.00357444	F1N551_BOVIN	ENSBTAG00000005425	Uncharacterized protein [Source:UniProtKB/TrEMBL;Acc:F1N551]	0	100	100	NaN	100	98.8506	100	NaN
Chr8:7796301-7796400	8	7796301	7796400	0.0006	TDH_BOVIN	ENSBTAG00000000011	L-threonine 3-dehydrogenase, mitochondrial [Source:UniProtKB/Swiss-Prot;Acc:Q2KIR8]	100	0	74.2857	100	100	NaN	83.5	100
Chr8:7864901-7865000	8	7864901	7865000	0.000566	A7MB43_BOVIN	ENSBTAG00000003726	myotubularin-related protein 9 [Source:RefSeq peptide;Acc:NP_001094657]	100	92.1569	56.8438	100	100	94	94.2611	100
Chr8:8644401-8644500	8	8644401	8644500	1.95e-06	MSRA_BOVIN	ENSBTAG00000021632	Peptide methionine sulfoxide reductase [Source:UniProtKB/Swiss-Prot;Acc:P54149]	97.5	NaN	50.9804	33.3333	90	83.3333	57.1429	79.2929
Chr8:8653001-8653100	8	8653001	8653100	0.0243226	MSRA_BOVIN	ENSBTAG00000021632	Peptide methionine sulfoxide reductase [Source:UniProtKB/Swiss-Prot;Acc:P54149]	NaN	100	91.5665	66.6667	NaN	100	95	97.3837
Chr8:8685501-8685600	8	8685501	8685600	0.0468958	MSRA_BOVIN	ENSBTAG00000021632	Peptide methionine sulfoxide reductase [Source:UniProtKB/Swiss-Prot;Acc:P54149]	66.6667	100	72.6103	100	89	100	100	100
Chr8:8701001-8701100	8	8701001	8701100	0.0423696	MSRA_BOVIN	ENSBTAG00000021632	Peptide methionine sulfoxide reductase [Source:UniProtKB/Swiss-Prot;Acc:P54149]	100	60	100	100	99.1453	100	96.3636	100
Chr8:8839601-8839700	8	8839601	8839700	0.0113431	MSRA_BOVIN	ENSBTAG00000021632	Peptide methionine sulfoxide reductase [Source:UniProtKB/Swiss-Prot;Acc:P54149]	100	0	100	100	100	100	91.6667	100
Chr8:8839701-8839800	8	8839701	8839800	3.86e-10	MSRA_BOVIN	ENSBTAG00000021632	Peptide methionine sulfoxide reductase [Source:UniProtKB/Swiss-Prot;Acc:P54149]	85.5556	0	100	100	96.7391	90.3704	98.4127	100
Chr8:8878501-8878600	8	8878501	8878600	6.98e-06	MSRA_BOVIN	ENSBTAG00000021632	Peptide methionine sulfoxide reductase [Source:UniProtKB/Swiss-Prot;Acc:P54149]	100	56.5217	76.6667	66.6667	100	100	90	100
Chr8:9373801-9373900	8	9373801	9373900	0.0298234	KIF13B	ENSBTAG00000017232	No description	100	63.4278	100	NaN	100	100	90.9091	100
Chr8:9387601-9387700	8	9387601	9387700	0.000289	KIF13B	ENSBTAG00000017232	No description	44.4444	50	NaN	50	84.8485	66.6667	70.4482	66.6667
Chr8:9405801-9405900	8	9405801	9405900	9.62e-05	KIF13B	ENSBTAG00000017232	No description	96.2963	80	91.7367	100	100	100	95.9596	99.7608
Chr8:9419401-9419500	8	9419401	9419500	0.000504	KIF13B	ENSBTAG00000017232	No description	96.9538	100	92.7778	96.5999	95.8333	92.6335	76.2326	95.205
Chr8:9440801-9440900	8	9440801	9440900	1.78e-09	KIF13B	ENSBTAG00000017232	No description	100	100	99.2754	0	NaN	99.2424	93.8597	100
Chr8:9446501-9446600	8	9446501	9446600	0	KIF13B	ENSBTAG00000017232	No description	100	28.8473	100	100	100	100	96.8254	100
Chr8:9480001-9480100	8	9480001	9480100	7.59e-07	KIF13B	ENSBTAG00000017232	No description	100	100	93.6	73.9832	100	100	97.7778	97.3684
Chr8:9701301-9701400	8	9701301	9701400	4.02e-10	F1MMA6_BOVIN	ENSBTAG00000008845	integrator complex subunit 9 [Source:RefSeq peptide;Acc:NP_001039828]	92.2414	100	100	63.5468	100	100	97.6842	93.75
Chr8:9707001-9707100	8	9707001	9707100	0.00424912	F1MMA6_BOVIN	ENSBTAG00000008845	integrator complex subunit 9 [Source:RefSeq peptide;Acc:NP_001039828]	93.5897	82.3099	99.4737	100	99.8016	100	100	99.4792
Chr8:9749001-9749100	8	9749001	9749100	0.00057	F1MMA6_BOVIN	ENSBTAG00000008845	integrator complex subunit 9 [Source:RefSeq peptide;Acc:NP_001039828]	66.6667	100	81.4815	NaN	99.4506	99.3197	95	96.7949
Chr8:9834601-9834700	8	9834601	9834700	1.33e-05	A2VE26_BOVIN	ENSBTAG00000008844	exostosin-like 3 [Source:RefSeq peptide;Acc:NP_001075942]	100	82.7664	94.2982	66.6667	100	94.2387	100	100
Chr8:10213201-10213300	8	10213201	10213300	0.012348	F1MR87_BOVIN	ENSBTAG00000000536	Uncharacterized protein [Source:UniProtKB/TrEMBL;Acc:F1MR87]	10	100	NaN	66.6667	97.5	100	100	94.8718
Chr8:10563701-10563800	8	10563701	10563800	0.00478189	ELP3_BOVIN	ENSBTAG00000002730	Elongator complex protein 3 [Source:UniProtKB/Swiss-Prot;Acc:Q2KJ61]	98.2843	100	100	100	95.7752	91.4894	94.7125	94.8552
Chr8:10564501-10564600	8	10564501	10564600	0.00626491	ELP3_BOVIN	ENSBTAG00000002730	Elongator complex protein 3 [Source:UniProtKB/Swiss-Prot;Acc:Q2KJ61]	84.7222	75	80.8333	NaN	100	88.0952	100	100
Chr8:10766701-10766800	8	10766701	10766800	0.0163443	SCAR5_BOVIN	ENSBTAG00000019636	Scavenger receptor class A member 5 [Source:UniProtKB/Swiss-Prot;Acc:A5PJQ2]	100	75.2287	100	90.625	98.5294	100	100	100
Chr8:10912201-10912300	8	10912201	10912300	0.00172433	CCD25_BOVIN	ENSBTAG00000006547	Coiled-coil domain-containing protein 25 [Source:UniProtKB/Swiss-Prot;Acc:Q3SZX8]	NaN	28.125	100	50	100	NaN	100	78.8352
Chr8:11003601-11003700	8	11003601	11003700	0.00022	F1MMG6_BOVIN	ENSBTAG00000007657	Uncharacterized protein [Source:UniProtKB/TrEMBL;Acc:F1MMG6]	NaN	84.7222	87.5	100	100	100	93.6508	100
Chr8:11399201-11399300	8	11399201	11399300	0.010798	F1N2R4_BOVIN	ENSBTAG00000005905	Uncharacterized protein [Source:UniProtKB/TrEMBL;Acc:F1N2R4]	84.2593	100	89.2857	58.8235	100	100	100	79.5455
Chr8:16934401-16934500	8	16934401	16934500	2e-05	MOL2B_BOVIN	ENSBTAG00000000804	Mps one binder kinase activator-like 2B [Source:UniProtKB/Swiss-Prot;Acc:Q29RK9]	100	50	100	100	100	55.5556	66.6667	83.2432
Chr8:17027101-17027200	8	17027101	17027200	0.00982407	ENSBTAG00000020151	ENSBTAG00000020151	No description	100	100	100	96.7532	57.1429	97.7891	98.8743	94.0476
Chr8:17303501-17303600	8	17303501	17303600	0.0046022	A7Z055_BOVIN	ENSBTAG00000013011	phospholipase A-2-activating protein [Source:RefSeq peptide;Acc:NP_001098805]	0	NaN	100	0	100	100	57.1429	100
Chr8:23367401-23367500	8	23367401	23367500	2.9e-05	F1N0H2_BOVIN	ENSBTAG00000017741	protein tyrosine phosphatase-like protein PTPLAD2 [Source:RefSeq peptide;Acc:NP_001069990]	69.0476	100	98.0392	NaN	0	93.3333	100	94.4444
Chr8:23445501-23445600	8	23445501	23445600	0.000521	A7YWF5_BOVIN	ENSBTAG00000038181	KIAA1797 protein [Source:UniProtKB/TrEMBL;Acc:A7YWF5]	NaN	50	66.6667	88.8889	NaN	21.6667	66.6667	19.4444
Chr8:23657501-23657600	8	23657501	23657600	0.00197466	A7YWF5_BOVIN	ENSBTAG00000038181	KIAA1797 protein [Source:UniProtKB/TrEMBL;Acc:A7YWF5]	100	58.7302	100	100	100	71.4286	100	100
Chr8:24754301-24754400	8	24754301	24754400	0.0173752	E1BM98_BOVIN	ENSBTAG00000043972	sodium/potassium/calcium exchanger 2 [Source:RefSeq peptide;Acc:NP_001137566]	44.4444	NaN	100	100	100	100	100	99.5556
Chr8:25225801-25225900	8	25225801	25225900	0.042195	Q32KR7_BOVIN	ENSBTAG00000001322	hypothetical protein LOC539526 [Source:RefSeq peptide;Acc:NP_001069638]	94.1176	100	89.4737	100	56.6667	100	100	100
Chr8:25225901-25226000	8	25225901	25226000	0.0071788	Q32KR7_BOVIN	ENSBTAG00000001322	hypothetical protein LOC539526 [Source:RefSeq peptide;Acc:NP_001069638]	92.0635	100	100	99.1597	50.7576	100	100	97.0982
Chr8:25456101-25456200	8	25456101	25456200	5.06e-08	ADAMTSL1	ENSBTAG00000002997	No description	96.1749	66.6667	100	NaN	78.7879	66.6667	100	66.6667
Chr8:25758001-25758100	8	25758001	25758100	4.77e-07	ADAMTSL1	ENSBTAG00000002997	No description	NaN	14.0873	13.3333	50	60	44.8413	55.9524	37.9579
Chr8:26836401-26836500	8	26836401	26836500	0.00054	Q08DX1_BOVIN	ENSBTAG00000014103	endophilin-A1 [Source:RefSeq peptide;Acc:NP_001070308]	45.3159	66.6667	70.8333	100	78.1863	100	100	100
Chr8:27076301-27076400	8	27076301	27076400	0.0498155	F1N4S0_BOVIN	ENSBTAG00000001847	Uncharacterized protein [Source:UniProtKB/TrEMBL;Acc:F1N4S0]	66.6667	NaN	79.1667	100	100	100	100	97.0745
Chr8:28543801-28543900	8	28543801	28543900	2.05e-07	Q195H5_BOVIN	ENSBTAG00000015788	Ajm-1 [Source:UniProtKB/TrEMBL;Acc:Q195H5]	80	100	88.8889	33.3333	100	81.25	94.4444	80.7728
Chr8:28548601-28548700	8	28548601	28548700	0.0141093	Q195H5_BOVIN	ENSBTAG00000015788	Ajm-1 [Source:UniProtKB/TrEMBL;Acc:Q195H5]	79.9133	93.8461	98.5276	87.5	100	100	96.9231	99.8591
Chr8:28681901-28682000	8	28681901	28682000	0.00187071	Q195H5_BOVIN	ENSBTAG00000015788	Ajm-1 [Source:UniProtKB/TrEMBL;Acc:Q195H5]	100	100	79.2308	78.7879	100	93.0556	97.3333	93.9828
Chr8:31266901-31267000	8	31266901	31267000	2.72e-12	MPDZ	ENSBTAG00000043961	No description	75.4352	95.1852	89.3931	94.4444	100	99.177	99.3056	100
Chr8:38121201-38121300	8	38121201	38121300	0.0199582	F1MPE4_BOVIN	ENSBTAG00000043987	Uncharacterized protein [Source:UniProtKB/TrEMBL;Acc:F1MPE4]	97.9296	91.3144	78.688	80.8028	96.4518	98.1132	97.7309	86.3509
Chr8:38774401-38774500	8	38774401	38774500	0.0068929	Q08DU3_BOVIN	ENSBTAG00000018347	interleukin-33 [Source:RefSeq peptide;Acc:NP_001068765]	100	98.1482	62.5	48	64.9123	47.6191	51.3513	22.2222
Chr8:39059801-39059900	8	39059801	39059900	2.12e-05	F1MXK9_BOVIN	ENSBTAG00000007440	Uncharacterized protein [Source:UniProtKB/TrEMBL;Acc:F1MXK9]	0	36.3636	33.3333	NaN	96.2963	100	NaN	0
Chr8:42659701-42659800	8	42659701	42659800	1.06e-05	A5PKK5_BOVIN	ENSBTAG00000007494	probable global transcription activator SNF2L2 [Source:RefSeq peptide;Acc:NP_001092585]	75	4.54545	50	66.6667	82.8778	NaN	25	100
Chr8:42788501-42788600	8	42788501	42788600	0.00141768	A5PKK5_BOVIN	ENSBTAG00000007494	probable global transcription activator SNF2L2 [Source:RefSeq peptide;Acc:NP_001092585]	64.0121	100	100	75.3623	100	NaN	93.1034	94
Chr8:43855401-43855500	8	43855401	43855500	2.09e-07	DMRT3	ENSBTAG00000017800	No description	100	NaN	72.5566	90	98.3471	100	100	100
Chr8:43936601-43936700	8	43936601	43936700	3.22e-06	Q32LL0_BOVIN	ENSBTAG00000033352	doublesex and mab-3 related transcription factor 1 [Source:RefSeq peptide;Acc:NP_001071528]	60	12.5	100	71.875	84.5238	96.4286	100	100
Chr8:43944801-43944900	8	43944801	43944900	0	Q32LL0_BOVIN	ENSBTAG00000033352	doublesex and mab-3 related transcription factor 1 [Source:RefSeq peptide;Acc:NP_001071528]	100	100	96.9697	NaN	100	53.7037	100	100
Chr8:44612901-44613000	8	44612901	44613000	0.00170335	LOC784342	ENSBTAG00000000269	No description	100	100	94.2857	100	83.4077	100	98.052	92.8571
Chr8:44634501-44634600	8	44634501	44634600	0.0249955	FOXD4L1	ENSBTAG00000033122	PREDICTED: Bos taurus forkhead box D4-like 1-like (FOXD4L1), partial miscRNA, [Source:RefSeq DNA;Acc:XR_084714]	NaN	26.8772	28.5714	75	NaN	11.3636	6.66667	36.8591
Chr8:44636101-44636200	8	44636101	44636200	1.64e-06	FOXD4L1	ENSBTAG00000033122	PREDICTED: Bos taurus forkhead box D4-like 1-like (FOXD4L1), partial miscRNA, [Source:RefSeq DNA;Acc:XR_084714]	66.6667	43.7143	45.3846	27.9552	41.5	26.1167	11.2206	30.3899
Chr8:45621801-45621900	8	45621801	45621900	0.00732192	F1MTP9_BOVIN	ENSBTAG00000011770	tight junction protein 2 [Source:RefSeq peptide;Acc:NP_001095952]	55.1136	NaN	41.6667	85.7143	100	NaN	71.0898	97.551
Chr8:45811301-45811400	8	45811301	45811400	0.00121392	F1N2A5_BOVIN	ENSBTAG00000011173	PREDICTED: Bos taurus chromosome 9 open reading frame 61-like (LOC509420), miscRNA, [Source:RefSeq DNA;Acc:XR_083362]	100	33.3333	83.3333	NaN	100	NaN	100	88.5057
Chr8:45872701-45872800	8	45872701	45872800	1.87e-08	F1MYC3_BOVIN	ENSBTAG00000008877	Uncharacterized protein [Source:UniProtKB/TrEMBL;Acc:F1MYC3]	97.8448	98.9011	75.2721	87.5	92.9348	96.9231	98.2955	98.6111
Chr8:46675801-46675900	8	46675801	46675900	0.000145	MAMDC2	ENSBTAG00000017369	No description	100	79.4872	75	NaN	100	100	100	93.8272
Chr8:47081001-47081100	8	47081001	47081100	0.00938267	Q17QV5_BOVIN	ENSBTAG00000007778	transient receptor potential cation channel, subfamily M, member 3 [Source:RefSeq peptide;Acc:NP_001069704]	100	100	72.2222	NaN	100	100	73.3333	100
Chr8:48499201-48499300	8	48499201	48499300	6.57e-08	A6QLN2_BOVIN	ENSBTAG00000006831	hypothetical protein LOC614778 [Source:RefSeq peptide;Acc:NP_001094705]	83.3333	100	100	100	67.9353	100	93.75	53.3333
Chr8:51147401-51147500	8	51147401	51147500	0.000279	TRPM6	ENSBTAG00000033076	No description	84.8485	96.3971	96.2366	100	100	100	95.4167	100
Chr8:52317201-52317300	8	52317201	52317300	0.00150223	PCSK5	ENSBTAG00000008101	proprotein convertase subtilisin/kexin type 5 [Source:HGNC Symbol;Acc:8747]	100	73.913	100	100	98.4848	99	100	94.4444
Chr8:52694301-52694400	8	52694301	52694400	0.00136573	PCSK5	ENSBTAG00000008101	proprotein convertase subtilisin/kexin type 5 [Source:HGNC Symbol;Acc:8747]	50	100	100	100	87.1795	100	100	100
Chr8:53174901-53175000	8	53174901	53175000	0.00549061	A7Z048_BOVIN	ENSBTAG00000012991	protein prune homolog 2 [Source:RefSeq peptide;Acc:NP_001098852]	97.5	96.0784	73.7083	100	91.8957	100	96.3594	100
Chr8:53587601-53587700	8	53587601	53587700	6.18e-12	LOC100336482	ENSBTAG00000047788	No description	25.8333	66.6667	100	100	95	100	98.75	100
Chr8:53617701-53617800	8	53617701	53617800	0.00111908	LOC100336482	ENSBTAG00000047788	No description	62.8118	95.5556	100	89.7368	96.7949	97.8712	97.8571	100
Chr8:53788701-53788800	8	53788701	53788800	0.0055222	GNA14_BOVIN	ENSBTAG00000021127	Guanine nucleotide-binding protein subunit alpha-14 [Source:UniProtKB/Swiss-Prot;Acc:P38408]	66.6667	94.0476	80.8841	97.2222	91.1765	100	76.6667	100
Chr8:53938201-53938300	8	53938201	53938300	7.85e-06	GNA14_BOVIN	ENSBTAG00000021127	Guanine nucleotide-binding protein subunit alpha-14 [Source:UniProtKB/Swiss-Prot;Acc:P38408]	88.604	96.0526	96	NaN	100	97.2222	98.4127	99.375
Chr8:55865001-55865100	8	55865001	55865100	0.00679451	TLE4	ENSBTAG00000003532	transducin-like enhancer protein 4 [Source:RefSeq peptide;Acc:NP_001075052]	100	91.6667	100	NaN	NaN	0	84.9003	100
Chr8:55982501-55982600	8	55982501	55982600	6.31e-08	TLE4	ENSBTAG00000003532	transducin-like enhancer protein 4 [Source:RefSeq peptide;Acc:NP_001075052]	0	100	NaN	100	100	98.1482	94.4444	100
Chr8:59889701-59889800	8	59889701	59889800	0.0115143	Q5MAD1_BOVIN	ENSBTAG00000011397	Unc-13 B-like protein [Source:UniProtKB/TrEMBL;Acc:Q5MAD1]	87.6068	99.0741	94.4444	20	NaN	100	99.537	100
Chr8:60385001-60385100	8	60385001	60385100	0.00248225	LOC100337159	ENSBTAG00000047598	No description	75	85.034	100	86.4448	92.0228	100	100	100
Chr8:61175501-61175600	8	61175501	61175600	0.00642886	A9Q1J5_BOVIN	ENSBTAG00000021686	maternal embryonic leucine zipper kinase [Source:RefSeq peptide;Acc:NP_001104730]	18.3333	100	86.1539	NaN	91.3043	NaN	100	100
Chr8:61526001-61526100	8	61526001	61526100	0	F1MWQ4_BOVIN	ENSBTAG00000012498	Uncharacterized protein [Source:UniProtKB/TrEMBL;Acc:F1MWQ4]	100	100	100	100	50.1667	100	100	100
Chr8:62011201-62011300	8	62011201	62011300	4.05e-06	Q3SZ29_BOVIN	ENSBTAG00000012243	DNA-directed RNA polymerase I subunit RPA49 [Source:RefSeq peptide;Acc:NP_001029580]	0	100	100	NaN	100	NaN	93.6842	100
Chr8:62488101-62488200	8	62488101	62488200	0.00371556	E1BLY9_BOVIN	ENSBTAG00000014922	Uncharacterized protein [Source:UniProtKB/TrEMBL;Acc:E1BLY9]	NaN	40.625	100	100	100	NaN	100	100
Chr8:62937501-62937600	8	62937501	62937600	2.11e-05	F1MVQ7_BOVIN	ENSBTAG00000040034	hypothetical protein LOC507550 [Source:RefSeq peptide;Acc:NP_001092373]	99.2857	100	93.3333	60	97.6191	100	100	99.5536
Chr8:63208601-63208700	8	63208601	63208700	2.53e-06	TMOD1_BOVIN	ENSBTAG00000014719	Tropomodulin-1 [Source:UniProtKB/Swiss-Prot;Acc:A0JNC0]	100	100	80	95.8333	100	NaN	20.8333	66.6667
Chr8:63233201-63233300	8	63233201	63233300	0.00993304	TMOD1_BOVIN	ENSBTAG00000014719	Tropomodulin-1 [Source:UniProtKB/Swiss-Prot;Acc:A0JNC0]	100	100	NaN	47.6191	100	100	93.75	99.5098
Chr8:63853101-63853200	8	63853101	63853200	9.52e-05	GABBR2	ENSBTAG00000013810	No description	98.0392	83.3333	48.4848	100	100	100	93.6508	100
Chr8:63964801-63964900	8	63964801	63964900	2.38e-07	GABBR2	ENSBTAG00000013810	No description	100	80	100	100	58.9474	100	100	77.7778
Chr8:65531601-65531700	8	65531601	65531700	0.0260813	ERP44_BOVIN	ENSBTAG00000009804	Endoplasmic reticulum resident protein 44 [Source:UniProtKB/Swiss-Prot;Acc:Q3T0L2]	87.1111	100	100	90.9604	100	100	89.8203	100
Chr8:65544301-65544400	8	65544301	65544400	0.00648722	ERP44_BOVIN	ENSBTAG00000009804	Endoplasmic reticulum resident protein 44 [Source:UniProtKB/Swiss-Prot;Acc:Q3T0L2]	100	65.7491	100	90.9091	100	100	100	99.1048
Chr8:65544401-65544500	8	65544401	65544500	0.000501	ERP44_BOVIN	ENSBTAG00000009804	Endoplasmic reticulum resident protein 44 [Source:UniProtKB/Swiss-Prot;Acc:Q3T0L2]	99.7101	78.9376	93.3786	100	98.4314	100	92.8333	99.5142
Chr8:67743101-67743200	8	67743101	67743200	0.00222909	SLC18A1	ENSBTAG00000020788	No description	98.2143	14.2857	71.4286	100	95	100	80	75
Chr8:70591601-70591700	8	70591601	70591700	4.71e-06	Q3T010_BOVIN	ENSBTAG00000015416	phosphatidylethanolamine-binding protein 4 [Source:RefSeq peptide;Acc:NP_001029612]	100	NaN	45.4545	0	75.641	NaN	92.5926	100
Chr8:70627801-70627900	8	70627801	70627900	0.000114	Q3T010_BOVIN	ENSBTAG00000015416	phosphatidylethanolamine-binding protein 4 [Source:RefSeq peptide;Acc:NP_001029612]	0	NaN	100	0	100	100	50	100
Chr8:70697101-70697200	8	70697101	70697200	0.0203071	Q3T010_BOVIN	ENSBTAG00000015416	phosphatidylethanolamine-binding protein 4 [Source:RefSeq peptide;Acc:NP_001029612]	100	NaN	100	0	100	100	100	100
Chr8:70834701-70834800	8	70834701	70834800	0.000357	RHOBTB2	ENSBTAG00000031916	rho-related BTB domain-containing protein 2 [Source:RefSeq peptide;Acc:NP_001096574]	89.9738	92.0455	72.8415	90.784	94.3701	94.6443	91.1814	84.5177
Chr8:71311401-71311500	8	71311401	71311500	0.0296955	A6QQC7_BOVIN	ENSBTAG00000006214	lysyl oxidase homolog 2 [Source:RefSeq peptide;Acc:NP_001092523]	83.3333	NaN	80	100	96.6667	100	100	100
Chr8:71332601-71332700	8	71332601	71332700	0.0109312	A6QQC7_BOVIN	ENSBTAG00000006214	lysyl oxidase homolog 2 [Source:RefSeq peptide;Acc:NP_001092523]	47.6608	100	NaN	100	93.9394	100	100	100
Chr8:72436801-72436900	8	72436801	72436900	0.0194094	ADAM28	ENSBTAG00000037929	No description	0	NaN	0	33.3333	0	0	71.732	NaN
Chr8:73561601-73561700	8	73561601	73561700	0.000659	F1MJ73_BOVIN	ENSBTAG00000015513	Uncharacterized protein [Source:UniProtKB/TrEMBL;Acc:F1MJ73]	50	73.5294	100	62.5	90.4762	100	100	100
Chr8:75044201-75044300	8	75044201	75044300	5.04e-19	F1MJ41_BOVIN	ENSBTAG00000037986	paraneoplastic antigen Ma2 homolog [Source:RefSeq peptide;Acc:NP_001039938]	66.6667	76.4615	29.8529	66.6667	100	100	83.165	83.3333
Chr8:75349701-75349800	8	75349701	75349800	0.00461313	F1MYI6_BOVIN	ENSBTAG00000031632	alpha-1A adrenergic receptor [Source:RefSeq peptide;Acc:NP_776923]	100	55.8182	NaN	20	0	0	NaN	25.3062
Chr8:75681801-75681900	8	75681801	75681900	0.00664797	TRIM35	ENSBTAG00000009958	No description	NaN	99.4318	91.5483	100	96.0366	100	12.7946	66.6667
Chr8:75681901-75682000	8	75681901	75682000	5.8e-08	TRIM35	ENSBTAG00000009958	No description	100	83.3333	80	66.6667	57	25	77.7778	0
Chr8:75849101-75849200	8	75849101	75849200	0.000505	F1N0Z0_BOVIN	ENSBTAG00000005958	protein-tyrosine kinase 2-beta [Source:RefSeq peptide;Acc:NP_001095722]	85.7143	70.9402	78.022	85.7143	100	100	97.5	90.5724
Chr8:76546101-76546200	8	76546101	76546200	0.042424	A5PJU0_BOVIN	ENSBTAG00000003323	nucleolar protein 6 [Source:RefSeq peptide;Acc:NP_001092655]	80	NaN	100	100	98.9286	NaN	97.7778	97.6191
Chr8:76833501-76833600	8	76833501	76833600	7.2e-05	DCA12_BOVIN	ENSBTAG00000021573	DDB1- and CUL4-associated factor 12 [Source:UniProtKB/Swiss-Prot;Acc:Q3MHH0]	100	100	NaN	33.3333	100	100	90.9091	100
Chr8:77004901-77005000	8	77004901	77005000	1.19e-08	E1BPB1_BOVIN	ENSBTAG00000012921	Uncharacterized protein [Source:UniProtKB/TrEMBL;Acc:E1BPB1]	50	75	100	66.6667	100	100	97.1264	99.4169
Chr8:77234901-77235000	8	77234901	77235000	4.07e-06	ENHO_BOVIN	ENSBTAG00000008539	Adropin [Source:UniProtKB/Swiss-Prot;Acc:A2VE22]	NaN	100	100	80	80	NaN	16.6667	0
Chr8:77602001-77602100	8	77602001	77602100	0.000828	A7Z031_BOVIN	ENSBTAG00000021751	RAS and EF-hand domain containing [Source:RefSeq peptide;Acc:NP_001098832]	95.587	78.6667	63.2536	88.2679	77.7778	60.6667	67.6786	74.6579
Chr8:79618701-79618800	8	79618701	79618800	6.8e-05	Q0VCN4_BOVIN	ENSBTAG00000010647	BDNF/NT-3 growth factors receptor [Source:RefSeq peptide;Acc:NP_001068693]	0	100	100	NaN	99.4286	90.8893	100	100
Chr8:79662901-79663000	8	79662901	79663000	6.19e-05	Q0VCN4_BOVIN	ENSBTAG00000010647	BDNF/NT-3 growth factors receptor [Source:RefSeq peptide;Acc:NP_001068693]	84.8276	100	93.6842	NaN	100	100	100	94.5008
Chr8:80648301-80648400	8	80648301	80648400	7.13e-24	E1BLA8_BOVIN	ENSBTAG00000031569	Uncharacterized protein [Source:UniProtKB/TrEMBL;Acc:E1BLA8]	100	93.75	NaN	8.82353	93.9286	100	91.3534	100
Chr8:82219301-82219400	8	82219301	82219400	0.0328928	DAPK1	ENSBTAG00000000738	No description	33.3333	NaN	100	100	100	100	98.2143	100
Chr8:84802501-84802600	8	84802501	84802600	0.00947366	CI021_BOVIN	ENSBTAG00000020749	UPF0308 protein C9orf21 homolog [Source:UniProtKB/Swiss-Prot;Acc:Q148E0]	93.3566	90.4762	100	NaN	NaN	0	80.5556	66.6667
Chr8:85393001-85393100	8	85393001	85393100	1.16e-06	CENPP	ENSBTAG00000011814	centromere protein P [Source:RefSeq peptide;Acc:NP_001099085]	92	64.1414	100	100	100	100	98.7097	91.8033
Chr8:85888101-85888200	8	85888101	85888200	0.000421	E1BIJ0_BOVIN	ENSBTAG00000000181	Uncharacterized protein [Source:UniProtKB/TrEMBL;Acc:E1BIJ0]	100	89.4231	75	75.9048	99.3902	94.3134	87.8205	91.5716
Chr8:86050401-86050500	8	86050401	86050500	8e-10	A1A4J5_BOVIN	ENSBTAG00000008301	WNK2 protein [Source:UniProtKB/TrEMBL;Acc:A1A4J5]	100	41.3551	90.9091	100	100	100	100	96.969
Chr8:86282301-86282400	8	86282301	86282400	0.0356962	F1MUK8_BOVIN	ENSBTAG00000008696	constitutive coactivator of PPAR-gamma-like protein 1 [Source:RefSeq peptide;Acc:NP_001092375]	42.7193	100	92	100	84.6154	NaN	99.0741	100
Chr8:87475701-87475800	8	87475701	87475800	2.32e-15	E1BC57_BOVIN	ENSBTAG00000005092	receptor tyrosine kinase-like orphan receptor 2 [Source:RefSeq peptide;Acc:NP_001098934]	65.3297	73.3333	100	60	100	60	89.5833	60
Chr8:87892501-87892600	8	87892501	87892600	1.42e-08	NFIL3_BOVIN	ENSBTAG00000017763	Nuclear factor interleukin-3-regulated protein [Source:UniProtKB/Swiss-Prot;Acc:Q08D88]	100	100	100	53.7037	100	89.6123	99.0741	100
Chr8:88488301-88488400	8	88488301	88488400	0.0256537	Q32PK0_BOVIN	ENSBTAG00000004767	tyrosine-protein kinase SYK [Source:RefSeq peptide;Acc:NP_001032542]	100	75.6731	66.6667	100	98.5507	92.8572	100	100
Chr8:90193801-90193900	8	90193801	90193900	0.0138686	A5D7C8_BOVIN	ENSBTAG00000001941	sema domain, immunoglobulin domain (Ig), transmembrane domain (TM) and short cytoplasmic domain, (semaphorin) 4D [Source:RefSeq peptide;Acc:NP_001091629]	0	100	NaN	100	100	100	60	NaN
Chr8:90237701-90237800	8	90237701	90237800	0.0087874	A5D7C8_BOVIN	ENSBTAG00000001941	sema domain, immunoglobulin domain (Ig), transmembrane domain (TM) and short cytoplasmic domain, (semaphorin) 4D [Source:RefSeq peptide;Acc:NP_001091629]	100	83.3333	100	75.3032	100	100	91.6667	100
Chr8:90248201-90248300	8	90248201	90248300	3.08e-06	A5D7C8_BOVIN	ENSBTAG00000001941	sema domain, immunoglobulin domain (Ig), transmembrane domain (TM) and short cytoplasmic domain, (semaphorin) 4D [Source:RefSeq peptide;Acc:NP_001091629]	71.4286	98.3333	100	86.7647	100	100	94	98.3333
Chr8:91891401-91891500	8	91891401	91891500	0.00696334	TMEFF1	ENSBTAG00000021991	No description	82.7744	100	88.8889	33.3333	99.359	100	100	100
Chr8:92531101-92531200	8	92531101	92531200	0.00516944	E1BJF3_BOVIN	ENSBTAG00000003137	Uncharacterized protein [Source:UniProtKB/TrEMBL;Acc:E1BJF3]	81.8182	100	100	100	76.9231	100	66.9597	68
Chr8:92531201-92531300	8	92531201	92531300	0.00327839	E1BJF3_BOVIN	ENSBTAG00000003137	Uncharacterized protein [Source:UniProtKB/TrEMBL;Acc:E1BJF3]	100	66.6667	90.2778	87.5	100	NaN	98.1978	97.2259
Chr8:92603901-92604000	8	92603901	92604000	1.4e-09	E1BJF3_BOVIN	ENSBTAG00000003137	Uncharacterized protein [Source:UniProtKB/TrEMBL;Acc:E1BJF3]	66.6667	7.63889	50	NaN	100	100	61.6667	33.3333
Chr8:92629501-92629600	8	92629501	92629600	0.00531769	E1BJF3_BOVIN	ENSBTAG00000003137	Uncharacterized protein [Source:UniProtKB/TrEMBL;Acc:E1BJF3]	NaN	100	33.3333	100	NaN	100	100	94.8718
Chr8:92855801-92855900	8	92855801	92855900	0.0110113	A5PK73_BOVIN	ENSBTAG00000015358	fructose-bisphosphate aldolase B [Source:RefSeq peptide;Acc:NP_001029657]	88.3929	100	100	NaN	71.2369	64.0625	85.792	0
Chr8:92856001-92856100	8	92856001	92856100	2.93e-08	A5PK73_BOVIN	ENSBTAG00000015358	fructose-bisphosphate aldolase B [Source:RefSeq peptide;Acc:NP_001029657]	20.5128	66.6667	100	50	73.1944	100	79.0483	NaN
Chr8:92862801-92862900	8	92862801	92862900	0.000249	A5PK73_BOVIN	ENSBTAG00000015358	fructose-bisphosphate aldolase B [Source:RefSeq peptide;Acc:NP_001029657]	83.0769	100	66.0714	0	43.5145	21.4286	62.7778	0
Chr8:93049001-93049100	8	93049001	93049100	0.00441195	E1BK87_BOVIN	ENSBTAG00000018445	Uncharacterized protein [Source:UniProtKB/TrEMBL;Acc:E1BK87]	0	78.5714	100	NaN	100	97.2222	75	100
Chr8:96848401-96848500	8	96848401	96848500	1.13e-07	SLC44A1	ENSBTAG00000007163	solute carrier family 44, member 1 [Source:HGNC Symbol;Acc:18798]	100	99.1837	100	95.4552	85.265	100	97.2534	96.8882
Chr8:98339201-98339300	8	98339201	98339300	0.00188556	ZNF462	ENSBTAG00000019187	No description	92.0833	100	85	100	75.7576	43.8478	79.1702	92.5532
Chr8:98339701-98339800	8	98339701	98339800	0.000215	ZNF462	ENSBTAG00000019187	No description	NaN	100	80.5556	93.9271	98.1203	100	97.7778	100
Chr8:98339901-98340000	8	98339901	98340000	7.81e-06	ZNF462	ENSBTAG00000019187	No description	100	0	76.4706	100	91.453	100	94.1176	100
Chr8:98396901-98397000	8	98396901	98397000	0.000404	ZNF462	ENSBTAG00000019187	No description	90.4762	100	85.8517	NaN	100	93.75	100	100
Chr8:99850801-99850900	8	99850801	99850900	1.57e-05	LOC783421	ENSBTAG00000000885	PREDICTED: Bos taurus eukaryotic translation initiation factor 2, subunit 3 gamma, 52kDa (LOC783421), miscRNA, [Source:RefSeq DNA;Acc:XR_083372]	0	100	93.3884	100	99.6504	100	100	99.8792
Chr8:100330901-100331000	8	100330901	100331000	5.1e-05	E1BD52_BOVIN	ENSBTAG00000038794	Uncharacterized protein [Source:UniProtKB/TrEMBL;Acc:E1BD52]	100	NaN	82.2222	49.1228	89.6552	100	97.6191	100
Chr8:100358601-100358700	8	100358601	100358700	3.85e-07	E1BD52_BOVIN	ENSBTAG00000038794	Uncharacterized protein [Source:UniProtKB/TrEMBL;Acc:E1BD52]	100	100	22.4265	100	100	100	97.7778	100
Chr8:100611701-100611800	8	100611701	100611800	0.000313	E1BIH4_BOVIN	ENSBTAG00000018841	Uncharacterized protein [Source:UniProtKB/TrEMBL;Acc:E1BIH4]	50	NaN	100	28.5714	100	100	87.8788	82.0513
Chr8:100635501-100635600	8	100635501	100635600	0.0215711	E1BIH4_BOVIN	ENSBTAG00000018841	Uncharacterized protein [Source:UniProtKB/TrEMBL;Acc:E1BIH4]	53.0411	100	100	NaN	100	100	96	100
Chr8:100652901-100653000	8	100652901	100653000	1.22e-06	E1BIH4_BOVIN	ENSBTAG00000018841	Uncharacterized protein [Source:UniProtKB/TrEMBL;Acc:E1BIH4]	80	95.6522	92.1053	87.5596	100	100	84.4156	99.8339
Chr8:101087701-101087800	8	101087701	101087800	6.62e-05	PALM2	ENSBTAG00000046602	paralemmin 2 [Source:HGNC Symbol;Acc:15845]	77.7778	NaN	100	40	100	100	93.3333	72
Chr8:101178401-101178500	8	101178401	101178500	7.75e-06	PALM2	ENSBTAG00000046602	paralemmin 2 [Source:HGNC Symbol;Acc:15845]	91.8919	0	64.7059	100	99.4444	100	98	100
Chr8:103504601-103504700	8	103504601	103504700	3.48e-06	HSDL2_BOVIN	ENSBTAG00000031295	Hydroxysteroid dehydrogenase-like protein 2 [Source:UniProtKB/Swiss-Prot;Acc:A4FUZ6]	79.5509	100	68.6274	NaN	90	100	86.6667	100
Chr8:103939001-103939100	8	103939001	103939100	0.000138	LOC783399	ENSBTAG00000047990	No description	75	75	100	73.9583	96.6191	93.5897	74.5098	88.5049
Chr8:104159101-104159200	8	104159101	104159200	0.0191133	FKBP15	ENSBTAG00000005116	No description	0	100	0	2	0	50	0	0
Chr8:104845901-104846000	8	104845901	104846000	0.00813687	ZNF618	ENSBTAG00000025659	zinc finger protein 618 [Source:HGNC Symbol;Acc:29416]	100	51.7857	100	NaN	95	96.6667	91.0714	100
Chr8:104887001-104887100	8	104887001	104887100	4.53e-06	ZNF618	ENSBTAG00000025659	zinc finger protein 618 [Source:HGNC Symbol;Acc:29416]	13.6364	100	100	100	97.2222	100	100	100
Chr8:104972201-104972300	8	104972201	104972300	0.00024	ZNF618	ENSBTAG00000025659	zinc finger protein 618 [Source:HGNC Symbol;Acc:29416]	0	100	NaN	100	50	NaN	50	0
Chr8:104987201-104987300	8	104987201	104987300	2.39e-06	ZNF618	ENSBTAG00000025659	zinc finger protein 618 [Source:HGNC Symbol;Acc:29416]	100	100	100	0	100	100	88.6661	100
Chr8:105127801-105127900	8	105127801	105127900	0.0019163	Q148M4_BOVIN	ENSBTAG00000019807	COL27A1 protein [Source:UniProtKB/TrEMBL;Acc:Q148M4]	100	100	99.1304	14.2857	100	93.5484	100	100
Chr8:105137701-105137800	8	105137701	105137800	0.0144742	Q148M4_BOVIN	ENSBTAG00000019807	COL27A1 protein [Source:UniProtKB/TrEMBL;Acc:Q148M4]	50	100	NaN	0	89.5161	100	100	NaN
Chr8:105248601-105248700	8	105248601	105248700	0.0199989	AKNA	ENSBTAG00000017306	AT-hook transcription factor [Source:HGNC Symbol;Acc:24108]	88.5305	NaN	50	100	95	100	93	100
Chr8:105276301-105276400	8	105276301	105276400	0.000136	AKNA	ENSBTAG00000017306	AT-hook transcription factor [Source:HGNC Symbol;Acc:24108]	85.3846	50	93.6027	100	100	93.3333	96.4472	99.6869
Chr8:105530001-105530100	8	105530001	105530100	0.00442039	CI091_BOVIN	ENSBTAG00000000204	Transmembrane protein C9orf91 homolog [Source:UniProtKB/Swiss-Prot;Acc:Q5EA48]	100	58	100	90.7336	100	NaN	81.627	100
Chr8:105991701-105991800	8	105991701	105991800	0.0309942	F1MRZ5_BOVIN	ENSBTAG00000000575	tenascin C [Source:RefSeq peptide;Acc:NP_001071494]	95.2381	100	100	100	100	76.7133	89.0741	NaN
Chr8:107271301-107271400	8	107271301	107271400	0.00159063	F1N7Z6_BOVIN	ENSBTAG00000004010	Uncharacterized protein [Source:UniProtKB/TrEMBL;Acc:F1N7Z6]	100	96	100	NaN	78.8445	67.3538	86.087	84.7701
Chr8:107288601-107288700	8	107288601	107288700	0.000432	F1N7Z6_BOVIN	ENSBTAG00000004010	Uncharacterized protein [Source:UniProtKB/TrEMBL;Acc:F1N7Z6]	60	NaN	100	100	99.4652	83.3333	97.3684	100
Chr8:107587801-107587900	8	107587801	107587900	0.0111283	F1MC34_BOVIN	ENSBTAG00000025667	Uncharacterized protein [Source:UniProtKB/TrEMBL;Acc:F1MC34]	80.83	94.6667	93.7888	100	100	94.9735	96.9697	99.1071
Chr8:107598201-107598300	8	107598201	107598300	0.00156048	F1MC34_BOVIN	ENSBTAG00000025667	Uncharacterized protein [Source:UniProtKB/TrEMBL;Acc:F1MC34]	100	90.8333	100	55.2632	100	100	100	93.75
Chr8:107616001-107616100	8	107616001	107616100	3.73e-09	F1MC34_BOVIN	ENSBTAG00000025667	Uncharacterized protein [Source:UniProtKB/TrEMBL;Acc:F1MC34]	91.0552	95.2381	100	51.5152	100	86.9565	93.2639	100
Chr8:110447401-110447500	8	110447401	110447500	0.0126711	F1N6R0_BOVIN	ENSBTAG00000015936	deleted in bladder cancer protein 1 homolog precursor [Source:RefSeq peptide;Acc:NP_001015669]	92.8105	67.9472	87.8632	100	93.4389	100	91.6667	100
Chr8:110447601-110447700	8	110447601	110447700	0.0469281	F1N6R0_BOVIN	ENSBTAG00000015936	deleted in bladder cancer protein 1 homolog precursor [Source:RefSeq peptide;Acc:NP_001015669]	0	83.3333	90.4762	100	14.4737	20	50	NaN
Chr8:110544301-110544400	8	110544301	110544400	0.00834509	F1N6R0_BOVIN	ENSBTAG00000015936	deleted in bladder cancer protein 1 homolog precursor [Source:RefSeq peptide;Acc:NP_001015669]	100	NaN	100	65.7895	100	NaN	47.2222	8.82353
Chr8:110571501-110571600	8	110571501	110571600	0.038096	F1N6R0_BOVIN	ENSBTAG00000015936	deleted in bladder cancer protein 1 homolog precursor [Source:RefSeq peptide;Acc:NP_001015669]	100	100	71.875	75	100	100	92.1569	100
Chr8:110598401-110598500	8	110598401	110598500	0.0126315	F1N6R0_BOVIN	ENSBTAG00000015936	deleted in bladder cancer protein 1 homolog precursor [Source:RefSeq peptide;Acc:NP_001015669]	53.3333	92.3077	72.2222	NaN	100	100	100	80
Chr8:111724001-111724100	8	111724001	111724100	1.72e-08	CDK5RAP2	ENSBTAG00000006532	No description	75	87.5	100	0	100	100	97.1154	97.9592
Chr8:111747501-111747600	8	111747501	111747600	0.00263081	CDK5RAP2	ENSBTAG00000006532	No description	91.9567	88.3041	94.7368	87.2605	98.6111	98.3333	97.6262	90.6917
Chr8:111748401-111748500	8	111748401	111748500	1.71e-08	CDK5RAP2	ENSBTAG00000006532	No description	35.2208	100	85	NaN	100	100	100	89.2857
Chr8:111752801-111752900	8	111752801	111752900	3.2e-06	CDK5RAP2	ENSBTAG00000006532	No description	54.3651	100	100	83.3333	95.1923	100	93.6699	100
Chr8:111776401-111776500	8	111776401	111776500	5.17e-06	CDK5RAP2	ENSBTAG00000006532	No description	100	76.2857	92	NaN	97.9346	95.8621	99.0909	100
Chr8:111776501-111776600	8	111776501	111776600	0.00480908	CDK5RAP2	ENSBTAG00000006532	No description	100	NaN	100	100	64.626	100	93.0556	100
Chr8:111779501-111779600	8	111779501	111779600	0.0205646	CDK5RAP2	ENSBTAG00000006532	No description	77.4194	64.8649	100	46.8254	100	100	98.6111	73.8095
Chr8:111799701-111799800	8	111799701	111799800	0.00154537	CDK5RAP2	ENSBTAG00000006532	No description	91.6667	100	77.7778	100	87.5	0	79.1667	91.6136
Chr8:111819701-111819800	8	111819701	111819800	1.83e-06	CDK5RAP2	ENSBTAG00000006532	No description	25	100	100	80	100	100	80	94.6429
Chr8:111838701-111838800	8	111838701	111838800	0.00487715	CDK5RAP2	ENSBTAG00000006532	No description	40	NaN	86.6667	100	92.3077	100	92.5926	98.0263
Chr8:111843001-111843100	8	111843001	111843100	0.00319559	CDK5RAP2	ENSBTAG00000006532	No description	90.3226	100	98.75	100	53.75	100	100	100
Chr8:111845101-111845200	8	111845101	111845200	9.11e-05	CDK5RAP2	ENSBTAG00000006532	No description	100	70.3297	66.6667	NaN	100	NaN	100	100
Chr8:111866201-111866300	8	111866201	111866300	0.00152484	CDK5RAP2	ENSBTAG00000006532	No description	100	100	100	72.0767	100	NaN	97.2382	99.4253
Chr8:111870601-111870700	8	111870601	111870700	7.71e-05	CDK5RAP2	ENSBTAG00000006532	No description	NaN	100	96.2451	100	98.7476	78.588	95.6743	91.2215
Chr8:111883401-111883500	8	111883401	111883500	0.000217	CDK5RAP2	ENSBTAG00000006532	No description	NaN	100	100	98.6012	100	87.5	93.6487	82.5016
Chr8:111887601-111887700	8	111887601	111887700	1.63e-11	CDK5RAP2	ENSBTAG00000006532	No description	64.8352	NaN	87.6923	85	99.4444	94.9495	97.6191	100
Chr8:111894201-111894300	8	111894201	111894300	5.52e-05	CDK5RAP2	ENSBTAG00000006532	No description	40	80	72.2078	66.6667	100	80.5882	92.437	90
Chr8:111983501-111983600	8	111983501	111983600	7.89e-10	MEGF9	ENSBTAG00000013706	multiple EGF-like-domains 9 [Source:HGNC Symbol;Acc:3234]	100	NaN	60	100	100	60	53.3333	66.6667
Chr8:112059201-112059300	8	112059201	112059300	0.00051	FBXW2_BOVIN	ENSBTAG00000000712	F-box/WD repeat-containing protein 2 [Source:UniProtKB/Swiss-Prot;Acc:Q58D00]	100	100	100	90.9931	94.4444	97.9167	60.1429	100
Chr8:112064801-112064900	8	112064801	112064900	0.00478226	FBXW2_BOVIN	ENSBTAG00000000712	F-box/WD repeat-containing protein 2 [Source:UniProtKB/Swiss-Prot;Acc:Q58D00]	75	50	50	53.1703	50	100	66.9643	90.4762
Chr8:112064901-112065000	8	112064901	112065000	0.0271039	FBXW2_BOVIN	ENSBTAG00000000712	F-box/WD repeat-containing protein 2 [Source:UniProtKB/Swiss-Prot;Acc:Q58D00]	100	100	100	100	89.4737	65.5803	74.8148	99.4444
Chr8:112129901-112130000	8	112129901	112130000	3.51e-07	LOC616903	ENSBTAG00000016957	No description	83.8461	100	82.3684	100	96.4865	99.7222	97.2925	97.7793
Chr8:112144801-112144900	8	112144801	112144900	1.84e-09	F1N6Y2_BOVIN	ENSBTAG00000016958	Uncharacterized protein [Source:UniProtKB/TrEMBL;Acc:F1N6Y2]	66.6667	75	100	100	96.3824	100	100	98.2558
Chr8:112264101-112264200	8	112264101	112264200	0.00353014	Q1A7A4_BOVIN	ENSBTAG00000012210	complement C5a anaphylatoxin [Source:RefSeq peptide;Acc:NP_001160088]	87.8947	NaN	0	100	100	100	97.3684	100
Chr8:112291101-112291200	8	112291101	112291200	0.00144266	Q1A7A4_BOVIN	ENSBTAG00000012210	complement C5a anaphylatoxin [Source:RefSeq peptide;Acc:NP_001160088]	65.5172	100	NaN	59.0909	100	100	100	93.3333
Chr8:112477201-112477300	8	112477201	112477300	2.51e-06	CEP110	ENSBTAG00000011417	No description	94.7528	100	96.2963	100	76.8395	100	78.0952	93.8461
Chr8:112665401-112665500	8	112665401	112665500	6.49e-05	F1N2R1_BOVIN	ENSBTAG00000038375	erythrocyte band 7 integral membrane protein [Source:RefSeq peptide;Acc:NP_001098943]	71.0526	44.0625	96.4815	87.5	60.4242	50	76.3047	32.2751
Chr8:112674101-112674200	8	112674101	112674200	0.00357875	F1N2R1_BOVIN	ENSBTAG00000038375	erythrocyte band 7 integral membrane protein [Source:RefSeq peptide;Acc:NP_001098943]	100	64.2857	100	NaN	100	85.7143	96.3364	100
Chr8:112882001-112882100	8	112882001	112882100	0.0253035	COL11_BOVIN	ENSBTAG00000016225	Collectin-11 [Source:UniProtKB/Swiss-Prot;Acc:Q17QH6]	88.8889	100	100	100	100	NaN	100	73.7919
Chr8:112882201-112882300	8	112882201	112882300	0.00285791	COL11_BOVIN	ENSBTAG00000016225	Collectin-11 [Source:UniProtKB/Swiss-Prot;Acc:Q17QH6]	83.3333	100	77.3809	72.4314	100	NaN	90.4762	100
Chr8:112884501-112884600	8	112884501	112884600	0.000676	COL11_BOVIN	ENSBTAG00000016225	Collectin-11 [Source:UniProtKB/Swiss-Prot;Acc:Q17QH6]	97.449	100	61.2745	NaN	100	95.1923	90.3153	87.967
Chr8:112884801-112884900	8	112884801	112884900	0.00482108	COL11_BOVIN	ENSBTAG00000016225	Collectin-11 [Source:UniProtKB/Swiss-Prot;Acc:Q17QH6]	93.421	79.2088	31.25	NaN	80.2198	24.5614	35.9235	43.5482
Chr8:112963801-112963900	8	112963801	112963900	1.92e-05	F1MZZ3_BOVIN	ENSBTAG00000008685	tetratricopeptide repeat protein 15 [Source:RefSeq peptide;Acc:NP_001095760]	50	NaN	0	64.9123	94.1176	NaN	54.0606	60
Chr8:112964001-112964100	8	112964001	112964100	7.15e-07	F1MZZ3_BOVIN	ENSBTAG00000008685	tetratricopeptide repeat protein 15 [Source:RefSeq peptide;Acc:NP_001095760]	33.3333	100	0	82.6316	100	NaN	50	94.6237
Chr8:113008301-113008400	8	113008301	113008400	8.96e-08	Q3MHK1_BOVIN	ENSBTAG00000018387	Tumor suppressing subtransferable candidate 1 [Source:UniProtKB/TrEMBL;Acc:Q3MHK1]	79.2307	100	55.2083	68.7937	96.1806	100	87.037	100
Chr8:113051501-113051600	8	113051501	113051600	9.7e-16	Q3MHK1_BOVIN	ENSBTAG00000018387	Tumor suppressing subtransferable candidate 1 [Source:UniProtKB/TrEMBL;Acc:Q3MHK1]	97.0944	100	94.4088	68.6508	97.1243	90.784	98.011	95.7749
Chr8:113055901-113056000	8	113055901	113056000	0.000571	Q3MHK1_BOVIN	ENSBTAG00000018387	Tumor suppressing subtransferable candidate 1 [Source:UniProtKB/TrEMBL;Acc:Q3MHK1]	66.6667	NaN	100	0	100	100	92.1958	100
Chr8:113056001-113056100	8	113056001	113056100	1.9e-07	Q3MHK1_BOVIN	ENSBTAG00000018387	Tumor suppressing subtransferable candidate 1 [Source:UniProtKB/TrEMBL;Acc:Q3MHK1]	58.7254	100	86.9006	81.4286	100	91.4286	84.5941	94.8936
Chr8:113057101-113057200	8	113057101	113057200	0.000471	Q3MHK1_BOVIN	ENSBTAG00000018387	Tumor suppressing subtransferable candidate 1 [Source:UniProtKB/TrEMBL;Acc:Q3MHK1]	55.3147	100	96.6111	97.807	100	98.7559	98.1482	98.5179
Chr8:113062301-113062400	8	113062301	113062400	0.00919235	Q3MHK1_BOVIN	ENSBTAG00000018387	Tumor suppressing subtransferable candidate 1 [Source:UniProtKB/TrEMBL;Acc:Q3MHK1]	100	NaN	55	100	83.3333	100	100	100
Chr9:714201-714300	9	714201	714300	6.42e-16	PHF3	ENSBTAG00000019139	No description	85.2063	28.5714	100	97.2281	99.5767	100	98.3766	99.2392
Chr9:7933901-7934000	9	7933901	7934000	0.00152245	LOC100337167	ENSBTAG00000015335	No description	100	100	100	NaN	0	NaN	100	100
Chr9:8032401-8032500	9	8032401	8032500	0.00338909	LOC100337167	ENSBTAG00000015335	No description	75	100	75	NaN	100	NaN	75	100
Chr9:8156901-8157000	9	8156901	8157000	9.24e-05	LOC100337167	ENSBTAG00000015335	No description	73.2646	50	69.4084	NaN	87.5	100	100	100
Chr9:8161001-8161100	9	8161001	8161100	0.00168965	LOC100337167	ENSBTAG00000015335	No description	65.4321	60	100	100	100	91.4286	98.718	100
Chr9:8348301-8348400	9	8348301	8348400	0.00840679	LOC100337167	ENSBTAG00000015335	No description	100	93.4426	78.1429	NaN	100	99.4737	100	100
Chr9:9451001-9451100	9	9451001	9451100	9.89e-05	COL19A1	ENSBTAG00000020991	collagen, type XIX, alpha 1 [Source:HGNC Symbol;Acc:2196]	33.3333	100	100	100	97.4026	100	100	100
Chr9:9467901-9468000	9	9467901	9468000	0.00196181	COL19A1	ENSBTAG00000020991	collagen, type XIX, alpha 1 [Source:HGNC Symbol;Acc:2196]	63.2353	60	100	100	100	99.5763	100	100
Chr9:10076501-10076600	9	10076501	10076600	5.01e-05	SMAP1	ENSBTAG00000038190	No description	100	52.9412	81.9697	100	100	87.013	98.5119	97.8916
Chr9:10119101-10119200	9	10119101	10119200	0.0113691	SMAP1	ENSBTAG00000038190	No description	100	90	100	58.6096	96.4286	100	90	100
Chr9:10160901-10161000	9	10160901	10161000	0.00173314	SMAP1	ENSBTAG00000038190	No description	100	26.862	100	100	50	100	95.5357	100
Chr9:10187001-10187100	9	10187001	10187100	0.0319133	SMAP1	ENSBTAG00000038190	No description	94.375	100	64.0625	NaN	98.4962	100	98.7013	100
Chr9:10207901-10208000	9	10207901	10208000	0.0067191	F1MFX3_BOVIN	ENSBTAG00000020817	galactosylgalactosylxylosylprotein 3-beta-glucuronosyltransferase 2 [Source:RefSeq peptide;Acc:NP_001014414]	75	NaN	77.3333	86.4035	100	100	86.1806	90.2752
Chr9:10245301-10245400	9	10245301	10245400	9.3e-08	F1MFX3_BOVIN	ENSBTAG00000020817	galactosylgalactosylxylosylprotein 3-beta-glucuronosyltransferase 2 [Source:RefSeq peptide;Acc:NP_001014414]	75	25	100	NaN	100	100	86.6667	33.3333
Chr9:10245401-10245500	9	10245401	10245500	0.0296048	F1MFX3_BOVIN	ENSBTAG00000020817	galactosylgalactosylxylosylprotein 3-beta-glucuronosyltransferase 2 [Source:RefSeq peptide;Acc:NP_001014414]	100	80	76.6667	NaN	100	100	80	100
Chr9:11704501-11704600	9	11704501	11704600	0.00576113	RIMS1	ENSBTAG00000020238	No description	100	96	100	100	76.6667	50	92.5893	NaN
Chr9:11780301-11780400	9	11780301	11780400	0.000597	RIMS1	ENSBTAG00000020238	No description	NaN	66.6667	61.7647	0	100	66.6667	0	100
Chr9:12744201-12744300	9	12744201	12744300	0.0289917	KCNQ5	ENSBTAG00000007791	No description	50	59.9365	50	100	50	100	50	98.3333
Chr9:12776001-12776100	9	12776001	12776100	0.000473	KCNQ5	ENSBTAG00000007791	No description	50	84.5238	50	NaN	85.7668	NaN	75	91.1765
Chr9:13463101-13463200	9	13463101	13463200	1.26e-06	CD109	ENSBTAG00000013222	No description	100	45.7647	100	100	100	93.75	100	100
Chr9:14873801-14873900	9	14873801	14873900	0.00507702	F1N3Z6_BOVIN	ENSBTAG00000020056	Uncharacterized protein [Source:UniProtKB/TrEMBL;Acc:F1N3Z6]	8.69565	100	NaN	100	86.25	100	100	100
Chr9:14902401-14902500	9	14902401	14902500	0.0168556	F1N3Z6_BOVIN	ENSBTAG00000020056	Uncharacterized protein [Source:UniProtKB/TrEMBL;Acc:F1N3Z6]	46.8571	100	100	100	100	100	100	100
Chr9:15075501-15075600	9	15075501	15075600	0.047739	Q17QL5_BOVIN	ENSBTAG00000005100	cell cycle control protein 50A [Source:RefSeq peptide;Acc:NP_001068691]	0	80	100	NaN	100	NaN	86.9565	100
Chr9:15147401-15147500	9	15147401	15147500	0.0447229	FILIP1	ENSBTAG00000000053	No description	91.9643	92.5779	93.4917	100	82.6087	81.0439	92.3077	58.982
Chr9:18832401-18832500	9	18832401	18832500	0.0456316	F1MPF7_BOVIN	ENSBTAG00000024688	Uncharacterized protein [Source:UniProtKB/TrEMBL;Acc:F1MPF7]	94.6428	74.6032	62.5	100	100	88.8889	88.3838	100
Chr9:19538801-19538900	9	19538801	19538900	0.00555556	F1MR08_BOVIN	ENSBTAG00000018634	Uncharacterized protein [Source:UniProtKB/TrEMBL;Acc:F1MR08]	96.0843	100	80	75	93.75	100	90.2174	100
Chr9:20192401-20192500	9	20192401	20192500	0.000642	BCKDHB	ENSBTAG00000012096	2-oxoisovalerate dehydrogenase subunit beta, mitochondrial precursor [Source:RefSeq peptide;Acc:NP_776932]	89.2045	100	92.5466	95.4213	98.2249	97.2528	100	100
Chr9:20192501-20192600	9	20192501	20192600	0.00281603	BCKDHB	ENSBTAG00000012096	2-oxoisovalerate dehydrogenase subunit beta, mitochondrial precursor [Source:RefSeq peptide;Acc:NP_776932]	100	81.6667	93.1818	93.7037	90.5326	98.2143	100	100
Chr9:23514701-23514800	9	23514701	23514800	1.8e-05	ME1	ENSBTAG00000005681	NADP-dependent malic enzyme [Source:RefSeq peptide;Acc:NP_001138325]	0	100	100	100	100	100	100	77.7778
Chr9:26839601-26839700	9	26839601	26839700	1.77e-07	F1MUR1_BOVIN	ENSBTAG00000021667	sodium/potassium-transporting ATPase subunit beta-1-interacting protein 2 [Source:RefSeq peptide;Acc:NP_001095815]	55.5556	100	59.1667	86.1539	100	96.2559	96.9231	89.954
Chr9:28123101-28123200	9	28123101	28123200	9.73e-05	TRDN	ENSBTAG00000038849	triadin [Source:HGNC Symbol;Acc:12261]	39.7059	100	84.0909	100	100	100	95.5303	100
Chr9:28889001-28889100	9	28889001	28889100	0.00661304	Q0VCK2_BOVIN	ENSBTAG00000004394	protein kinase (cAMP-dependent, catalytic) inhibitor beta [Source:RefSeq peptide;Acc:NP_001107990]	NaN	89.0244	100	75	100	93.2432	100	100
Chr9:30130001-30130100	9	30130001	30130100	0.00278615	CXA1_BOVIN	ENSBTAG00000001835	Gap junction alpha-1 protein [Source:UniProtKB/Swiss-Prot;Acc:P18246]	100	100	83.3333	52.0833	92.0635	100	93.8272	100
Chr9:32431701-32431800	9	32431701	32431800	0.00251549	F2Y812_BOVIN	ENSBTAG00000015467	Putative uncharacterized protein FAM184A [Source:UniProtKB/TrEMBL;Acc:F2Y812]	94.086	97.9167	99.5349	91.3793	81.7876	83.3333	90.5983	87.3808
Chr9:33053801-33053900	9	33053801	33053900	7.9e-07	F1MPY4_BOVIN	ENSBTAG00000033657	Uncharacterized protein [Source:UniProtKB/TrEMBL;Acc:F1MPY4]	0	100	77.0833	100	95.5882	75	NaN	100
Chr9:33077301-33077400	9	33077301	33077400	0.0439957	F1MPY4_BOVIN	ENSBTAG00000033657	Uncharacterized protein [Source:UniProtKB/TrEMBL;Acc:F1MPY4]	0	NaN	100	35.2941	84	100	72.2222	90.9091
Chr9:34719901-34720000	9	34719901	34720000	8.62e-08	DSE_BOVIN	ENSBTAG00000005205	Dermatan-sulfate epimerase [Source:UniProtKB/Swiss-Prot;Acc:P0C2H4]	40	83.3333	100	100	100	NaN	100	100
Chr9:34981201-34981300	9	34981201	34981300	0.00488228	NT5D1_BOVIN	ENSBTAG00000003076	5'-nucleotidase domain-containing protein 1 [Source:UniProtKB/Swiss-Prot;Acc:Q2TBU5]	NaN	100	100	75	84.6154	83.3333	NaN	33.3333
Chr9:36948901-36949000	9	36948901	36949000	0.00464595	HDAC2	ENSBTAG00000011849	histone deacetylase 2 [Source:RefSeq peptide;Acc:NP_001068614]	90.4255	100	98.0769	80	99.4318	100	98.2143	98.5294
Chr9:39122601-39122700	9	39122601	39122700	0.000992	FYN_BOVIN	ENSBTAG00000011851	Tyrosine-protein kinase Fyn [Source:UniProtKB/Swiss-Prot;Acc:A0JNB0]	100	100	88.8889	100	84.5238	100	91.6667	93.6782
Chr9:39217201-39217300	9	39217201	39217300	0.00310381	FYN_BOVIN	ENSBTAG00000011851	Tyrosine-protein kinase Fyn [Source:UniProtKB/Swiss-Prot;Acc:A0JNB0]	0	NaN	100	0	66.6667	NaN	77.1429	100
Chr9:40263401-40263500	9	40263401	40263500	0.0120797	S22AG_BOVIN	ENSBTAG00000010507	Solute carrier family 22 member 16 [Source:UniProtKB/Swiss-Prot;Acc:Q17QN9]	100	66.6667	78.5714	NaN	100	100	100	89.3939
Chr9:40942801-40942900	9	40942801	40942900	1.27e-15	Q1RMU9_BOVIN	ENSBTAG00000005827	polyphosphoinositide phosphatase [Source:RefSeq peptide;Acc:NP_001069482]	0	100	100	NaN	90.7143	91.6667	100	100
Chr9:40949801-40949900	9	40949801	40949900	1.15e-16	Q1RMU9_BOVIN	ENSBTAG00000005827	polyphosphoinositide phosphatase [Source:RefSeq peptide;Acc:NP_001069482]	87.3526	29.4118	100	54.9304	100	100	94.5578	100
Chr9:41091101-41091200	9	41091101	41091200	3.62e-06	F1MJ31_BOVIN	ENSBTAG00000010116	Uncharacterized protein [Source:UniProtKB/TrEMBL;Acc:F1MJ31]	100	100	100	96.4015	95.5556	71.4286	95.2381	99.3789
Chr9:42377701-42377800	9	42377701	42377800	0.000825	SNX3_BOVIN	ENSBTAG00000018801	Sorting nexin-3 [Source:UniProtKB/Swiss-Prot;Acc:Q1RMH8]	76.4286	100	100	100	100	100	96.3636	100
Chr9:42451201-42451300	9	42451201	42451300	1.41e-10	NR2E1	ENSBTAG00000013991	No description	100	NaN	0	25	100	82.1429	71.3805	91.8236
Chr9:42574001-42574100	9	42574001	42574100	0.0285613	Q0VCT5_BOVIN	ENSBTAG00000010134	osteopetrosis-associated transmembrane protein 1 [Source:RefSeq peptide;Acc:NP_001069244]	100	100	35.4167	100	100	100	91.2323	94.8718
Chr9:43817801-43817900	9	43817801	43817900	0.042491	QRSL1	ENSBTAG00000017557	glutamyl-tRNA(Gln) amidotransferase subunit A homolog [Source:RefSeq peptide;Acc:NP_001039801]	85.3349	100	72.5	98.4375	92.4818	98.7654	62.8438	75
Chr9:43817901-43818000	9	43817901	43818000	0.0223361	QRSL1	ENSBTAG00000017557	glutamyl-tRNA(Gln) amidotransferase subunit A homolog [Source:RefSeq peptide;Acc:NP_001039801]	81.6008	100	81.25	16.6667	92.0588	98.1762	76.8254	58.1454
Chr9:43883801-43883900	9	43883801	43883900	7.99e-07	RT4I1_BOVIN	ENSBTAG00000017554	Reticulon-4-interacting protein 1, mitochondrial [Source:UniProtKB/Swiss-Prot;Acc:Q0VC50]	0	100	100	100	100	100	94.1544	100
Chr9:45181801-45181900	9	45181801	45181900	0.000803	A5D7C6_BOVIN	ENSBTAG00000016281	prolyl endopeptidase [Source:RefSeq peptide;Acc:NP_777197]	80.6667	66.6667	66.6667	NaN	100	94.1176	87.7419	87
Chr9:49004901-49005000	9	49004901	49005000	0.000241	GRIK2	ENSBTAG00000033153	No description	59.0909	88.1579	100	100	97.1429	100	100	100
Chr9:49070401-49070500	9	49070401	49070500	5.93e-05	GRIK2	ENSBTAG00000033153	No description	88.6458	100	71.8305	71.267	98.6607	100	100	100
Chr9:49987901-49988000	9	49987901	49988000	0.0265778	E1BNG3_BOVIN	ENSBTAG00000020482	Uncharacterized protein [Source:UniProtKB/TrEMBL;Acc:E1BNG3]	50	NaN	0	100	NaN	0	20	0
Chr9:51554501-51554600	9	51554501	51554600	0.0470829	FBXL4	ENSBTAG00000005729	F-box and leucine-rich repeat protein 4 [Source:HGNC Symbol;Acc:13601]	62.4391	92.9825	100	100	95.9821	100	98.3333	100
Chr9:53305701-53305800	9	53305701	53305800	4.19e-06	MMS22_BOVIN	ENSBTAG00000000629	Protein MMS22-like [Source:UniProtKB/Swiss-Prot;Acc:E1BGH8]	65	100	76.9231	NaN	100	100	97.0139	95.5556
Chr9:61202801-61202900	9	61202801	61202900	0.000127	E1BIQ6_BOVIN	ENSBTAG00000020713	Uncharacterized protein [Source:UniProtKB/TrEMBL;Acc:E1BIQ6]	100	NaN	100	51.5271	100	100	96.7965	100
Chr9:61255001-61255100	9	61255001	61255100	0.0155288	E1BLU4_BOVIN	ENSBTAG00000011313	Uncharacterized protein [Source:UniProtKB/TrEMBL;Acc:E1BLU4]	50	100	100	NaN	96	100	100	100
Chr9:61371001-61371100	9	61371001	61371100	3.16e-12	MDN1	ENSBTAG00000001644	No description	100	99.0741	92.3809	90.9091	100	87.5	95.505	16.6667
Chr9:61562501-61562600	9	61562501	61562600	5e-06	Q17R12_BOVIN	ENSBTAG00000003455	Ankyrin repeat domain 6 [Source:UniProtKB/TrEMBL;Acc:Q17R12]	0	33.3333	79.2929	100	100	84.2105	100	NaN
Chr9:62144201-62144300	9	62144201	62144300	0	Q2KHX7_BOVIN	ENSBTAG00000002725	mRNA-capping enzyme [Source:RefSeq peptide;Acc:NP_001039550]	51.3523	100	100	NaN	100	100	100	96.5812
Chr9:63441301-63441400	9	63441301	63441400	2.76e-14	CF163_BOVIN	ENSBTAG00000017879	Uncharacterized protein C6orf163 homolog [Source:UniProtKB/Swiss-Prot;Acc:Q2TBK0]	61.2949	84.8416	57.747	62.0551	91.9398	93.3333	87.2293	80.2752
Chr9:66223801-66223900	9	66223801	66223900	8.98e-06	A6H7D6_BOVIN	ENSBTAG00000000257	melanocortin-2 receptor accessory protein 2 [Source:RefSeq peptide;Acc:NP_001092863]	100	100	100	85.4167	51.3513	0	71.0526	63.7681
Chr9:67164801-67164900	9	67164801	67164900	0.0363035	F1MFW7_BOVIN	ENSBTAG00000020829	Uncharacterized protein [Source:UniProtKB/TrEMBL;Acc:F1MFW7]	100	60	60	NaN	100	66.6667	59.6825	81.2419
Chr9:68148201-68148300	9	68148201	68148300	0.0251781	LOC100138434	ENSBTAG00000010229	No description	75	NaN	73.6842	100	100	95	95.2381	100
Chr9:68178401-68178500	9	68178401	68178500	0.00218025	LOC100138434	ENSBTAG00000010229	No description	100	95.5556	91.6667	50	100	100	92.469	100
Chr9:68403501-68403600	9	68403501	68403600	0.0129159	LOC100138434	ENSBTAG00000010229	No description	33.3333	100	98.2143	100	100	100	93.75	100
Chr9:68635001-68635100	9	68635001	68635100	0.013823	LOC100138434	ENSBTAG00000010229	No description	100	80	76.6093	NaN	100	98.5682	96.1818	60.7527
Chr9:69210601-69210700	9	69210601	69210700	0.029942	L3MBTL3	ENSBTAG00000017393	lethal(3)malignant brain tumor-like protein 3 [Source:RefSeq peptide;Acc:NP_001070339]	72.5	89.3939	93.75	NaN	100	97.7778	98.4375	100
Chr9:70218201-70218300	9	70218201	70218300	0.0110607	A6QLP4_BOVIN	ENSBTAG00000000240	A-kinase anchor protein 7 [Source:RefSeq peptide;Acc:NP_001095736]	79.2063	95.7447	99.0741	100	100	98.4853	97.4323	100
Chr9:71275201-71275300	9	71275201	71275300	0.00613215	E1B8M5_BOVIN	ENSBTAG00000019460	Uncharacterized protein [Source:UniProtKB/TrEMBL;Acc:E1B8M5]	96.2963	100	71.5488	NaN	100	100	91.6667	100
Chr9:73214301-73214400	9	73214301	73214400	0.00457417	F1MIV2_BOVIN	ENSBTAG00000019002	solute carrier family 2, facilitated glucose transporter member 12 [Source:RefSeq peptide;Acc:NP_001011683]	100	100	100	75	71.6695	100	78.4188	65.4412
Chr9:73987601-73987700	9	73987601	73987700	0.000453	F1MN79_BOVIN	ENSBTAG00000007975	aldehyde dehydrogenase family 8 member A1 [Source:RefSeq peptide;Acc:NP_001069094]	83.3333	88.7311	85.8333	100	97.0987	100	90.9581	99.4444
Chr9:74343001-74343100	9	74343001	74343100	0.0233945	E1BFN3_BOVIN	ENSBTAG00000017958	Uncharacterized protein [Source:UniProtKB/TrEMBL;Acc:E1BFN3]	50	0	100	NaN	NaN	98.718	89.4737	100
Chr9:74349101-74349200	9	74349101	74349200	0.00189872	E1BFN3_BOVIN	ENSBTAG00000017958	Uncharacterized protein [Source:UniProtKB/TrEMBL;Acc:E1BFN3]	87.3563	66.6667	74.0741	33.3333	100	100	87.7124	66.6667
Chr9:75050301-75050400	9	75050301	75050400	0.000519	A6QP37_BOVIN	ENSBTAG00000015888	cAMP-specific 3',5'-cyclic phosphodiesterase 7B [Source:RefSeq peptide;Acc:NP_001095538]	84.0909	100	100	NaN	80	28	82.1429	71.4286
Chr9:75280801-75280900	9	75280801	75280900	6.87e-06	E1BL31_BOVIN	ENSBTAG00000007802	bcl-2-associated transcription factor 1 [Source:RefSeq peptide;Acc:NP_001091586]	94.4737	89.4118	82.4864	93.0159	100	96.4706	97.4169	100
Chr9:75838201-75838300	9	75838201	75838300	6.07e-07	Q08DL6_BOVIN	ENSBTAG00000016791	peroxisomal biogenesis factor 7 [Source:RefSeq peptide;Acc:NP_001070358]	57.1429	100	100	100	98.8235	100	100	99.8214
Chr9:77115801-77115900	9	77115801	77115900	0.04604	F1MH80_BOVIN	ENSBTAG00000017370	Uncharacterized protein [Source:UniProtKB/TrEMBL;Acc:F1MH80]	89.916	60	NaN	93.3333	100	96.2406	100	84.569
Chr9:77729501-77729600	9	77729501	77729600	0.0324151	REPS1	ENSBTAG00000012299	No description	50	41.1765	NaN	50	80	100	66.6667	66.6667
Chr9:81245801-81245900	9	81245801	81245900	1.58e-05	E1B842_BOVIN	ENSBTAG00000001146	Uncharacterized protein [Source:UniProtKB/TrEMBL;Acc:E1B842]	85.1852	100	61.8687	NaN	100	94.8052	98.4375	92.8234
Chr9:82869601-82869700	9	82869601	82869700	0.0230919	UTRN	ENSBTAG00000009665	No description	100	100	66.6667	NaN	87.5	25	100	100
Chr9:83082601-83082700	9	83082601	83082700	4.91e-05	UTRN	ENSBTAG00000009665	No description	100	87.8261	NaN	61.4286	NaN	100	100	99.537
Chr9:83147001-83147100	9	83147001	83147100	0.000806	UTRN	ENSBTAG00000009665	No description	100	NaN	94.4444	75	100	43.2692	40	NaN
Chr9:84041201-84041300	9	84041201	84041300	0.00160479	A5PK37_BOVIN	ENSBTAG00000015181	laforin [Source:RefSeq peptide;Acc:NP_001093179]	100	0	80	NaN	93.5688	100	100	100
Chr9:84255101-84255200	9	84255101	84255200	1.48e-08	E1BLB1_BOVIN	ENSBTAG00000008112	Uncharacterized protein [Source:UniProtKB/TrEMBL;Acc:E1BLB1]	95.9302	100	100	68.0568	100	100	97.0443	95.9712
Chr9:85189201-85189300	9	85189201	85189300	0.0474616	F1MP20_BOVIN	ENSBTAG00000016844	Uncharacterized protein [Source:UniProtKB/TrEMBL;Acc:F1MP20]	64.2857	66.6667	100	100	95	100	83.3333	100
Chr9:85964701-85964800	9	85964701	85964800	0.0457103	SAMD5_BOVIN	ENSBTAG00000036287	Sterile alpha motif domain-containing protein 5 [Source:UniProtKB/Swiss-Prot;Acc:Q09YL6]	100	100	50	NaN	20.4545	58.3333	100	75
Chr9:85966301-85966400	9	85966301	85966400	4.44e-07	SAMD5_BOVIN	ENSBTAG00000036287	Sterile alpha motif domain-containing protein 5 [Source:UniProtKB/Swiss-Prot;Acc:Q09YL6]	100	48.4127	0	NaN	87.5	100	94.7368	100
Chr9:86866001-86866100	9	86866001	86866100	0.000117	F1N4B0_BOVIN	ENSBTAG00000001826	Uncharacterized protein [Source:UniProtKB/TrEMBL;Acc:F1N4B0]	100	100	91	50	99.6429	90	100	95
Chr9:86992301-86992400	9	86992301	86992400	2.22e-05	F1N4B0_BOVIN	ENSBTAG00000001826	Uncharacterized protein [Source:UniProtKB/TrEMBL;Acc:F1N4B0]	0	92.0635	100	100	100	92.8572	100	98.6111
Chr9:88304401-88304500	9	88304401	88304500	5.81e-07	RAET1G	ENSBTAG00000039329	retinoic acid early transcript 1G [Source:RefSeq peptide;Acc:NP_991354]	70.7385	100	100	86.2857	81.7956	100	96.8548	89.8182
Chr9:88466601-88466700	9	88466601	88466700	0.00547172	Q0VCI8_BOVIN	ENSBTAG00000026586	protein phosphatase 1, regulatory (inhibitor) subunit 14C [Source:RefSeq peptide;Acc:NP_001071536]	50	100	100	NaN	88.8889	100	NaN	100
Chr9:89112801-89112900	9	89112801	89112900	0.000683	F1MRP8_BOVIN	ENSBTAG00000009679	Uncharacterized protein [Source:UniProtKB/TrEMBL;Acc:F1MRP8]	100	50	58.3333	33.3333	100	66.6667	100	66.6667
Chr9:89199801-89199900	9	89199801	89199900	0.0105708	E1B884_BOVIN	ENSBTAG00000009846	monofunctional C1-tetrahydrofolate synthase, mitochondrial precursor [Source:RefSeq peptide;Acc:NP_001069486]	100	93.75	99.4318	98.5714	75.5245	100	90.3125	91.2037
Chr9:89262601-89262700	9	89262601	89262700	1.01e-06	E1B884_BOVIN	ENSBTAG00000009846	monofunctional C1-tetrahydrofolate synthase, mitochondrial precursor [Source:RefSeq peptide;Acc:NP_001069486]	75	NaN	80.9375	84.5455	95.7447	100	100	100
Chr9:89558801-89558900	9	89558801	89558900	0.00105342	AKAP12	ENSBTAG00000014788	No description	25	25	0	0	66.6667	25	NaN	33.3333
Chr9:89559101-89559200	9	89559101	89559200	1.66e-15	AKAP12	ENSBTAG00000014788	No description	8.48311	0	19.926	0	42.4242	60.4663	34.0741	25
Chr9:89990501-89990600	9	89990501	89990600	0.00744888	F1MZN3_BOVIN	ENSBTAG00000007159	estrogen receptor [Source:RefSeq peptide;Acc:NP_001001443]	100	86.6667	100	84.9748	100	100	96.4286	100
Chr9:90073201-90073300	9	90073201	90073300	7.67e-09	F1MZN3_BOVIN	ENSBTAG00000007159	estrogen receptor [Source:RefSeq peptide;Acc:NP_001001443]	100	80.3572	94	28.5403	94.3204	100	100	95.5488
Chr9:90246901-90247000	9	90246901	90247000	0.0335199	F1MZN3_BOVIN	ENSBTAG00000007159	estrogen receptor [Source:RefSeq peptide;Acc:NP_001001443]	48.9394	NaN	100	100	94.1667	99.1833	97.5	99.6416
Chr9:90285301-90285400	9	90285301	90285400	0.000281	F1MXF3_BOVIN	ENSBTAG00000009362	PREDICTED: Bos taurus spectrin repeat containing, nuclear envelope 1-like (LOC100337096), partial miscRNA, [Source:RefSeq DNA;Acc:XR_083759]	100	89	66.6123	82.3308	94.1964	100	100	92.7631
Chr9:90379401-90379500	9	90379401	90379500	0.00430029	F1MXF3_BOVIN	ENSBTAG00000009362	PREDICTED: Bos taurus spectrin repeat containing, nuclear envelope 1-like (LOC100337096), partial miscRNA, [Source:RefSeq DNA;Acc:XR_083759]	89.6916	100	84.049	100	100	100	100	97.5
Chr9:90455401-90455500	9	90455401	90455500	0.00197683	F1MXF3_BOVIN	ENSBTAG00000009362	PREDICTED: Bos taurus spectrin repeat containing, nuclear envelope 1-like (LOC100337096), partial miscRNA, [Source:RefSeq DNA;Acc:XR_083759]	25	100	100	NaN	100	100	100	94.9612
Chr9:92189701-92189800	9	92189701	92189800	7.83e-10	F1N5B6_BOVIN	ENSBTAG00000019719	mu-type opioid receptor [Source:RefSeq peptide;Acc:NP_776833]	97.2222	100	100	45.1471	95.5357	100	97.5	97.1591
Chr9:92272401-92272500	9	92272401	92272500	0.00562274	F1MW59_BOVIN	ENSBTAG00000003489	Uncharacterized protein [Source:UniProtKB/TrEMBL;Acc:F1MW59]	80	80	80	71.1111	80	80	76	80
Chr9:92518501-92518600	9	92518501	92518600	0.0223187	F1MVE4_BOVIN	ENSBTAG00000012674	Uncharacterized protein [Source:UniProtKB/TrEMBL;Acc:F1MVE4]	100	100	92.8572	100	100	100	76.5884	77.5
Chr9:92522601-92522700	9	92522601	92522700	3.84e-09	F1MVE4_BOVIN	ENSBTAG00000012674	Uncharacterized protein [Source:UniProtKB/TrEMBL;Acc:F1MVE4]	0	NaN	100	78.2051	100	100	100	92.5926
Chr9:93178801-93178900	9	93178801	93178900	7.07e-10	LOC100139161	ENSBTAG00000010047	PREDICTED: Bos taurus T-cell lymphoma invasion and metastasis 2-like (LOC100139161), miscRNA, [Source:RefSeq DNA;Acc:XR_083761]	100	100	NaN	20	73.8095	100	100	96.1539
Chr9:93207301-93207400	9	93207301	93207400	0.0307594	LOC100139161	ENSBTAG00000010047	PREDICTED: Bos taurus T-cell lymphoma invasion and metastasis 2-like (LOC100139161), miscRNA, [Source:RefSeq DNA;Acc:XR_083761]	100	90.3846	0	100	76.1905	NaN	100	100
Chr9:93217801-93217900	9	93217801	93217900	0.0158958	LOC100139161	ENSBTAG00000010047	PREDICTED: Bos taurus T-cell lymphoma invasion and metastasis 2-like (LOC100139161), miscRNA, [Source:RefSeq DNA;Acc:XR_083761]	75.5621	100	66.6667	100	100	100	94.7369	92.6087
Chr9:93377701-93377800	9	93377701	93377800	0.000544	E1BFF3_BOVIN	ENSBTAG00000013551	Uncharacterized protein [Source:UniProtKB/TrEMBL;Acc:E1BFF3]	95.9084	100	95.9184	97.7679	91.5584	94.9852	90.4666	94.0333
Chr9:93409901-93410000	9	93409901	93410000	0.000642	E1BFF3_BOVIN	ENSBTAG00000013551	Uncharacterized protein [Source:UniProtKB/TrEMBL;Acc:E1BFF3]	81.4921	100	100	75	100	100	89.4737	95.4861
Chr9:93434101-93434200	9	93434101	93434200	0.00129488	E1BFF3_BOVIN	ENSBTAG00000013551	Uncharacterized protein [Source:UniProtKB/TrEMBL;Acc:E1BFF3]	100	61.1111	100	NaN	100	100	100	93.4959
Chr9:94996501-94996600	9	94996501	94996600	0.000777	ARID1B	ENSBTAG00000002728	No description	0	100	NaN	66.6667	99.5098	100	89.3939	NaN
Chr9:95024901-95025000	9	95024901	95025000	0.000128	ARID1B	ENSBTAG00000002728	No description	93.2941	91.4815	82.1429	97.7778	100	100	100	99.4406
Chr9:95270401-95270500	9	95270401	95270500	9.59e-06	ARID1B	ENSBTAG00000002728	No description	78.125	71.4286	NaN	74.3089	100	NaN	98	100
Chr9:95491601-95491700	9	95491601	95491700	0.0412882	ZDHHC14	ENSBTAG00000018464	No description	83.3333	NaN	90.9091	100	97.7273	100	100	100
Chr9:95552301-95552400	9	95552301	95552400	2.21e-08	ZDHHC14	ENSBTAG00000018464	No description	50	100	NaN	76.087	98.8095	NaN	100	93.617
Chr9:95552401-95552500	9	95552401	95552500	0.000528	ZDHHC14	ENSBTAG00000018464	No description	50	100	100	0	100	100	100	83.4921
Chr9:95557701-95557800	9	95557701	95557800	0.00278326	ZDHHC14	ENSBTAG00000018464	No description	22.5	100	83.3333	100	91.9355	100	100	96.9669
Chr9:95557801-95557900	9	95557801	95557900	0.00111936	ZDHHC14	ENSBTAG00000018464	No description	60.3228	100	100	100	100	95.9184	100	99.0783
Chr9:95565901-95566000	9	95565901	95566000	0.000161	ZDHHC14	ENSBTAG00000018464	No description	100	89.0426	98.6111	100	71.7961	97.6515	97.7529	86.5881
Chr9:95643201-95643300	9	95643201	95643300	1.96e-10	ZDHHC14	ENSBTAG00000018464	No description	0	80	81.25	100	94.1176	100	97.0588	100
Chr9:95649201-95649300	9	95649201	95649300	0	ZDHHC14	ENSBTAG00000018464	No description	100	39.1304	100	NaN	100	100	95.5556	94.2857
Chr9:95686801-95686900	9	95686801	95686900	1.23e-05	ZDHHC14	ENSBTAG00000018464	No description	96.5839	100	0	NaN	56.1404	100	82.8408	NaN
Chr9:95725501-95725600	9	95725501	95725600	1.58e-05	ZDHHC14	ENSBTAG00000018464	No description	87.7748	100	47.2222	50	93.2203	100	100	98.718
Chr9:95902601-95902700	9	95902601	95902700	0.0023463	SNX9	ENSBTAG00000006323	No description	98.3333	94.4444	100	100	61.5385	68.6403	100	100
Chr9:95948401-95948500	9	95948401	95948500	0.048926	SNX9	ENSBTAG00000006323	No description	100	NaN	100	45.8333	100	100	92.4242	100
Chr9:96089801-96089900	9	96089801	96089900	0.00119627	SYNJ2	ENSBTAG00000000817	No description	68.5714	0	100	NaN	100	100	100	94.6429
Chr9:96260801-96260900	9	96260801	96260900	1.24e-18	LOC100294795	ENSBTAG00000005083	No description	NaN	100	100	0	91.4438	NaN	100	100
Chr9:96319601-96319700	9	96319601	96319700	7.68e-07	LOC100294795	ENSBTAG00000005083	No description	99.4318	100	83.3333	100	50	NaN	75	100
Chr9:96334101-96334200	9	96334101	96334200	0.00085	LOC100294795	ENSBTAG00000005083	No description	55.5556	86.6883	100	100	100	94.898	96.1905	100
Chr9:96396501-96396600	9	96396501	96396600	0.00402893	LOC100294795	ENSBTAG00000005083	No description	22.9167	100	100	100	100	88.2812	98.0769	99.5902
Chr9:96466401-96466500	9	96466401	96466500	0.0393913	TMEM181	ENSBTAG00000010838	No description	84.2105	95.2381	100	75	97.0588	100	96.7326	100
Chr9:96467001-96467100	9	96467001	96467100	3.85e-07	TMEM181	ENSBTAG00000010838	No description	100	50	100	100	90.9091	100	100	96.8254
Chr9:96467901-96468000	9	96467901	96468000	0.00026	TMEM181	ENSBTAG00000010838	No description	87.1743	100	93.3333	94.375	97.0588	100	100	100
Chr9:96468401-96468500	9	96468401	96468500	0.0187518	TMEM181	ENSBTAG00000010838	No description	64.2857	NaN	100	100	100	100	100	97.0779
Chr9:96482701-96482800	9	96482701	96482800	3.55e-14	TMEM181	ENSBTAG00000010838	No description	69.0996	NaN	100	100	95.9064	100	100	96.8661
Chr9:96537601-96537700	9	96537601	96537700	0.00200513	E1B796_BOVIN	ENSBTAG00000010334	Uncharacterized protein [Source:UniProtKB/TrEMBL;Acc:E1B796]	0	66.6667	100	100	91.6667	NaN	95.7466	100
Chr9:96772101-96772200	9	96772101	96772200	0.0264788	RSPH3_BOVIN	ENSBTAG00000005955	Radial spoke head protein 3 homolog [Source:UniProtKB/Swiss-Prot;Acc:A8E4N3]	100	83.3333	100	90.9091	99.2424	100	98.3289	98.5455
Chr9:96811601-96811700	9	96811601	96811700	0.0338306	Q08DB1_BOVIN	ENSBTAG00000031701	T-cell activation Rho GTPase-activating protein [Source:RefSeq peptide;Acc:NP_001070291]	NaN	100	87.1429	100	100	80.5	83.3333	60
Chr9:96960301-96960400	9	96960301	96960400	0.000154	E1BI51_BOVIN	ENSBTAG00000003938	Uncharacterized protein [Source:UniProtKB/TrEMBL;Acc:E1BI51]	100	47.2222	100	NaN	100	100	93.6752	100
Chr9:96972501-96972600	9	96972501	96972600	0.000169	E1BI51_BOVIN	ENSBTAG00000003938	Uncharacterized protein [Source:UniProtKB/TrEMBL;Acc:E1BI51]	14.2857	33.3878	38.0952	NaN	NaN	75	63.9909	36.5291
Chr9:96980701-96980800	9	96980701	96980800	6.45e-09	E1BI51_BOVIN	ENSBTAG00000003938	Uncharacterized protein [Source:UniProtKB/TrEMBL;Acc:E1BI51]	100	100	75.7143	0	93.75	98.8782	98.6685	100
Chr9:96980801-96980900	9	96980801	96980900	9.65e-10	E1BI51_BOVIN	ENSBTAG00000003938	Uncharacterized protein [Source:UniProtKB/TrEMBL;Acc:E1BI51]	99.3103	100	100	20	94.686	100	100	99.7151
Chr9:96987001-96987100	9	96987001	96987100	2.44e-06	E1BI51_BOVIN	ENSBTAG00000003938	Uncharacterized protein [Source:UniProtKB/TrEMBL;Acc:E1BI51]	96.0784	100	100	0	100	100	100	94.9275
Chr9:97027601-97027700	9	97027601	97027700	3.14e-05	E1BI51_BOVIN	ENSBTAG00000003938	Uncharacterized protein [Source:UniProtKB/TrEMBL;Acc:E1BI51]	100	100	98.6667	6.12745	100	100	98.0769	100
Chr9:97027701-97027800	9	97027701	97027800	0.0309068	E1BI51_BOVIN	ENSBTAG00000003938	Uncharacterized protein [Source:UniProtKB/TrEMBL;Acc:E1BI51]	100	90.7407	73.6126	100	100	100	99.2248	97.1053
Chr9:97031301-97031400	9	97031301	97031400	0.000124	E1BI51_BOVIN	ENSBTAG00000003938	Uncharacterized protein [Source:UniProtKB/TrEMBL;Acc:E1BI51]	100	28.5714	100	NaN	100	85.7143	100	100
Chr9:97478301-97478400	9	97478301	97478400	0.0222993	Q17QI3_BOVIN	ENSBTAG00000002827	acetyl-CoA acetyltransferase, cytosolic [Source:RefSeq peptide;Acc:NP_001069017]	100	40	89.2857	100	95	100	93.75	95.4167
Chr9:97561001-97561100	9	97561001	97561100	0.0303579	LOC783010	ENSBTAG00000031724	No description	75.2381	100	100	100	100	100	100	97.1429
Chr9:97688301-97688400	9	97688301	97688400	6.33e-14	Q862E4_BOVIN	ENSBTAG00000002402	cation-independent mannose-6-phosphate receptor [Source:RefSeq peptide;Acc:NP_776777]	NaN	100	100	20	100	100	100	87.6923
Chr9:97688401-97688500	9	97688401	97688500	2.43e-06	Q862E4_BOVIN	ENSBTAG00000002402	cation-independent mannose-6-phosphate receptor [Source:RefSeq peptide;Acc:NP_776777]	NaN	33.3333	100	0	94.6667	100	100	93.3333
Chr9:97698601-97698700	9	97698601	97698700	0.0171952	Q862E4_BOVIN	ENSBTAG00000002402	cation-independent mannose-6-phosphate receptor [Source:RefSeq peptide;Acc:NP_776777]	100	NaN	97.5	100	98.9474	100	83	61.1738
Chr9:97698701-97698800	9	97698701	97698800	4.36e-11	Q862E4_BOVIN	ENSBTAG00000002402	cation-independent mannose-6-phosphate receptor [Source:RefSeq peptide;Acc:NP_776777]	96.7218	100	100	68.1844	98.718	100	98.5294	98.6664
Chr9:97765901-97766000	9	97765901	97766000	0.0184445	S22A1_BOVIN	ENSBTAG00000008540	Solute carrier family 22 member 1 [Source:UniProtKB/Swiss-Prot;Acc:A7MBE0]	NaN	100	100	91.9643	100	100	100	63.0252
Chr9:97957901-97958000	9	97957901	97958000	6.81e-05	SLC22A3	ENSBTAG00000039080	No description	71.9643	100	93.5	92	98.499	100	88.6607	97.0455
Chr9:98008401-98008500	9	98008401	98008500	3.84e-09	SLC22A3	ENSBTAG00000039080	No description	96.6822	100	44.4444	100	100	100	100	96.9555
Chr9:98045901-98046000	9	98045901	98046000	3.59e-05	A7E350_BOVIN	ENSBTAG00000001271	plasminogen precursor [Source:RefSeq peptide;Acc:NP_776376]	50	66.6667	66.6667	69.2982	66.6667	66.6667	100	100
Chr9:98064201-98064300	9	98064201	98064300	0.000222	A7E350_BOVIN	ENSBTAG00000001271	plasminogen precursor [Source:RefSeq peptide;Acc:NP_776376]	82.7291	80	82.6923	NaN	97.479	93.5211	95.8711	100
Chr9:98163001-98163100	9	98163001	98163100	0.0198652	MAP3K4	ENSBTAG00000020079	No description	94.4444	55.5556	100	93.3636	100	NaN	100	100
Chr9:98163101-98163200	9	98163101	98163200	0.00809426	MAP3K4	ENSBTAG00000020079	No description	87.5	100	NaN	100	69.0476	NaN	80.8442	100
Chr9:98167101-98167200	9	98167101	98167200	9.06e-09	MAP3K4	ENSBTAG00000020079	No description	85.5137	93.4884	100	79.3333	98.7097	100	96.875	97.2549
Chr9:98167201-98167300	9	98167201	98167300	6.77e-11	MAP3K4	ENSBTAG00000020079	No description	91.6667	89.8072	65.0212	80.1148	92.7083	100	97.6744	86.1935
Chr9:98250401-98250500	9	98250401	98250500	0.000221	Q5EA60_BOVIN	ENSBTAG00000007668	1-acyl-sn-glycerol-3-phosphate acyltransferase delta [Source:RefSeq peptide;Acc:NP_001015537]	66.6667	NaN	100	100	100	100	96.875	100
Chr9:98287301-98287400	9	98287301	98287400	0.0289445	Q5EA60_BOVIN	ENSBTAG00000007668	1-acyl-sn-glycerol-3-phosphate acyltransferase delta [Source:RefSeq peptide;Acc:NP_001015537]	72	NaN	86.6667	100	98.8095	98.7805	100	100
Chr9:98289201-98289300	9	98289201	98289300	3.64e-09	Q5EA60_BOVIN	ENSBTAG00000007668	1-acyl-sn-glycerol-3-phosphate acyltransferase delta [Source:RefSeq peptide;Acc:NP_001015537]	100	NaN	100	87.7551	100	100	95.2381	15.2505
Chr9:98295101-98295200	9	98295101	98295200	0	Q5EA60_BOVIN	ENSBTAG00000007668	1-acyl-sn-glycerol-3-phosphate acyltransferase delta [Source:RefSeq peptide;Acc:NP_001015537]	100	100	100	NaN	100	25	NaN	100
Chr9:98312701-98312800	9	98312701	98312800	5.17e-06	Q5EA60_BOVIN	ENSBTAG00000007668	1-acyl-sn-glycerol-3-phosphate acyltransferase delta [Source:RefSeq peptide;Acc:NP_001015537]	100	0	0	NaN	100	0	100	100
Chr9:98483201-98483300	9	98483201	98483300	0.000235	B8YP93_BOVIN	ENSBTAG00000018996	Truncated parkin variant SV6DEL [Source:UniProtKB/TrEMBL;Acc:B8YP93]	75	NaN	52.5	50	NaN	100	50	92
Chr9:98636701-98636800	9	98636701	98636800	1.69e-06	B8YP93_BOVIN	ENSBTAG00000018996	Truncated parkin variant SV6DEL [Source:UniProtKB/TrEMBL;Acc:B8YP93]	100	100	100	26.9231	96.6518	100	97.1429	100
Chr9:98649301-98649400	9	98649301	98649400	0.00982005	B8YP93_BOVIN	ENSBTAG00000018996	Truncated parkin variant SV6DEL [Source:UniProtKB/TrEMBL;Acc:B8YP93]	100	8.33333	95	100	98.4375	90.1515	85.8054	100
Chr9:98700601-98700700	9	98700601	98700700	0.000136	B8YP93_BOVIN	ENSBTAG00000018996	Truncated parkin variant SV6DEL [Source:UniProtKB/TrEMBL;Acc:B8YP93]	27.7778	71.4286	48.8095	92.7083	71.4286	100	52.1008	93.0909
Chr9:98701401-98701500	9	98701401	98701500	0.0369892	B8YP93_BOVIN	ENSBTAG00000018996	Truncated parkin variant SV6DEL [Source:UniProtKB/TrEMBL;Acc:B8YP93]	100	100	66.5825	NaN	100	92	100	100
Chr9:98716301-98716400	9	98716301	98716400	0.000573	B8YP93_BOVIN	ENSBTAG00000018996	Truncated parkin variant SV6DEL [Source:UniProtKB/TrEMBL;Acc:B8YP93]	53.3929	15.3846	60	75	75	100	95	55
Chr9:98716401-98716500	9	98716401	98716500	1.1e-05	B8YP93_BOVIN	ENSBTAG00000018996	Truncated parkin variant SV6DEL [Source:UniProtKB/TrEMBL;Acc:B8YP93]	100	0	0	0	87.5	100	97.3913	95.6522
Chr9:98753501-98753600	9	98753501	98753600	0.000135	B8YP93_BOVIN	ENSBTAG00000018996	Truncated parkin variant SV6DEL [Source:UniProtKB/TrEMBL;Acc:B8YP93]	0	68.1818	NaN	50	100	100	88.6364	100
Chr9:98758501-98758600	9	98758501	98758600	0.000519	B8YP93_BOVIN	ENSBTAG00000018996	Truncated parkin variant SV6DEL [Source:UniProtKB/TrEMBL;Acc:B8YP93]	79.8077	75	NaN	50	100	NaN	92.5926	100
Chr9:98826401-98826500	9	98826401	98826500	5.17e-05	B8YP93_BOVIN	ENSBTAG00000018996	Truncated parkin variant SV6DEL [Source:UniProtKB/TrEMBL;Acc:B8YP93]	47.8261	50	58.3333	NaN	100	100	77.9167	66.6667
Chr9:98831901-98832000	9	98831901	98832000	0.000608	B8YP93_BOVIN	ENSBTAG00000018996	Truncated parkin variant SV6DEL [Source:UniProtKB/TrEMBL;Acc:B8YP93]	71.2763	100	83.233	100	100	100	100	93.2292
Chr9:98857301-98857400	9	98857301	98857400	4.46e-16	B8YP93_BOVIN	ENSBTAG00000018996	Truncated parkin variant SV6DEL [Source:UniProtKB/TrEMBL;Acc:B8YP93]	62.5	97.2222	20	NaN	100	96.4286	80	98.1482
Chr9:98878301-98878400	9	98878301	98878400	0.0337504	B8YP93_BOVIN	ENSBTAG00000018996	Truncated parkin variant SV6DEL [Source:UniProtKB/TrEMBL;Acc:B8YP93]	91.25	NaN	0	100	50	50	NaN	50
Chr9:98881301-98881400	9	98881301	98881400	0.000326	B8YP93_BOVIN	ENSBTAG00000018996	Truncated parkin variant SV6DEL [Source:UniProtKB/TrEMBL;Acc:B8YP93]	100	33.3333	50	100	68.3333	NaN	44.1176	57.8125
Chr9:98940301-98940400	9	98940301	98940400	0.000194	B8YP93_BOVIN	ENSBTAG00000018996	Truncated parkin variant SV6DEL [Source:UniProtKB/TrEMBL;Acc:B8YP93]	75	50	75	NaN	100	100	95.7143	66.6667
Chr9:98997601-98997700	9	98997601	98997700	0.0150679	B8YP93_BOVIN	ENSBTAG00000018996	Truncated parkin variant SV6DEL [Source:UniProtKB/TrEMBL;Acc:B8YP93]	81.4815	100	98.8095	96.7742	100	100	100	97.5788
Chr9:99010701-99010800	9	99010701	99010800	4.82e-05	B8YP93_BOVIN	ENSBTAG00000018996	Truncated parkin variant SV6DEL [Source:UniProtKB/TrEMBL;Acc:B8YP93]	88.2889	88.6364	82.3529	84.6667	100	94.0493	91.2445	83.3333
Chr9:99021701-99021800	9	99021701	99021800	0.000223	B8YP93_BOVIN	ENSBTAG00000018996	Truncated parkin variant SV6DEL [Source:UniProtKB/TrEMBL;Acc:B8YP93]	94.5175	50	100	54.7619	100	100	94.7368	83.3333
Chr9:99030301-99030400	9	99030301	99030400	0.0425268	B8YP93_BOVIN	ENSBTAG00000018996	Truncated parkin variant SV6DEL [Source:UniProtKB/TrEMBL;Acc:B8YP93]	96.7742	100	88.0952	75	100	100	100	98.2143
Chr9:99224301-99224400	9	99224301	99224400	0.00984679	B8YP93_BOVIN	ENSBTAG00000018996	Truncated parkin variant SV6DEL [Source:UniProtKB/TrEMBL;Acc:B8YP93]	94.8571	74.6032	90.2083	100	100	100	100	96.25
Chr9:99265301-99265400	9	99265301	99265400	0.00809036	B8YP93_BOVIN	ENSBTAG00000018996	Truncated parkin variant SV6DEL [Source:UniProtKB/TrEMBL;Acc:B8YP93]	100	90.7407	94.4941	82	100	100	93.2437	96.1111
Chr9:99296001-99296100	9	99296001	99296100	1.58e-05	B8YP93_BOVIN	ENSBTAG00000018996	Truncated parkin variant SV6DEL [Source:UniProtKB/TrEMBL;Acc:B8YP93]	52.2727	90.6404	60	NaN	91.9179	87.3874	83.1169	100
Chr9:99326801-99326900	9	99326801	99326900	4.78e-13	B8YP93_BOVIN	ENSBTAG00000018996	Truncated parkin variant SV6DEL [Source:UniProtKB/TrEMBL;Acc:B8YP93]	100	NaN	14.2857	100	100	100	100	93.8811
Chr9:99357301-99357400	9	99357301	99357400	0.00380219	B8YP93_BOVIN	ENSBTAG00000018996	Truncated parkin variant SV6DEL [Source:UniProtKB/TrEMBL;Acc:B8YP93]	100	68.1818	85.7143	NaN	100	100	91.4286	100
Chr9:99721101-99721200	9	99721101	99721200	0.04307	A5PK71_BOVIN	ENSBTAG00000011106	PARK2 co-regulated [Source:RefSeq peptide;Acc:NP_001070495]	75	0	73.1372	76.4706	100	100	100	89.7222
Chr9:99787901-99788000	9	99787901	99788000	7.63e-07	A5PK71_BOVIN	ENSBTAG00000011106	PARK2 co-regulated [Source:RefSeq peptide;Acc:NP_001070495]	100	NaN	100	62.5	100	100	85	100
Chr9:99979201-99979300	9	99979201	99979300	8.43e-06	A5PK71_BOVIN	ENSBTAG00000011106	PARK2 co-regulated [Source:RefSeq peptide;Acc:NP_001070495]	92.602	100	94.5455	100	100	100	83.2283	40
Chr9:100013001-100013100	9	100013001	100013100	0.00299135	A5PK71_BOVIN	ENSBTAG00000011106	PARK2 co-regulated [Source:RefSeq peptide;Acc:NP_001070495]	63.4615	100	NaN	66.6667	100	100	94.8718	100
Chr9:100048501-100048600	9	100048501	100048600	0.00110322	A5PK71_BOVIN	ENSBTAG00000011106	PARK2 co-regulated [Source:RefSeq peptide;Acc:NP_001070495]	79.1667	100	100	71.4286	100	100	94.7222	100
Chr9:100053501-100053600	9	100053501	100053600	0.0064259	A5PK71_BOVIN	ENSBTAG00000011106	PARK2 co-regulated [Source:RefSeq peptide;Acc:NP_001070495]	66.6667	66.6667	85.7143	100	100	100	100	94.6939
Chr9:100135501-100135600	9	100135501	100135600	0.0202079	A5PK71_BOVIN	ENSBTAG00000011106	PARK2 co-regulated [Source:RefSeq peptide;Acc:NP_001070495]	100	87.6923	100	33.3333	96.8421	NaN	100	97.4194
[truncated: 4,132 more rows]
