# Supplementary material for: Epigenetic analysis of high and low motile sperm populations reveals methylation variation in satellite regions within the pericentromeric position and in genes functionally related to sperm DNA organization and maintenance in Bos taurus
Source: BMC Genomics. 2019 Dec 6;20:940. doi: 10.1186/s12864-019-6317-6 (PMC6898967; doi:10.1186/s12864-019-6317-6)
Supplement: Supplementary file 9 — Additional file 9. Differentially Methylated Regions (DMRs) found at least in three samples in both high motile (HM) and low motile (LM) sperm populations upstream of genes (5’UTR). In each column are reported: Probe name, position (Chromosome, Start, End), False Discovery Rate (FDR), Feature, protein ID, Description, MRs percentage for each sample (1HM, 2HM, 3HM, 4HM, 1LM, 2LM, 3LM, 4LM). [file 12864_2019_6317_MOESM9_ESM.xlsx]

## Sheet: Foglio1
Probe	Chromosome	Start	End	FDR	Feature	ID	Description	1HM	2HM	3HM	4HM	1LM	2LM	3LM	4LM
Chr1:24668401-24668500	1	24668401	24668500	1.36e-13	ENSBTAG00000028813	ENSBTAG00000028813	No description	98.5294	25	48.5079	100	100	50	70.4871	100
Chr1:44771001-44771100	1	44771001	44771100	0	LOC532104	ENSBTAG00000004061	No description	100	53.8919	100	100	100	100	95.4545	100
Chr1:57342601-57342700	1	57342601	57342700	1.27e-10	E1B7C8_BOVIN	ENSBTAG00000016556	Uncharacterized protein [Source:UniProtKB/TrEMBL;Acc:E1B7C8]	100	100	94.4444	100	0	NaN	100	100
Chr1:58645201-58645300	1	58645201	58645300	0.00686916	F1MIU6_BOVIN	ENSBTAG00000013937	coiled-coil domain-containing protein 52 [Source:RefSeq peptide;Acc:NP_001033206]	88.3928	NaN	92.8571	66.6667	97.561	88.4058	97.2222	100
Chr1:73783501-73783600	1	73783501	73783600	0.000224	LRRC15	ENSBTAG00000038600	leucine rich repeat containing 15 [Source:HGNC Symbol;Acc:20818]	78.6532	100	92.5	93.1915	96.087	100	100	100
Chr1:119632601-119632700	1	119632601	119632700	4.5e-06	Q3ZBI0_BOVIN	ENSBTAG00000001893	transmembrane 4 L6 family member 4 [Source:RefSeq peptide;Acc:NP_001029478]	NaN	38.8768	83.3333	100	80	66.6667	80	100
Chr1:136206801-136206900	1	136206801	136206900	0.00146902	F1MGI6_BOVIN	ENSBTAG00000016999	Uncharacterized protein [Source:UniProtKB/TrEMBL;Acc:F1MGI6]	100	100	98.0769	NaN	42.2917	91.1111	95	100
Chr1:150168501-150168600	1	150168501	150168600	0.0344353	E1BAK4_BOVIN	ENSBTAG00000014306	Uncharacterized protein [Source:UniProtKB/TrEMBL;Acc:E1BAK4]	100	NaN	79.1667	50	NaN	100	95.5556	100
Chr2:365901-366000	2	365901	366000	0.0290153	OCA2	ENSBTAG00000009831	oculocutaneous albinism II [Source:HGNC Symbol;Acc:8101]	91.7059	NaN	90.4762	60	98.1818	100	17.2727	NaN
Chr2:5397801-5397900	2	5397801	5397900	0.000557	Q2KJ23_BOVIN	ENSBTAG00000019177	bridging integrator 1 [Source:RefSeq peptide;Acc:NP_001040006]	100	99.057	90	90.3704	85.6831	100	83.7662	100
Chr2:5932701-5932800	2	5932701	5932800	7.62e-05	HIBCH	ENSBTAG00000007787	3-hydroxyisobutyryl-CoA hydrolase [Source:HGNC Symbol;Acc:4908]	98.8636	89.5833	95.8333	90.376	100	100	96.7681	100
Chr2:23391701-23391800	2	23391701	23391800	0.00276009	CDCA7_BOVIN	ENSBTAG00000003458	Cell division cycle-associated protein 7 [Source:UniProtKB/Swiss-Prot;Acc:Q32PH1]	23.8095	100	50	NaN	100	100	96.6667	100
Chr2:26566501-26566600	2	26566501	26566600	3.61e-06	UBR3	ENSBTAG00000020296	No description	100	50	52	100	97.2222	93.6508	99.2754	97.0017
Chr2:63362101-63362200	2	63362101	63362200	0.0290399	E1BMM2_BOVIN	ENSBTAG00000018744	Uncharacterized protein [Source:UniProtKB/TrEMBL;Acc:E1BMM2]	100	83.3333	75	100	98.5714	50	NaN	63.1579
Chr2:68534101-68534200	2	68534101	68534200	0.0449206	ENSBTAG00000046281	ENSBTAG00000046281	No description	100	66.125	NaN	66.6667	100	100	60	75
Chr2:73826301-73826400	2	73826301	73826400	0.0213204	TSN_BOVIN	ENSBTAG00000006059	Translin [Source:UniProtKB/Swiss-Prot;Acc:Q08DM8]	20	32.7586	NaN	17.3333	0	44.697	19.0476	42.5504
Chr2:73826501-73826600	2	73826501	73826600	4.81e-08	TSN_BOVIN	ENSBTAG00000006059	Translin [Source:UniProtKB/Swiss-Prot;Acc:Q08DM8]	16.6667	49.9886	NaN	73.1063	32.6667	45.873	34.254	49.7727
Chr2:79254201-79254300	2	79254201	79254300	0.0281641	Q6XFR7_BOVIN	ENSBTAG00000014863	glycophorin-C [Source:RefSeq peptide;Acc:NP_001002886]	100	66.6667	98.8095	NaN	100	100	95.3704	91.0256
Chr2:80871901-80872000	2	80871901	80872000	0.00580514	Q17QZ6_BOVIN	ENSBTAG00000018497	SDPR protein [Source:UniProtKB/TrEMBL;Acc:Q17QZ6]	100	80	75	100	50	100	100	66.6667
Chr2:90613401-90613500	2	90613401	90613500	0.00645959	ENSBTAG00000046831	ENSBTAG00000046831	No description	85.4167	NaN	82.5	100	100	100	97.7273	99.1667
Chr2:100307801-100307900	2	100307801	100307900	0.001906	E1BMX8_BOVIN	ENSBTAG00000005239	Uncharacterized protein [Source:UniProtKB/TrEMBL;Acc:E1BMX8]	80	87.9032	100	NaN	96.7965	89.375	100	100
Chr2:113891901-113892000	2	113891901	113892000	2.43e-08	DOCK10	ENSBTAG00000000581	No description	50	100	55.2632	100	100	100	NaN	91.3889
Chr2:116646601-116646700	2	116646601	116646700	1.34e-08	ENSBTAG00000007127	ENSBTAG00000007127	No description	100	100	91.115	78.9485	100	99.1597	96.6379	100
Chr2:118065801-118065900	2	118065801	118065900	4.85e-05	A0JNF5_BOVIN	ENSBTAG00000037640	PTB-containing, cubilin and LRP1-interacting protein [Source:RefSeq peptide;Acc:NP_001073052]	100	48.1481	100	0	100	NaN	100	76.1905
Chr2:126101301-126101400	2	126101301	126101400	0.00868443	F1MNM0_BOVIN	ENSBTAG00000003867	Uncharacterized protein [Source:UniProtKB/TrEMBL;Acc:F1MNM0]	100	95.8059	94.1919	100	86.157	92.4977	81.3702	100
Chr2:135423101-135423200	2	135423101	135423200	0.000293	E1BJF5_BOVIN	ENSBTAG00000006438	Uncharacterized protein [Source:UniProtKB/TrEMBL;Acc:E1BJF5]	NaN	100	100	0	85.9649	NaN	100	100
Chr2:136161101-136161200	2	136161101	136161200	0.0265288	ATP13A2	ENSBTAG00000008309	No description	100	100	69.697	NaN	100	100	94.8718	100
Chr3:1230401-1230500	3	1230401	1230500	1.14e-09	Q0VCU4_BOVIN	ENSBTAG00000012700	T-cell surface glycoprotein CD3 zeta chain [Source:RefSeq peptide;Acc:NP_776437]	NaN	80	100	0	100	99.6324	86.1111	100
Chr3:9022601-9022700	3	9022601	9022700	0.0223199	Q2KHZ6_BOVIN	ENSBTAG00000011238	CD48 antigen [Source:RefSeq peptide;Acc:NP_001039467]	98.5446	95.8333	76.9841	NaN	89.0282	89.9711	89.2528	74.5014
Chr3:10575001-10575100	3	10575001	10575100	0.0389537	LOC538552	ENSBTAG00000022528	No description	75.7576	33.3333	NaN	100	100	100	91.6667	78.6667
Chr3:16462601-16462700	3	16462601	16462700	0.0108894	NUP210L	ENSBTAG00000004987	No description	53.3333	88.3333	100	NaN	100	100	95	91.8594
Chr3:21190001-21190100	3	21190001	21190100	9.5e-13	ENSBTAG00000047584	ENSBTAG00000047584	No description	98.2143	100	74.1228	61.7518	99.4444	96.8182	96.5116	93.4278
Chr3:21469201-21469300	3	21469201	21469300	0.000654	E1BI30_BOVIN	ENSBTAG00000021823	Uncharacterized protein [Source:UniProtKB/TrEMBL;Acc:E1BI30]	75	61.5385	94.4444	100	96.6667	80	100	100
Chr3:33087601-33087700	3	33087601	33087700	0.00445103	F1MN36_BOVIN	ENSBTAG00000010560	prokineticin-1 [Source:RefSeq peptide;Acc:NP_001029190]	50	100	100	100	75	NaN	100	79.3385
Chr3:48495401-48495500	3	48495401	48495500	1.02e-05	TMEM56	ENSBTAG00000044125	transmembrane protein 56 [Source:HGNC Symbol;Acc:26477]	50	50	0	NaN	100	100	50	50
Chr3:78242301-78242400	3	78242301	78242400	0.000666	A1L5B7_BOVIN	ENSBTAG00000012957	SERPINE1 mRNA binding protein 1 [Source:RefSeq peptide;Acc:NP_001039914]	100	100	76.6667	NaN	75	100	100	0
Chr3:102715101-102715200	3	102715101	102715200	0.0315299	LOC530812	ENSBTAG00000040060	No description	100	NaN	100	80	66.6667	60	100	87.5
Chr3:115842501-115842600	3	115842501	115842600	7.46e-09	F1MGL2_BOVIN	ENSBTAG00000016504	Uncharacterized protein [Source:UniProtKB/TrEMBL;Acc:F1MGL2]	100	100	100	84.7826	78.4314	63	94.4444	25.8621
Chr3:116359701-116359800	3	116359701	116359800	0.00322497	ASB18	ENSBTAG00000002024	No description	66.6667	93.905	85.7143	NaN	100	100	98.4615	NaN
Chr4:25211001-25211100	4	25211001	25211100	5.04e-20	TSN13_BOVIN	ENSBTAG00000012805	Tetraspanin-13 [Source:UniProtKB/Swiss-Prot;Acc:Q3ZBV0]	100	96.9231	74.2857	0	100	100	100	96.0241
Chr4:33024501-33024600	4	33024501	33024600	0.000743	B2M0T2_BOVIN	ENSBTAG00000005997	ATP-binding cassette transporter subfamily B member 1 [Source:UniProtKB/TrEMBL;Acc:B2M0T2]	NaN	99.5098	100	100	86.9449	90.739	100	82.2581
Chr4:69356001-69356100	4	69356001	69356100	0.00361806	HXA5_BOVIN	ENSBTAG00000012211	Homeobox protein Hox-A5 [Source:UniProtKB/Swiss-Prot;Acc:Q2HJ67]	NaN	87.0023	92.437	75	97.1	97.1292	91.6524	100
Chr4:77195101-77195200	4	77195101	77195200	2.46e-15	A4FUG3_BOVIN	ENSBTAG00000020704	receptor activity-modifying protein 3 [Source:RefSeq peptide;Acc:NP_001076974]	32.2917	NaN	100	100	96.9219	96.4286	93.5185	91.5981
Chr4:77195201-77195300	4	77195201	77195300	1.05e-08	A4FUG3_BOVIN	ENSBTAG00000020704	receptor activity-modifying protein 3 [Source:RefSeq peptide;Acc:NP_001076974]	20.2899	NaN	90.7692	100	100	100	84.7361	80
Chr4:93880401-93880500	4	93880401	93880500	0.045095	F1MWA6_BOVIN	ENSBTAG00000007253	tetraspanin-33 [Source:RefSeq peptide;Acc:NP_001029844]	100	85.7143	62.3394	NaN	95.3149	100	NaN	77.3809
Chr4:104195101-104195200	4	104195101	104195200	0	F1N133_BOVIN	ENSBTAG00000020225	thromboxane-A synthase [Source:RefSeq peptide;Acc:NP_001039492]	100	50	100	100	100	100	NaN	100
Chr4:106274101-106274200	4	106274101	106274200	0.0107683	F1MTC6_BOVIN	ENSBTAG00000046616	Uncharacterized protein [Source:UniProtKB/TrEMBL;Acc:F1MTC6]	64.787	75	66.6667	100	99.4737	88.1944	54.4828	98.4848
Chr4:112949001-112949100	4	112949001	112949100	0.000463	ENSBTAG00000042676	ENSBTAG00000042676	No description	94.086	100	81.6087	93.0556	100	100	98.3333	96.3158
Chr4:114374001-114374100	4	114374001	114374100	0.00136894	F1MY54_BOVIN	ENSBTAG00000017680	nitric oxide synthase, endothelial [Source:RefSeq peptide;Acc:NP_851380]	NaN	100	100	0	100	100	95.4545	100
Chr4:114437201-114437300	4	114437201	114437300	0.000237	F1N4L1_BOVIN	ENSBTAG00000011226	Uncharacterized protein [Source:UniProtKB/TrEMBL;Acc:F1N4L1]	94.4444	98.5714	NaN	66.6667	100	100	88.8355	94.898
Chr4:115525601-115525700	4	115525601	115525700	5.9e-11	MLL3	ENSBTAG00000024199	PREDICTED: Bos taurus myeloid/lymphoid or mixed-lineage leukemia 4-like (MLL3), miscRNA, [Source:RefSeq DNA;Acc:XR_083287]	0	0	30	NaN	87.7359	0	69.1176	26.4706
Chr4:119405801-119405900	4	119405801	119405900	6.37e-05	ENSBTAG00000042269	ENSBTAG00000042269	No description	100	66.6667	NaN	100	50.7936	0	80	88.4615
Chr5:488201-488300	5	488201	488300	4.5e-15	LOC100335455	ENSBTAG00000045542	No description	16.1782	NaN	44.4444	0	100	84.6154	80.0439	NaN
Chr5:5613501-5613600	5	5613501	5613600	0.0193144	NP1L1_BOVIN	ENSBTAG00000020908	Nucleosome assembly protein 1-like 1 [Source:UniProtKB/Swiss-Prot;Acc:A6H767]	100	100	75	NaN	66.6667	50	100	0
Chr5:26192501-26192600	5	26192501	26192600	0.000606	F1N2F0_BOVIN	ENSBTAG00000005606	Uncharacterized protein [Source:UniProtKB/TrEMBL;Acc:F1N2F0]	85.7143	95.4545	88.8889	NaN	100	100	100	98.3051
Chr5:26199901-26200000	5	26199901	26200000	4.49e-06	bta-mir-196a-2	ENSBTAG00000029788	bta-mir-196a-2 [Source:miRBase;Acc:MI0009766]	25	100	NaN	50	88.5417	NaN	100	100
Chr5:26200801-26200900	5	26200801	26200900	0.00101096	bta-mir-196a-2	ENSBTAG00000029788	bta-mir-196a-2 [Source:miRBase;Acc:MI0009766]	100	100	100	75	94.6809	61.2393	96.4286	100
Chr5:26207701-26207800	5	26207701	26207800	5.41e-05	F1MY80_BOVIN	ENSBTAG00000003278	Uncharacterized protein [Source:UniProtKB/TrEMBL;Acc:F1MY80]	64.7581	100	75	NaN	90.4762	100	85.8974	100
Chr5:28639801-28639900	5	28639801	28639900	0.00272171	A4FUG5_BOVIN	ENSBTAG00000008897	bridging integrator 2 [Source:RefSeq peptide;Acc:NP_001076904]	50	16.6667	17.8571	NaN	50	100	88.2353	75
Chr5:33341201-33341300	5	33341201	33341300	0.0018018	F1N348_BOVIN	ENSBTAG00000002025	Uncharacterized protein [Source:UniProtKB/TrEMBL;Acc:F1N348]	NaN	52.7778	91.8939	100	100	NaN	96.1765	93.2331
Chr5:60643701-60643800	5	60643701	60643800	0.0273218	HUTH_BOVIN	ENSBTAG00000016276	Histidine ammonia-lyase [Source:UniProtKB/Swiss-Prot;Acc:A7YWP4]	91.579	100	85.1337	NaN	100	100	95.5556	87.2727
Chr5:63658401-63658500	5	63658401	63658500	0.0449261	F1MP37_BOVIN	ENSBTAG00000030994	cajalin 2 [Source:RefSeq peptide;Acc:NP_001095761]	100	60.5263	85.5263	NaN	100	100	91.6667	73.2108
Chr5:82470601-82470700	5	82470601	82470700	0.00753098	KLHDC5	ENSBTAG00000006372	No description	100	0	33.3333	NaN	NaN	100	60	66.6667
Chr5:88019001-88019100	5	88019001	88019100	0.0406123	F1N378_BOVIN	ENSBTAG00000005833	Uncharacterized protein [Source:UniProtKB/TrEMBL;Acc:F1N378]	56.6667	77.2727	80.7692	NaN	100	66.6667	100	96.875
Chr5:101645701-101645800	5	101645701	101645800	0.00157887	MFAP5	ENSBTAG00000000310	microfibrillar-associated protein 5 precursor [Source:RefSeq peptide;Acc:NP_776811]	86.554	82.1428	85.7143	71.4286	40	19.6078	80.9524	100
Chr5:101645801-101645900	5	101645801	101645900	0.00608503	MFAP5	ENSBTAG00000000310	microfibrillar-associated protein 5 precursor [Source:RefSeq peptide;Acc:NP_776811]	77.4806	0	68.6364	NaN	100	96.7033	74.2857	NaN
Chr5:104518401-104518500	5	104518401	104518500	0.0065169	CD9_BOVIN	ENSBTAG00000014764	CD9 antigen [Source:UniProtKB/Swiss-Prot;Acc:P30932]	100	66.6667	75	73.3333	100	99.5495	100	100
Chr5:107054001-107054100	5	107054001	107054100	0.041061	F1MJZ6_BOVIN	ENSBTAG00000013759	Uncharacterized protein [Source:UniProtKB/TrEMBL;Acc:F1MJZ6]	93.6508	100	97.8947	100	89.2924	94.7917	100	94.1378
Chr5:107054301-107054400	5	107054301	107054400	0.0470465	F1MJZ6_BOVIN	ENSBTAG00000013759	Uncharacterized protein [Source:UniProtKB/TrEMBL;Acc:F1MJZ6]	50	NaN	100	100	100	100	78.5714	91.0714
Chr5:107469901-107470000	5	107469901	107470000	0.00110729	DDX11	ENSBTAG00000007093	DEAD/H (Asp-Glu-Ala-Asp/His) box polypeptide 11 [Source:HGNC Symbol;Acc:2736]	100	100	16.6667	NaN	100	100	75	97.4359
Chr5:111767101-111767200	5	111767101	111767200	0.0159802	E1BD08_BOVIN	ENSBTAG00000000326	Uncharacterized protein [Source:UniProtKB/TrEMBL;Acc:E1BD08]	100	100	100	0	98.0263	100	100	99.2683
Chr5:115061301-115061400	5	115061301	115061400	2.92e-09	PNPLA3	ENSBTAG00000045746	No description	93.3333	85.7143	NaN	78.2051	100	100	97.9798	97.6923
Chr5:115516301-115516400	5	115516301	115516400	0.000406	F1MC75_BOVIN	ENSBTAG00000021978	beta-parvin [Source:RefSeq peptide;Acc:NP_001095769]	87.8261	75	69.2308	100	100	NaN	100	93.1372
Chr5:118346801-118346900	5	118346801	118346900	0.0145003	bta-mir-2284h	ENSBTAG00000044449	bta-mir-2284h [Source:miRBase;Acc:MI0011497]	100	100	93.9744	100	95.6522	91.6667	88.2828	89.7863
Chr6:26225801-26225900	6	26225801	26225900	0.000266	Q08DV4_BOVIN	ENSBTAG00000007921	dual adapter for phosphotyrosine and 3-phosphotyrosine and 3-phosphoinositide [Source:RefSeq peptide;Acc:NP_001070359]	0	61.1111	0	NaN	100	0	45	0
Chr6:26694501-26694600	6	26694501	26694600	0.0249078	F1N2Z0_BOVIN	ENSBTAG00000006986	class V alcohol dehydrogenase [Source:RefSeq peptide;Acc:NP_001069311]	100	100	60	66.6667	NaN	100	77.7778	90.3226
Chr6:59991601-59991700	6	59991601	59991700	0.00293332	WDR19	ENSBTAG00000014512	No description	66.6667	83.3333	89.7959	100	100	100	100	96.1905
Chr6:103529001-103529100	6	103529001	103529100	0.0252217	ENSBTAG00000047514	ENSBTAG00000047514	No description	NaN	75	100	66.6667	100	100	98.5185	100
Chr6:107121101-107121200	6	107121101	107121200	0.0194593	Q08DZ1_BOVIN	ENSBTAG00000005711	neuron-specific protein family member 1 [Source:RefSeq peptide;Acc:NP_001071425]	100	50	85.8696	NaN	100	100	80	100
Chr6:108123901-108124000	6	108123901	108124000	0.0120177	A6QPQ6_BOVIN	ENSBTAG00000015126	TNFAIP3-interacting protein 2 [Source:RefSeq peptide;Acc:NP_001095780]	83.3333	100	75.4735	100	100	100	89.3939	100
Chr6:108359701-108359800	6	108359701	108359800	0.00130498	ENSBTAG00000047977	ENSBTAG00000047977	No description	50	NaN	85.7143	0	96.282	NaN	76	100
Chr6:108427601-108427700	6	108427601	108427700	0.000329	F1MNN2_BOVIN	ENSBTAG00000006683	Uncharacterized protein [Source:UniProtKB/TrEMBL;Acc:F1MNN2]	100	100	95.8333	100	100	100	69.0476	77.0186
Chr6:109329901-109330000	6	109329901	109330000	0.00245278	F1MXB7_BOVIN	ENSBTAG00000012575	macrophage erythroblast attacher [Source:RefSeq peptide;Acc:NP_001029587]	NaN	75	93.3333	100	83.3333	NaN	44	81.0806
Chr6:109824201-109824300	6	109824201	109824300	1.33e-08	WHSC1	ENSBTAG00000007986	No description	0	NaN	90	95	100	100	96.3415	100
Chr6:116242001-116242100	6	116242001	116242100	8.31e-07	F1MN55_BOVIN	ENSBTAG00000019451	Uncharacterized protein [Source:UniProtKB/TrEMBL;Acc:F1MN55]	NaN	89.0909	100	40	100	100	80	100
Chr6:118211601-118211700	6	118211601	118211700	0.0373202	TBC14_BOVIN	ENSBTAG00000005493	TBC1 domain family member 14 [Source:UniProtKB/Swiss-Prot;Acc:A6H7I8]	90.7143	100	85.8333	50	90.7692	100	100	75.5556
Chr7:3877101-3877200	7	3877101	3877200	0.00166773	F1MM05_BOVIN	ENSBTAG00000006124	Uncharacterized protein [Source:UniProtKB/TrEMBL;Acc:F1MM05]	88.1579	100	90.1099	100	92.1569	NaN	100	100
Chr7:34127401-34127500	7	34127401	34127500	0.000909	ENSBTAG00000047190	ENSBTAG00000047190	No description	85.5317	100	100	50	100	93.0769	85.8645	89.6552
Chr7:36581001-36581100	7	36581001	36581100	0.0182988	ENSBTAG00000045191	ENSBTAG00000045191	No description	66.4894	NaN	88.0952	100	87	NaN	99.3243	100
Chr7:39971601-39971700	7	39971601	39971700	0.0148449	ENSBTAG00000042472	ENSBTAG00000042472	No description	100	100	100	100	90.6392	95.3125	90.8209	91.1776
Chr7:40469201-40469300	7	40469201	40469300	4.84e-05	LOC100139419	ENSBTAG00000046034	No description	100	100	37.037	NaN	100	100	96.0784	100
Chr7:41205301-41205400	7	41205301	41205400	0.00834619	A7TZP9_BOVIN	ENSBTAG00000007359	homeobox protein prophet of Pit-1 [Source:RefSeq peptide;Acc:NP_777103]	100	50	57.1429	NaN	100	100	100	94.0476
Chr7:43979801-43979900	7	43979801	43979900	0.000566	ZN692_BOVIN	ENSBTAG00000021115	Zinc finger protein 692 [Source:UniProtKB/Swiss-Prot;Acc:A0JNJ4]	100	100	100	75	100	50	100	50
Chr7:45026501-45026600	7	45026501	45026600	9.47e-05	PTBP1_BOVIN	ENSBTAG00000045828	Polypyrimidine tract-binding protein 1 [Source:UniProtKB/Swiss-Prot;Acc:Q8WN55]	100	100	NaN	55.7143	100	100	92.7273	100
Chr7:48925101-48925200	7	48925101	48925200	0.000321	E1BF10_BOVIN	ENSBTAG00000018290	Uncharacterized protein [Source:UniProtKB/TrEMBL;Acc:E1BF10]	83.3333	100	68.3333	NaN	100	75	100	100
Chr7:52368401-52368500	7	52368401	52368500	0.0135299	TM173_BOVIN	ENSBTAG00000002296	Transmembrane protein 173 [Source:UniProtKB/Swiss-Prot;Acc:Q2KI99]	100	NaN	68.9744	98.4615	100	100	94	100
Chr7:64473101-64473200	7	64473101	64473200	0.0145249	CCDC69	ENSBTAG00000002834	No description	90.4762	92.8572	70.989	100	93.0556	100	95.1944	100
Chr8:1425701-1425800	8	1425701	1425800	0.00148189	CLCN3	ENSBTAG00000020130	No description	100	100	88.2353	100	88.7097	100	89.2857	19.1176
Chr8:10590101-10590200	8	10590101	10590200	2.11e-08	E1BLS9_BOVIN	ENSBTAG00000011321	Uncharacterized protein [Source:UniProtKB/TrEMBL;Acc:E1BLS9]	99.5238	82.6531	0	67.3469	100	100	89.4538	96.1596
Chr8:10590301-10590400	8	10590301	10590400	0.00365712	E1BLS9_BOVIN	ENSBTAG00000011321	Uncharacterized protein [Source:UniProtKB/TrEMBL;Acc:E1BLS9]	79.3103	85.5769	NaN	57.7778	82.3529	100	77.7778	100
Chr8:23100401-23100500	8	23100401	23100500	0.00013	LOC619092	ENSBTAG00000047982	No description	80.9117	79.7619	75.1672	NaN	72.9586	75.4678	75.1348	57.8205
Chr8:39379201-39379300	8	39379201	39379300	0.04013	ENSBTAG00000043615	ENSBTAG00000043615	No description	98.6427	100	100	100	99.8942	93	96.1567	87.0165
Chr8:50982901-50983000	8	50982901	50983000	0.00487579	RORB	ENSBTAG00000021699	No description	100	65.625	100	75	100	NaN	100	100
Chr8:70934801-70934900	8	70934801	70934900	1.53e-06	LOC100335972	ENSBTAG00000047389	hypothetical protein LOC782274 [Source:RefSeq peptide;Acc:NP_001095797]	85.2941	100	66.6667	66.6667	100	100	40	98.5891
Chr8:78557801-78557900	8	78557801	78557900	0.00261358	F1MEP1_BOVIN	ENSBTAG00000006478	hypothetical protein LOC767897 [Source:RefSeq peptide;Acc:NP_001070446]	0	100	50	100	100	100	90.4762	100
Chr8:83007801-83007900	8	83007801	83007900	0.00233675	ENSBTAG00000045622	ENSBTAG00000045622	No description	100	100	100	99.3333	100	100	77.7778	73.5386
Chr8:83011901-83012000	8	83011901	83012000	0.000192	ENSBTAG00000045622	ENSBTAG00000045622	No description	100	48.1481	100	80	100	100	91.6667	100
Chr8:84983001-84983100	8	84983001	84983100	0.000711	CATL1_BOVIN	ENSBTAG00000017077	Cathepsin L1Cathepsin L1 heavy chainCathepsin L1 light chain [Source:UniProtKB/Swiss-Prot;Acc:P25975]	66.6667	100	94.8718	NaN	100	100	100	96.875
Chr8:85393001-85393100	8	85393001	85393100	3.87e-08	CENPP	ENSBTAG00000011814	centromere protein P [Source:RefSeq peptide;Acc:NP_001099085]	92	64.1414	100	100	100	100	98.7097	91.8033
Chr8:110853201-110853300	8	110853201	110853300	0.0185016	ENSBTAG00000044901	ENSBTAG00000044901	No description	100	100	47.0588	NaN	100	NaN	100	100
Chr8:112337501-112337600	8	112337501	112337600	0.000116	Q1A7A4_BOVIN	ENSBTAG00000012210	complement C5a anaphylatoxin [Source:RefSeq peptide;Acc:NP_001160088]	100	100	100	0	100	70.8333	100	91.6344
Chr8:112338101-112338200	8	112338101	112338200	0.0156303	Q1A7A4_BOVIN	ENSBTAG00000012210	complement C5a anaphylatoxin [Source:RefSeq peptide;Acc:NP_001160088]	100	100	100	83.3913	100	100	100	100
Chr9:13347301-13347400	9	13347301	13347400	0.0195698	E1B7R3_BOVIN	ENSBTAG00000044053	Uncharacterized protein [Source:UniProtKB/TrEMBL;Acc:E1B7R3]	82.1428	NaN	67.9167	100	100	100	85.7143	100
Chr9:41244201-41244300	9	41244201	41244300	0.000728	MUC24_BOVIN	ENSBTAG00000017992	Sialomucin core protein 24 [Source:UniProtKB/Swiss-Prot;Acc:Q2YDH0]	50	70	100	NaN	100	100	94	100
Chr9:56845201-56845300	9	56845201	56845300	0.0172566	ENSBTAG00000045533	ENSBTAG00000045533	No description	100	100	86.9048	NaN	74.359	100	97.4359	85.1852
Chr9:70074401-70074500	9	70074401	70074500	0.00223563	ENSBTAG00000043822	ENSBTAG00000043822	No description	100	80	100	NaN	61.6301	98.6111	100	100
Chr9:82244101-82244200	9	82244101	82244200	0.0160258	F1MK25_BOVIN	ENSBTAG00000016498	Uncharacterized protein [Source:UniProtKB/TrEMBL;Acc:F1MK25]	NaN	80	83.0769	100	90.7407	100	100	100
Chr9:84334601-84334700	9	84334601	84334700	0.0110549	E1BLB1_BOVIN	ENSBTAG00000008112	Uncharacterized protein [Source:UniProtKB/TrEMBL;Acc:E1BLB1]	66.6667	97.2222	84.7222	95.0617	100	100	97.4116	100
Chr9:89563401-89563500	9	89563401	89563500	0.00216685	AKAP12	ENSBTAG00000014788	No description	100	100	91.9355	0	100	100	100	97.1428
Chr9:92527101-92527200	9	92527101	92527200	0.000706	F1MVE4_BOVIN	ENSBTAG00000012674	Uncharacterized protein [Source:UniProtKB/TrEMBL;Acc:F1MVE4]	100	68.75	11.1111	0	72.2222	100	98.2143	75
Chr9:92527401-92527500	9	92527401	92527500	0.0152612	F1MVE4_BOVIN	ENSBTAG00000012674	Uncharacterized protein [Source:UniProtKB/TrEMBL;Acc:F1MVE4]	36.1111	100	0	NaN	100	100	0	29.5455
Chr9:93126301-93126400	9	93126301	93126400	0.0304859	LOC100139161	ENSBTAG00000010047	PREDICTED: Bos taurus T-cell lymphoma invasion and metastasis 2-like (LOC100139161), miscRNA, [Source:RefSeq DNA;Acc:XR_083761]	88.3928	100	69.125	100	96.1068	100	98.5701	100
Chr9:96514601-96514700	9	96514601	96514700	4.81e-05	E1B796_BOVIN	ENSBTAG00000010334	Uncharacterized protein [Source:UniProtKB/TrEMBL;Acc:E1B796]	98.2609	25.3333	33.3333	0	84.8704	90.9091	72.2222	78.7158
Chr9:96782801-96782900	9	96782801	96782900	0.0200521	RSPH3_BOVIN	ENSBTAG00000005955	Radial spoke head protein 3 homolog [Source:UniProtKB/Swiss-Prot;Acc:A8E4N3]	100	100	82.5	0	100	100	87.5	100
Chr10:13321601-13321700	10	13321601	13321700	0.00169857	RL4_BOVIN	ENSBTAG00000005211	60S ribosomal protein L4 [Source:UniProtKB/Swiss-Prot;Acc:Q58DW0]	100	92.3077	100	100	0	NaN	93.75	100
Chr10:15834501-15834600	10	15834501	15834600	0.0217133	A7E3L4_BOVIN	ENSBTAG00000009030	NADPH oxidase 5 [Source:RefSeq peptide;Acc:NP_001094607]	NaN	86.2745	100	83.046	98.8095	100	83.3333	100
Chr10:16191001-16191100	10	16191001	16191100	0.00435585	E1BPC0_BOVIN	ENSBTAG00000020352	Uncharacterized protein [Source:UniProtKB/TrEMBL;Acc:E1BPC0]	47.7833	100	40	66.6667	93.1818	NaN	87.8912	60.4613
Chr10:20902101-20902200	10	20902101	20902200	9.64e-06	CPNE6_BOVIN	ENSBTAG00000001870	Copine-6 [Source:UniProtKB/Swiss-Prot;Acc:Q2KHY1]	NaN	88.8889	100	83.3333	100	100	100	99.359
Chr10:21349701-21349800	10	21349701	21349800	0.00107431	F1MSA8_BOVIN	ENSBTAG00000040053	myosin-7 [Source:RefSeq peptide;Acc:NP_777152]	100	100	96.6667	95.8333	100	76.1905	61.5575	88.8889
Chr10:21580301-21580400	10	21580301	21580400	1.92e-06	E1BDB7_BOVIN	ENSBTAG00000005952	Uncharacterized protein [Source:UniProtKB/TrEMBL;Acc:E1BDB7]	100	55.0617	90	100	91.6483	92.1739	97.7778	100
Chr10:26254001-26254100	10	26254001	26254100	0.000106	RNS_BOVIN	ENSBTAG00000025663	Seminal ribonuclease [Source:UniProtKB/Swiss-Prot;Acc:P00669]	99.6678	87.2727	88.8098	85.4167	71.9734	62.5	71.2734	100
Chr10:26255001-26255100	10	26255001	26255100	0.000977	RNS_BOVIN	ENSBTAG00000025663	Seminal ribonuclease [Source:UniProtKB/Swiss-Prot;Acc:P00669]	87.5	100	100	100	83.3333	75	86.8562	100
Chr10:27086501-27086600	10	27086501	27086600	0.00540878	LOC784214	ENSBTAG00000038485	No description	100	100	46.1538	100	NaN	26.4706	33.3333	100
Chr10:42229401-42229500	10	42229401	42229500	5.55e-05	ENSBTAG00000045199	ENSBTAG00000045199	No description	70.1299	100	84.6154	100	33.3333	56.25	83.0189	100
Chr10:50659501-50659600	10	50659501	50659600	0.00643461	Q32L01_BOVIN	ENSBTAG00000010298	transcription initiation factor IIA subunit 2 [Source:RefSeq peptide;Acc:NP_001032708]	100	80.3572	NaN	66.6667	100	100	100	77.0455
Chr10:65284301-65284400	10	65284301	65284400	0.0177813	SPA5L_BOVIN	ENSBTAG00000018279	Spermatogenesis-associated protein 5-like protein 1 [Source:UniProtKB/Swiss-Prot;Acc:A7YSY2]	0	NaN	41.453	0	100	0	100	50
Chr10:74515501-74515600	10	74515501	74515600	0.0338279	U730_BOVIN	ENSBTAG00000030792	UPF0730 protein [Source:UniProtKB/Swiss-Prot;Acc:A6QPD8]	100	77.1324	100	100	98.2955	100	100	100
Chr10:101693101-101693200	10	101693101	101693200	4.11e-13	ENSBTAG00000044964	ENSBTAG00000044964	No description	21.0526	83.3333	100	NaN	96.875	100	91.6667	100
Chr10:102883301-102883400	10	102883301	102883400	0.00173569	LOC787307	ENSBTAG00000045849	No description	99.2593	100	82.1429	100	70	100	86.2745	NaN
Chr11:111501-111600	11	111501	111600	0.0210756	ZC3H6	ENSBTAG00000020646	No description	87.5	NaN	100	90.7895	96.4286	3.94737	100	90
Chr11:230701-230800	11	230701	230800	0.0026245	FBLN7	ENSBTAG00000009230	No description	NaN	42.8571	0	100	84.9116	80	50	NaN
Chr11:1886101-1886200	11	1886101	1886200	0.0147356	ENSBTAG00000034657	ENSBTAG00000034657	No description	66.6667	0	100	NaN	100	NaN	97.5	100
Chr11:7229301-7229400	11	7229301	7229400	1.7e-05	SLC9A4	ENSBTAG00000024075	No description	NaN	0	100	100	93.5484	100	100	100
Chr11:10647901-10648000	11	10647901	10648000	0.0151564	E1BG56_BOVIN	ENSBTAG00000022381	Uncharacterized protein [Source:UniProtKB/TrEMBL;Acc:E1BG56]	100	NaN	100	0	100	100	NaN	89.6552
Chr11:10648001-10648100	11	10648001	10648100	2.11e-05	E1BG56_BOVIN	ENSBTAG00000022381	Uncharacterized protein [Source:UniProtKB/TrEMBL;Acc:E1BG56]	NaN	100	100	0	100	100	100	90.625
Chr11:27198901-27199000	11	27198901	27199000	0.00797339	E1BMT1_BOVIN	ENSBTAG00000027017	Uncharacterized protein [Source:UniProtKB/TrEMBL;Acc:E1BMT1]	66.6667	75	70.2381	NaN	100	85.7143	96.875	78.125
Chr11:66762001-66762100	11	66762001	66762100	3.78e-09	PLEK	ENSBTAG00000009658	No description	100	99.4595	45.0271	NaN	100	100	100	96
Chr11:72491201-72491300	11	72491201	72491300	2.66e-07	C11H2orf53	ENSBTAG00000047596	No description	99.6428	100	88.0952	100	57.1602	100	96.0526	88.1338
Chr11:95708701-95708800	11	95708701	95708800	0.000344	bta-mir-181a-2	ENSBTAG00000029841	bta-mir-181a-2 [Source:miRBase;Acc:MI0004757]	50	NaN	100	100	100	100	87.3206	99.671
Chr11:103964901-103965000	11	103964901	103965000	0.0209538	SEC16A	ENSBTAG00000023933	No description	20.8333	66.6667	NaN	15.3846	100	NaN	97.3684	100
Chr11:104512001-104512100	11	104512001	104512100	6.12e-07	E1BB42_BOVIN	ENSBTAG00000004507	Uncharacterized protein [Source:UniProtKB/TrEMBL;Acc:E1BB42]	100	80	100	NaN	100	66.0657	94.2857	82.3077
Chr12:21563201-21563300	12	21563201	21563300	3.58e-05	E1BEX7_BOVIN	ENSBTAG00000019134	Uncharacterized protein [Source:UniProtKB/TrEMBL;Acc:E1BEX7]	100	45	95.625	89.0994	100	96.5278	96.993	93.3333
Chr12:28969101-28969200	12	28969101	28969200	0.0496009	FRY	ENSBTAG00000006771	No description	86.8687	100	83.3333	85.1852	100	78.3333	100	96.6102
Chr12:29727701-29727800	12	29727701	29727800	0.0399301	B3GALTL	ENSBTAG00000033412	No description	50	100	83.3333	100	100	NaN	95.6807	95.2381
Chr12:32448001-32448100	12	32448001	32448100	0.0416742	A4IFQ3_BOVIN	ENSBTAG00000009166	GS homeobox 1 [Source:RefSeq peptide;Acc:NP_001098918]	100	60	37.7778	NaN	84.2556	100	53.8095	64.9548
Chr12:64195601-64195700	12	64195601	64195700	0.0124673	ENSBTAG00000047066	ENSBTAG00000047066	No description	100	100	66.6667	100	82.73	20.3297	72.5	NaN
Chr12:79871901-79872000	12	79871901	79872000	0.00766214	F1MQ43_BOVIN	ENSBTAG00000010395	Uncharacterized protein [Source:UniProtKB/TrEMBL;Acc:F1MQ43]	94.9405	100	100	100	92.0427	78.3743	100	98.0952
Chr12:90353201-90353300	12	90353201	90353300	0.00213549	ATP11A	ENSBTAG00000000446	No description	100	100	100	33.3333	100	100	NaN	100
Chr13:25342701-25342800	13	25342701	25342800	0.0277199	KIAA1217	ENSBTAG00000018395	KIAA1217 [Source:HGNC Symbol;Acc:25428]	85.8056	95	96	100	95	70.4837	88.9601	100
Chr13:28961901-28962000	13	28961901	28962000	6.42e-10	FRMD4A	ENSBTAG00000008279	No description	2.27273	71.4286	91.1765	100	88.2353	NaN	100	100
Chr13:42247401-42247500	13	42247401	42247500	0.0102759	LOC539690	ENSBTAG00000004207	PREDICTED: Bos taurus CD93 molecule-like (LOC539690), miscRNA, [Source:RefSeq DNA;Acc:XR_083828]	100	100	90	100	83.3333	74.1071	38.0952	73.448
Chr13:43971801-43971900	13	43971801	43971900	0.0134747	DDBX_BOVIN	ENSBTAG00000022564	Dihydrodiol dehydrogenase 3 [Source:UniProtKB/Swiss-Prot;Acc:P52898]	89.7059	100	67.6829	NaN	72.6859	54.8387	74.9852	57.8333
Chr13:59097401-59097500	13	59097401	59097500	3.19e-07	E1BLN4_BOVIN	ENSBTAG00000012406	Uncharacterized protein [Source:UniProtKB/TrEMBL;Acc:E1BLN4]	42.8571	36.6431	55.2083	NaN	59.2857	40	68.4848	25
Chr13:61830201-61830300	13	61830201	61830300	0.00970508	TPX2	ENSBTAG00000018775	targeting protein for Xklp2 [Source:RefSeq peptide;Acc:NP_001092368]	NaN	55.5556	100	100	75.4386	100	90.5649	100
Chr13:65171401-65171500	13	65171401	65171500	4.84e-06	MMP24	ENSBTAG00000010024	No description	88.8889	100	NaN	33.3333	100	100	75	100
Chr13:73899101-73899200	13	73899101	73899200	0.00430213	F1MZ02_BOVIN	ENSBTAG00000003382	Uncharacterized protein [Source:UniProtKB/TrEMBL;Acc:F1MZ02]	0	0	0	NaN	100	NaN	46.1538	50
Chr13:78369601-78369700	13	78369601	78369700	0.0364839	PTGIS_BOVIN	ENSBTAG00000017537	Prostacyclin synthase [Source:UniProtKB/Swiss-Prot;Acc:Q29626]	78.8889	66.6667	100	66.6667	NaN	100	93.9394	100
Chr13:78485701-78485800	13	78485701	78485800	6.64e-07	F1MUJ7_BOVIN	ENSBTAG00000012626	Uncharacterized protein [Source:UniProtKB/TrEMBL;Acc:F1MUJ7]	100	0	51.5152	NaN	NaN	100	72.7273	100
Chr13:82261101-82261200	13	82261101	82261200	0.0245353	A0JNH4_BOVIN	ENSBTAG00000000835	breast carcinoma amplified sequence 1 [Source:RefSeq peptide;Acc:NP_001071318]	85.7143	75	100	90.9091	100	100	100	100
Chr14:209401-209500	14	209401	209500	0.0448333	ENSBTAG00000046736	ENSBTAG00000046736	No description	85	58.9076	62.5	100	100	95.2381	100	NaN
Chr14:215301-215400	14	215301	215400	1.44e-19	ENSBTAG00000046737	ENSBTAG00000046737	No description	63.9369	90.6301	69.5227	79.1045	88.4956	87.2573	80.8958	93.1446
Chr14:396001-396100	14	396001	396100	7.42e-13	ENSBTAG00000044546	ENSBTAG00000044546	No description	0	NaN	60.6944	33.3333	100	100	41.958	58.641
Chr14:396201-396300	14	396201	396300	0.00899637	ENSBTAG00000044546	ENSBTAG00000044546	No description	0	NaN	41.6667	100	100	0	42.8571	70.3704
Chr14:489401-489500	14	489401	489500	1.92e-09	ENSBTAG00000048242	ENSBTAG00000048242	No description	NaN	100	60.7143	11.9048	50	100	30	100
Chr14:489601-489700	14	489601	489700	4.25e-08	ENSBTAG00000048242	ENSBTAG00000048242	No description	NaN	63.2369	8.91026	32.898	81.25	73.8495	16.1084	42.8779
Chr14:489701-489800	14	489701	489800	7.84e-10	ENSBTAG00000048242	ENSBTAG00000048242	No description	0	46.9231	10.6275	37.6183	50.7576	20	26.7788	60.7495
Chr14:1343001-1343100	14	1343001	1343100	2.08e-08	ENSBTAG00000047447	ENSBTAG00000047447	No description	77.126	76.9454	56.4779	67.2131	82.6236	88.1665	76.7346	64.0821
Chr14:1343601-1343700	14	1343601	1343700	4.14e-10	ENSBTAG00000047447	ENSBTAG00000047447	No description	45.1977	18.6212	49.9105	86.3636	13.6364	55.5	46.0847	82.3714
Chr14:2299801-2299900	14	2299801	2299900	0.00180699	P5CR3_BOVIN	ENSBTAG00000016810	Pyrroline-5-carboxylate reductase 3 [Source:UniProtKB/Swiss-Prot;Acc:Q58D08]	85.5414	95	74.1539	100	100	66.6667	81.0281	100
Chr14:8970201-8970300	14	8970201	8970300	0.00566005	A5D960_BOVIN	ENSBTAG00000001156ption=CMP-N-acetylneuraminate-beta-galactosamide-alpha-2,3-sialyltransferase 1 [Source:RefSeqpeptide;Acc:NP_001091452]	No description	NaN	100	91.9192	64.2857	73.8095	91.1111	99.0476	99.8246
Chr14:11908401-11908500	14	11908401	11908500	0.011352	Q2KJ26_BOVIN	ENSBTAG00000017478	gasdermin-C [Source:RefSeq peptide;Acc:NP_001039469]	50	100	100	100	100	98.1482	95.3704	100
Chr14:11909401-11909500	14	11909401	11909500	2.59e-12	Q2KJ26_BOVIN	ENSBTAG00000017478	gasdermin-C [Source:RefSeq peptide;Acc:NP_001039469]	33.3333	100	61.4583	5	100	81.9823	68.75	77.7778
Chr14:17808801-17808900	14	17808801	17808900	0.00054	ENSBTAG00000045178	ENSBTAG00000045178	No description	100	78.5714	100	NaN	NaN	37.7493	100	100
Chr14:18389701-18389800	14	18389701	18389800	0.0345009	E1BBQ9_BOVIN	ENSBTAG00000026309	Uncharacterized protein [Source:UniProtKB/TrEMBL;Acc:E1BBQ9]	100	48.718	100	100	96.8254	100	100	100
Chr14:23253501-23253600	14	23253501	23253600	0.00011	ENSBTAG00000042577	ENSBTAG00000042577	No description	100	15.3846	NaN	100	100	100	NaN	100
Chr14:46041801-46041900	14	46041801	46041900	0.00102084	F1MWE1_BOVIN	ENSBTAG00000021743	Uncharacterized protein [Source:UniProtKB/TrEMBL;Acc:F1MWE1]	58.3333	33.3333	84.9057	84.1463	83.9623	100	83.3333	73.9437
Chr14:46041901-46042000	14	46041901	46042000	0.00317329	F1MWE1_BOVIN	ENSBTAG00000021743	Uncharacterized protein [Source:UniProtKB/TrEMBL;Acc:F1MWE1]	0	50	100	77.2727	82.0513	100	85.1852	100
Chr14:56790401-56790500	14	56790401	56790500	0.0327442	LOC521950	ENSBTAG00000021747	No description	90.625	50	75	82.1429	100	50	72.7273	96.25
Chr14:59099501-59099600	14	59099501	59099600	6.02e-06	ENSBTAG00000008257	ENSBTAG00000008257	No description	100	100	100	51.9565	100	100	94.1723	100
Chr14:71616201-71616300	14	71616201	71616300	0.0011905	CH038_BOVIN	ENSBTAG00000007570	UPF0551 protein C8orf38 homolog, mitochondrial [Source:UniProtKB/Swiss-Prot;Acc:A7YVD7]	86.3055	95.7237	93.8756	100	100	100	98.6395	93
Chr14:83456801-83456900	14	83456801	83456900	8.56e-05	ENPP2_BOVIN	ENSBTAG00000013165	Ectonucleotide pyrophosphatase/phosphodiesterase family member 2 [Source:UniProtKB/Swiss-Prot;Acc:A1A4K5]	90.6593	62.5397	83.3333	NaN	85.7143	98.9583	86.9841	81.8182
Chr15:5464701-5464800	15	5464701	5464800	0.0265199	ENSBTAG00000047461	ENSBTAG00000047461	No description	100	76.5784	100	NaN	100	100	97.3214	100
Chr15:30759201-30759300	15	30759201	30759300	3.07e-06	F1MQJ3_BOVIN	ENSBTAG00000015939	Uncharacterized protein [Source:UniProtKB/TrEMBL;Acc:F1MQJ3]	100	25	100	NaN	100	88.2812	100	99.4444
Chr15:34218401-34218500	15	34218401	34218500	3.54e-09	HSP7C_BOVIN	ENSBTAG00000013162	Heat shock cognate 71 kDa protein [Source:UniProtKB/Swiss-Prot;Acc:P19120]	100	100	59.2593	NaN	17.6471	33.3333	28.2828	NaN
Chr15:78569301-78569400	15	78569301	78569400	5.46e-07	A7MB95_BOVIN	ENSBTAG00000002520	CUGBP Elav-like family member 1 [Source:RefSeq peptide;Acc:NP_001094682]	65.3333	100	78.2132	79.7101	86.9048	94.7368	95.2334	100
Chr15:78569401-78569500	15	78569401	78569500	0.000863	A7MB95_BOVIN	ENSBTAG00000002520	CUGBP Elav-like family member 1 [Source:RefSeq peptide;Acc:NP_001094682]	100	91	71.9349	97.7778	89.3484	97.6191	99.1936	99.7899
Chr15:78569501-78569600	15	78569501	78569600	0.000422	A7MB95_BOVIN	ENSBTAG00000002520	CUGBP Elav-like family member 1 [Source:RefSeq peptide;Acc:NP_001094682]	76.7576	NaN	80.6818	100	100	100	97.8408	100
Chr15:82032301-82032400	15	82032301	82032400	0.00368974	F1MUR6_BOVIN	ENSBTAG00000012621	Uncharacterized protein [Source:UniProtKB/TrEMBL;Acc:F1MUR6]	0	100	100	50	100	100	100	100
Chr15:82113101-82113200	15	82113101	82113200	0.000119	SMTNL1	ENSBTAG00000027524	No description	76.7799	100	84.4444	87.5	86.9231	90.7407	98.6928	93.0556
Chr15:82335501-82335600	15	82335501	82335600	0.0336479	E1BLT8_BOVIN	ENSBTAG00000002381	Uncharacterized protein [Source:UniProtKB/TrEMBL;Acc:E1BLT8]	100	NaN	46.6667	100	100	100	97.7273	94.2857
Chr15:82379701-82379800	15	82379701	82379800	5.67e-05	LOC100298362	ENSBTAG00000047968	No description	100	100	91.3793	100	84.2857	88.4079	97.7601	84.5339
Chr15:83291401-83291500	15	83291401	83291500	4.49e-20	E1BFH9_BOVIN	ENSBTAG00000003624	Uncharacterized protein [Source:UniProtKB/TrEMBL;Acc:E1BFH9]	75	NaN	83.3333	45.3333	97.6191	100	84.472	100
Chr15:84380401-84380500	15	84380401	84380500	0.000395	E1BCN2_BOVIN	ENSBTAG00000012057	Uncharacterized protein [Source:UniProtKB/TrEMBL;Acc:E1BCN2]	100	70.4545	100	NaN	100	NaN	95	100
Chr15:84546601-84546700	15	84546601	84546700	4.96e-11	MS4A14	ENSBTAG00000004581	membrane-spanning 4-domains subfamily A member 14 [Source:RefSeq peptide;Acc:NP_001070009]	96.7442	100	88.2518	100	80	24.8276	100	97.1795
Chr15:84615001-84615100	15	84615001	84615100	3.05e-07	MS4A1	ENSBTAG00000004580	B-lymphocyte antigen CD20 [Source:RefSeq peptide;Acc:NP_001071322]	NaN	63.3333	100	0	100	100	NaN	94.0678
Chr15:84615101-84615200	15	84615101	84615200	0.0283553	MS4A1	ENSBTAG00000004580	B-lymphocyte antigen CD20 [Source:RefSeq peptide;Acc:NP_001071322]	NaN	100	100	0	100	0	100	100
Chr16:3694301-3694400	16	3694301	3694400	8.41e-19	E1BIU2_BOVIN	ENSBTAG00000008513	Uncharacterized protein [Source:UniProtKB/TrEMBL;Acc:E1BIU2]	11.1111	100	100	NaN	92.7536	NaN	95.2381	95.3704
Chr16:4552901-4553000	16	4552901	4553000	1.65e-06	PIGR	ENSBTAG00000019798	polymeric immunoglobulin receptor precursor [Source:RefSeq peptide;Acc:NP_776568]	NaN	75	41.6667	100	87.1429	91.6667	100	100
Chr16:8239301-8239400	16	8239301	8239400	0.00348927	ENSBTAG00000044933	ENSBTAG00000044933	No description	100	100	94.6428	NaN	0	100	100	100
Chr16:20791201-20791300	16	20791201	20791300	0.0100456	ESRRG	ENSBTAG00000010392	No description	57.5758	100	88.8889	100	100	100	93.3333	93.3333
Chr16:39721501-39721600	16	39721501	39721600	1.52e-13	FMO4	ENSBTAG00000016685	No description	98.2456	NaN	100	68.0674	100	100	93.5707	97.4026
Chr16:40117801-40117900	16	40117801	40117900	5.65e-06	E1BA62_BOVIN	ENSBTAG00000014319	PREDICTED: Bos taurus dynamin-3-like (LOC506315), miscRNA, [Source:RefSeq DNA;Acc:XR_082947]	100	33.3333	0	NaN	66.6667	100	80.5556	100
Chr16:45910101-45910200	16	45910101	45910200	0.017925	F1MPR0_BOVIN	ENSBTAG00000001401	Uncharacterized protein [Source:UniProtKB/TrEMBL;Acc:F1MPR0]	79.6296	100	NaN	80	100	88.1482	100	100
Chr16:49428001-49428100	16	49428001	49428100	7.28e-06	ENSBTAG00000046062	ENSBTAG00000046062	No description	53.5714	NaN	83.3333	100	100	100	79.1667	100
Chr16:58518501-58518600	16	58518501	58518600	0.0003	ENSBTAG00000042851	ENSBTAG00000042851	No description	78.5714	78.5714	100	60	100	100	100	81.1111
Chr16:62529801-62529900	16	62529801	62529900	0.0083548	A5PKH0_BOVIN	ENSBTAG00000035230	torsin A interacting protein 2 isoform 1 [Source:RefSeq peptide;Acc:NP_001092654]	100	100	59.7222	NaN	98	NaN	100	100
Chr16:66375601-66375700	16	66375601	66375700	5.67e-11	RGL1	ENSBTAG00000019630	No description	79.6296	24.5276	98.0769	90.8327	100	89.0244	99.1525	97.6562
Chr16:70924701-70924800	16	70924701	70924800	0.00271325	LOC100300760	ENSBTAG00000047073	No description	66.6667	100	NaN	0	98.4848	100	100	100
Chr17:9731001-9731100	17	9731001	9731100	5.24e-06	ENSBTAG00000042563	ENSBTAG00000042563	No description	NaN	45.8333	36.5496	54.2857	54.1429	41.1238	35.9347	64.258
Chr17:12652801-12652900	17	12652801	12652900	0.0499768	F1MWZ3_BOVIN	ENSBTAG00000012738	Uncharacterized protein [Source:UniProtKB/TrEMBL;Acc:F1MWZ3]	85.5856	100	94.4444	100	50.9091	100	92.4508	92
Chr17:41146101-41146200	17	41146101	41146200	6.65e-05	FNIP2	ENSBTAG00000011970	No description	99.5	100	75.8518	0	NaN	100	92.8205	100
Chr17:51381201-51381300	17	51381201	51381300	0.00469162	PRAME	ENSBTAG00000047085	No description	66.9474	100	100	80	100	NaN	95.3125	83.3333
Chr17:51382201-51382300	17	51382201	51382300	4.25e-13	PRAME	ENSBTAG00000047085	No description	84.5756	78.561	100	94.983	88.8002	100	94.3247	99.7727
Chr17:52785601-52785700	17	52785601	52785700	0.000115	E1BKR8_BOVIN	ENSBTAG00000006626	PREDICTED: Bos taurus transmembrane protein 132B (LOC540363), partial miscRNA, [Source:RefSeq DNA;Acc:XR_082967]	0	100	100	50	68.0909	50	100	100
Chr17:53971001-53971100	17	53971001	53971100	0.0219455	F1MGG4_BOVIN	ENSBTAG00000039023	Uncharacterized protein [Source:UniProtKB/TrEMBL;Acc:F1MGG4]	93.3333	NaN	100	97.1354	100	100	29.3333	83.3333
Chr17:54714401-54714500	17	54714401	54714500	0.000391	C3VEX1_BOVIN	ENSBTAG00000001597	Phosphatidylinositol transfer protein membrane-associated 2 [Source:UniProtKB/TrEMBL;Acc:C3VEX1]	33.3333	NaN	100	100	100	92.8572	96.4286	NaN
Chr17:67283401-67283500	17	67283401	67283500	0.0199122	SGSM1	ENSBTAG00000006592	No description	100	100	100	52.1739	NaN	100	93.5897	100
Chr17:73830001-73830100	17	73830001	73830100	0.0212895	RTDR1	ENSBTAG00000036113	rhabdoid tumor deletion region protein 1 [Source:RefSeq peptide;Acc:NP_001040040]	100	66.6667	100	93.1818	100	100	94.4444	100
Chr17:74068101-74068200	17	74068101	74068200	2.14e-15	A6QLE8_BOVIN	ENSBTAG00000017867	protein yippee-like 1 [Source:RefSeq peptide;Acc:NP_001093856]	NaN	40	100	87.5	97.7778	100	98.568	89.7604
Chr17:74136201-74136300	17	74136201	74136300	0.00674759	F1MC72_BOVIN	ENSBTAG00000013038	ubiquitin-conjugating enzyme E2 L3 [Source:RefSeq peptide;Acc:NP_001071562]	50	85.7143	91.6084	86.1111	100	NaN	82.8373	98.514
Chr17:74469901-74470000	17	74469901	74470000	3.9e-12	A5PKJ6_BOVIN	ENSBTAG00000018048	mediator of RNA polymerase II transcription subunit 15 [Source:RefSeq peptide;Acc:NP_001092645]	52.5641	100	NaN	99.2727	95.8333	NaN	100	100
Chr17:75037301-75037400	17	75037301	75037400	9.52e-19	RANBP1	ENSBTAG00000006656	RAN binding protein 1 [Source:HGNC Symbol;Acc:9847]	50.6429	0	NaN	80.8333	100	92.3077	100	85.7143
Chr18:2626501-2626600	18	2626501	2626600	0.00776155	BCAR1	ENSBTAG00000012002	breast cancer anti-estrogen resistance 1 [Source:HGNC Symbol;Acc:971]	100	NaN	100	97.6143	89.5349	100	100	79.902
Chr18:21877801-21877900	18	21877801	21877900	0.0108443	A5D7M0_BOVIN	ENSBTAG00000016243	retinoblastoma-like protein 2 [Source:RefSeq peptide;Acc:NP_001091542]	0	NaN	100	100	100	98.3333	92.4242	96.8254
Chr18:25555301-25555400	18	25555301	25555400	1.41e-14	A4IFJ7_BOVIN	ENSBTAG00000001857	docking protein 4 [Source:RefSeq peptide;Acc:NP_001077255]	42.4867	100	59.8958	81.7708	90.2439	100	93.9394	96.875
Chr18:25731101-25731200	18	25731101	25731200	0.00134337	F1MN89_BOVIN	ENSBTAG00000006221	Uncharacterized protein [Source:UniProtKB/TrEMBL;Acc:F1MN89]	100	62.9032	83.3333	NaN	75	100	76.1905	100
Chr18:26368601-26368700	18	26368601	26368700	0.00084	Q0VCK8_BOVIN	ENSBTAG00000003894	protein NDRG4 [Source:RefSeq peptide;Acc:NP_001069163]	100	100	63.3333	100	100	100	100	93.5014
Chr18:35581301-35581400	18	35581301	35581400	0.000157	E1BDI1_BOVIN	ENSBTAG00000002824	Uncharacterized protein [Source:UniProtKB/TrEMBL;Acc:E1BDI1]	100	33.3333	100	NaN	100	98.6111	95.0438	100
Chr18:35801701-35801800	18	35801701	35801800	0.00127727	S7A6O_BOVIN	ENSBTAG00000009636	Protein SLC7A6OS [Source:UniProtKB/Swiss-Prot;Acc:Q1JQE2]	56.25	100	88.5714	66.6667	NaN	100	97.3333	95.2381
Chr18:37086301-37086400	18	37086301	37086400	0.0250252	A3KMV3_BOVIN	ENSBTAG00000018421	NEDD4-like E3 ubiquitin-protein ligase WWP2 [Source:RefSeq peptide;Acc:NP_001076883]	100	91.5584	100	40.9091	85.7143	99.2064	91.0061	100
Chr18:37087901-37088000	18	37087901	37088000	0.0104896	A3KMV3_BOVIN	ENSBTAG00000018421	NEDD4-like E3 ubiquitin-protein ligase WWP2 [Source:RefSeq peptide;Acc:NP_001076883]	97.037	100	42.8571	100	85.8333	85.7323	85.2734	94.8529
Chr18:40195601-40195700	18	40195601	40195700	0.000348	E1BED7_BOVIN	ENSBTAG00000010878	Uncharacterized protein [Source:UniProtKB/TrEMBL;Acc:E1BED7]	73.6461	100	55.5556	NaN	92.6829	100	100	100
Chr18:48860601-48860700	18	48860601	48860700	0.0175871	C6K7D3_BOVIN	ENSBTAG00000001776	NAD-dependent deacetylase sirtuin-2 [Source:RefSeq peptide;Acc:NP_001107003]	45.4545	NaN	50	100	85.7143	80	100	100
Chr18:52318601-52318700	18	52318601	52318700	0.000221	Q08D94_BOVIN	ENSBTAG00000004588	intermediate conductance calcium-activated potassium channel protein 1 [Source:RefSeq peptide;Acc:NP_001070373]	94.4444	90	71.4286	100	89.2045	25	70.8333	70.2857
Chr18:52318701-52318800	18	52318701	52318800	0.0321783	Q08D94_BOVIN	ENSBTAG00000004588	intermediate conductance calcium-activated potassium channel protein 1 [Source:RefSeq peptide;Acc:NP_001070373]	88.2653	100	NaN	100	100	100	78.2197	100
Chr18:52700201-52700300	18	52700201	52700300	1.76e-07	ENSBTAG00000044517	ENSBTAG00000044517	No description	99.5536	NaN	89.2857	100	100	25.9615	100	83.0357
Chr18:55094601-55094700	18	55094601	55094700	0.000901	Q2TBL5_BOVIN	ENSBTAG00000021192	glioma tumor suppressor candidate region gene 2 protein [Source:RefSeq peptide;Acc:NP_001033596]	NaN	100	100	66.6667	NaN	100	98.0952	98.8889
Chr18:55235901-55236000	18	55235901	55236000	0.000167	F1MJB9_BOVIN	ENSBTAG00000040054	Uncharacterized protein [Source:UniProtKB/TrEMBL;Acc:F1MJB9]	50	NaN	0	100	97.2222	NaN	57.1429	100
Chr18:55277401-55277500	18	55277401	55277500	0.0151281	E1B9P4_BOVIN	ENSBTAG00000016113	Uncharacterized protein [Source:UniProtKB/TrEMBL;Acc:E1B9P4]	100	NaN	75	100	100	38.8889	76.6667	78.3333
Chr18:55659701-55659800	18	55659701	55659800	0.000605	SULT2B1	ENSBTAG00000045498	sulfotransferase family, cytosolic, 2B, member 1 [Source:RefSeq peptide;Acc:NP_001075195]	50	100	NaN	16.6667	NaN	33.3333	58.7302	76.5873
Chr18:55737601-55737700	18	55737601	55737700	0.00899637	CA11	ENSBTAG00000006757	carbonic anhydrase XI [Source:HGNC Symbol;Acc:1370]	100	64.7059	88.8889	NaN	100	100	92.5	100
Chr18:63272601-63272700	18	63272601	63272700	3.1e-05	ENSBTAG00000039086	ENSBTAG00000039086	No description	90.625	NaN	100	100	51.371	50	84.6154	NaN
Chr18:64938901-64939000	18	64938901	64939000	1.83e-05	F1MQU3_BOVIN	ENSBTAG00000009460	Uncharacterized protein [Source:UniProtKB/TrEMBL;Acc:F1MQU3]	95.8333	100	100	NaN	NaN	62.2154	96	100
Chr18:65369901-65370000	18	65369901	65370000	0.000596	ENSBTAG00000045814	ENSBTAG00000045814	No description	100	75	66.6667	100	34.4538	NaN	100	71.0063
Chr19:8651401-8651500	19	8651401	8651500	5e-11	F1MSL5_BOVIN	ENSBTAG00000004406	Uncharacterized protein [Source:UniProtKB/TrEMBL;Acc:F1MSL5]	NaN	87.39	83.3333	88.0952	100	95.4545	96.4912	100
Chr19:9808901-9809000	19	9808901	9809000	3.58e-11	TEX14	ENSBTAG00000010167	No description	100	90.2687	84.4444	86.9732	100	99.4444	98.7952	99.8981
Chr19:12570401-12570500	19	12570401	12570500	2.15e-12	BCAS3	ENSBTAG00000002663	No description	61.013	46.1053	60.8325	50	89.4958	100	55.4109	75
Chr19:12570501-12570600	19	12570501	12570600	1.49e-09	BCAS3	ENSBTAG00000002663	No description	89.5349	75.4902	89.4928	NaN	61.8006	66.6667	66.6667	23.7895
Chr19:18030201-18030300	19	18030201	18030300	0.0330388	CD5R1_BOVIN	ENSBTAG00000004475	Cyclin-dependent kinase 5 activator 1Cyclin-dependent kinase 5 activator 1, p35Cyclin-dependent kinase 5 activator 1, p25 [Source:UniProtKB/Swiss-Prot;Acc:Q28199]	100	66.6667	100	100	100	100	100	96.5812
Chr19:23192101-23192200	19	23192101	23192200	0.000601	MYO1C_BOVIN	ENSBTAG00000001332	Myosin-Ic [Source:UniProtKB/Swiss-Prot;Acc:Q27966]	100	NaN	75	100	61.5079	75	66.6667	74.2021
Chr19:24706501-24706600	19	24706501	24706600	0.0428423	F1MDZ4_BOVIN	ENSBTAG00000037529	Uncharacterized protein [Source:UniProtKB/TrEMBL;Acc:F1MDZ4]	NaN	55.7971	100	100	100	NaN	90	100
Chr19:27443501-27443600	19	27443501	27443600	1.23e-07	bta-mir-497	ENSBTAG00000029868	bta-mir-497 [Source:miRBase;Acc:MI0005467]	90.7407	24.1518	NaN	100	100	66.6667	100	100
Chr19:40331401-40331500	19	40331401	40331500	0.00604715	RL19_BOVIN	ENSBTAG00000002060	60S ribosomal protein L19 [Source:UniProtKB/Swiss-Prot;Acc:Q3T0W9]	0	50	0	0	NaN	66.6667	22.2222	48.507
Chr19:56401001-56401100	19	56401001	56401100	0.00103343	WBP2	ENSBTAG00000008634	No description	100	60	73.3333	75	100	100	100	98.3333
Chr19:56401101-56401200	19	56401101	56401200	0.0172234	WBP2	ENSBTAG00000008634	No description	NaN	100	100	91.1458	57.2464	100	93.0682	86.0674
Chr19:57552501-57552600	19	57552501	57552600	0.00131427	ENSBTAG00000008328	ENSBTAG00000008328	No description	100	50	NaN	50	100	NaN	75	100
Chr20:1902501-1902600	20	1902501	1902600	0.000286	E1BPY1_BOVIN	ENSBTAG00000014620	Uncharacterized protein [Source:UniProtKB/TrEMBL;Acc:E1BPY1]	0	69.2308	56.875	100	100	100	47.2059	100
Chr20:1903701-1903800	20	1903701	1903800	0.000217	E1BPY1_BOVIN	ENSBTAG00000014620	Uncharacterized protein [Source:UniProtKB/TrEMBL;Acc:E1BPY1]	0	82.439	46.625	100	50	92.1535	91.25	80
Chr20:4094601-4094700	20	4094601	4094700	0.00560341	F1MW39_BOVIN	ENSBTAG00000009019	Uncharacterized protein [Source:UniProtKB/TrEMBL;Acc:F1MW39]	93.4343	NaN	88.5714	60	100	88.8889	100	90
Chr20:32620701-32620800	20	32620701	32620800	9.59e-07	FBXO4	ENSBTAG00000016981	F-box only protein 4 [Source:RefSeq peptide;Acc:NP_001029789]	NaN	80	83.712	82.4561	89.0909	77.2727	92.6667	96.9565
Chr20:70442101-70442200	20	70442101	70442200	0.00206407	ENSBTAG00000046558	ENSBTAG00000046558	No description	0	100	66.6667	100	66.6667	94.4444	63.7446	100
Chr20:71478001-71478100	20	71478001	71478100	0.00850102	F1N3A7_BOVIN	ENSBTAG00000034431	Uncharacterized protein [Source:UniProtKB/TrEMBL;Acc:F1N3A7]	100	100	64.2857	100	100	NaN	100	95.4286
Chr20:71512201-71512300	20	71512201	71512300	1.73e-05	F1N3J5_BOVIN	ENSBTAG00000006971	Uncharacterized protein [Source:UniProtKB/TrEMBL;Acc:F1N3J5]	42.1296	80	97.4432	40	83.3333	87.963	NaN	90.9466
Chr21:2073501-2073600	21	2073501	2073600	0.00113404	ENSBTAG00000047044	ENSBTAG00000047044	No description	100	50	57.5893	3.57143	100	85.7143	100	100
Chr21:31858401-31858500	21	31858401	31858500	0.000914	F1MXC7_BOVIN	ENSBTAG00000012489	hypothetical protein LOC536930 [Source:RefSeq peptide;Acc:NP_001094638]	NaN	0	86.5657	100	100	100	NaN	100
Chr21:37275801-37275900	21	37275801	37275900	0.00248959	NOVA1	ENSBTAG00000002170	neuro-oncological ventral antigen 1 [Source:RefSeq peptide;Acc:NP_001094620]	50.8772	50	73.7374	NaN	100	100	91.6667	NaN
Chr21:49525801-49525900	21	49525801	49525900	0	SC23A_BOVIN	ENSBTAG00000003708	Protein transport protein Sec23A [Source:UniProtKB/Swiss-Prot;Acc:A2VDL8]	NaN	100	100	100	100	50	NaN	100
Chr21:59118501-59118600	21	59118501	59118600	5.05e-13	FAM181A	ENSBTAG00000046590	No description	NaN	100	100	95.1128	100	100	NaN	58.3333
Chr21:63714501-63714600	21	63714501	63714600	4.12e-05	ENSBTAG00000028043	ENSBTAG00000028043	No description	83.6207	89.5833	95.2381	0	98.7805	100	90.3226	100
Chr21:67560301-67560400	21	67560301	67560400	0.00119644	bta-mir-379	ENSBTAG00000036379	bta-mir-379 [Source:miRBase;Acc:MI0009820]	100	100	79.127	82.6241	91.8919	100	97.1014	97.6744
Chr21:67563101-67563200	21	67563101	67563200	5.93e-05	bta-mir-411	ENSBTAG00000029845	bta-mir-411 [Source:miRBase;Acc:MI0009826]	82.9613	NaN	77.7778	100	91.5315	100	100	100
Chr21:67563201-67563300	21	67563201	67563300	1.84e-06	bta-mir-411	ENSBTAG00000029845	bta-mir-411 [Source:miRBase;Acc:MI0009826]	90.9091	50	83.3333	NaN	91.4474	100	100	95.2381
Chr21:67579301-67579400	21	67579301	67579400	0	bta-mir-376a	ENSBTAG00000038423	bta-mir-376a [Source:miRBase;Acc:MI0010457]	100	33.1269	100	100	100	100	96.4286	95.4251
Chr21:67585301-67585400	21	67585301	67585400	0.00375183	bta-mir-539	ENSBTAG00000036433	bta-mir-539 [Source:miRBase;Acc:MI0009857]	75.785	100	84.9817	100	100	100	91.1225	96.2795
Chr21:67587001-67587100	21	67587001	67587100	0.0379907	bta-mir-655	ENSBTAG00000036398	bta-mir-655 [Source:miRBase;Acc:MI0009882]	100	NaN	92.5	88.6667	99.6032	NaN	100	97.0339
Chr21:68796701-68796800	21	68796701	68796800	2.15e-11	CINP_BOVIN	ENSBTAG00000010995	Cyclin-dependent kinase 2-interacting protein [Source:UniProtKB/Swiss-Prot;Acc:A6H7E2]	NaN	33.3333	100	50	NaN	100	93.6364	92.3077
Chr21:69976701-69976800	21	69976701	69976800	6.54e-05	ZFY21_BOVIN	ENSBTAG00000003556	Zinc finger FYVE domain-containing protein 21 [Source:UniProtKB/Swiss-Prot;Acc:Q05B78]	100	35.7143	NaN	100	100	100	97.0588	100
Chr21:70136201-70136300	21	70136201	70136300	4.67e-09	TDRD9	ENSBTAG00000020402	No description	12.3932	100	NaN	100	100	100	97.4086	100
Chr21:71351701-71351800	21	71351701	71351800	0.00395672	ENSBTAG00000046364	ENSBTAG00000046364	No description	66.6667	66.6667	83.3333	100	90	100	85.7143	100
Chr22:9673101-9673200	22	9673101	9673200	0.0001	ARP21_BOVIN	ENSBTAG00000007732	cAMP-regulated phosphoprotein 21 [Source:UniProtKB/Swiss-Prot;Acc:Q7M2N1]	NaN	100	100	0	100	100	92.8572	100
Chr22:12534401-12534500	22	12534401	12534500	3.2e-06	F1MDN9_BOVIN	ENSBTAG00000003845	cysteine/serine-rich nuclear protein 1 [Source:RefSeq peptide;Acc:NP_001091504]	97.7778	75	97.0085	66.6667	100	100	94.4424	100
Chr22:14869001-14869100	22	14869001	14869100	0.00043	bta-mir-138-1	ENSBTAG00000029814	bta-mir-138-1 [Source:miRBase;Acc:MI0009741]	100	90.625	100	100	91.8367	100	97.7802	69.697
Chr22:15083401-15083500	22	15083401	15083500	0.000128	TRAK1	ENSBTAG00000016076	OGT(O-Glc-NAc transferase)-interacting protein 106 KDa [Source:RefSeq peptide;Acc:NP_001071454]	100	85.7143	90.9091	93.8352	100	100	100	96.7949
Chr22:16377901-16378000	22	16377901	16378000	0.00725573	ZNF445	ENSBTAG00000046301	No description	0	NaN	100	100	100	100	100	100
Chr22:23227601-23227700	22	23227601	23227700	0.00685226	CRBN_BOVIN	ENSBTAG00000019536	Protein cereblon [Source:UniProtKB/Swiss-Prot;Acc:Q0P564]	100	50	0	NaN	100	100	89.2857	100
Chr22:37750101-37750200	22	37750101	37750200	0.00084	E1B930_BOVIN	ENSBTAG00000039133	Uncharacterized protein [Source:UniProtKB/TrEMBL;Acc:E1B930]	100	73.7591	87.6812	100	99.4709	84.8485	100	100
Chr22:53200801-53200900	22	53200801	53200900	0.0048258	F1N6Y3_BOVIN	ENSBTAG00000016948	parathyroid hormone/parathyroid hormone-related peptide receptor precursor [Source:RefSeq peptide;Acc:NP_001068800]	100	NaN	75	0	100	100	71.4286	100
Chr22:53496801-53496900	22	53496801	53496900	0.000216	E1BAA1_BOVIN	ENSBTAG00000018767	Uncharacterized protein [Source:UniProtKB/TrEMBL;Acc:E1BAA1]	100	100	6.81818	50	100	100	57.3901	94.785
Chr22:53497001-53497100	22	53497001	53497100	1.21e-09	E1BAA1_BOVIN	ENSBTAG00000018767	Uncharacterized protein [Source:UniProtKB/TrEMBL;Acc:E1BAA1]	63.3333	100	40.7407	50	100	100	88.9123	91.3333
Chr22:54134601-54134700	22	54134601	54134700	0.000139	A1A4L2_BOVIN	ENSBTAG00000031340	solute carrier family 6, member 20 [Source:RefSeq peptide;Acc:NP_001073763]	100	42.9194	100	NaN	99.375	100	94.1667	100
Chr22:54797901-54798000	22	54797901	54798000	0.0110134	TETN_BOVIN	ENSBTAG00000018331	Tetranectin [Source:UniProtKB/Swiss-Prot;Acc:Q2KIS7]	100	100	100	97.1429	60	100	98.9474	100
Chr22:54798101-54798200	22	54798101	54798200	0.0383306	TETN_BOVIN	ENSBTAG00000018331	Tetranectin [Source:UniProtKB/Swiss-Prot;Acc:Q2KIS7]	81.1111	76.1905	91.0256	100	100	100	93.75	100
Chr22:54798501-54798600	22	54798501	54798600	0.00262766	TETN_BOVIN	ENSBTAG00000018331	Tetranectin [Source:UniProtKB/Swiss-Prot;Acc:Q2KIS7]	38.4615	NaN	100	72.9167	100	100	94.8718	100
Chr22:54798701-54798800	22	54798701	54798800	0.030323	TETN_BOVIN	ENSBTAG00000018331	Tetranectin [Source:UniProtKB/Swiss-Prot;Acc:Q2KIS7]	79.1667	100	88.4615	73.3333	89.1026	92.8572	100	83.3333
Chr22:55540401-55540500	22	55540401	55540500	0.00922889	E1BPI1_BOVIN	ENSBTAG00000038962	Transporter [Source:UniProtKB/TrEMBL;Acc:E1BPI1]	92.3809	NaN	81.1111	100	100	100	100	88
Chr22:55927901-55928000	22	55927901	55928000	0.000193	A5D795_BOVIN	ENSBTAG00000001447	histamine H1 receptor [Source:RefSeq peptide;Acc:NP_776508]	80	100	NaN	33.3333	100	100	93.2099	100
Chr22:56873101-56873200	22	56873101	56873200	0.00553574	OPSD_BOVIN	ENSBTAG00000001310	Rhodopsin [Source:UniProtKB/Swiss-Prot;Acc:P02699]	NaN	50	0	100	100	100	100	100
Chr22:57250101-57250200	22	57250101	57250200	0.0176523	E1BIW6_BOVIN	ENSBTAG00000024991	Uncharacterized protein [Source:UniProtKB/TrEMBL;Acc:E1BIW6]	100	100	100	95	0	NaN	100	100
Chr22:58771101-58771200	22	58771101	58771200	2.76e-05	ENSBTAG00000023918	ENSBTAG00000023918	No description	100	NaN	100	50	9.375	NaN	100	66.6667
Chr22:58807701-58807800	22	58807701	58807800	6.14e-07	WNT7A	ENSBTAG00000001668	No description	100	NaN	80	57.1429	100	NaN	85.7143	95.102
Chr22:59040101-59040200	22	59040101	59040200	0.0188623	FBLN2	ENSBTAG00000004014	fibulin 2 [Source:HGNC Symbol;Acc:3601]	92	72.9167	100	100	100	100	100	98.0116
Chr22:60290201-60290300	22	60290201	60290300	2.34e-11	F1MLX7_BOVIN	ENSBTAG00000011547	Uncharacterized protein [Source:UniProtKB/TrEMBL;Acc:F1MLX7]	100	80	NaN	100	76.5024	100	39.4231	50
Chr23:3431101-3431200	23	3431101	3431200	0.0002	DST	ENSBTAG00000021237	dystonin [Source:HGNC Symbol;Acc:1090]	100	66.6667	NaN	0	88.8889	100	100	33.3333
Chr23:6581901-6582000	23	6581901	6582000	0.0241117	F1MZ10_BOVIN	ENSBTAG00000017533	Uncharacterized protein [Source:UniProtKB/TrEMBL;Acc:F1MZ10]	100	100	93.75	NaN	73.8889	NaN	100	100
Chr23:15988401-15988500	23	15988401	15988500	0.00564945	E1BFC1_BOVIN	ENSBTAG00000015321	Uncharacterized protein [Source:UniProtKB/TrEMBL;Acc:E1BFC1]	33.3333	100	100	100	100	100	94.6237	96.9947
Chr23:27054201-27054300	23	27054201	27054300	0.0227596	F1MXB0_BOVIN	ENSBTAG00000037781	WAF-1/CIP1 stabilizing protein 39 [Source:RefSeq peptide;Acc:NP_001095452]	75	100	83.7274	89.2857	100	100	85.7143	100
Chr23:33289901-33290000	23	33289901	33290000	0.00760982	Q0VD08_BOVIN	ENSBTAG00000009180	neurensin-1 [Source:RefSeq peptide;Acc:NP_001068937]	98.9583	50	46.5312	NaN	65.2632	50	79.7999	36.9231
Chr23:42468201-42468300	23	42468201	42468300	0.0232396	F1MWD5_BOVIN	ENSBTAG00000045884	RING finger protein 182 [Source:RefSeq peptide;Acc:NP_001071406]	100	100	100	86.9565	60.5263	NaN	100	62.6984
Chr23:45349601-45349700	23	45349601	45349700	1.26e-06	F1MU80_BOVIN	ENSBTAG00000039326	Uncharacterized protein [Source:UniProtKB/TrEMBL;Acc:F1MU80]	100	100	57.1429	NaN	100	NaN	87.7778	100
Chr23:45856301-45856400	23	45856301	45856400	0.00606875	E1BM77_BOVIN	ENSBTAG00000005248	Uncharacterized protein [Source:UniProtKB/TrEMBL;Acc:E1BM77]	NaN	100	76.4344	75	81.9444	88.7379	83.3333	94.2529
Chr23:49389501-49389600	23	49389501	49389600	0.00444542	PPP1R3G	ENSBTAG00000046057	protein phosphatase 1, regulatory (inhibitor) subunit 3G [Source:HGNC Symbol;Acc:14945]	100	NaN	100	100	0	100	NaN	100
Chr23:49931101-49931200	23	49931101	49931200	0.00813811	E1BK78_BOVIN	ENSBTAG00000015176	Uncharacterized protein [Source:UniProtKB/TrEMBL;Acc:E1BK78]	100	100	80	NaN	82.3048	100	75	89.6
Chr23:49934601-49934700	23	49934601	49934700	0.00537731	C6orf146	ENSBTAG00000002089	chromosome 6 open reading frame 146 [Source:HGNC Symbol;Acc:21362]	86.25	50	NaN	100	100	100	97.3684	95.4545
Chr23:50332801-50332900	23	50332801	50332900	0.00038	F1MDD0_BOVIN	ENSBTAG00000031249	Uncharacterized protein [Source:UniProtKB/TrEMBL;Acc:F1MDD0]	89.0738	100	100	88.9542	100	100	100	100
Chr23:50517901-50518000	23	50517901	50518000	0.0226177	A6QQ02_BOVIN	ENSBTAG00000017483	Bos taurus serpin peptidase inhibitor, clade B (ovalbumin), member 6 (SERPINB6), mRNA, [Source:RefSeq DNA;Acc:NM_174789]	100	100	91.3043	100	66.6667	NaN	100	74.0385
Chr23:50518101-50518200	23	50518101	50518200	0.000479	A6QQ02_BOVIN	ENSBTAG00000017483	Bos taurus serpin peptidase inhibitor, clade B (ovalbumin), member 6 (SERPINB6), mRNA, [Source:RefSeq DNA;Acc:NM_174789]	95.1617	89.3268	89.9123	89.448	100	100	96.2914	98.8095
Chr23:50519201-50519300	23	50519201	50519300	0.00319435	A6QQ02_BOVIN	ENSBTAG00000017483	Bos taurus serpin peptidase inhibitor, clade B (ovalbumin), member 6 (SERPINB6), mRNA, [Source:RefSeq DNA;Acc:NM_174789]	NaN	100	100	50	91.5584	NaN	100	100
Chr23:50552801-50552900	23	50552801	50552900	2.99e-06	SERPINB6	ENSBTAG00000017949	No description	100	80.8114	100	15.5556	NaN	100	94.4444	82.7238
Chr24:7575701-7575800	24	7575701	7575800	0.033628	E1BI17_BOVIN	ENSBTAG00000009266	Uncharacterized protein [Source:UniProtKB/TrEMBL;Acc:E1BI17]	100	65	100	NaN	85.1042	66.6667	88.3333	80.9335
Chr24:35019901-35020000	24	35019901	35020000	7.96e-05	E1BF75_BOVIN	ENSBTAG00000017597	Uncharacterized protein [Source:UniProtKB/TrEMBL;Acc:E1BF75]	0	84.6154	100	100	100	100	75.8621	100
Chr24:35020201-35020300	24	35020201	35020300	3.27e-05	E1BF75_BOVIN	ENSBTAG00000017597	Uncharacterized protein [Source:UniProtKB/TrEMBL;Acc:E1BF75]	13.8889	76.4706	100	100	100	100	60	100
Chr24:35934201-35934300	24	35934201	35934300	4.07e-09	F1MY63_BOVIN	ENSBTAG00000007003	thymidylate synthase [Source:RefSeq peptide;Acc:NP_001032905]	97.9167	100	75.9259	NaN	33.3333	31.5789	100	NaN
Chr24:37531101-37531200	24	37531101	37531200	1.11e-08	EMILIN2	ENSBTAG00000003880	EMILIN-2 [Source:RefSeq peptide;Acc:NP_001137341]	95.2381	90.2241	66.7863	100	100	99.3389	98.3963	99.1998
Chr24:37590401-37590500	24	37590401	37590500	0.0119221	LPIN2	ENSBTAG00000012060	No description	100	58.3333	100	100	100	66.6667	100	20
Chr24:38168201-38168300	24	38168201	38168300	5.86e-05	E1BB27_BOVIN	ENSBTAG00000005372	Uncharacterized protein [Source:UniProtKB/TrEMBL;Acc:E1BB27]	73.8095	63.4615	100	NaN	8.33333	50	15.625	66.6667
Chr24:50944501-50944600	24	50944501	50944600	0.00630717	RNZ1_BOVIN	ENSBTAG00000005683	Zinc phosphodiesterase ELAC protein 1 [Source:UniProtKB/Swiss-Prot;Acc:Q29RY4]	100	100	100	NaN	27.7778	100	100	100
Chr24:56466301-56466400	24	56466301	56466400	0.00309131	WDR7	ENSBTAG00000004005	No description	100	97.9592	NaN	46.5909	100	100	92.5926	100
Chr24:58560601-58560700	24	58560601	58560700	1.66e-05	F1MXQ4_BOVIN	ENSBTAG00000022829	Uncharacterized protein [Source:UniProtKB/TrEMBL;Acc:F1MXQ4]	93.2692	100	100	100	79.6296	100	100	78.1223
Chr24:62317401-62317500	24	62317401	62317500	0.00152314	SERPINB12	ENSBTAG00000035171	serpin peptidase inhibitor, clade B (ovalbumin), member 12 [Source:HGNC Symbol;Acc:14220]	100	100	100	80	82.8333	99.4152	92.2584	92.5558
Chr24:62317501-62317600	24	62317501	62317600	0.0165216	SERPINB12	ENSBTAG00000035171	serpin peptidase inhibitor, clade B (ovalbumin), member 12 [Source:HGNC Symbol;Acc:14220]	95.3125	100	100	100	100	5.95238	93.6667	100
Chr24:62384901-62385000	24	62384901	62385000	0.0372	A6QPZ4_BOVIN	ENSBTAG00000039037	serine (or cysteine) proteinase inhibitor, clade B (ovalbumin), member 4 [Source:RefSeq peptide;Acc:NP_001095792]	100	100	85.6482	60	100	100	95.4545	100
Chr25:10001301-10001400	25	10001301	10001400	0.000109	HSP1_BOVIN	ENSBTAG00000021493	Sperm protamine P1 [Source:UniProtKB/Swiss-Prot;Acc:P02318]	100	96.1539	91.6667	100	58.4135	75	73.3333	56.1873
Chr25:25057501-25057600	25	25057501	25057600	0.00602454	F1N2K9_BOVIN	ENSBTAG00000002176	non-structural maintenance of chromosomes element 1 homolog [Source:RefSeq peptide;Acc:NP_001030483]	28.5714	100	NaN	100	100	100	100	98.2143
Chr25:33156101-33156200	25	33156101	33156200	0.0368144	LOC524593	ENSBTAG00000014417	No description	0	0	53.125	NaN	50	100	50	50
Chr25:34097901-34098000	25	34097901	34098000	0.000367	VPS37D	ENSBTAG00000008487	No description	85	50	77.7778	NaN	100	100	98.0392	89.3939
Chr25:35126601-35126700	25	35126601	35126700	4.58e-06	E1BD39_BOVIN	ENSBTAG00000012050	Uncharacterized protein [Source:UniProtKB/TrEMBL;Acc:E1BD39]	100	100	NaN	16.6667	100	100	95.6989	87.9259
Chr25:35301501-35301600	25	35301501	35301600	1.74e-06	CUX1	ENSBTAG00000010659	No description	100	100	NaN	100	100	25	97.7778	100
Chr25:35301801-35301900	25	35301801	35301900	0.000164	CUX1	ENSBTAG00000010659	No description	66.6667	100	100	100	100	98.3333	100	100
Chr25:36325701-36325800	25	36325701	36325800	0.00225727	TRIP6_BOVIN	ENSBTAG00000024772	Thyroid receptor-interacting protein 6 [Source:UniProtKB/Swiss-Prot;Acc:Q3SX26]	100	100	97.2222	97.0238	100	NaN	54.367	100
Chr25:36891801-36891900	25	36891801	36891900	0.00219589	MCM7_BOVIN	ENSBTAG00000030965	DNA replication licensing factor MCM7 [Source:UniProtKB/Swiss-Prot;Acc:Q3ZBH9]	100	NaN	100	37.963	82.1825	100	100	100
Chr25:37024701-37024800	25	37024701	37024800	8.38e-07	CYP3A5	ENSBTAG00000012201	cytochrome P450 3A28 [Source:RefSeq peptide;Acc:NP_776956]	92.7419	100	98.913	NaN	75	NaN	76.9519	75
Chr25:39817501-39817600	25	39817501	39817600	6.26e-31	FOXK1	ENSBTAG00000019310	forkhead box K1 [Source:HGNC Symbol;Acc:23480]	1.11111	NaN	100	100	95.2899	100	98.1482	90.3233
Chr25:40187801-40187900	25	40187801	40187900	0.00387985	SDK1	ENSBTAG00000004035	No description	100	NaN	100	25	100	NaN	95.8333	86.6667
Chr26:24311401-24311500	26	24311401	24311500	2.7e-05	E1BG42_BOVIN	ENSBTAG00000032761	Uncharacterized protein [Source:UniProtKB/TrEMBL;Acc:E1BG42]	100	100	80	NaN	66.1592	100	NaN	81.6667
Chr26:24311501-24311600	26	24311501	24311600	0.0120459	E1BG42_BOVIN	ENSBTAG00000032761	Uncharacterized protein [Source:UniProtKB/TrEMBL;Acc:E1BG42]	100	70	100	NaN	100	NaN	100	100
Chr26:24469801-24469900	26	24469801	24469900	5.62e-09	SH3PXD2A	ENSBTAG00000044153	SH3 and PX domains 2A [Source:HGNC Symbol;Acc:23664]	100	0	NaN	0	100	100	89.6825	100
Chr26:24897401-24897500	26	24897401	24897500	2.35e-05	COHA1_BOVIN	ENSBTAG00000002430	Collagen alpha-1(XVII) chain120 kDa linear IgA disease antigen homolog [Source:UniProtKB/Swiss-Prot;Acc:A6QPB3]	83.3333	86	96.5278	100	98.6735	97.3649	93.75	100
Chr26:37191401-37191500	26	37191401	37191500	0.00622962	LOC531271	ENSBTAG00000019690	No description	0	33.3333	53.7037	NaN	100	100	NaN	20
Chr26:42207201-42207300	26	42207201	42207300	8.93e-07	ENSBTAG00000047642	ENSBTAG00000047642	No description	100	87.5	100	75.3623	100	100	100	89.1304
Chr26:45658401-45658500	26	45658401	45658500	0.044265	UROS	ENSBTAG00000005791	No description	100	NaN	33.3333	100	100	100	NaN	100
Chr27:5456801-5456900	27	5456801	5456900	0.00459421	Q29RH1_BOVIN	ENSBTAG00000045649	beta-defensin [Source:RefSeq peptide;Acc:NP_001071601]	100	95.5	100	100	92.6345	68.8889	80	NaN
Chr27:19245001-19245100	27	19245001	19245100	0.0353714	EFHA2	ENSBTAG00000020468	No description	100	100	83.6364	NaN	51.1905	100	NaN	100
Chr27:25705601-25705700	27	25705601	25705700	0.0011366	F1MAV3_BOVIN	ENSBTAG00000033727	RNA-binding protein with multiple splicing [Source:RefSeq peptide;Acc:NP_001040000]	100	94.8529	100	85.5072	100	100	100	97.5177
Chr27:25926501-25926600	27	25926501	25926600	0.0192428	F1MUX7_BOVIN	ENSBTAG00000012691	general transcription factor IIE subunit 2 [Source:RefSeq peptide;Acc:NP_001039530]	100	50	88.8217	NaN	100	100	89.2857	100
Chr27:28460901-28461000	27	28460901	28461000	0.00645088	A7MB42_BOVIN	ENSBTAG00000016411	RING finger protein 122 [Source:RefSeq peptide;Acc:NP_001095390]	52.6502	68.0879	27.8889	89.7436	59.0909	44.5316	92.2078	100
Chr27:28461001-28461100	27	28461001	28461100	4.57e-07	A7MB42_BOVIN	ENSBTAG00000016411	RING finger protein 122 [Source:RefSeq peptide;Acc:NP_001095390]	0	7.93651	0	15.3846	13.3333	16.6667	69.2308	100
Chr27:34684601-34684700	27	34684601	34684700	0.000108	F1N7C5_BOVIN	ENSBTAG00000020602	indoleamine 2,3-dioxygenase 1 [Source:RefSeq peptide;Acc:NP_001095336]	71.2109	100	76.6885	100	97.3333	89.7059	94.3089	93.4959
Chr27:37272101-37272200	27	37272101	37272200	0.0129535	F1MK05_BOVIN	ENSBTAG00000007630	Uncharacterized protein [Source:UniProtKB/TrEMBL;Acc:F1MK05]	100	100	76.634	NaN	100	NaN	100	97.7778
Chr27:37950601-37950700	27	37950601	37950700	0.0201188	CSGALNACT1	ENSBTAG00000004613	chondroitin sulfate N-acetylgalactosaminyltransferase 1 [Source:RefSeq peptide;Acc:NP_001095586]	100	NaN	97.7778	80	96.6667	66.6667	91.1408	79.902
Chr27:39139901-39140000	27	39139901	39140000	7.41e-07	LRC3B_BOVIN	ENSBTAG00000033140	Leucine-rich repeat-containing protein 3B [Source:UniProtKB/Swiss-Prot;Acc:A6H789]	100	0	66.6667	NaN	100	100	93.1818	99.7778
Chr28:8142501-8142600	28	8142501	8142600	0.00399425	TBCE_BOVIN	ENSBTAG00000013735	Tubulin-specific chaperone E [Source:UniProtKB/Swiss-Prot;Acc:Q32KS0]	82.2222	100	100	100	79.4013	40	87.7778	90.9524
Chr28:13698701-13698800	28	13698701	13698800	0.00453769	Q5E9S7_BOVIN	ENSBTAG00000006870	ras-GEF domain-containing family member 1A [Source:RefSeq peptide;Acc:NP_001015601]	100	NaN	97.7778	85.7143	100	16.6667	71.3939	92.1202
Chr28:26983601-26983700	28	26983601	26983700	5.26e-05	E1BFV4_BOVIN	ENSBTAG00000021177	Uncharacterized protein [Source:UniProtKB/TrEMBL;Acc:E1BFV4]	NaN	100	100	0	99.0476	100	100	97.6191
Chr28:30009801-30009900	28	30009801	30009900	0.000148	ENSBTAG00000046355	ENSBTAG00000046355	No description	57.7193	47.6923	29.7115	NaN	NaN	52.6611	52.0455	56.0044
Chr29:977301-977400	29	977301	977400	4.42e-05	C29H11orf90	ENSBTAG00000002751	No description	50	83.3333	63.197	95.8333	NaN	100	98.4848	100
Chr29:5173801-5173900	29	5173801	5173900	0.0011173	A9Q1J6_BOVIN	ENSBTAG00000016293	ring finger protein 18 [Source:RefSeq peptide;Acc:NP_001104732]	93.75	100	100	NaN	66.6667	100	68.9583	33.3333
Chr29:5242101-5242200	29	5242101	5242200	0.0357681	TRIM64	ENSBTAG00000034940	No description	NaN	0	100	100	100	100	86.6667	100
Chr29:17542901-17543000	29	17542901	17543000	4.92e-10	NARS2	ENSBTAG00000039943	asparaginyl-tRNA synthetase 2, mitochondrial (putative) [Source:HGNC Symbol;Acc:26274]	100	50	76.4706	0	NaN	99.3939	84.4444	100
Chr29:24618101-24618200	29	24618101	24618200	2.02e-08	F1N5R0_BOVIN	ENSBTAG00000014300	Uncharacterized protein [Source:UniProtKB/TrEMBL;Acc:F1N5R0]	25	83.3333	100	82.8755	73.1675	80.5556	86.6162	100
Chr29:25001301-25001400	29	25001301	25001400	0.00312025	DBX1_BOVIN	ENSBTAG00000002733	Homeobox protein DBX1 [Source:UniProtKB/Swiss-Prot;Acc:A5PKG8]	90.4762	100	73.178	100	100	100	97.0588	96.6475
Chr29:28787001-28787100	29	28787001	28787100	0.00249396	CCDC15	ENSBTAG00000003985	coiled-coil domain containing 15 [Source:HGNC Symbol;Acc:25798]	46.4286	100	96.9697	66.6667	NaN	99.4318	100	94.3182
Chr29:29596901-29597000	29	29596901	29597000	0.0363434	F1MIM1_BOVIN	ENSBTAG00000033377	Uncharacterized protein [Source:UniProtKB/TrEMBL;Acc:F1MIM1]	0	44.4444	82.6923	NaN	100	81.4286	58.6207	36.1111
Chr29:29597101-29597200	29	29597101	29597200	0.0147184	F1MIM1_BOVIN	ENSBTAG00000033377	Uncharacterized protein [Source:UniProtKB/TrEMBL;Acc:F1MIM1]	100	100	66.6667	86.8056	92.8114	66.3636	77.6641	85.9888
Chr29:29597301-29597400	29	29597301	29597400	0.00148028	F1MIM1_BOVIN	ENSBTAG00000033377	Uncharacterized protein [Source:UniProtKB/TrEMBL;Acc:F1MIM1]	83.3333	75	NaN	91.6667	97.9167	93.421	83.9286	82.6923
Chr29:31114601-31114700	29	31114601	31114700	1.46e-16	ENSBTAG00000047210	ENSBTAG00000047210	No description	92.3077	100	56.5751	80	93.1313	93.1429	89.9244	87.7473
Chr29:38975301-38975400	29	38975301	38975400	0.0421316	ENSBTAG00000039045	ENSBTAG00000039045	No description	57.9016	NaN	71.4286	50	57.1429	22.2222	41.2458	0
Chr29:40718201-40718300	29	40718201	40718300	0.00135714	SYT7	ENSBTAG00000019947	synaptotagmin VII [Source:HGNC Symbol;Acc:11514]	100	75	NaN	68.1818	99.4444	100	93.5897	100
Chr29:44760901-44761000	29	44760901	44761000	0.0151724	BAF_BOVIN	ENSBTAG00000031875	Barrier-to-autointegration factor [Source:UniProtKB/Swiss-Prot;Acc:P61283]	100	75	85	NaN	81.9853	100	16.6667	74.3056
Chr29:46863701-46863800	29	46863701	46863800	1.49e-10	B7TYH9_BOVIN	ENSBTAG00000021999	Mitochondrial carnitine palmitoyltransferase 1A [Source:UniProtKB/TrEMBL;Acc:B7TYH9]	100	50	33.3333	NaN	87	100	NaN	100
Chr29:48916001-48916100	29	48916001	48916100	1.19e-05	F1MSX6_BOVIN	ENSBTAG00000004212	Uncharacterized protein [Source:UniProtKB/TrEMBL;Acc:F1MSX6]	40.2174	54.6429	NaN	100	92.1875	100	97.6191	100
Chr29:49201201-49201300	29	49201201	49201300	0.0219455	A4FUC8_BOVIN	ENSBTAG00000010777	cysteinyl-tRNA synthetase, cytoplasmic [Source:RefSeq peptide;Acc:NP_001096719]	NaN	100	95.4545	93.3333	58.7171	70.8333	77.5	92.3077
Chr29:49689701-49689800	29	49689701	49689800	0.000145	KCNQ1	ENSBTAG00000010986	No description	66.6667	100	100	93.5	93.1034	100	100	97.8461
Chr29:49690701-49690800	29	49690701	49690800	0.00115401	KCNQ1	ENSBTAG00000010986	No description	100	100	50	0	100	NaN	95.4545	100
Chr29:50448801-50448900	29	50448801	50448900	9.7e-05	IFITM10	ENSBTAG00000047996	No description	75	100	0	100	100	100	91.3655	100
Chr29:50448901-50449000	29	50448901	50449000	5.5e-05	IFITM10	ENSBTAG00000047996	No description	0	100	100	93.5484	100	NaN	100	96.2963
Chr29:50571801-50571900	29	50571801	50571900	1.26e-05	A6QR37_BOVIN	ENSBTAG00000019369	tetraspanin-4 [Source:RefSeq peptide;Acc:NP_001095322]	0	100	NaN	100	100	94.1176	100	92.1535
Chr29:50572401-50572500	29	50572401	50572500	0.0134747	A6QR37_BOVIN	ENSBTAG00000019369	tetraspanin-4 [Source:RefSeq peptide;Acc:NP_001095322]	49.6296	75	75	NaN	93.4783	100	72.7273	100
ChrX:140307201-140307300	X	140307201	140307300	0.00140529	ENSBTAG00000048287	ENSBTAG00000048287	No description	100	NaN	82.1428	100	50	0	96.1539	100
