# Supplementary material for: Epigenetic analysis of high and low motile sperm populations reveals methylation variation in satellite regions within the pericentromeric position and in genes functionally related to sperm DNA organization and maintenance in Bos taurus
Source: BMC Genomics. 2019 Dec 6;20:940. doi: 10.1186/s12864-019-6317-6 (PMC6898967; doi:10.1186/s12864-019-6317-6)
Supplement: Supplementary file 10 — Additional file 10. Differentially Methylated Regions (DMRs) found at least in three samples in both high motile (HM) and low motile (LM) sperm populations downstream of genes (3’UTR). In each column are reported: Probe name, position (Chromosome, Start, End), False Discovery Rate (FDR), Feature, protein ID, Description, MRs percentage for each sample (1HM, 2HM, 3HM, 4HM, 1LM, 2LM, 3LM, 4LM). [file 12864_2019_6317_MOESM10_ESM.xlsx]

## Sheet: Foglio1
Probe	Chromosome	Start	End	FDR	Feature	ID	Description	1HM	2HM	3HM	4HM	1LM	2LM	3LM	4LM
Chr1:930401-930500	1	930401	930500	2.5e-10	ATPO_BOVIN	ENSBTAG00000018278	ATP synthase subunit O, mitochondrial [Source:UniProtKB/Swiss-Prot;Acc:P13621]	100	NaN	50	42.8571	100	100	81.6667	100
Chr1:943301-943400	1	943301	943400	0.00208349	ITSN1	ENSBTAG00000021997	No description	60	100	NaN	69.0476	100	100	NaN	84.0909
Chr1:18928901-18929000	1	18928901	18929000	0.0237007	Q3T082_BOVIN	ENSBTAG00000018704	protein BTG3 [Source:RefSeq peptide;Acc:NP_001029894]	100	100	91.0714	NaN	76.6667	20	100	95.8333
Chr1:41758701-41758800	1	41758701	41758800	0.0494729	CRYBG3	ENSBTAG00000008346	beta-gamma crystallin domain containing 3 [Source:HGNC Symbol;Acc:34427]	100	67	74.0338	50	100	100	78	88
Chr1:44646901-44647000	1	44646901	44647000	0.000288	F1MMV1_BOVIN	ENSBTAG00000013806	Uncharacterized protein [Source:UniProtKB/TrEMBL;Acc:F1MMV1]	NaN	0	100	96.6667	100	100	66.6667	NaN
Chr1:44947601-44947700	1	44947601	44947700	0.0258147	F1MR95_BOVIN	ENSBTAG00000000752	shugoshin-like 1 [Source:RefSeq peptide;Acc:NP_001075086]	84.5714	40	100	100	100	93	98	91
Chr1:71488001-71488100	1	71488001	71488100	0.026187	TC1D2_BOVIN	ENSBTAG00000032684	Tctex1 domain-containing protein 2 [Source:UniProtKB/Swiss-Prot;Acc:Q32P71]	34.6667	100	100	100	97.4359	100	89.4737	100
Chr1:72012101-72012200	1	72012101	72012200	5.86e-08	NCBP2_BOVIN	ENSBTAG00000008873	Nuclear cap-binding protein subunit 2 [Source:UniProtKB/Swiss-Prot;Acc:Q3ZBJ1]	NaN	33.3333	100	100	100	100	91.0714	100
Chr1:116973301-116973400	1	116973301	116973400	0.0381635	AADAC	ENSBTAG00000011569	arylacetamide deacetylase [Source:RefSeq peptide;Acc:NP_001069259]	100	80	89.4737	NaN	100	92.5926	100	97.1264
Chr1:118526301-118526400	1	118526301	118526400	0.0265344	F1MBF0_BOVIN	ENSBTAG00000009106	eukaryotic translation initiation factor 2A [Source:RefSeq peptide;Acc:NP_001095753]	86	96	78.3333	100	100	100	89	96
Chr1:144438301-144438400	1	144438301	144438400	0.000687	E1B9Q0_BOVIN	ENSBTAG00000021286	Uncharacterized protein [Source:UniProtKB/TrEMBL;Acc:E1B9Q0]	100	50	87.1732	50	98.1818	100	100	100
Chr1:147581001-147581100	1	147581001	147581100	0.0059585	FTCD	ENSBTAG00000020404	PREDICTED: Bos taurus formiminotransferase cyclodeaminase (FTCD), miscRNA, [Source:RefSeq DNA;Acc:XR_082688]	47.4359	100	87.5	NaN	99.3197	100	78.9474	100
Chr1:150293801-150293900	1	150293801	150293900	0.00095	E1BAK4_BOVIN	ENSBTAG00000014306	Uncharacterized protein [Source:UniProtKB/TrEMBL;Acc:E1BAK4]	96	90	82.9167	100	94.9495	100	100	100
Chr1:152860201-152860300	1	152860201	152860300	0.00722245	ENSBTAG00000043221	ENSBTAG00000043221	No description	89	76.6667	100	60	96.2069	NaN	94.4444	98.5
Chr1:154335601-154335700	1	154335601	154335700	0.0114686	HACL1	ENSBTAG00000003718	2-hydroxyacyl-CoA lyase 1 [Source:RefSeq peptide;Acc:NP_001092419]	0	47	67	67	72.973	NaN	82	73.1707
Chr1:154335701-154335800	1	154335701	154335800	3.49e-06	HACL1	ENSBTAG00000003718	2-hydroxyacyl-CoA lyase 1 [Source:RefSeq peptide;Acc:NP_001092419]	100	NaN	92.2078	72	89	73	69	84.3083
Chr2:4804401-4804500	2	4804401	4804500	0.0266708	LIMS2_BOVIN	ENSBTAG00000006262	LIM and senescent cell antigen-like-containing domain protein 2 [Source:UniProtKB/Swiss-Prot;Acc:Q2KJ33]	55	100	100	100	98.8095	100	100	100
Chr2:4804501-4804600	2	4804501	4804600	0.0450366	LIMS2_BOVIN	ENSBTAG00000006262	LIM and senescent cell antigen-like-containing domain protein 2 [Source:UniProtKB/Swiss-Prot;Acc:Q2KJ33]	66.6667	100	69	69.7436	72.5	100	100	87
Chr2:9032201-9032300	2	9032201	9032300	0.0483999	CALCRL	ENSBTAG00000008483	calcitonin gene-related peptide type 1 receptor [Source:RefSeq peptide;Acc:NP_001095577]	50	100	100	100	90.2778	100	100	100
Chr2:27272601-27272700	2	27272601	27272700	0.000683	G6PC2	ENSBTAG00000004241	No description	88	90	31	98	98.2271	100	100	93
Chr2:90303701-90303800	2	90303701	90303800	4.15e-09	E1BDW0_BOVIN	ENSBTAG00000012334	amyotrophic lateral sclerosis 2 (juvenile) chromosome region, candidate 12 [Source:RefSeq peptide;Acc:NP_001098931]	92.3411	25	75	NaN	100	100	92.3077	50
Chr2:96339001-96339100	2	96339001	96339100	0.0184514	MT21A_BOVIN	ENSBTAG00000005476	Methyltransferase-like protein 21A [Source:UniProtKB/Swiss-Prot;Acc:A4FV42]	100	91	57.5758	NaN	NaN	100	92	97.2222
Chr2:96864901-96865000	2	96864901	96865000	1.77e-06	CRYGA	ENSBTAG00000046832	crystallin, gamma A [Source:HGNC Symbol;Acc:2408]	NaN	0	2.27273	50	80	75	30	66.8561
Chr2:104782701-104782800	2	104782701	104782800	4.3e-10	F1N6G0_BOVIN	ENSBTAG00000016183	Uncharacterized protein [Source:UniProtKB/TrEMBL;Acc:F1N6G0]	63.8889	NaN	100	75	90.7859	100	100	99.1736
Chr2:106626601-106626700	2	106626601	106626700	0.0472724	A1A4J4_BOVIN	ENSBTAG00000002485	tensin-1 [Source:RefSeq peptide;Acc:NP_777191]	100	80	64.9351	NaN	86.1111	100	82	94.5238
Chr2:107505801-107505900	2	107505801	107505900	1.87e-05	A4FV92_BOVIN	ENSBTAG00000013489	sterol 26-hydroxylase, mitochondrial [Source:RefSeq peptide;Acc:NP_001076882]	78.125	NaN	100	73.5294	80	100	96.0317	100
Chr2:118289001-118289100	2	118289001	118289100	0.045734	F1N5P0_BOVIN	ENSBTAG00000016063	Uncharacterized protein [Source:UniProtKB/TrEMBL;Acc:F1N5P0]	94.0476	75	98.8636	100	100	100	100	98
Chr2:118846501-118846600	2	118846501	118846600	0.0172901	A3KMW8_BOVIN	ENSBTAG00000010338	F-box only protein 36 [Source:RefSeq peptide;Acc:NP_001076086]	89	71.4286	100	94	96	97.6191	100	100
Chr2:119074601-119074700	2	119074601	119074700	0.0217325	E1BAP3_BOVIN	ENSBTAG00000015752	Uncharacterized protein [Source:UniProtKB/TrEMBL;Acc:E1BAP3]	100	50	100	58	83.3333	100	100	100
Chr2:122819401-122819500	2	122819401	122819500	0.00359259	Q3T0H4_BOVIN	ENSBTAG00000016818	nucleolar protein of 40 kDa [Source:RefSeq peptide;Acc:NP_001029824]	100	39.1304	100	43	66.6667	100	93.1818	100
Chr2:126529501-126529600	2	126529501	126529600	6.18e-12	Q3MHW1_BOVIN	ENSBTAG00000010249	transmembrane protein 222 [Source:RefSeq peptide;Acc:NP_001030528]	88	81.1765	50	79.8538	93.75	100	100	100
Chr2:126936801-126936900	2	126936801	126936900	0.000405	LOC100337343	ENSBTAG00000046672	No description	75	100	85.2632	100	93.5066	100	100	100
Chr2:133377001-133377100	2	133377001	133377100	0.0091467	PLA2G2E	ENSBTAG00000004418	No description	100	100	56.3353	NaN	90.3226	100	96.124	100
Chr2:133926301-133926400	2	133926301	133926400	1.49e-06	CAPZB_BOVIN	ENSBTAG00000004554	F-actin-capping protein subunit beta [Source:UniProtKB/Swiss-Prot;Acc:P79136]	100	46.6667	NaN	100	100	100	98	87.5
Chr3:4508801-4508900	3	4508801	4508900	1.5e-07	PBX1	ENSBTAG00000013801	No description	76	67	65	56	92	67	67	87
Chr3:9704201-9704300	3	9704201	9704300	0.00387571	E1BNF2_BOVIN	ENSBTAG00000024507	Uncharacterized protein [Source:UniProtKB/TrEMBL;Acc:E1BNF2]	56.6667	80	100	NaN	91.2045	100	80	100
Chr3:14286801-14286900	3	14286801	14286900	0.00811847	GPTC4_BOVIN	ENSBTAG00000000406	G patch domain-containing protein 4 [Source:UniProtKB/Swiss-Prot;Acc:Q2KJE1]	100	100	96	100	100	62.7586	100	89
Chr3:19580901-19581000	3	19580901	19581000	0.0041688	ENSBTAG00000042404	ENSBTAG00000042404	No description	72.3986	80	100	NaN	100	100	91.125	100
Chr3:20147701-20147800	3	20147701	20147800	5.87e-13	ENSA	ENSBTAG00000007123	alpha-endosulfine [Source:RefSeq peptide;Acc:NP_776475]	94.213	100	100	100	NaN	75	0	98.4848
Chr3:26583801-26583900	3	26583801	26583900	0.0474976	Q148M9_BOVIN	ENSBTAG00000017256	T-cell surface antigen CD2 [Source:RefSeq peptide;Acc:NP_001011676]	97	54.9451	100	NaN	100	83.3333	100	100
Chr3:92577201-92577300	3	92577201	92577300	0.000759	SSBP3	ENSBTAG00000010717	single-stranded DNA-binding protein 3 [Source:RefSeq peptide;Acc:NP_001098456]	99.495	NaN	96	98	89	90	96	87.1423
Chr3:99618901-99619000	3	99618901	99619000	5.85e-11	E1BAU0_BOVIN	ENSBTAG00000005029	Uncharacterized protein [Source:UniProtKB/TrEMBL;Acc:E1BAU0]	49.0741	NaN	75	100	96.7857	100	98.7013	100
Chr3:99850401-99850500	3	99850401	99850500	0.00586807	LOC784417	ENSBTAG00000000229	PREDICTED: Bos taurus cytochrome P450, family 4, subfamily A, polypeptide 11-like (LOC784417), miscRNA, [Source:RefSeq DNA;Acc:XR_083645]	100	100	NaN	60	100	97	83	99.0909
Chr3:103161501-103161600	3	103161501	103161600	0.0138916	SZT2	ENSBTAG00000005580	seizure threshold 2 homolog (mouse) [Source:HGNC Symbol;Acc:29040]	66.6667	100	100	NaN	100	0	NaN	50
Chr3:108942001-108942100	3	108942001	108942100	1.45e-09	E1BNB3_BOVIN	ENSBTAG00000016852	Uncharacterized protein [Source:UniProtKB/TrEMBL;Acc:E1BNB3]	92	98.4615	NaN	50	99	100	100	97.1795
Chr3:109668001-109668100	3	109668001	109668100	0.00507842	GRIK3	ENSBTAG00000009269	No description	100	100	83.3333	100	69	88	96.1539	100
Chr3:117193701-117193800	3	117193701	117193800	0.0274449	A4FV74_BOVIN	ENSBTAG00000005854	COP9 signalosome complex subunit 8 [Source:RefSeq peptide;Acc:NP_001076966]	100	0	79.2105	100	82.6923	100	91.6667	100
Chr3:117638301-117638400	3	117638301	117638400	0.000341	MLPH	ENSBTAG00000000634	melanophilin [Source:RefSeq peptide;Acc:NP_001075066]	100	100	88	99	89	79	81	99
Chr3:118191001-118191100	3	118191001	118191100	0.000966	LOC100337374	ENSBTAG00000001879	No description	44.9405	100	100	NaN	100	99	97.6191	74
Chr3:118690601-118690700	3	118690601	118690700	0.0172056	A4IFM6_BOVIN	ENSBTAG00000021444	twist-related protein 2 [Source:RefSeq peptide;Acc:NP_001077217]	33.3333	NaN	100	100	100	100	100	97.6191
Chr3:120442301-120442400	3	120442301	120442400	1.39e-06	GPC1	ENSBTAG00000015996	glypican-1 [Source:RefSeq peptide;Acc:NP_001039701]	100	100	36.3636	NaN	11.1111	NaN	94.2857	100
Chr3:121113101-121113200	3	121113101	121113200	1.83e-05	A6H6W7_BOVIN	ENSBTAG00000008711	BCL2-related ovarian killer [Source:RefSeq peptide;Acc:NP_001092338]	84	61	74	84	77.7778	NaN	97	87.5833
Chr3:121275001-121275100	3	121275001	121275100	2.3e-05	NEU4	ENSBTAG00000014833	No description	98.7654	40	93.8272	0	100	NaN	99	81.8182
Chr3:121275701-121275800	3	121275701	121275800	0.0422343	NEU4	ENSBTAG00000014833	No description	100	100	76.0417	NaN	NaN	100	94.8729	100
Chr3:121276201-121276300	3	121276201	121276300	9.28e-08	NEU4	ENSBTAG00000014833	No description	77.7778	100	76	29.0909	100	100	80	82
Chr3:121283901-121284000	3	121283901	121284000	0.0060511	A4FV85_BOVIN	ENSBTAG00000011543	programmed cell death protein 1 [Source:RefSeq peptide;Acc:NP_001076975]	70.6667	100	100	92.0635	100	100	89.6595	100
Chr4:5424301-5424400	4	5424301	5424400	0.0341846	E1BAW6_BOVIN	ENSBTAG00000014016	DNA-binding protein Ikaros [Source:RefSeq peptide;Acc:NP_001098727]	NaN	100	70	100	73.913	NaN	86	73.6842
Chr4:12381801-12381900	4	12381801	12381900	1.11e-08	E1BC67_BOVIN	ENSBTAG00000024426	Uncharacterized protein [Source:UniProtKB/TrEMBL;Acc:E1BC67]	97	64.7773	100	75	NaN	100	100	95.4545
Chr4:49763301-49763400	4	49763301	49763400	2.5e-08	ENSBTAG00000045095	ENSBTAG00000045095	No description	80	80	77.7778	100	96.9697	80	77	97
Chr4:66344401-66344500	4	66344401	66344500	0.000221	bta-mir-2419	ENSBTAG00000045223	bta-mir-2419 [Source:miRBase;Acc:MI0011467]	66.6667	100	100	87.5	100	NaN	94	99.3658
Chr4:66695701-66695800	4	66695701	66695800	0.0262746	PLEKHA8	ENSBTAG00000000521	No description	98.6111	NaN	60	66.3333	NaN	75	80	100
Chr4:69356001-69356100	4	69356001	69356100	0.00529935	HXA5_BOVIN	ENSBTAG00000012211	Homeobox protein Hox-A5 [Source:UniProtKB/Swiss-Prot;Acc:Q2HJ67]	NaN	87	92.437	75	97	97	91.6524	100
Chr4:77798601-77798700	4	77798601	77798700	0.0253171	KCC2B_BOVIN	ENSBTAG00000012653	Calcium/calmodulin-dependent protein kinase type II subunit beta [Source:UniProtKB/Swiss-Prot;Acc:Q3MHJ9]	100	100	93	71.9872	100	100	97.1345	100
Chr4:98793301-98793400	4	98793301	98793400	0.0412468	E1BAV1_BOVIN	ENSBTAG00000015773	Uncharacterized protein [Source:UniProtKB/TrEMBL;Acc:E1BAV1]	50	100	NaN	100	100	100	100	95.0901
Chr4:99715301-99715400	4	99715301	99715400	0.048568	E1B979_BOVIN	ENSBTAG00000001773	Uncharacterized protein [Source:UniProtKB/TrEMBL;Acc:E1B979]	52.4049	100	NaN	83.8384	50	100	86.7521	100
Chr4:113731401-113731500	4	113731401	113731500	0.0294534	Q3SX31_BOVIN	ENSBTAG00000009850	GTPase, IMAP family member 7 [Source:RefSeq peptide;Acc:NP_001029943]	100	75	77.0513	0	NaN	70	91	66.6667
Chr4:113731501-113731600	4	113731501	113731600	0.00194786	Q3SX31_BOVIN	ENSBTAG00000009850	GTPase, IMAP family member 7 [Source:RefSeq peptide;Acc:NP_001029943]	0	10	85.1852	NaN	67	95	78.8889	50
Chr4:114396401-114396500	4	114396401	114396500	0.0106765	ENSBTAG00000012031	ENSBTAG00000012031	No description	100	100	100	71.7391	100	100	95	93
Chr4:114726501-114726600	4	114726501	114726600	0.0290741	NUB1_BOVIN	ENSBTAG00000004540	NEDD8 ultimate buster 1 [Source:UniProtKB/Swiss-Prot;Acc:Q8MJ87]	NaN	25	86.1111	100	50	100	86.3636	100
Chr4:114885201-114885300	4	114885201	114885300	1.28e-06	F1MFX9_BOVIN	ENSBTAG00000002917	Uncharacterized protein [Source:UniProtKB/TrEMBL;Acc:F1MFX9]	77.5	100	100	100	41.1765	75	83	86
Chr4:117272501-117272600	4	117272501	117272600	3.9e-05	ENSBTAG00000047979	ENSBTAG00000047979	No description	100	100	60	100	100	84	66	83
Chr4:118041001-118041100	4	118041001	118041100	0.000897	F1MBT4_BOVIN	ENSBTAG00000000397	Uncharacterized protein [Source:UniProtKB/TrEMBL;Acc:F1MBT4]	50	50	0	NaN	66.6667	100	62.8205	100
Chr5:7676101-7676200	5	7676101	7676200	0.000508	F1MWF7_BOVIN	ENSBTAG00000009852	Uncharacterized protein [Source:UniProtKB/TrEMBL;Acc:F1MWF7]	75	99	85.4167	100	100	100	100	98
Chr5:14843901-14844000	5	14843901	14844000	0.0373558	F1MS61_BOVIN	ENSBTAG00000027900	Uncharacterized protein [Source:UniProtKB/TrEMBL;Acc:F1MS61]	100	21	92.9293	NaN	100	100	95.2381	100
Chr5:23457401-23457500	5	23457401	23457500	0.00598697	RM42_BOVIN	ENSBTAG00000002708	39S ribosomal protein L42, mitochondrial [Source:UniProtKB/Swiss-Prot;Acc:P82927]	100	54.5455	40	100	NaN	100	94.2857	100
Chr5:26200801-26200900	5	26200801	26200900	0.00147719	bta-mir-196a-2	ENSBTAG00000029788	bta-mir-196a-2 [Source:miRBase;Acc:MI0009766]	100	100	100	75	95	61	96.4286	100
Chr5:30373801-30373900	5	30373801	30373900	1.08e-07	PRPF40B	ENSBTAG00000016589	No description	67.8572	100	100	92	99.4169	100	100	99
Chr5:44449801-44449900	5	44449801	44449900	0.00598165	LOC781146	ENSBTAG00000000198	lysozyme C, tracheal isozyme precursor [Source:RefSeq peptide;Acc:NP_001073805]	97	77.7778	92.5	100	98.8	100	88	91
Chr5:44450101-44450200	5	44450101	44450200	0.00816275	LOC781146	ENSBTAG00000000198	lysozyme C, tracheal isozyme precursor [Source:RefSeq peptide;Acc:NP_001073805]	100	79	46.6667	0	0	28.9474	50	34
Chr5:59912701-59912800	5	59912701	59912800	0.0471699	LOC788552	ENSBTAG00000046599	No description	22.5	NaN	100	100	100	100	100	100
Chr5:60616601-60616700	5	60616601	60616700	0.0286119	HUTH_BOVIN	ENSBTAG00000016276	Histidine ammonia-lyase [Source:UniProtKB/Swiss-Prot;Acc:A7YWP4]	36.75	100	100	0	82.1428	100	96.2264	100
Chr5:67790301-67790400	5	67790301	67790400	0.00385807	NT5DC3	ENSBTAG00000006013	No description	86.6667	50	NaN	33.3333	100	100	100	75
Chr5:71251501-71251600	5	71251501	71251600	0.00187842	E1BJI4_BOVIN	ENSBTAG00000027064	Uncharacterized protein [Source:UniProtKB/TrEMBL;Acc:E1BJI4]	0	100	NaN	79.4872	100	NaN	89.4737	100
Chr5:95423601-95423700	5	95423601	95423700	0.0140751	ERP27_BOVIN	ENSBTAG00000006036	Endoplasmic reticulum resident protein 27 [Source:UniProtKB/Swiss-Prot;Acc:Q32L47]	100	NaN	100	100	77.2727	0	66.6667	NaN
Chr5:95423701-95423800	5	95423701	95423800	2.48e-06	ERP27_BOVIN	ENSBTAG00000006036	Endoplasmic reticulum resident protein 27 [Source:UniProtKB/Swiss-Prot;Acc:Q32L47]	100	NaN	100	0	100	NaN	86.3636	100
Chr5:97764301-97764400	5	97764301	97764400	1.13e-13	E1BAA9_BOVIN	ENSBTAG00000010763	Uncharacterized protein [Source:UniProtKB/TrEMBL;Acc:E1BAA9]	100	100	100	44	97.2417	94	100	98
Chr5:101203401-101203500	5	101203401	101203500	0.000864	ENSBTAG00000042919	ENSBTAG00000042919	No description	50	50	100	85.0877	100	100	100	91
Chr5:103748701-103748800	5	103748701	103748800	4.12e-05	A5D9E9_BOVIN	ENSBTAG00000008612	complement component 1, r subcomponent [Source:RefSeq peptide;Acc:NP_001029579]	78.0256	100	66.6667	31	86	91	95.9121	100
Chr5:103847201-103847300	5	103847201	103847300	0.00690411	LPCAT3	ENSBTAG00000013127	lysophospholipid acyltransferase 5 [Source:RefSeq peptide;Acc:NP_001019717]	97	71	79.183	NaN	100	89	78	95.3571
Chr5:106171001-106171100	5	106171001	106171100	0.000571	E1BHC1_BOVIN	ENSBTAG00000006800	Uncharacterized protein [Source:UniProtKB/TrEMBL;Acc:E1BHC1]	100	100	95.4545	100	58.4615	100	100	71
Chr5:114009101-114009200	5	114009101	114009200	0.0237238	CYB5R3	ENSBTAG00000016516	NADH-cytochrome b5 reductase 3 [Source:RefSeq peptide;Acc:NP_001096720]	50	100	0	100	100	90	100	92
Chr5:120097001-120097100	5	120097001	120097100	4.72e-05	CPT1B_BOVIN	ENSBTAG00000016048	Carnitine O-palmitoyltransferase 1, muscle isoform [Source:UniProtKB/Swiss-Prot;Acc:Q58DK1]	80	80	50	80	100	100	100	88
Chr6:8909301-8909400	6	8909301	8909400	9.95e-20	ENSBTAG00000047949	ENSBTAG00000047949	No description	0	35	10	33	90.4762	100	20	52
Chr6:8909401-8909500	6	8909401	8909500	8.1e-12	ENSBTAG00000047949	ENSBTAG00000047949	No description	0	0	23	58.007	100	97	48	65
Chr6:26481101-26481200	6	26481101	26481200	2.87e-09	F1MP73_BOVIN	ENSBTAG00000019429	hypothetical protein LOC616552 [Source:RefSeq peptide;Acc:NP_001073792]	36	63	77.7778	100	100	100	100	100
Chr6:32135301-32135400	6	32135301	32135400	0.0288922	A4IFC1_BOVIN	ENSBTAG00000002895	protein atonal homolog 1 [Source:RefSeq peptide;Acc:NP_001091568]	83	93	97.9545	80	100	100	99.5885	100
Chr6:60897801-60897900	6	60897801	60897900	1.92e-06	F1N7X6_BOVIN	ENSBTAG00000013451	rho-related GTP-binding protein RhoH precursor [Source:RefSeq peptide;Acc:NP_001071592]	94.2708	100	80	100	80.4348	100	84.5238	100
Chr6:90986701-90986800	6	90986701	90986800	0.00227546	E1BNJ2_BOVIN	ENSBTAG00000043960	Uncharacterized protein [Source:UniProtKB/TrEMBL;Acc:E1BNJ2]	84	66.6667	50	NaN	90.4762	100	100	95.7447
Chr6:92418601-92418700	6	92418601	92418700	1.3e-08	ENSBTAG00000032074	ENSBTAG00000032074	No description	100	33	39.5105	NaN	75	NaN	88.5714	100
Chr6:92542401-92542500	6	92542401	92542500	0.0372797	bta-mir-2887-1	ENSBTAG00000046874	bta-mir-2887-1 [Source:miRBase;Acc:MI0013060]	100	50	75	NaN	100	75	100	100
Chr6:99051701-99051800	6	99051701	99051800	0.0155195	T150C_BOVIN	ENSBTAG00000032588	Transmembrane protein 150C [Source:UniProtKB/Swiss-Prot;Acc:A5D7C9]	100	66	85.7143	100	100	100	100	96
Chr6:99051801-99051900	6	99051801	99051900	5.46e-05	T150C_BOVIN	ENSBTAG00000032588	Transmembrane protein 150C [Source:UniProtKB/Swiss-Prot;Acc:A5D7C9]	0	100	66.6667	100	87.5	100	93.75	100
Chr6:104673401-104673500	6	104673401	104673500	4.02e-06	LOC100298456	ENSBTAG00000046671	No description	50	86.3946	NaN	62.5725	NaN	100	89	93.6508
Chr6:108145001-108145100	6	108145001	108145100	0.00158238	E1B8T0_BOVIN	ENSBTAG00000009744	PREDICTED: Bos taurus rCG35995-like (LOC534755), miscRNA, [Source:RefSeq DNA;Acc:XR_083325]	100	92	97.1429	100	95.5556	100	85	76
Chr6:109827401-109827500	6	109827401	109827500	0.0123125	WHSC1	ENSBTAG00000007986	No description	100	NaN	100	0	95	100	100	100
Chr6:110339601-110339700	6	110339601	110339700	2.71e-05	F1MWU2_BOVIN	ENSBTAG00000039871	Uncharacterized protein [Source:UniProtKB/TrEMBL;Acc:F1MWU2]	100	100	100	88	83	82.6667	90	43
Chr6:117727301-117727400	6	117727301	117727400	0.0435893	DHPR_BOVIN	ENSBTAG00000040333	Dihydropteridine reductase [Source:UniProtKB/Swiss-Prot;Acc:Q3T0Z7]	NaN	67	96.4286	100	100	NaN	100	33.3333
Chr7:15550101-15550200	7	15550101	15550200	0.00128206	F1MTJ5_BOVIN	ENSBTAG00000007550	Uncharacterized protein [Source:UniProtKB/TrEMBL;Acc:F1MTJ5]	NaN	77.2727	100	86	85.4167	100	100	100
Chr7:16357801-16357900	7	16357801	16357900	0.0072103	CTL2_BOVIN	ENSBTAG00000002628	Choline transporter-like protein 2 [Source:UniProtKB/Swiss-Prot;Acc:A5D7H3]	100	0	0	NaN	100	NaN	77.0833	100
Chr7:19690001-19690100	7	19690001	19690100	0.0218608	Q24K04_BOVIN	ENSBTAG00000006070	ran-binding protein 3 [Source:RefSeq peptide;Acc:NP_001068837]	100	NaN	93	66.6667	100	100	100	99.5238
Chr7:20257201-20257300	7	20257201	20257300	1.42e-12	E1BIU8_BOVIN	ENSBTAG00000018052	Uncharacterized protein [Source:UniProtKB/TrEMBL;Acc:E1BIU8]	97.6363	100	100	100	91	69	94	96
Chr7:20308001-20308100	7	20308001	20308100	0.000116	E1BA41_BOVIN	ENSBTAG00000015487	Uncharacterized protein [Source:UniProtKB/TrEMBL;Acc:E1BA41]	100	82.1429	NaN	86.6667	100	100	91	99.3333
Chr7:21002201-21002300	7	21002201	21002300	0.00498114	F1N1U7_BOVIN	ENSBTAG00000039696	Uncharacterized protein [Source:UniProtKB/TrEMBL;Acc:F1N1U7]	100	33.3333	100	NaN	96.2963	100	NaN	85.5263
Chr7:21203401-21203500	7	21203401	21203500	0.00455983	A4FV15_BOVIN	ENSBTAG00000000753	E3 SUMO-protein ligase PIAS4 [Source:RefSeq peptide;Acc:NP_001076951]	67	69.2308	NaN	67	74.7283	100	100	100
Chr7:28396501-28396600	7	28396501	28396600	0.000199	MARH3_BOVIN	ENSBTAG00000006797	E3 ubiquitin-protein ligase MARCH3 [Source:UniProtKB/Swiss-Prot;Acc:A0JN69]	40	0	NaN	0	100	100	51	88.8889
Chr7:41336901-41337000	7	41336901	41337000	0.000744	Q5E9I4_BOVIN	ENSBTAG00000001546	alpha-1,3-mannosyl-glycoprotein 2-beta-N-acetylglucosaminyltransferase [Source:RefSeq peptide;Acc:NP_001015653]	92	24.1667	100	NaN	100	100	92.4306	100
Chr7:43262901-43263000	7	43262901	43263000	1.19e-05	OR2M5	ENSBTAG00000009497	No description	78.8934	100	100	91.2037	100	100	98.052	100
Chr7:82590001-82590100	7	82590001	82590100	4.32e-07	ODZ2	ENSBTAG00000025071	No description	100	72.9167	100	78.1585	100	100	100	93
Chr8:905201-905300	8	905201	905300	5.69e-07	PALLD	ENSBTAG00000001081	No description	NaN	66.6667	50	83.3333	100	100	100	99.2188
Chr8:1503001-1503100	8	1503001	1503100	1.74e-08	CLCN3	ENSBTAG00000020130	No description	NaN	60	55.5443	0	100	NaN	100	80
Chr8:8385501-8385600	8	8385501	8385600	0.000583	Q3T0T3_BOVIN	ENSBTAG00000000500	pin2-interacting protein X1 [Source:RefSeq peptide;Acc:NP_001029725]	100	100	80	NaN	100	100	96	88.5714
Chr8:9499801-9499900	8	9499801	9499900	0.0115658	HMBOX1	ENSBTAG00000010819	No description	61.3636	NaN	100	100	100	100	95.3125	100
Chr8:9831501-9831600	8	9831501	9831600	3.45e-06	A2VE26_BOVIN	ENSBTAG00000008844	exostosin-like 3 [Source:RefSeq peptide;Acc:NP_001075942]	NaN	100	0	100	100	100	NaN	80
Chr8:23179701-23179800	8	23179701	23179800	2.72e-20	IFNB3	ENSBTAG00000046849	interferon beta-3 precursor [Source:RefSeq peptide;Acc:NP_001107769]	19	20	45.1607	NaN	77.2176	100	38.0475	NaN
Chr8:39376801-39376900	8	39376801	39376900	0.0264765	ENSBTAG00000043615	ENSBTAG00000043615	No description	97	98	95.2663	100	77.8032	100	95	86
Chr8:45863701-45863800	8	45863701	45863800	0.00036	F1MYC3_BOVIN	ENSBTAG00000008877	Uncharacterized protein [Source:UniProtKB/TrEMBL;Acc:F1MYC3]	90.9091	NaN	35.2941	50	79	71	97.6191	100
Chr8:60385001-60385100	8	60385001	60385100	0.000122	LOC100337159	ENSBTAG00000047598	No description	75	85.034	100	86	92.0228	100	100	100
Chr8:75871401-75871500	8	75871401	75871500	0.00777811	F1N4T3_BOVIN	ENSBTAG00000002252	Uncharacterized protein [Source:UniProtKB/TrEMBL;Acc:F1N4T3]	99.6923	100	NaN	100	79.6875	100	100	78.7957
Chr8:77234901-77235000	8	77234901	77235000	2e-07	ENHO_BOVIN	ENSBTAG00000008539	Adropin [Source:UniProtKB/Swiss-Prot;Acc:A2VE22]	NaN	100	100	80	80	NaN	16.6667	0
Chr8:83011901-83012000	8	83011901	83012000	0.000281	ENSBTAG00000045622	ENSBTAG00000045622	No description	100	48.1481	100	80	100	100	91.6667	100
Chr8:87578701-87578800	8	87578701	87578800	0.012655	E1BC57_BOVIN	ENSBTAG00000005092	receptor tyrosine kinase-like orphan receptor 2 [Source:RefSeq peptide;Acc:NP_001098934]	80.7692	100	100	100	66.6667	62.5	100	100
Chr8:88001701-88001800	8	88001701	88001800	3.11e-07	A7YSY7_BOVIN	ENSBTAG00000047649	methylglutaconyl-CoA hydratase, mitochondrial [Source:RefSeq peptide;Acc:NP_001098906]	94	76	95	76	90.3846	100	94	96
Chr8:90016401-90016500	8	90016401	90016500	7.9e-12	GA45G_BOVIN	ENSBTAG00000003033	Growth arrest and DNA damage-inducible protein GADD45 gamma [Source:UniProtKB/Swiss-Prot;Acc:Q2KIX1]	0	100	100	NaN	99	82.1428	100	100
Chr8:100304301-100304400	8	100304301	100304400	0.00888972	E1BD52_BOVIN	ENSBTAG00000038794	Uncharacterized protein [Source:UniProtKB/TrEMBL;Acc:E1BD52]	61.7647	100	100	0	100	80	100	100
Chr8:103810901-103811000	8	103810901	103811000	0.0306799	SNX30	ENSBTAG00000044070	No description	94.5312	100	98.2955	75	100	100	95.4365	100
Chr9:18832401-18832500	9	18832401	18832500	0.00224182	F1MPF7_BOVIN	ENSBTAG00000024688	Uncharacterized protein [Source:UniProtKB/TrEMBL;Acc:F1MPF7]	95	74.6032	62.5	100	100	89	88.3838	100
Chr9:24539701-24539800	9	24539701	24539800	0.0485096	F1MY67_BOVIN	ENSBTAG00000012254	Uncharacterized protein [Source:UniProtKB/TrEMBL;Acc:F1MY67]	67	89	33.3333	100	50	62.963	50	0
Chr9:71590001-71590100	9	71590001	71590100	0.0104718	ENSBTAG00000039058	ENSBTAG00000039058	No description	65	72	98.1482	100	93	98	98.6487	99
Chr9:73214301-73214400	9	73214301	73214400	0.000225	F1MIV2_BOVIN	ENSBTAG00000019002	solute carrier family 2, facilitated glucose transporter member 12 [Source:RefSeq peptide;Acc:NP_001011683]	100	100	100	75	71.6695	100	78	65
Chr9:92429901-92430000	9	92429901	92430000	0.01524	ENSBTAG00000028375	ENSBTAG00000028375	No description	83.3333	75	75.5383	100	79	98	87.7551	75
Chr9:95953701-95953800	9	95953701	95953800	4.15e-08	SNX9	ENSBTAG00000006323	No description	100	100	100	89	73.5797	NaN	100	53.7594
Chr9:97524701-97524800	9	97524701	97524800	0.00364309	F1MX01_BOVIN	ENSBTAG00000015166	Uncharacterized protein [Source:UniProtKB/TrEMBL;Acc:F1MX01]	71	93.1818	100	NaN	40	NaN	98	81.3977
Chr9:98420001-98420100	9	98420001	98420100	4.85e-09	B8YP93_BOVIN	ENSBTAG00000018996	Truncated parkin variant SV6DEL [Source:UniProtKB/TrEMBL;Acc:B8YP93]	94	69	98.2143	75	94.4444	100	94	100
Chr9:103519001-103519100	9	103519001	103519100	0.000886	Q0IIC7_BOVIN	ENSBTAG00000031481	probable tubulin polyglutamylase TTLL2 [Source:RefSeq peptide;Acc:NP_001069261]	51	99.5455	100	74.5813	100	100	92.8771	100
Chr9:103537101-103537200	9	103537101	103537200	1.33e-06	UNC93A	ENSBTAG00000014498	unc-93 homolog A (C, elegans) [Source:HGNC Symbol;Acc:12570]	67.7963	NaN	100	100	100	100	100	91.6256
Chr9:105077501-105077600	9	105077501	105077600	0.00407485	PHF10_BOVIN	ENSBTAG00000003929	PHD finger protein 10 [Source:UniProtKB/Swiss-Prot;Acc:Q2T9V9]	8.33333	0	60	NaN	100	100	64	61.9048
Chr9:105158301-105158400	9	105158301	105158400	0.00233468	E1BEW0_BOVIN	ENSBTAG00000000918	hypothetical protein LOC512804 [Source:RefSeq peptide;Acc:NP_001098725]	97.7778	100	66.6667	100	64.1026	NaN	100	66.6667
Chr10:5551801-5551900	10	5551801	5551900	0.0185033	SFXN1_BOVIN	ENSBTAG00000014536	Sideroflexin-1 [Source:UniProtKB/Swiss-Prot;Acc:Q5E9M8]	50	100	50	NaN	89.8148	100	100	90
Chr10:13321601-13321700	10	13321601	13321700	0.00248787	RL4_BOVIN	ENSBTAG00000005211	60S ribosomal protein L4 [Source:UniProtKB/Swiss-Prot;Acc:Q58DW0]	100	92.3077	100	100	0	NaN	93.75	100
Chr10:19092101-19092200	10	19092101	19092200	0.0358331	HEXA_BOVIN	ENSBTAG00000012981	Beta-hexosaminidase subunit alpha [Source:UniProtKB/Swiss-Prot;Acc:Q0V8R6]	100	100	NaN	25	100	100	75	100
Chr10:21804101-21804200	10	21804101	21804200	2.04e-06	F1N1E3_BOVIN	ENSBTAG00000014824	matrix metalloproteinase-14 precursor [Source:RefSeq peptide;Acc:NP_776815]	0	NaN	67	66.6667	100	NaN	100	100
Chr10:24757001-24757100	10	24757001	24757100	0.0013996	LOC786246	ENSBTAG00000035785	No description	100	95	88.8889	NaN	100	100	98.8235	100
Chr10:26128201-26128300	10	26128201	26128300	1.94e-05	TPPP2_BOVIN	ENSBTAG00000000328	Tubulin polymerization-promoting protein family member 2 [Source:UniProtKB/Swiss-Prot;Acc:Q3T077]	NaN	29	91	72.7273	100	100	78.0952	100
Chr10:28338801-28338900	10	28338801	28338900	2.75e-06	A0JNE8_BOVIN	ENSBTAG00000020040	lysophospholipid acyltransferase LPCAT4 [Source:RefSeq peptide;Acc:NP_001071369]	73.0515	88	98.3333	100	96	90.3846	100	100
Chr10:51884401-51884500	10	51884401	51884500	0.000976	LIPC	ENSBTAG00000005479	lipase, hepatic [Source:HGNC Symbol;Acc:6619]	100	71.4286	100	NaN	100	100	100	80
Chr10:58342001-58342100	10	58342001	58342100	0.0310052	E1B9B3_BOVIN	ENSBTAG00000005429	Uncharacterized protein [Source:UniProtKB/TrEMBL;Acc:E1B9B3]	10.5263	100	98.8095	NaN	100	100	95.4545	100
Chr10:71589801-71589900	10	71589801	71589900	4.81e-05	LOC523049	ENSBTAG00000045799	No description	100	100	NaN	81	29	15	63.3333	NaN
Chr10:75890901-75891000	10	75890901	75891000	2.16e-08	ENSBTAG00000044915	ENSBTAG00000044915	No description	73.0159	100	94.2857	100	91.7261	100	93	98
Chr10:75891001-75891100	10	75891001	75891100	0.0164017	ENSBTAG00000044915	ENSBTAG00000044915	No description	74.8185	NaN	87.5	100	98.1786	100	100	100
Chr10:77503501-77503600	10	77503501	77503600	0.000105	FNTB_BOVIN	ENSBTAG00000005897	Protein farnesyltransferase subunit beta [Source:UniProtKB/Swiss-Prot;Acc:P49355]	72.7273	NaN	100	100	100	100	93.9394	100
Chr10:77514501-77514600	10	77514501	77514600	0.00311536	A8E4Q8_BOVIN	ENSBTAG00000017994	protein max [Source:RefSeq peptide;Acc:NP_001099103]	100	100	66.5424	100	100	100	100	92
Chr10:77514701-77514800	10	77514701	77514800	0.0447772	A8E4Q8_BOVIN	ENSBTAG00000017994	protein max [Source:RefSeq peptide;Acc:NP_001099103]	80.8148	100	89	59.0909	100	100	87.5	100
Chr10:79442801-79442900	10	79442801	79442900	1.16e-06	GPHN	ENSBTAG00000004171	gephyrin [Source:RefSeq peptide;Acc:NP_001071474]	86.6667	100	100	80.9215	100	97.7374	100	96
Chr10:82127701-82127800	10	82127701	82127800	0.0180642	E1BM32_BOVIN	ENSBTAG00000027080	Uncharacterized protein [Source:UniProtKB/TrEMBL;Acc:E1BM32]	100	100	80.5556	100	89.7959	100	88	81
Chr10:82128201-82128300	10	82128201	82128300	0.00126163	E1BM32_BOVIN	ENSBTAG00000027080	Uncharacterized protein [Source:UniProtKB/TrEMBL;Acc:E1BM32]	75	86	83.3333	NaN	99.4048	100	87	73.3333
Chr10:88380501-88380600	10	88380501	88380600	9.63e-09	F1MCG8_BOVIN	ENSBTAG00000012005	hypothetical protein LOC513228 [Source:RefSeq peptide;Acc:NP_001035611]	66	79.1827	100	78	99	91	96	76
Chr10:88381201-88381300	10	88381201	88381300	0.0012046	F1MCG8_BOVIN	ENSBTAG00000012005	hypothetical protein LOC513228 [Source:RefSeq peptide;Acc:NP_001035611]	NaN	100	100	40	100	NaN	100	83.3333
Chr10:89617601-89617700	10	89617601	89617700	0.00351974	E1BNI6_BOVIN	ENSBTAG00000020469	Uncharacterized protein [Source:UniProtKB/TrEMBL;Acc:E1BNI6]	38.75	50	100	66.6667	80	100	79	89
Chr10:93904501-93904600	10	93904501	93904600	0.000786	SEL1L	ENSBTAG00000008083	No description	65.4988	100	100	100	100	100	93.75	100
Chr10:95726901-95727000	10	95726901	95727000	0.000584	ENSBTAG00000043728	ENSBTAG00000043728	No description	100	99	97.8495	NaN	0	86	93.076	NaN
Chr10:102932201-102932300	10	102932201	102932300	1.93e-05	A4FUZ3_BOVIN	ENSBTAG00000005426	26S protease regulatory subunit 4 [Source:RefSeq peptide;Acc:NP_001014855]	NaN	38.6574	100	96.2963	100	NaN	100	100
Chr10:104002601-104002700	10	104002601	104002700	3.1e-05	EIF3J_BOVIN	ENSBTAG00000000359	Eukaryotic translation initiation factor 3 subunit J [Source:UniProtKB/Swiss-Prot;Acc:Q0VCU8]	71.4286	100	94	84	92.2794	100	94	94
Chr11:2437001-2437100	11	2437001	2437100	0.000104	F1MH70_BOVIN	ENSBTAG00000012925	condensin complex subunit 2 [Source:RefSeq peptide;Acc:NP_001029385]	NaN	75	71	77.3333	100	81.3187	100	100
Chr11:5518701-5518800	11	5518701	5518800	0.0327588	NMS_BOVIN	ENSBTAG00000034184	Neuromedin-S [Source:UniProtKB/Swiss-Prot;Acc:Q0VBW8]	100	100	100	63.8889	100	100	91.1111	100
Chr11:6661101-6661200	11	6661101	6661200	3.08e-06	MAP4K4	ENSBTAG00000013023	mitogen-activated protein kinase kinase kinase kinase 4 [Source:HGNC Symbol;Acc:6866]	88	96.4286	NaN	100	100	100	100	95.1923
Chr11:10854401-10854500	11	10854401	10854500	3.5e-06	E1BCH4_BOVIN	ENSBTAG00000033255	RNA/RNP complex-1-interacting phosphatase [Source:RefSeq peptide;Acc:NP_001014875]	67	71.4286	100	100	100	100	97.9167	100
Chr11:28808301-28808400	11	28808301	28808400	0.00707921	VATE2_BOVIN	ENSBTAG00000013734	V-type proton ATPase subunit E 2 [Source:UniProtKB/Swiss-Prot;Acc:Q32LB7]	100	NaN	29.5455	100	100	100	100	98.3333
Chr11:48596501-48596600	11	48596501	48596600	0.00204434	PTCD3_BOVIN	ENSBTAG00000006482	Pentatricopeptide repeat-containing protein 3, mitochondrial [Source:UniProtKB/Swiss-Prot;Acc:Q2KI62]	85.446	88	95	74	99	99.2424	100	80
Chr11:67186101-67186200	11	67186101	67186200	8.9e-08	E1B8X7_BOVIN	ENSBTAG00000000992	Uncharacterized protein [Source:UniProtKB/TrEMBL;Acc:E1B8X7]	76	87.4552	100	80	100	100	96.5909	100
Chr11:72469601-72469700	11	72469601	72469700	1.02e-06	F1N1L0_BOVIN	ENSBTAG00000014813	transcription factor 23 [Source:RefSeq peptide;Acc:NP_001033305]	62.2222	NaN	100	100	96.074	NaN	95.8333	100
Chr11:80252401-80252500	11	80252401	80252500	0.0119607	F1ML59_BOVIN	ENSBTAG00000005270	cytosolic 5'-nucleotidase 1B [Source:RefSeq peptide;Acc:NP_001033644]	80	NaN	100	0	100	94	94	92.4812
Chr11:88445901-88446000	11	88445901	88446000	0.000975	F1MH02_BOVIN	ENSBTAG00000008160	Uncharacterized protein [Source:UniProtKB/TrEMBL;Acc:F1MH02]	83	87.8205	100	100	100	100	98	100
Chr11:93592601-93592700	11	93592601	93592700	0.00301024	E1B9W8_BOVIN	ENSBTAG00000000726	Uncharacterized protein [Source:UniProtKB/TrEMBL;Acc:E1B9W8]	100	92	91.8367	100	100	76	89	97
Chr11:96278001-96278100	11	96278001	96278100	0.000318	SIN1_BOVIN	ENSBTAG00000010271	Target of rapamycin complex 2 subunit MAPKAP1 [Source:UniProtKB/Swiss-Prot;Acc:A2VDU2]	100	25	NaN	100	89.5471	100	85	100
Chr11:98599501-98599600	11	98599501	98599600	0.00517937	PIP5KL1	ENSBTAG00000003387	phosphatidylinositol-4-phosphate 5-kinase-like protein 1 [Source:RefSeq peptide;Acc:NP_001069315]	0	100	NaN	0	68.75	NaN	100	63.6364
Chr11:100141701-100141800	11	100141701	100141800	0.0110588	PTGES_BOVIN	ENSBTAG00000019453	Prostaglandin E synthase [Source:UniProtKB/Swiss-Prot;Acc:Q95L14]	0	NaN	80	100	95.6044	100	NaN	100
Chr11:102965201-102965300	11	102965201	102965300	0.000355	A6QQZ6_BOVIN	ENSBTAG00000005190	hamartin [Source:RefSeq peptide;Acc:NP_001069460]	60	100	100	96	90.8889	100	100	100
Chr11:104181101-104181200	11	104181101	104181200	0.00184521	F1MFB4_BOVIN	ENSBTAG00000021928	Uncharacterized protein [Source:UniProtKB/TrEMBL;Acc:F1MFB4]	53.6905	100	NaN	100	91.342	100	88	83.3333
Chr11:104295901-104296000	11	104295901	104296000	1.13e-15	SURF6_BOVIN	ENSBTAG00000011554	Surfeit locus protein 6 [Source:UniProtKB/Swiss-Prot;Acc:Q0VCY3]	74.7222	64	97	66.6667	100	99	94	96
Chr11:105144401-105144500	11	105144401	105144500	0.00455485	ENSBTAG00000008308	ENSBTAG00000008308	No description	95	NaN	61.1111	60	79.1026	NaN	97	95.6522
Chr11:106415101-106415200	11	106415101	106415200	0.000712	F1N309_BOVIN	ENSBTAG00000016144	Uncharacterized protein [Source:UniProtKB/TrEMBL;Acc:F1N309]	100	100	83.3333	NaN	100	49.2064	NaN	100
Chr12:19014301-19014400	12	19014301	19014400	0.000383	F1MMV6_BOVIN	ENSBTAG00000034222	Uncharacterized protein [Source:UniProtKB/TrEMBL;Acc:F1MMV6]	100	84.4444	100	12.1212	100	100	NaN	79.0123
Chr12:19298201-19298300	12	19298201	19298300	0.0105324	E1BCB3_BOVIN	ENSBTAG00000018410	Uncharacterized protein [Source:UniProtKB/TrEMBL;Acc:E1BCB3]	53.277	100	97.9167	100	100	100	80	100
Chr12:22971701-22971800	12	22971701	22971800	0.0276001	Q0P5D5_BOVIN	ENSBTAG00000034033	lipoma HMGIC fusion partner homolog [Source:RefSeq peptide;Acc:NP_001071458]	31.0345	100	NaN	100	100	NaN	91.6667	96
Chr12:31020501-31020600	12	31020501	31020600	0.040507	F1N5P6_BOVIN	ENSBTAG00000018577	solute carrier family 7 (cationic amino acid transporter, y+ system), member 1 [Source:RefSeq peptide;Acc:NP_001129264]	94.6429	100	78.9062	NaN	100	100	100	95.8333
Chr12:31029301-31029400	12	31029301	31029400	0.00596785	Q2HJ29_BOVIN	ENSBTAG00000001094	hypothetical protein LOC616677 [Source:RefSeq peptide;Acc:NP_001073795]	100	48	33.3333	NaN	100	63	93.3333	100
Chr12:32311201-32311300	12	32311201	32311300	0.0153822	F1MIY5_BOVIN	ENSBTAG00000013819description=2-oxo-4-hydroxy-4-carboxy-5-ureidoimidazoline decarboxylase [Source:RefSeq peptide;Acc:NP_001093173]	No description	100	50	80.6052	100	100	100	98.3333	100
Chr12:34922801-34922900	12	34922801	34922900	1.02e-11	SGCG_BOVIN	ENSBTAG00000001865	Gamma-sarcoglycan [Source:UniProtKB/Swiss-Prot;Acc:Q0VCU7]	100	100	89.4118	40	100	100	96.5957	100
Chr12:36319201-36319300	12	36319201	36319300	0.00103653	CXB6_BOVIN	ENSBTAG00000038662	Gap junction beta-6 protein [Source:UniProtKB/Swiss-Prot;Acc:Q5E9Z5]	100	100	NaN	17.6471	100	100	72.8572	100
Chr12:79432001-79432100	12	79432001	79432100	0.00101621	F1N5S6_BOVIN	ENSBTAG00000032234	serine/threonine-protein kinase 24 [Source:RefSeq peptide;Acc:NP_001093420]	67.5	NaN	67	74.1765	100	72	84	84.9457
Chr12:79432601-79432700	12	79432601	79432700	1.39e-05	F1N5S6_BOVIN	ENSBTAG00000032234	serine/threonine-protein kinase 24 [Source:RefSeq peptide;Acc:NP_001093420]	50	0	100	100	97.8658	100	86.7017	100
Chr12:90403501-90403600	12	90403501	90403600	0.000107	ATP11A	ENSBTAG00000000446	No description	100	100	100	94.2308	80	50	85	88
Chr13:15984401-15984500	13	15984401	15984500	0.00590011	GATA3_BOVIN	ENSBTAG00000017243	Trans-acting T-cell-specific transcription factor GATA-3 [Source:UniProtKB/Swiss-Prot;Acc:Q08DV0]	100	100	100	NaN	100	100	98.6111	100
Chr13:16212501-16212600	13	16212501	16212600	3.29e-08	E1BND1_BOVIN	ENSBTAG00000013925	Uncharacterized protein [Source:UniProtKB/TrEMBL;Acc:E1BND1]	76.8795	100	61.0577	100	100	100	85.4167	90
Chr13:17649601-17649700	13	17649601	17649700	0.00119901	FBXO18	ENSBTAG00000004147	F-box only protein 18 [Source:RefSeq peptide;Acc:NP_001092533]	67	89.7959	100	NaN	98.9247	100	100	84.552
Chr13:17885001-17885100	13	17885001	17885100	0.0382549	LOC619000	ENSBTAG00000034145	No description	100	100	75	100	NaN	100	97	58.2828
Chr13:38386501-38386600	13	38386501	38386600	0.000959	BAFL_BOVIN	ENSBTAG00000004474	Barrier-to-autointegration factor-like protein [Source:UniProtKB/Swiss-Prot;Acc:Q32PE7]	100	100	64.9603	NaN	85.7143	100	100	100
Chr13:42471501-42471600	13	42471501	42471600	0.00328921	E1B7K8_BOVIN	ENSBTAG00000013415	Uncharacterized protein [Source:UniProtKB/TrEMBL;Acc:E1B7K8]	100	100	66.6667	NaN	100	NaN	100	100
Chr13:45499701-45499800	13	45499701	45499800	2.62e-06	PITRM1	ENSBTAG00000002685	No description	100	67	91	92.8571	100	97	99	99
Chr13:52983001-52983100	13	52983001	52983100	1.68e-05	IDH3B_BOVIN	ENSBTAG00000018813	Isocitrate dehydrogenase [NAD] subunit beta, mitochondrial [Source:UniProtKB/Swiss-Prot;Acc:O77784]	100	50	NaN	25	NaN	100	79	94.6721
Chr13:53866001-53866100	13	53866001	53866100	0.000524	F1MZ44_BOVIN	ENSBTAG00000039016	Uncharacterized protein [Source:UniProtKB/TrEMBL;Acc:F1MZ44]	77	83	33	98.6667	100	100	NaN	100
Chr13:54500901-54501000	13	54500901	54501000	0.00590492	F1ML80_BOVIN	ENSBTAG00000016664	Uncharacterized protein [Source:UniProtKB/TrEMBL;Acc:F1ML80]	54.1667	85	11	93	94.2029	100	90	88
Chr13:54501201-54501300	13	54501201	54501300	0.0138847	F1ML80_BOVIN	ENSBTAG00000016664	Uncharacterized protein [Source:UniProtKB/TrEMBL;Acc:F1ML80]	0	100	52.1429	100	100	100	33.3333	NaN
Chr13:54728901-54729000	13	54728901	54729000	0.00455746	E1BHK0_BOVIN	ENSBTAG00000017198	Uncharacterized protein [Source:UniProtKB/TrEMBL;Acc:E1BHK0]	100	31.25	NaN	100	100	100	77.1429	100
Chr13:62055601-62055700	13	62055601	62055700	0.00536411	E1BQ05_BOVIN	ENSBTAG00000016348	Uncharacterized protein [Source:UniProtKB/TrEMBL;Acc:E1BQ05]	100	100	41.6667	NaN	100	100	96.4912	100
Chr13:70727001-70727100	13	70727001	70727100	6.45e-09	LOC524776	ENSBTAG00000005733	PREDICTED: Bos taurus kismet-like (LOC524776), miscRNA, [Source:RefSeq DNA;Acc:XR_082901]	90	54	81	84.7222	100	88	93.109	100
Chr13:71397601-71397700	13	71397601	71397700	0.0291622	PTPRT	ENSBTAG00000000309	No description	58.3333	50	66.6667	75	72.5275	NaN	90.0499	100
Chr13:74180101-74180200	13	74180101	74180200	3.55e-06	STK4_BOVIN	ENSBTAG00000003257	Serine/threonine-protein kinase 4 [Source:UniProtKB/Swiss-Prot;Acc:Q5E9L6]	0	100	NaN	100	92.2449	NaN	100	100
Chr13:75977001-75977100	13	75977001	75977100	0.000116	SLC13A3	ENSBTAG00000000873	solute carrier family 13 member 3 [Source:RefSeq peptide;Acc:NP_001073757]	0	77.5	NaN	96.1539	100	82	93.0556	100
Chr13:78772701-78772800	13	78772701	78772800	9.86e-05	E1BMI0_BOVIN	ENSBTAG00000014554	zinc finger protein SNAI1 [Source:RefSeq peptide;Acc:NP_001106179]	0	NaN	94.4444	0	100	100	100	NaN
Chr13:78773001-78773100	13	78773001	78773100	5.17e-08	E1BMI0_BOVIN	ENSBTAG00000014554	zinc finger protein SNAI1 [Source:RefSeq peptide;Acc:NP_001106179]	79.3583	75	81.6176	75	90.9194	100	17	98
Chr13:80166901-80167000	13	80166901	80167000	2.08e-06	LOC516579	ENSBTAG00000007962	PREDICTED: Bos taurus ATPase, Class II, type 9A-like (LOC516579), miscRNA, [Source:RefSeq DNA;Acc:XR_082905]	76.0369	NaN	83	54	92	86	87	77.7778
Chr13:80167001-80167100	13	80167001	80167100	0.000682	LOC516579	ENSBTAG00000007962	PREDICTED: Bos taurus ATPase, Class II, type 9A-like (LOC516579), miscRNA, [Source:RefSeq DNA;Acc:XR_082905]	100	80	64	83	59.375	NaN	87	54.0965
Chr14:396001-396100	14	396001	396100	1.09e-12	ENSBTAG00000044546	ENSBTAG00000044546	No description	0	NaN	61	33.3333	100	100	42	58.641
Chr14:396201-396300	14	396201	396300	0.0131826	ENSBTAG00000044546	ENSBTAG00000044546	No description	0	NaN	41.6667	100	100	0	43	70.3704
Chr14:489401-489500	14	489401	489500	2.81e-09	ENSBTAG00000048242	ENSBTAG00000048242	No description	NaN	100	61	11.9048	50	100	30	100
Chr14:489601-489700	14	489601	489700	6.24e-08	ENSBTAG00000048242	ENSBTAG00000048242	No description	NaN	63	9	32.898	81	74	16	42.8779
Chr14:489701-489800	14	489701	489800	1.15e-09	ENSBTAG00000048242	ENSBTAG00000048242	No description	0	47	11	38	50.7576	20	27	61
Chr14:584201-584300	14	584201	584300	0.0168517	ENSBTAG00000047065	ENSBTAG00000047065	No description	89	89	65	84.9642	86	86	78	75
Chr14:584301-584400	14	584301	584400	1.1e-18	ENSBTAG00000047065	ENSBTAG00000047065	No description	82	87	79	90	89	94	85	91
Chr14:8305001-8305100	14	8305001	8305100	2.62e-06	F1N0I1_BOVIN	ENSBTAG00000017731	Uncharacterized protein [Source:UniProtKB/TrEMBL;Acc:F1N0I1]	100	NaN	79.4872	100	51	66	82.2222	100
Chr14:9728501-9728600	14	9728501	9728600	0.00118748	Q1RMR5_BOVIN	ENSBTAG00000010548	leucine-rich repeat-containing protein 6 [Source:RefSeq peptide;Acc:NP_001069372]	75	NaN	100	0	NaN	100	85.7143	100
Chr14:11891001-11891100	14	11891001	11891100	0.000722	Q2KJ26_BOVIN	ENSBTAG00000017478	gasdermin-C [Source:RefSeq peptide;Acc:NP_001039469]	71.875	100	64.2857	NaN	65.5711	72	78	78.7671
Chr14:34831101-34831200	14	34831101	34831200	0.0128679	C14H8orf34	ENSBTAG00000022588	No description	83	98	90	92	98.8095	100	100	100
Chr14:35949201-35949300	14	35949201	35949300	0.0060511	E1BPY4_BOVIN	ENSBTAG00000020312	Uncharacterized protein [Source:UniProtKB/TrEMBL;Acc:E1BPY4]	100	100	83.2143	100	100	NaN	88	44.4444
Chr14:40308201-40308300	14	40308201	40308300	0.0476103	PI15	ENSBTAG00000019587	No description	84	99.697	75	88.5417	100	NaN	98.9583	100
Chr14:46816801-46816900	14	46816801	46816900	0.00759362	F1MRS8_BOVIN	ENSBTAG00000039718	Uncharacterized protein [Source:UniProtKB/TrEMBL;Acc:F1MRS8]	50	100	100	50	100	100	75	100
Chr14:65080201-65080300	14	65080201	65080300	3.95e-05	ENSBTAG00000045224	ENSBTAG00000045224	No description	100	100	94.4114	NaN	0	100	50	NaN
Chr14:65080801-65080900	14	65080801	65080900	0.00111203	ENSBTAG00000045224	ENSBTAG00000045224	No description	91	80	66.6667	100	95	100	94.7778	100
Chr14:72163801-72163900	14	72163801	72163900	0.025513	F1MX77_BOVIN	ENSBTAG00000003789	Uncharacterized protein [Source:UniProtKB/TrEMBL;Acc:F1MX77]	50	NaN	37.8788	0	100	0	100	100
Chr14:83201101-83201200	14	83201101	83201200	2.35e-05	Q2HJ35_BOVIN	ENSBTAG00000004792	charged multivesicular body protein 4C [Source:RefSeq peptide;Acc:NP_001039441]	97.8873	100	95.8333	100	80.9687	94	90	95
Chr14:83201201-83201300	14	83201201	83201300	1.79e-27	Q2HJ35_BOVIN	ENSBTAG00000004792	charged multivesicular body protein 4C [Source:RefSeq peptide;Acc:NP_001039441]	84	85	81	69	70	95	87	79
Chr14:83209501-83209600	14	83209501	83209600	0.00825934	Q2HJ35_BOVIN	ENSBTAG00000004792	charged multivesicular body protein 4C [Source:RefSeq peptide;Acc:NP_001039441]	100	100	49.0909	NaN	100	100	66.6667	100
Chr14:83268801-83268900	14	83268801	83268900	6.12e-07	SLC10A5	ENSBTAG00000020523	No description	91	81.7849	100	100	96.0999	100	100	100
Chr14:83301801-83301900	14	83301801	83301900	0.0482411	IMPA1_BOVIN	ENSBTAG00000011709	Inositol monophosphatase 1 [Source:UniProtKB/Swiss-Prot;Acc:P20456]	50	95	80	NaN	NaN	0	100	50
Chr14:83905801-83905900	14	83905801	83905900	2.03e-09	LOC781493	ENSBTAG00000013369	PREDICTED: Bos taurus collagen, type XIV, alpha 1-like (LOC781493), miscRNA, [Source:RefSeq DNA;Acc:XR_082921]	99.4286	100	41.133	100	97.7273	100	98.9167	100
Chr14:84245701-84245800	14	84245701	84245800	0.0173733	MTBP	ENSBTAG00000006770	No description	50	50	100	NaN	100	100	100	90
Chr14:84617301-84617400	14	84617301	84617400	0.000677	ENSBTAG00000043120	ENSBTAG00000043120	No description	0	0	NaN	100	100	NaN	100	94.8276
Chr15:22372101-22372200	15	22372101	22372200	0.00624745	SIK2	ENSBTAG00000020272	No description	100	95	94	83.3333	100	98	95.1923	96
Chr15:22372401-22372500	15	22372401	22372500	4.31e-13	SIK2	ENSBTAG00000020272	No description	46.875	0	100	NaN	92.3077	100	100	NaN
Chr15:29685701-29685800	15	29685701	29685800	0.00260865	MLL	ENSBTAG00000018093	No description	84.7826	25	75	71	82.8947	NaN	83.3333	100
Chr15:30021201-30021300	15	30021201	30021300	0.000485	BCL9L	ENSBTAG00000005138	No description	8.33333	100	NaN	100	100	100	86.6104	100
Chr15:34630101-34630200	15	34630101	34630200	0.0435487	F1MPQ7_BOVIN	ENSBTAG00000001410	Uncharacterized protein [Source:UniProtKB/TrEMBL;Acc:F1MPQ7]	NaN	100	42.8571	0	0	NaN	35	0
Chr15:36208601-36208700	15	36208601	36208700	6.47e-15	PLEKHA7	ENSBTAG00000006974	No description	50	100	63.8648	100	97.9094	100	100	100
Chr15:43508501-43508600	15	43508501	43508600	2.16e-07	A6H709_BOVIN	ENSBTAG00000001987	switch-associated protein 70 [Source:RefSeq peptide;Acc:NP_001073766]	100	NaN	100	0	100	100	NaN	100
Chr15:45527201-45527300	15	45527201	45527300	0.00844862	E1BID5_BOVIN	ENSBTAG00000038317	Uncharacterized protein [Source:UniProtKB/TrEMBL;Acc:E1BID5]	83	66.6667	100	100	75	77	94	73
Chr15:52509401-52509500	15	52509401	52509500	0.0398419	LTOR1_BOVIN	ENSBTAG00000003001	Ragulator complex protein LAMTOR1 [Source:UniProtKB/Swiss-Prot;Acc:Q3T0D8]	59	66.6667	100	100	97	94	93	81
Chr15:67519401-67519500	15	67519401	67519500	0.000152	E1BNK5_BOVIN	ENSBTAG00000044158	Uncharacterized protein [Source:UniProtKB/TrEMBL;Acc:E1BNK5]	100	100	100	22.7273	100	95	96.4286	100
Chr15:67519501-67519600	15	67519501	67519600	1.49e-05	E1BNK5_BOVIN	ENSBTAG00000044158	Uncharacterized protein [Source:UniProtKB/TrEMBL;Acc:E1BNK5]	100	50	94	27.0202	100	100	95.5556	100
Chr15:74440301-74440400	15	74440301	74440400	0.000959	E1B8P6_BOVIN	ENSBTAG00000031299	Uncharacterized protein [Source:UniProtKB/TrEMBL;Acc:E1B8P6]	100	NaN	50	88.5417	100	100	97.4359	100
Chr15:75068701-75068800	15	75068701	75068800	0.00494207	Q0V8M2_BOVIN	ENSBTAG00000008465	1-aminocyclopropane-1-carboxylate synthase-like protein 1 [Source:RefSeq peptide;Acc:NP_001015526]	NaN	71.1111	100	100	100	66.6667	100	75
Chr15:80646601-80646700	15	80646601	80646700	0.018273	LOC520399	ENSBTAG00000046845	No description	57.1429	25	54.9383	NaN	75	100	60.5952	NaN
Chr15:80693301-80693400	15	80693301	80693400	0.0478147	LOC785753	ENSBTAG00000038049	No description	80	76	85.4167	NaN	100	66.6667	100	92.7427
Chr15:80827001-80827100	15	80827001	80827100	0.010912	LOC100299636	ENSBTAG00000046167	No description	86	58	68.0863	NaN	58	33	75	66.6667
Chr15:80844401-80844500	15	80844401	80844500	0.00015	OR8K5	ENSBTAG00000035031	No description	35.3559	50	47	10	81	79	67.9107	NaN
Chr15:81467201-81467300	15	81467201	81467300	0.0312623	OR5AK2	ENSBTAG00000024952	olfactory receptor, family 5, subfamily AK, member 2 [Source:HGNC Symbol;Acc:15251]	86.8421	100	40.5303	NaN	56.9444	NaN	66.5862	0
Chr15:82356001-82356100	15	82356001	82356100	1.22e-12	A7YWK4_BOVIN	ENSBTAG00000002389	mediator of RNA polymerase II transcription subunit 19 [Source:RefSeq peptide;Acc:NP_001098818]	0	NaN	100	91	96	78	96.8821	100
Chr15:82729601-82729700	15	82729601	82729700	0.0217467	OR9Q2	ENSBTAG00000030908	No description	100	97.2222	100	66.6667	100	33	66	80
Chr15:83286801-83286900	15	83286801	83286900	0.00261814	F1MV04_BOVIN	ENSBTAG00000024657	Uncharacterized protein [Source:UniProtKB/TrEMBL;Acc:F1MV04]	94.0741	100	95.8333	0	100	100	87	99
Chr15:83287901-83288000	15	83287901	83288000	0.0327223	F1MV04_BOVIN	ENSBTAG00000024657	Uncharacterized protein [Source:UniProtKB/TrEMBL;Acc:F1MV04]	100	68	66.6667	NaN	NaN	100	85.2941	100
Chr15:83453901-83454000	15	83453901	83454000	0.00101242	F1MTZ7_BOVIN	ENSBTAG00000038323	glycine N-acyltransferase [Source:RefSeq peptide;Acc:NP_803479]	32.2581	50	62.5	NaN	66.3723	100	93.6191	NaN
Chr15:84345001-84345100	15	84345001	84345100	0.00507272	RM16_BOVIN	ENSBTAG00000021188	39S ribosomal protein L16, mitochondrial [Source:UniProtKB/Swiss-Prot;Acc:Q3T0J3]	84.3478	100	20	66.6667	100	100	100	100
Chr15:85013401-85013500	15	85013401	85013500	0.00170201	B3GAT1	ENSBTAG00000027477	galactosylgalactosylxylosylprotein 3-beta-glucuronosyltransferase 1 [Source:RefSeq peptide;Acc:NP_001014415]	33.3333	30.25	0	NaN	75	100	26	22.2222
Chr16:4753501-4753600	16	4753501	4753600	0.000707	F262_BOVIN	ENSBTAG00000002126ption=6-phosphofructo-2-kinase/fructose-2,6-biphosphatase26-phosphofructo-2-kinaseFructose-2,6-bisphosphatase[Source:UniProtKB/Swiss-Prot;Acc:P26285]	No description	76.1364	100	98	87.037	100	100	95	100
Chr16:4753701-4753800	16	4753701	4753800	0.0308794	F262_BOVIN	ENSBTAG00000002126ption=6-phosphofructo-2-kinase/fructose-2,6-biphosphatase26-phosphofructo-2-kinaseFructose-2,6-bisphosphatase[Source:UniProtKB/Swiss-Prot;Acc:P26285]	No description	100	100	100	67	94.8718	100	NaN	100
Chr16:30360401-30360500	16	30360401	30360500	0.00530175	A4IFJ3_BOVIN	ENSBTAG00000024560	hypothetical protein LOC614962 [Source:RefSeq peptide;Acc:NP_001077239]	100	100	0	NaN	100	100	96.6667	100
Chr16:42882301-42882400	16	42882301	42882400	1.24e-23	FBX6_BOVIN	ENSBTAG00000014777	F-box only protein 6 [Source:UniProtKB/Swiss-Prot;Acc:Q3SX24]	33.4975	NaN	66.6667	100	90	100	94.4444	100
Chr16:51765501-51765600	16	51765501	51765600	1.2e-12	F1MEC2_BOVIN	ENSBTAG00000038716	Uncharacterized protein [Source:UniProtKB/TrEMBL;Acc:F1MEC2]	100	52	35	72.7273	100	85.7143	36	76
Chr16:51765601-51765700	16	51765601	51765700	0.000936	F1MEC2_BOVIN	ENSBTAG00000038716	Uncharacterized protein [Source:UniProtKB/TrEMBL;Acc:F1MEC2]	53.125	100	0	100	25	88	34	47
Chr16:55487601-55487700	16	55487601	55487700	5.45e-06	Q32P83_BOVIN	ENSBTAG00000013560	guanine nucleotide exchange factor MSS4 [Source:RefSeq peptide;Acc:NP_001035686]	79.6875	NaN	100	86	99.5423	100	99.0909	100
Chr16:55771101-55771200	16	55771101	55771200	0.000165	LOC789131	ENSBTAG00000038222	No description	76	46	85.7143	NaN	83.775	100	81.4626	50
Chr16:59978201-59978300	16	59978201	59978300	0.00212027	FAM5B	ENSBTAG00000013715	family with sequence similarity 5, member B [Source:HGNC Symbol;Acc:13746]	100	NaN	100	71.4286	100	100	97.6974	100
Chr16:61886401-61886500	16	61886401	61886500	2.82e-11	A1A4M8_BOVIN	ENSBTAG00000014006	torsin-3A [Source:RefSeq peptide;Acc:NP_001073845]	100	44.0476	100	100	94.0476	100	98	95
Chr16:64426101-64426200	16	64426101	64426200	1.27e-05	Q9GLL3_BOVIN	ENSBTAG00000020887	Calcium channel subunit alpha 1E [Source:UniProtKB/TrEMBL;Acc:Q9GLL3]	100	100	58.415	NaN	100	100	98.75	100
Chr16:65128201-65128300	16	65128201	65128300	0.00123749	RGS16_BOVIN	ENSBTAG00000004305	Regulator of G-protein signaling 16 [Source:UniProtKB/Swiss-Prot;Acc:O46471]	100	100	NaN	100	100	66.6667	100	0
Chr16:67143801-67143900	16	67143801	67143900	4.78e-05	A2VDV3_BOVIN	ENSBTAG00000038079	chromosome 1 open reading frame 21 [Source:RefSeq peptide;Acc:NP_001075016]	100	99	92	78	95.055	100	100	92
Chr16:67144201-67144300	16	67144201	67144300	6.86e-07	A2VDV3_BOVIN	ENSBTAG00000038079	chromosome 1 open reading frame 21 [Source:RefSeq peptide;Acc:NP_001075016]	0	33.3333	95.5	100	92	33	86	91
Chr16:71076701-71076800	16	71076701	71076800	3.2e-07	PPP1R12B	ENSBTAG00000011772	protein phosphatase 1, regulatory (inhibitor) subunit 12B [Source:HGNC Symbol;Acc:7619]	75.6194	NaN	69.3878	100	98.7013	100	85	96.0114
Chr16:75538301-75538400	16	75538301	75538400	6.55e-05	G0S2	ENSBTAG00000047766	No description	100	NaN	89.2308	80	100	90	92.7273	100
Chr16:77251201-77251300	16	77251201	77251300	1.59e-13	Q6PT96_BOVIN	ENSBTAG00000001173	Plexin A2 [Source:UniProtKB/TrEMBL;Acc:Q6PT96]	74.8276	NaN	94	74.2857	100	100	98	98.1728
Chr16:77481001-77481100	16	77481001	77481100	0.00250756	CD46	ENSBTAG00000005397	membrane cofactor protein [Source:RefSeq peptide;Acc:NP_898903]	22	70.1754	100	91.129	80	79.1667	100	100
Chr16:77481201-77481300	16	77481201	77481300	0.0329636	CD46	ENSBTAG00000005397	membrane cofactor protein [Source:RefSeq peptide;Acc:NP_898903]	100	95.8333	100	86.5047	100	100	96	100
Chr16:77481501-77481600	16	77481501	77481600	9.18e-06	CD46	ENSBTAG00000005397	membrane cofactor protein [Source:RefSeq peptide;Acc:NP_898903]	100	100	100	100	25	100	100	96
Chr16:77913001-77913100	16	77913001	77913100	0.00175228	CFHR5	ENSBTAG00000038171	complement factor H-related 5 [Source:HGNC Symbol;Acc:24668]	100	100	100	NaN	50	100	100	69.7917
Chr16:79137901-79138000	16	79137901	79138000	0.00091	E1BDZ2_BOVIN	ENSBTAG00000016943	Uncharacterized protein [Source:UniProtKB/TrEMBL;Acc:E1BDZ2]	100	0	15.3846	100	100	NaN	100	82
Chr16:79548301-79548400	16	79548301	79548400	2.59e-09	PTPRC	ENSBTAG00000023144	No description	71.4286	100	77	83.0392	100	85.7143	100	100
Chr17:12917901-12918000	17	12917901	12918000	0.00132181	SMAD1_BOVIN	ENSBTAG00000002835	Mothers against decapentaplegic homolog 1 [Source:UniProtKB/Swiss-Prot;Acc:Q1JQA2]	NaN	69.6181	100	93.0082	100	100	98	94.4776
Chr17:40482701-40482800	17	40482701	40482800	0.00107884	RAPGEF2	ENSBTAG00000012450	No description	75	100	100	NaN	75	37	92.2084	75
Chr17:42767201-42767300	17	42767201	42767300	0.00368398	GRIA2	ENSBTAG00000004775	glutamate receptor, ionotropic, AMPA 2 [Source:RefSeq peptide;Acc:NP_001069789]	100	100	93.75	100	99	67	94	70
Chr17:46171501-46171600	17	46171501	46171600	0.00746418	F1MFB2_BOVIN	ENSBTAG00000012987	Uncharacterized protein [Source:UniProtKB/TrEMBL;Acc:F1MFB2]	100	98.5714	100	100	80	91	88	97
Chr17:52347001-52347100	17	52347001	52347100	2.52e-08	ENSBTAG00000047832	ENSBTAG00000047832	No description	99.0741	100	NaN	33.3333	100	100	97.2222	100
Chr17:54566801-54566900	17	54566801	54566900	5.16e-11	Q08DQ3_BOVIN	ENSBTAG00000020504	cyclin-dependent kinase 2-associated protein 1 [Source:RefSeq peptide;Acc:NP_001069837]	100	100	100	39.375	100	NaN	86.9173	100
Chr17:54800801-54800900	17	54800801	54800900	0.00245213	F1N671_BOVIN	ENSBTAG00000001594	Uncharacterized protein [Source:UniProtKB/TrEMBL;Acc:F1N671]	100	50	68.75	NaN	97.7208	NaN	100	83.3333
Chr17:63313501-63313600	17	63313501	63313600	4.23e-11	F1MIH9_BOVIN	ENSBTAG00000019040	putative phospholipase B-like 2 precursor [Source:RefSeq peptide;Acc:NP_001039635]	83.3333	100	26	85.7143	100	100	82	84
Chr17:65215901-65216000	17	65215901	65216000	0.00918955	E1BIZ3_BOVIN	ENSBTAG00000007483	Uncharacterized protein [Source:UniProtKB/TrEMBL;Acc:E1BIZ3]	100	100	100	88.8889	100	100	67	91
Chr17:65436101-65436200	17	65436101	65436200	4.74e-24	F1MCQ8_BOVIN	ENSBTAG00000021796	hypothetical protein LOC507351 [Source:RefSeq peptide;Acc:NP_001026923]	98	95.625	NaN	40.625	100	100	87	96.6216
Chr17:65598701-65598800	17	65598701	65598800	4.11e-05	E1BI41_BOVIN	ENSBTAG00000006506	Uncharacterized protein [Source:UniProtKB/TrEMBL;Acc:E1BI41]	100	100	100	NaN	60	NaN	65	98.9583
Chr17:66097901-66098000	17	66097901	66098000	5.99e-05	FOXN4	ENSBTAG00000010847	No description	100	75	53.8462	NaN	100	NaN	100	92.4242
Chr17:66435001-66435100	17	66435001	66435100	0.00144345	E1BIZ2_BOVIN	ENSBTAG00000018825	Uncharacterized protein [Source:UniProtKB/TrEMBL;Acc:E1BIZ2]	16.0494	NaN	57.1429	40	26.4706	75	77.5	NaN
Chr17:67337001-67337100	17	67337001	67337100	5.66e-05	SGSM1	ENSBTAG00000006592	No description	25	75	NaN	100	100	NaN	100	92.1053
Chr17:67453401-67453500	17	67453401	67453500	4.26e-08	LOC533883	ENSBTAG00000044022	No description	93.3333	100	85.5556	40	NaN	100	100	78.9474
Chr17:70835601-70835700	17	70835601	70835700	0.0109598	F1MS93_BOVIN	ENSBTAG00000013150	THO complex subunit 5 homolog [Source:RefSeq peptide;Acc:NP_001077185]	82	NaN	100	37	92.8572	NaN	100	100
Chr17:71530501-71530600	17	71530501	71530600	0.000268	CCDC157	ENSBTAG00000003393	coiled-coil domain-containing protein 157 [Source:RefSeq peptide;Acc:NP_001096803]	100	100	75	99.2424	0	100	100	88
Chr17:72229101-72229200	17	72229101	72229200	0.000198	PATZ1	ENSBTAG00000005478	No description	98.1482	100	100	NaN	50	100	93.75	100
Chr17:72466701-72466800	17	72466701	72466800	0.0298442	E1BG88_BOVIN	ENSBTAG00000009006	Uncharacterized protein [Source:UniProtKB/TrEMBL;Acc:E1BG88]	90	NaN	100	100	49.0196	NaN	100	100
Chr17:73477601-73477700	17	73477601	73477700	1.66e-11	F1MZ00_BOVIN	ENSBTAG00000021262	small nuclear ribonucleoprotein Sm D3 [Source:RefSeq peptide;Acc:NP_001069947]	19.4444	0	NaN	100	100	81	100	100
Chr17:73811401-73811500	17	73811401	73811500	9.92e-07	RTDR1	ENSBTAG00000036113	rhabdoid tumor deletion region protein 1 [Source:RefSeq peptide;Acc:NP_001040040]	100	82.9123	NaN	100	100	85	55	69.3753
Chr17:73811501-73811600	17	73811501	73811600	1.76e-15	RTDR1	ENSBTAG00000036113	rhabdoid tumor deletion region protein 1 [Source:RefSeq peptide;Acc:NP_001040040]	100	96.4912	NaN	100	NaN	90	81	93.4186
Chr17:74199601-74199700	17	74199601	74199700	1.88e-06	F1MLV0_BOVIN	ENSBTAG00000013971	phosphatidylinositol 4-kinase alpha [Source:RefSeq peptide;Acc:NP_777002]	100	100	NaN	80.9524	100	92	97	99.0376
Chr17:74271401-74271500	17	74271401	74271500	0.0190684	SNP29_BOVIN	ENSBTAG00000020760	Synaptosomal-associated protein 29 [Source:UniProtKB/Swiss-Prot;Acc:Q0II86]	100	100	80	100	70	NaN	84	78.86
Chr17:75037301-75037400	17	75037301	75037400	1.4e-18	RANBP1	ENSBTAG00000006656	RAN binding protein 1 [Source:HGNC Symbol;Acc:9847]	50.6429	0	NaN	80.8333	100	92.3077	100	85.7143
Chr18:1560101-1560200	18	1560101	1560200	6.49e-08	IL34_BOVIN	ENSBTAG00000009357	Interleukin-34 [Source:UniProtKB/Swiss-Prot;Acc:A6QL48]	NaN	20	100	100	100	NaN	100	90
Chr18:2483301-2483400	18	2483301	2483400	0.0294831	ZNRF1	ENSBTAG00000034689	No description	46.2963	100	97	93.0719	100	77.7778	95	100
Chr18:2661001-2661100	18	2661001	2661100	0.0364954	CFDP1_BOVIN	ENSBTAG00000015427	Craniofacial development protein 1 [Source:UniProtKB/Swiss-Prot;Acc:Q8HXY9]	75	100	90.625	80	100	100	96	94
Chr18:10263501-10263600	18	10263501	10263600	0.00155642	A5PJC5_BOVIN	ENSBTAG00000004248	malonyl-CoA decarboxylase, mitochondrial [Source:RefSeq peptide;Acc:NP_001092416]	50	0	100	0	100	NaN	67	83.5701
Chr18:10351901-10352000	18	10351901	10352000	0.00722117	A6H7C6_BOVIN	ENSBTAG00000020236	N-terminal EF-hand calcium-binding protein 2 [Source:RefSeq peptide;Acc:NP_001092447]	92.7778	NaN	68.8889	62.5	87.5	100	97	58.5938
Chr18:10692601-10692700	18	10692601	10692700	0.00137517	F1MTK2_BOVIN	ENSBTAG00000000946	Uncharacterized protein [Source:UniProtKB/TrEMBL;Acc:F1MTK2]	86.1862	0	80	88	71	74	64	93
Chr18:11682801-11682900	18	11682801	11682900	0.00866389	LOC538506	ENSBTAG00000009918	No description	100	0	NaN	88.8889	100	100	100	100
Chr18:12383201-12383300	18	12383201	12383300	0.0100705	FOXF1	ENSBTAG00000000009	No description	80.6452	91	87.8788	100	100	100	98.3193	100
Chr18:13388601-13388700	18	13388601	13388700	0.00764947	E1BAD9_BOVIN	ENSBTAG00000010151	Uncharacterized protein [Source:UniProtKB/TrEMBL;Acc:E1BAD9]	100	100	100	100	36	67	97.6471	100
Chr18:13493901-13494000	18	13493901	13494000	0.00481153	BANP	ENSBTAG00000023745	protein BANP [Source:RefSeq peptide;Acc:NP_001069088]	66.6667	NaN	0	100	100	75	33	99.359
Chr18:39144101-39144200	18	39144101	39144200	0.00732512	PMFBP1	ENSBTAG00000013266	No description	NaN	100	75	50	100	50	90	91.3333
Chr18:39144201-39144300	18	39144201	39144300	5.59e-05	PMFBP1	ENSBTAG00000013266	No description	100	52.6316	100	100	97.5758	100	100	100
Chr18:39203501-39203600	18	39203501	39203600	0.000147	ENSBTAG00000019887	ENSBTAG00000019887	No description	100	67	50.7407	NaN	100	100	100	73.3333
Chr18:43433801-43433900	18	43433801	43433900	0	Q3ZCL6_BOVIN	ENSBTAG00000013338	B(0,+)-type amino acid transporter 1 [Source:RefSeq peptide;Acc:NP_001030226]	100	NaN	100	100	100	66.6667	100	100
Chr18:48237001-48237100	18	48237001	48237100	0.00625834	SIPA1L3	ENSBTAG00000018225	signal-induced proliferation-associated 1 like 3 [Source:HGNC Symbol;Acc:23801]	99	34	35.7432	100	100	NaN	100	100
Chr18:48248901-48249000	18	48248901	48249000	0.0025283	DPF1	ENSBTAG00000007216	zinc finger protein neuro-d4 [Source:RefSeq peptide;Acc:NP_001070323]	94.9074	100	100	100	55.5556	100	92	98
Chr18:48860601-48860700	18	48860601	48860700	0.0257918	C6K7D3_BOVIN	ENSBTAG00000001776	NAD-dependent deacetylase sirtuin-2 [Source:RefSeq peptide;Acc:NP_001107003]	45.4545	NaN	50	100	85.7143	80	100	100
Chr18:56568401-56568500	18	56568401	56568500	0.000126	CPT1C	ENSBTAG00000012205	No description	0	NaN	92.3077	40	98.913	100	90.3846	100
Chr18:63244501-63244600	18	63244501	63244600	0.0192492	ENSBTAG00000048145	ENSBTAG00000048145	No description	90.0467	100	100	92.8572	75	67	68	90
Chr18:63683701-63683800	18	63683701	63683800	0.0144615	NLRP5	ENSBTAG00000013247	NACHT, LRR and PYD domains-containing protein 5 [Source:RefSeq peptide;Acc:NP_001007815]	98.4127	100	100	0	71.4286	NaN	75	100
Chr18:64047801-64047900	18	64047801	64047900	8.31e-09	ZFP28	ENSBTAG00000002055	No description	NaN	78.3808	83.75	100	97.9167	100	100	100
Chr18:64270101-64270200	18	64270101	64270200	5e-06	B0RZ70_BOVIN	ENSBTAG00000023338	paternally expressed 3 [Source:RefSeq peptide;Acc:NP_001002887]	83.3333	100	NaN	54	52	54	33.3333	NaN
Chr19:7939701-7939800	19	7939701	7939800	0.00038	A6QLA8_BOVIN	ENSBTAG00000009948	E3 ubiquitin/ISG15 ligase TRIM25 [Source:RefSeq peptide;Acc:NP_001093806]	86.8421	87.5	100	66.6667	100	90	91	97
Chr19:9808901-9809000	19	9808901	9809000	5.26e-11	TEX14	ENSBTAG00000010167	No description	100	90	84	86.9732	100	99	99	100
Chr19:9835001-9835100	19	9835001	9835100	0.0250035	TEX14	ENSBTAG00000010167	No description	100	60.1852	NaN	100	100	100	17	77.3483
Chr19:10017301-10017400	19	10017301	10017400	0.00160526	ENSBTAG00000043781	ENSBTAG00000043781	No description	100	92	88.8889	75	100	96.0526	100	99
Chr19:13155501-13155600	19	13155501	13155600	6.39e-14	ZNHI3_BOVIN	ENSBTAG00000012672	Zinc finger HIT domain-containing protein 3 [Source:UniProtKB/Swiss-Prot;Acc:Q2KIH1]	20	100	NaN	100	90	100	80	87.2007
Chr19:13159901-13160000	19	13159901	13160000	3.93e-05	F1MVD8_BOVIN	ENSBTAG00000012675	myosin XIX [Source:RefSeq peptide;Acc:NP_001019672]	0	100	100	100	100	100	96.875	NaN
Chr19:15284401-15284500	19	15284401	15284500	1.89e-07	F1MJQ7_BOVIN	ENSBTAG00000019092	fibronectin type III domain-containing protein 8 [Source:RefSeq peptide;Acc:NP_001069912]	100	100	75	71.5385	100	100	NaN	0
Chr19:15405201-15405300	19	15405201	15405300	0.00183961	F1MQY1_BOVIN	ENSBTAG00000018689	DNA ligase 3 [Source:RefSeq peptide;Acc:NP_001033196]	0	50	75	98.4848	100	100	87.6923	100
Chr19:16404301-16404400	19	16404301	16404400	0.000608	ACCN1	ENSBTAG00000025200	amiloride-sensitive cation channel 1, neuronal [Source:RefSeq peptide;Acc:NP_001069952]	94.8837	100	64.4841	NaN	100	100	93	95.6522
Chr19:23192101-23192200	19	23192101	23192200	0.000881	MYO1C_BOVIN	ENSBTAG00000001332	Myosin-Ic [Source:UniProtKB/Swiss-Prot;Acc:Q27966]	100	NaN	75	100	61.5079	75	67	74.2021
Chr19:25845401-25845500	19	25845401	25845500	0.0201377	MED31_BOVIN	ENSBTAG00000021865	Mediator of RNA polymerase II transcription subunit 31 [Source:UniProtKB/Swiss-Prot;Acc:A0JNN3]	0	NaN	80	50	60.4377	98	97	90.4762
Chr19:34720701-34720800	19	34720701	34720800	0.0457709	EPN2	ENSBTAG00000017771	No description	100	100	NaN	95.3704	100	100	60.5	NaN
Chr19:43870401-43870500	19	43870401	43870500	0.000105	ENSBTAG00000030308	ENSBTAG00000030308	No description	85.7143	100	92	67	92	99	99.6377	100
Chr19:43871501-43871600	19	43871501	43871600	6.38e-05	ENSBTAG00000030308	ENSBTAG00000030308	No description	45	90.625	100	100	86.5079	100	82.0133	100
Chr19:48717501-48717600	19	48717501	48717600	0.00102015	E1BJD2_BOVIN	ENSBTAG00000021058	PREDICTED: Bos taurus DEAD (Asp-Glu-Ala-Asp) box polypeptide 42-like (LOC100140430), miscRNA, [Source:RefSeq DNA;Acc:XR_082803]	100	91.6667	0	NaN	100	100	99	95.8395
Chr19:48717601-48717700	19	48717601	48717700	2.14e-06	E1BJD2_BOVIN	ENSBTAG00000021058	PREDICTED: Bos taurus DEAD (Asp-Glu-Ala-Asp) box polypeptide 42-like (LOC100140430), miscRNA, [Source:RefSeq DNA;Acc:XR_082803]	100	83	90.8025	NaN	99	86	98	99.5272
Chr19:50554601-50554700	19	50554601	50554700	0.0272588	Q0P592_BOVIN	ENSBTAG00000015390	ketosamine-3-kinase [Source:RefSeq peptide;Acc:NP_001069867]	75	0	NaN	100	100	100	78.125	100
Chr19:54024301-54024400	19	54024301	54024400	0.0243491	E1BGL5_BOVIN	ENSBTAG00000009991	Uncharacterized protein [Source:UniProtKB/TrEMBL;Acc:E1BGL5]	100	NaN	78	85	81.4815	100	100	100
Chr19:55856201-55856300	19	55856201	55856300	1.4e-05	CYGB	ENSBTAG00000005556	No description	67.7083	NaN	100	100	98.2639	100	92.5005	100
Chr19:57007401-57007500	19	57007401	57007500	0.00475855	F1MR39_BOVIN	ENSBTAG00000021231	Uncharacterized protein [Source:UniProtKB/TrEMBL;Acc:F1MR39]	NaN	66.6667	50	57.1429	100	NaN	82	86.7647
Chr19:58579401-58579500	19	58579401	58579500	0.0105104	SDK2	ENSBTAG00000044195	No description	100	100	NaN	60	100	80	NaN	100
Chr19:62312101-62312200	19	62312101	62312200	0.00463468	F1MJW4_BOVIN	ENSBTAG00000001085	Uncharacterized protein [Source:UniProtKB/TrEMBL;Acc:F1MJW4]	0	100	NaN	100	100	100	80	NaN
Chr19:62833201-62833300	19	62833201	62833300	0.000173	AXIN2	ENSBTAG00000030162	No description	100	86.2745	100	100	66.6667	NaN	94	94.7182
Chr20:6719501-6719600	20	6719501	6719600	0.00869791	RRF2M_BOVIN	ENSBTAG00000015519	Ribosome-releasing factor 2, mitochondrial [Source:UniProtKB/Swiss-Prot;Acc:A6QNM2]	100	100	68.75	50	100	100	98	94
Chr20:7151501-7151600	20	7151501	7151600	0.00323604	ENSBTAG00000044229	ENSBTAG00000044229	No description	85.7143	NaN	100	92	92.3809	100	100	99.75
Chr20:9316301-9316400	20	9316301	9316400	1.59e-10	F1N1S1_BOVIN	ENSBTAG00000001962	28S ribosomal protein S27, mitochondrial [Source:RefSeq peptide;Acc:NP_001033197]	100	100	99	97	95	89	97	82
Chr20:11328701-11328800	20	11328701	11328800	0.0446596	P85A_BOVIN	ENSBTAG00000010989	Phosphatidylinositol 3-kinase regulatory subunit alpha [Source:UniProtKB/Swiss-Prot;Acc:P23727]	100	100	NaN	85.5882	100	100	100	98.7013
Chr20:33637801-33637900	20	33637801	33637900	0.00128776	E1B9A2_BOVIN	ENSBTAG00000014374	Uncharacterized protein [Source:UniProtKB/TrEMBL;Acc:E1B9A2]	100	100	100	79.4118	100	100	94	50
Chr20:36706901-36707000	20	36706901	36707000	6.22e-05	F1MXI9_BOVIN	ENSBTAG00000033095	WD repeat-containing protein 70 [Source:RefSeq peptide;Acc:NP_001069706]	100	50	100	NaN	41.1765	0	100	100
Chr20:55750901-55751000	20	55750901	55751000	0.00095	F1N372_BOVIN	ENSBTAG00000005491	Uncharacterized protein [Source:UniProtKB/TrEMBL;Acc:F1N372]	38	44	93	84	65.4332	10	8	66
Chr20:55751501-55751600	20	55751501	55751600	1.01e-05	F1N372_BOVIN	ENSBTAG00000005491	Uncharacterized protein [Source:UniProtKB/TrEMBL;Acc:F1N372]	100	100	85.4167	100	92	69	77	61
Chr20:55751801-55751900	20	55751801	55751900	0.000119	F1N372_BOVIN	ENSBTAG00000005491	Uncharacterized protein [Source:UniProtKB/TrEMBL;Acc:F1N372]	96.997	100	100	89	92	87	87	80
Chr20:55752401-55752500	20	55752401	55752500	3.53e-06	F1N372_BOVIN	ENSBTAG00000005491	Uncharacterized protein [Source:UniProtKB/TrEMBL;Acc:F1N372]	48.1092	25	67.3913	100	87	53	95	99
Chr20:70998201-70998300	20	70998201	70998300	1.32e-06	MRPL36	ENSBTAG00000047906	No description	0	NaN	100	100	93.3333	NaN	91.6667	100
Chr20:71249801-71249900	20	71249801	71249900	0.0101248	CLPTM1L	ENSBTAG00000001329	cleft lip and palate transmembrane protein 1-like protein [Source:RefSeq peptide;Acc:NP_001075895]	92	80	73.8562	NaN	93.0435	100	93	95.873
Chr20:71282701-71282800	20	71282701	71282800	0.00677231	SLC6A18	ENSBTAG00000012559	solute carrier family 6, member 18 [Source:HGNC Symbol;Acc:26441]	NaN	71.4286	100	0	100	NaN	60	90.4762
Chr20:71469701-71469800	20	71469701	71469800	1.79e-10	ENSBTAG00000046181	ENSBTAG00000046181	No description	95.5556	100	80	0	100	91.6667	100	94
Chr21:1898801-1898900	21	1898801	1898900	2.03e-06	ENSBTAG00000035333	ENSBTAG00000035333	No description	0	35	5.05051	0	29	40.7407	19	49
Chr21:14877701-14877800	21	14877701	14877800	0.00102615	A2BCP4_BOVIN	ENSBTAG00000017896	alpha-2,8-sialyltransferase 8B [Source:RefSeq peptide;Acc:NP_001091582]	100	100	80.2721	60	100	100	96	91
Chr21:23500301-23500400	21	23500301	23500400	4.2e-06	FSD2	ENSBTAG00000015018	No description	0	100	80	NaN	100	100	100	99.4595
Chr21:31499601-31499700	21	31499601	31499700	0.0171653	LOC100336090	ENSBTAG00000003130	neuronal acetylcholine receptor subunit alpha-3 precursor [Source:RefSeq peptide;Acc:NP_777144]	66.6667	100	100	0	100	100	98	93
Chr21:33685201-33685300	21	33685201	33685300	0.00375422	SPN1_BOVIN	ENSBTAG00000021293	Snurportin-1 [Source:UniProtKB/Swiss-Prot;Acc:Q2TBK8]	100	88	65.3617	100	93.1034	100	99	96
Chr21:45380301-45380400	21	45380301	45380400	0.000563	ENSBTAG00000046113	ENSBTAG00000046113	No description	100	97	84.2105	NaN	63.8455	100	69	80.4878
Chr21:55830001-55830100	21	55830001	55830100	0.000469	MAP1A	ENSBTAG00000014001	No description	100	66.1539	100	NaN	97.9532	100	100	96.6667
Chr21:59122101-59122200	21	59122101	59122200	0.020346	FAM181A	ENSBTAG00000046590	No description	NaN	100	100	44	100	NaN	100	100
Chr21:59344501-59344600	21	59344501	59344600	1.5e-13	I27L2_BOVIN	ENSBTAG00000003155	Interferon alpha-inducible protein 27-like protein 2 [Source:UniProtKB/Swiss-Prot;Acc:Q24JY7]	NaN	66.6667	100	0	100	77.8658	100	100
Chr21:59796601-59796700	21	59796601	59796700	1.05e-07	IPSP_BOVIN	ENSBTAG00000004063	Plasma serine protease inhibitor [Source:UniProtKB/Swiss-Prot;Acc:Q9N2I2]	71.4286	88	33.3333	NaN	93.75	100	100	100
Chr21:66708901-66709000	21	66708901	66709000	0.000772	E1BHY1_BOVIN	ENSBTAG00000009293	Uncharacterized protein [Source:UniProtKB/TrEMBL;Acc:E1BHY1]	0	100	100	100	100	98	100	100
Chr21:66738501-66738600	21	66738501	66738600	0.0162002	E1BHY1_BOVIN	ENSBTAG00000009293	Uncharacterized protein [Source:UniProtKB/TrEMBL;Acc:E1BHY1]	88.8889	100	100	98.2906	50	NaN	100	83.3333
Chr21:67563101-67563200	21	67563101	67563200	8.69e-05	bta-mir-411	ENSBTAG00000029845	bta-mir-411 [Source:miRBase;Acc:MI0009826]	82.9613	NaN	77.7778	100	91.5315	100	100	100
Chr21:67563201-67563300	21	67563201	67563300	2.7e-06	bta-mir-411	ENSBTAG00000029845	bta-mir-411 [Source:miRBase;Acc:MI0009826]	90.9091	50	83.3333	NaN	91.4474	100	100	95.2381
Chr21:67579301-67579400	21	67579301	67579400	0	bta-mir-376a	ENSBTAG00000038423	bta-mir-376a [Source:miRBase;Acc:MI0010457]	100	33.1269	100	100	100	100	96	95
Chr21:67585301-67585400	21	67585301	67585400	0.00549568	bta-mir-539	ENSBTAG00000036433	bta-mir-539 [Source:miRBase;Acc:MI0009857]	75.785	100	84.9817	100	100	100	91	96
Chr21:68474201-68474300	21	68474201	68474300	4.24e-06	A4FV55_BOVIN	ENSBTAG00000020192	serine/threonine-protein phosphatase 2A 56 kDa regulatory subunit gamma isoform [Source:RefSeq peptide;Acc:NP_001076845]	NaN	21.5909	100	100	97.6852	100	100	100
Chr21:68474301-68474400	21	68474301	68474400	7.03e-10	A4FV55_BOVIN	ENSBTAG00000020192	serine/threonine-protein phosphatase 2A 56 kDa regulatory subunit gamma isoform [Source:RefSeq peptide;Acc:NP_001076845]	NaN	59.8214	75	100	86.6042	100	83.5873	100
Chr21:68567801-68567900	21	68567801	68567900	2.73e-08	E1BDX8_BOVIN	ENSBTAG00000016598	Uncharacterized protein [Source:UniProtKB/TrEMBL;Acc:E1BDX8]	50	75	100	100	97	100	100	100
Chr21:68567901-68568000	21	68567901	68568000	1.15e-05	E1BDX8_BOVIN	ENSBTAG00000016598	Uncharacterized protein [Source:UniProtKB/TrEMBL;Acc:E1BDX8]	85.7143	100	33	95.2632	100	75	100	98
Chr21:69090701-69090800	21	69090701	69090800	1.3e-08	F1MKY8_BOVIN	ENSBTAG00000002336	Uncharacterized protein [Source:UniProtKB/TrEMBL;Acc:F1MKY8]	100	95.671	100	39	99.0675	100	100	93
Chr21:69842201-69842300	21	69842201	69842300	0.000135	BAG5_BOVIN	ENSBTAG00000017361	BAG family molecular chaperone regulator 5 [Source:UniProtKB/Swiss-Prot;Acc:Q2TA08]	0	NaN	100	100	100	NaN	97.9465	100
Chr21:70875701-70875800	21	70875701	70875800	1.7e-07	SIVA1	ENSBTAG00000017622	No description	71.0526	100	NaN	76	99.2857	100	95.3017	100
Chr21:71010301-71010400	21	71010301	71010400	0.000964	ENSBTAG00000046828	ENSBTAG00000046828	No description	100	60	94.8718	100	92.8923	100	95.1568	99
Chr21:71010401-71010500	21	71010401	71010500	0.00065	ENSBTAG00000046828	ENSBTAG00000046828	No description	91.6667	100	51.6484	100	100	80	100	82
Chr21:71052001-71052100	21	71052001	71052100	0.00261157	CDCA4	ENSBTAG00000031242	No description	100	56.8182	100	100	NaN	86	96.9697	100
Chr22:4801-4900	22	4801	4900	8.33e-13	ENSBTAG00000046011	ENSBTAG00000046011	No description	NaN	0	55.8642	50	50	99	72.7273	75
Chr22:5201-5300	22	5201	5300	0.00105931	ENSBTAG00000046011	ENSBTAG00000046011	No description	60	61	54	59	72	73	63	84
Chr22:1241701-1241800	22	1241701	1241800	0.000244	ENSBTAG00000029403	ENSBTAG00000029403	No description	50	100	77.6515	NaN	100	91.3043	100	100
Chr22:7722701-7722800	22	7722701	7722800	2.59e-11	LOC785419	ENSBTAG00000003968	PREDICTED: Bos taurus downstream binding protein 1-like (LOC785419), miscRNA, [Source:RefSeq DNA;Acc:XR_084639]	77.7778	100	100	94.7552	100	68.6274	100	70
Chr22:12014301-12014400	22	12014301	12014400	4.45e-09	SCN5A	ENSBTAG00000009155	sodium channel protein type 5 subunit alpha [Source:RefSeq peptide;Acc:NP_776883]	100	100	96.7105	0	100	NaN	97	99.7596
Chr22:12548901-12549000	22	12548901	12549000	0.00445893	E1AXU0_BOVIN	ENSBTAG00000046512	Cardiomyopathy associated protein 1 [Source:UniProtKB/TrEMBL;Acc:E1AXU0]	100	79.3939	100	NaN	80	80	99.1667	80
Chr22:32878501-32878600	22	32878501	32878600	0.0293987	F1N024_BOVIN	ENSBTAG00000003110	family with sequence similarity 19 (chemokine (C-C motif)-like), member A4 [Source:RefSeq peptide;Acc:NP_001069903]	100	100	100	66.6667	100	100	92	90
Chr22:49018201-49018300	22	49018201	49018300	0.000401	PHF7	ENSBTAG00000047658	PHD finger protein 7 [Source:HGNC Symbol;Acc:18458]	50	25.5556	100	100	100	100	100	99
Chr22:49530301-49530400	22	49530301	49530400	0.0012853	PCBP4_BOVIN	ENSBTAG00000018622	Poly(rC)-binding protein 4 [Source:UniProtKB/Swiss-Prot;Acc:Q0VCU0]	100	100	92.2581	100	93	98	64	92
Chr22:52817501-52817600	22	52817501	52817600	3.55e-18	SCAP	ENSBTAG00000015782	sterol regulatory element-binding protein cleavage-activating protein [Source:RefSeq peptide;Acc:NP_001095359]	50	98	94.1176	100	97.6137	100	100	94
Chr22:56744801-56744900	22	56744801	56744900	0.042884	A6QQA2_BOVIN	ENSBTAG00000006614	transmembrane and coiled-coil domain family 1 [Source:RefSeq peptide;Acc:NP_001095395]	63.5591	100	100	87.1795	100	95	96.0925	100
Chr22:57155101-57155200	22	57155101	57155200	2.97e-05	E1BBL0_BOVIN	ENSBTAG00000004514	RAF proto-oncogene serine/threonine-protein kinase [Source:RefSeq peptide;Acc:NP_001095975]	80	0	NaN	75	87.5	NaN	50	85.7143
Chr22:58036501-58036600	22	58036501	58036600	0.00639674	F1MUW3_BOVIN	ENSBTAG00000006789	Uncharacterized protein [Source:UniProtKB/TrEMBL;Acc:F1MUW3]	NaN	0	100	100	88.6364	NaN	100	100
Chr22:58200101-58200200	22	58200101	58200200	0.00343972	E1BJV2_BOVIN	ENSBTAG00000040133	Uncharacterized protein [Source:UniProtKB/TrEMBL;Acc:E1BJV2]	100	0	75.3623	NaN	100	100	92.1569	100
Chr22:58710401-58710500	22	58710401	58710500	0.0014209	E1BDJ1_BOVIN	ENSBTAG00000007362	Uncharacterized protein [Source:UniProtKB/TrEMBL;Acc:E1BDJ1]	100	100	0	100	100	100	100	99
Chr22:58988401-58988500	22	58988401	58988500	0.0117261	FBLN2	ENSBTAG00000004014	fibulin 2 [Source:HGNC Symbol;Acc:3601]	36.5079	100	NaN	100	100	NaN	100	100
Chr22:60565101-60565200	22	60565101	60565200	0.0201918	MCM2	ENSBTAG00000014380	minichromosome maintenance complex component 2 [Source:HGNC Symbol;Acc:6944]	100	90.6667	100	100	NaN	100	81	14.2857
Chr23:4907101-4907200	23	4907101	4907200	0.00690257	E1BK37_BOVIN	ENSBTAG00000025718	Uncharacterized protein [Source:UniProtKB/TrEMBL;Acc:E1BK37]	50	100	100	0	91.1	100	100	100
Chr23:7290001-7290100	23	7290001	7290100	3.65e-05	Q7M2X8_BOVIN	ENSBTAG00000000601	collagen alpha-2(XI) chain precursor [Source:RefSeq peptide;Acc:NP_001039664]	91.954	100	100	100	42.5926	NaN	73.0159	100
Chr23:8296101-8296200	23	8296101	8296200	1.15e-05	NUDT3_BOVIN	ENSBTAG00000019684	Diphosphoinositol polyphosphate phosphohydrolase 1 [Source:UniProtKB/Swiss-Prot;Acc:A2VE79]	66.0598	NaN	100	85	97.2222	100	100	96.5517
Chr23:19905201-19905300	23	19905201	19905300	0.000917	E1BGM7_BOVIN	ENSBTAG00000009978	Uncharacterized protein [Source:UniProtKB/TrEMBL;Acc:E1BGM7]	91	83	89	86	98.0074	100	96	100
Chr23:24637301-24637400	23	24637301	24637400	0.0251723	E1BCM2_BOVIN	ENSBTAG00000009112	Uncharacterized protein [Source:UniProtKB/TrEMBL;Acc:E1BCM2]	NaN	100	88.8889	50	100	100	100	81.0916
Chr23:24637601-24637700	23	24637601	24637700	0.0252733	E1BCM2_BOVIN	ENSBTAG00000009112	Uncharacterized protein [Source:UniProtKB/TrEMBL;Acc:E1BCM2]	100	100	99	99.4444	92	100	84	88
Chr23:24850101-24850200	23	24850101	24850200	0.00137126	E1BKD8_BOVIN	ENSBTAG00000025485	Glutathione S-transferase [Source:UniProtKB/TrEMBL;Acc:E1BKD8]	80	84	82.2222	NaN	99	95.3488	100	100
Chr23:27011701-27011800	23	27011701	27011800	0.00775634	F1N306_BOVIN	ENSBTAG00000014420	advanced glycosylation end product-specific receptor precursor [Source:RefSeq peptide;Acc:NP_776407]	33.3333	NaN	70	98.1818	100	100	NaN	87.8788
Chr23:27012801-27012900	23	27012801	27012900	0.000806	F1N0B8_BOVIN	ENSBTAG00000025413	E3 ubiquitin-protein ligase RNF5 [Source:RefSeq peptide;Acc:NP_001098915]	80	83.9506	100	100	100	100	97.9592	100
Chr23:27012901-27013000	23	27012901	27013000	1.86e-10	F1N0B8_BOVIN	ENSBTAG00000025413	E3 ubiquitin-protein ligase RNF5 [Source:RefSeq peptide;Acc:NP_001098915]	100	100	33.1731	NaN	100	100	95	89.2368
Chr23:27069601-27069700	23	27069601	27069700	0.000705	A4FUY2_BOVIN	ENSBTAG00000008794	cyclic AMP-dependent transcription factor ATF-6 beta [Source:RefSeq peptide;Acc:NP_001077152]	66.6667	100	NaN	100	NaN	68.1818	75.5	100
Chr23:27195701-27195800	23	27195701	27195800	1.04e-05	C4A	ENSBTAG00000037533	complement C4 [Source:RefSeq peptide;Acc:NP_001159957]	49.4505	100	85.1852	100	85.7143	100	100	100
Chr23:27292401-27292500	23	27292401	27292500	2.01e-06	CTL4_BOVIN	ENSBTAG00000005675	Choline transporter-like protein 4 [Source:UniProtKB/Swiss-Prot;Acc:A3KMY4]	75	NaN	0	0	75	100	NaN	50
Chr23:27572201-27572300	23	27572201	27572300	5.56e-05	DX39B_BOVIN	ENSBTAG00000014490	Spliceosome RNA helicase DDX39B [Source:UniProtKB/Swiss-Prot;Acc:Q3T147]	0	100	73.0769	100	100	100	92.3077	100
Chr23:27572301-27572400	23	27572301	27572400	0.00204533	DX39B_BOVIN	ENSBTAG00000014490	Spliceosome RNA helicase DDX39B [Source:UniProtKB/Swiss-Prot;Acc:Q3T147]	98.8095	100	100	99	83.3333	100	100	96
Chr23:28102001-28102100	23	28102001	28102100	0.0208475	TBB5_BOVIN	ENSBTAG00000006969	Tubulin beta-5 chain [Source:UniProtKB/Swiss-Prot;Acc:Q2KJD0]	74.7253	NaN	94.4444	100	100	100	86	99.2308
Chr23:38780301-38780400	23	38780301	38780400	0.00546386	ENSBTAG00000043721	ENSBTAG00000043721	No description	0	50	89.4737	NaN	100	100	100	53.5714
Chr23:39234401-39234500	23	39234401	39234500	0.027583	TPMT_BOVIN	ENSBTAG00000019300	Thiopurine S-methyltransferase [Source:UniProtKB/Swiss-Prot;Acc:Q17QQ2]	91	74.4088	90	100	100	100	98.0392	95
Chr23:39246701-39246800	23	39246701	39246800	0.0106016	ENSBTAG00000043020	ENSBTAG00000043020	No description	50	NaN	79.1667	50	100	88.8889	100	92.8572
Chr23:39324301-39324400	23	39324301	39324400	0.042235	ENSBTAG00000042216	ENSBTAG00000042216	No description	80	90.9091	100	92.2222	92	80	84.4681	100
Chr23:42333401-42333500	23	42333401	42333500	0.000235	Q2KHW2_BOVIN	ENSBTAG00000031430	CD83 antigen [Source:RefSeq peptide;Acc:NP_001040055]	78.421	100	0	66.6667	80	100	94.3333	80
Chr23:42610901-42611000	23	42610901	42611000	0.0015824	ENSBTAG00000043307	ENSBTAG00000043307	No description	100	98	63	95	99.177	100	94	99
Chr23:49949001-49949100	23	49949001	49949100	0.000337	C6orf146	ENSBTAG00000002089	chromosome 6 open reading frame 146 [Source:HGNC Symbol;Acc:21362]	0	93.9394	100	100	100	91.6667	100	NaN
Chr23:50096201-50096300	23	50096201	50096300	0.0350322	F1N297_BOVIN	ENSBTAG00000026919	PX domain-containing protein C6orf145 homolog [Source:RefSeq peptide;Acc:NP_001070400]	100	NaN	100	37.2549	100	100	100	87.1795
Chr23:50618601-50618700	23	50618601	50618700	1.29e-07	SERPINB6	ENSBTAG00000025280	serpin B6 [Source:RefSeq peptide;Acc:NP_777214]	10	91.7293	NaN	100	100	95	96.9697	100
Chr23:51080101-51080200	23	51080101	51080200	0.0277268	ENSBTAG00000037624	ENSBTAG00000037624	No description	50	NaN	70	95	83	91	87.8413	100
Chr23:51454101-51454200	23	51454101	51454200	0.0169917	E1BFG9_BOVIN	ENSBTAG00000012058	GDP-mannose 4,6 dehydratase [Source:RefSeq peptide;Acc:NP_001073800]	100	NaN	100	41.7582	100	85	96.6667	100
Chr24:2597701-2597800	24	2597701	2597800	0.00159729	ZNF236	ENSBTAG00000017517	No description	94.0476	100	89.2308	NaN	77.2727	100	100	NaN
Chr24:2730701-2730800	24	2730701	2730800	0.0219473	ENSBTAG00000042712	ENSBTAG00000042712	No description	100	100	0	NaN	100	100	100	75
Chr24:2912101-2912200	24	2912101	2912200	0.0070602	E1BCA0_BOVIN	ENSBTAG00000004650	Uncharacterized protein [Source:UniProtKB/TrEMBL;Acc:E1BCA0]	56.261	100	100	100	100	100	86.6667	100
Chr24:21196301-21196400	24	21196301	21196400	5.05e-05	F1N3A9_BOVIN	ENSBTAG00000012252	molybdenum cofactor sulfurase [Source:RefSeq peptide;Acc:NP_776506]	100	77.7778	0	6.25	100	80	100	100
Chr24:24787901-24788000	24	24787901	24788000	0.00442727	E1BPK1_BOVIN	ENSBTAG00000020003	Uncharacterized protein [Source:UniProtKB/TrEMBL;Acc:E1BPK1]	48	NaN	100	50	100	100	100	99.359
Chr24:32848001-32848100	24	32848001	32848100	2.81e-06	LOC100336844	ENSBTAG00000023259	No description	100	100	83.3333	0	100	75	100	100
Chr24:33484701-33484800	24	33484701	33484800	2.22e-06	B0JYK2_BOVIN	ENSBTAG00000015195	Niemann-Pick C1 protein [Source:RefSeq peptide;Acc:NP_777183]	77	83.3333	NaN	51	91.8367	100	95	100
Chr24:34549001-34549100	24	34549001	34549100	0.0120355	Q2QCT4_BOVIN	ENSBTAG00000005734	GATA-6 [Source:UniProtKB/TrEMBL;Acc:Q2QCT4]	NaN	100	100	50	82.5	100	86.2512	100
Chr24:37528601-37528700	24	37528601	37528700	1.15e-07	EMILIN2	ENSBTAG00000003880	EMILIN-2 [Source:RefSeq peptide;Acc:NP_001137341]	81	89.5833	100	90.9091	100	NaN	95.0595	96.8
Chr24:41215001-41215100	24	41215001	41215100	4.04e-10	E1BPU9_BOVIN	ENSBTAG00000024015	Uncharacterized protein [Source:UniProtKB/TrEMBL;Acc:E1BPU9]	99.5	100	72.4542	NaN	100	100	94	99.5466
Chr24:41215801-41215900	24	41215801	41215900	0.000977	E1BPU9_BOVIN	ENSBTAG00000024015	Uncharacterized protein [Source:UniProtKB/TrEMBL;Acc:E1BPU9]	75	80	79.8064	100	94	79	86	96
Chr24:46046001-46046100	24	46046001	46046100	0.0224702	E1BJI7_BOVIN	ENSBTAG00000012067	PREDICTED: Bos taurus hypothetical LOC529859 (LOC529859), miscRNA, [Source:RefSeq DNA;Acc:XR_083152]	56.1224	100	100	NaN	100	100	94	100
Chr24:49192601-49192700	24	49192601	49192700	0.00016	E1BE17_BOVIN	ENSBTAG00000000024	Uncharacterized protein [Source:UniProtKB/TrEMBL;Acc:E1BE17]	0	100	100	NaN	100	100	97.6562	100
Chr24:58055801-58055900	24	58055801	58055900	1.28e-08	F1MJ09_BOVIN	ENSBTAG00000005412	Uncharacterized protein [Source:UniProtKB/TrEMBL;Acc:F1MJ09]	92	54.0373	100	100	99.5726	100	100	91
Chr24:58552501-58552600	24	58552501	58552600	3.76e-05	F1MSS8_BOVIN	ENSBTAG00000013588	Uncharacterized protein [Source:UniProtKB/TrEMBL;Acc:F1MSS8]	94.7917	100	98.4375	NaN	68	74	95.2778	100
Chr24:58670301-58670400	24	58670301	58670400	5.74e-09	Q2KI36_BOVIN	ENSBTAG00000011954	signal peptidase complex catalytic subunit SEC11C [Source:RefSeq peptide;Acc:NP_001068643]	0	100	NaN	93	96.5909	100	100	97.6331
Chr24:62330601-62330700	24	62330601	62330700	0.00078	SERPINB12	ENSBTAG00000035171	serpin peptidase inhibitor, clade B (ovalbumin), member 12 [Source:HGNC Symbol;Acc:14220]	52.6316	NaN	91.6667	100	100	100	91.3131	100
Chr24:62377301-62377400	24	62377301	62377400	0.000278	A6QPZ4_BOVIN	ENSBTAG00000039037	serine (or cysteine) proteinase inhibitor, clade B (ovalbumin), member 4 [Source:RefSeq peptide;Acc:NP_001095792]	100	98	92.8572	100	37	90	95	86
Chr25:15601-15700	25	15601	15700	2.23e-12	LOC785480	ENSBTAG00000023249	No description	95	71	28.8369	NaN	95.1587	NaN	56.7743	100
Chr25:485301-485400	25	485301	485400	0.000142	E1B6Y0_BOVIN	ENSBTAG00000016592	Uncharacterized protein [Source:UniProtKB/TrEMBL;Acc:E1B6Y0]	100	100	NaN	100	66.6667	NaN	89.697	100
Chr25:6687801-6687900	25	6687801	6687900	0.0129527	F1MWC7_BOVIN	ENSBTAG00000007210	fox-1 homolog A [Source:RefSeq peptide;Acc:NP_001069286]	100	100	100	95	88.8889	50	87	91
Chr25:9663401-9663500	25	9663401	9663500	0.0204948	CIITA	ENSBTAG00000020649	No description	0	NaN	100	50	100	100	100	86.6667
Chr25:13345501-13345600	25	13345501	13345600	3.96e-07	bta-mir-365	ENSBTAG00000029848	bta-mir-365 [Source:miRBase;Acc:MI0005465]	50	99.2857	100	100	97.4734	100	100	100
Chr25:13916201-13916300	25	13916201	13916300	6.85e-06	MPV17L	ENSBTAG00000047520	mpv17-like protein [Source:RefSeq peptide;Acc:NP_001040067]	100	66.6667	NaN	76	97.5758	100	100	100
Chr25:14216501-14216600	25	14216501	14216600	0.00357911	A6QLS4_BOVIN	ENSBTAG00000015986	nuclear distribution protein nudE homolog 1 [Source:RefSeq peptide;Acc:NP_001093791]	20.5882	NaN	76.6667	100	57	76	46.6667	100
Chr25:14703701-14703800	25	14703701	14703800	0.0306451	F1MF76_BOVIN	ENSBTAG00000017759	Uncharacterized protein [Source:UniProtKB/TrEMBL;Acc:F1MF76]	80	100	100	0	86	99	95.2381	100
Chr25:20214601-20214700	25	20214601	20214700	0.00716939	POLR3E	ENSBTAG00000018044	polymerase (RNA) III (DNA directed) polypeptide E (80kD) [Source:HGNC Symbol;Acc:30347]	67	33	11.1111	100	66.6667	100	88.8889	NaN
Chr25:21293201-21293300	25	21293201	21293300	9.01e-06	A5D7U4_BOVIN	ENSBTAG00000012290	amiloride-sensitive sodium channel subunit beta [Source:RefSeq peptide;Acc:NP_001091544]	0	NaN	0	33.3333	100	100	20	100
Chr25:23089701-23089800	25	23089701	23089800	0.000391	E1BN90_BOVIN	ENSBTAG00000011162	Uncharacterized protein [Source:UniProtKB/TrEMBL;Acc:E1BN90]	100	100	100	66.6667	100	100	100	98
Chr25:25069301-25069400	25	25069301	25069400	0.014989	F1N2K9_BOVIN	ENSBTAG00000002176	non-structural maintenance of chromosomes element 1 homolog [Source:RefSeq peptide;Acc:NP_001030483]	50	37	85	97.4359	100	100	100	98
Chr25:25071301-25071400	25	25071301	25071400	0.0125162	KDM8_BOVIN	ENSBTAG00000019530	Lysine-specific demethylase 8 [Source:UniProtKB/Swiss-Prot;Acc:Q1JP61]	NaN	50	33.3333	100	99.3333	NaN	88.8889	100
Chr25:26163601-26163700	25	26163601	26163700	0.0149835	LOC100298507	ENSBTAG00000032122	No description	100	NaN	50	60	75	100	100	100
Chr25:26317801-26317900	25	26317801	26317900	0.00140368	E1BG05_BOVIN	ENSBTAG00000018011	Uncharacterized protein [Source:UniProtKB/TrEMBL;Acc:E1BG05]	51.8519	100	NaN	100	98.3333	100	100	86.8421
Chr25:26384401-26384500	25	26384401	26384500	1.28e-12	ST1A1_BOVIN	ENSBTAG00000008635	Sulfotransferase 1A1 [Source:UniProtKB/Swiss-Prot;Acc:P50227]	NaN	100	100	33.3333	100	NaN	95	99.5614
Chr25:27990201-27990300	25	27990201	27990300	0.00812791	CCT6A	ENSBTAG00000008184	chaperonin containing TCP1, subunit 6A (zeta 1) [Source:HGNC Symbol;Acc:1620]	75	100	75.7576	NaN	100	100	80	100
Chr25:30053001-30053100	25	30053001	30053100	8.16e-05	AUTS2	ENSBTAG00000002083	No description	51.8519	100	100	NaN	81.6667	100	100	100
Chr25:33169901-33170000	25	33169901	33170000	3.25e-05	LOC524593	ENSBTAG00000014417	No description	100	NaN	95.4545	100	79.5918	NaN	100	77.7778
Chr25:36232501-36232600	25	36232501	36232600	0.00117585	TRIM56	ENSBTAG00000012038	No description	50	73.2143	100	54.7619	100	100	94.1176	100
Chr25:36325701-36325800	25	36325701	36325800	0.00330842	TRIP6_BOVIN	ENSBTAG00000024772	Thyroid receptor-interacting protein 6 [Source:UniProtKB/Swiss-Prot;Acc:Q3SX26]	100	100	97	97.0238	100	NaN	54.367	100
Chr25:36891801-36891900	25	36891801	36891900	0.0032185	MCM7_BOVIN	ENSBTAG00000030965	DNA replication licensing factor MCM7 [Source:UniProtKB/Swiss-Prot;Acc:Q3ZBH9]	100	NaN	100	38	82.1825	100	100	100
Chr25:38526901-38527000	25	38526901	38527000	0.0101781	F1N5C9_BOVIN	ENSBTAG00000005908	radial spoke head 10 homolog B [Source:RefSeq peptide;Acc:NP_001160086]	52.0551	100	100	NaN	100	100	100	80.814
Chr25:38841001-38841100	25	38841001	38841100	5.7e-05	RAC1_BOVIN	ENSBTAG00000009233	Ras-related C3 botulinum toxin substrate 1 [Source:UniProtKB/Swiss-Prot;Acc:P62998]	100	100	NaN	100	33.3333	NaN	100	60.0815
Chr25:41069701-41069800	25	41069701	41069800	0.00510724	A8E646_BOVIN	ENSBTAG00000014698	caspase recruitment domain-containing protein 11 [Source:RefSeq peptide;Acc:NP_001103266]	90	100	NaN	100	75	25	100	95.5357
Chr25:41257301-41257400	25	41257301	41257400	0.0304528	IQCE	ENSBTAG00000014503	No description	94.0741	NaN	84.2857	100	100	100	100	83.7772
Chr25:42113901-42114000	25	42113901	42114000	4.46e-05	ENSBTAG00000028976	ENSBTAG00000028976	No description	60.3859	NaN	87	84.6154	100	50	100	100
Chr25:42322801-42322900	25	42322801	42322900	0.00527874	COX19_BOVIN	ENSBTAG00000015253	Cytochrome c oxidase assembly protein COX19 [Source:UniProtKB/Swiss-Prot;Acc:A8E4L1]	54.2857	NaN	100	100	91.7564	100	100	50
Chr26:15443801-15443900	26	15443801	15443900	8.38e-05	PLCE1	ENSBTAG00000018966	No description	72	83	63.6142	6	94	89	92.4242	45
Chr26:21684501-21684600	26	21684501	21684600	0.0167517	A6QLV9_BOVIN	ENSBTAG00000018604	semaphorin-4G [Source:RefSeq peptide;Acc:NP_001094587]	100	100	NaN	0	100	100	NaN	100
Chr26:40142801-40142900	26	40142801	40142900	4.92e-05	F1MIU2_BOVIN	ENSBTAG00000013641	BAG family molecular chaperone regulator 3 [Source:RefSeq peptide;Acc:NP_001075940]	6.66667	NaN	83.3333	100	NaN	100	100	90.9091
Chr26:44045801-44045900	26	44045801	44045900	1.02e-05	E1BFV8_BOVIN	ENSBTAG00000003312	PREDICTED: Bos taurus B cell RAG associated protein (LOC534506), miscRNA, [Source:RefSeq DNA;Acc:XR_083182]	NaN	62.5	100	80	83	83.3333	100	100
Chr26:45677601-45677700	26	45677601	45677700	0.000614	A7MBI4_BOVIN	ENSBTAG00000005795	DEAD/H (Asp-Glu-Ala-Asp/His) box polypeptide 32 [Source:RefSeq peptide;Acc:NP_001094614]	83.908	100	100	100	64.7113	75	96.25	100
Chr26:45678301-45678400	26	45678301	45678400	0.000402	A7MBI4_BOVIN	ENSBTAG00000005795	DEAD/H (Asp-Glu-Ala-Asp/His) box polypeptide 32 [Source:RefSeq peptide;Acc:NP_001094614]	100	NaN	85.7143	100	47.3684	NaN	90.625	20
Chr26:51125401-51125500	26	51125401	51125500	1.69e-09	INPP5A	ENSBTAG00000009181	No description	64.4444	100	NaN	100	96.2963	NaN	97	92.0716
Chr27:265501-265600	27	265501	265600	0.0201355	ARHGEF10	ENSBTAG00000008585	PREDICTED: Bos taurus Rho guanine nucleotide exchange factor 10 (ARHGEF10), miscRNA, [Source:RefSeq DNA;Acc:XR_083414]	NaN	100	63.6364	100	26	NaN	25	50
Chr27:13690701-13690800	27	13690701	13690800	0.0442792	F1MYB0_BOVIN	ENSBTAG00000008886	PREDICTED: Bos taurus hypothetical LOC535434 (LOC535434), miscRNA, [Source:RefSeq DNA;Acc:XR_083187]	100	100	100	50	NaN	100	100	100
Chr27:24814401-24814500	27	24814401	24814500	0.0122269	F1MM08_BOVIN	ENSBTAG00000044208	Uncharacterized protein [Source:UniProtKB/TrEMBL;Acc:F1MM08]	100	100	NaN	100	88.0195	100	55.7143	87.5
Chr27:33440501-33440600	27	33440501	33440600	0.000472	ENSBTAG00000037297	ENSBTAG00000037297	No description	100	53.5962	100	NaN	100	100	98	100
Chr27:36624401-36624500	27	36624401	36624500	4.68e-06	MYST3	ENSBTAG00000004015	No description	100	87	77.9994	100	96.6667	100	94	100
Chr27:36903201-36903300	27	36903201	36903300	0.0048249	DPOLB_BOVIN	ENSBTAG00000000225	DNA polymerase beta [Source:UniProtKB/Swiss-Prot;Acc:Q27958]	94.1799	100	91	94	94	33	96	97
Chr27:36904501-36904600	27	36904501	36904600	0.00220028	E1BHY5_BOVIN	ENSBTAG00000000226	Uncharacterized protein [Source:UniProtKB/TrEMBL;Acc:E1BHY5]	66.6667	50	100	100	100	99	96.222	100
Chr27:37185901-37186000	27	37185901	37186000	0.0139806	CHRNB3	ENSBTAG00000014050	No description	93.1818	75	100	91.25	100	100	96.2963	100
Chr27:37479501-37479600	27	37479501	37479600	0.000165	F1MF45_BOVIN	ENSBTAG00000033182	Uncharacterized protein [Source:UniProtKB/TrEMBL;Acc:F1MF45]	66.6667	NaN	82.6923	100	94.3966	NaN	100	100
Chr27:41956301-41956400	27	41956301	41956400	0.000117	Q0VC61_BOVIN	ENSBTAG00000006680	kappa B-ras 1 [Source:RefSeq peptide;Acc:NP_001069303]	32.7586	NaN	100	100	100	100	28.5714	100
Chr28:1346501-1346600	28	1346501	1346600	1.63e-08	F1N231_BOVIN	ENSBTAG00000027205	Uncharacterized protein [Source:UniProtKB/TrEMBL;Acc:F1N231]	0	0	NaN	66.6667	100	66.6667	100	0
Chr28:7880901-7881000	28	7880901	7881000	0.00357244	bta-mir-2402	ENSBTAG00000045285	bta-mir-2402 [Source:miRBase;Acc:MI0011444]	100	50	90.9091	50	80	100	97.2222	100
Chr28:41537701-41537800	28	41537701	41537800	0.00019	E1BGC3_BOVIN	ENSBTAG00000012213	Uncharacterized protein [Source:UniProtKB/TrEMBL;Acc:E1BGC3]	86	33.3333	100	100	98	97.4359	100	100
Chr28:42110801-42110900	28	42110801	42110900	8.23e-09	E1BCH0_BOVIN	ENSBTAG00000018356	Uncharacterized protein [Source:UniProtKB/TrEMBL;Acc:E1BCH0]	0	100	100	NaN	100	100	98.5606	100
Chr28:44014501-44014600	28	44014501	44014600	0.00595071	ERCC6	ENSBTAG00000032527	No description	100	99.4591	100	86	88	90	84	91
Chr28:44728001-44728100	28	44728001	44728100	0.000623	F1MQ78_BOVIN	ENSBTAG00000020319	Uncharacterized protein [Source:UniProtKB/TrEMBL;Acc:F1MQ78]	100	100	87.5	100	79.2593	NaN	60	50
Chr28:46033801-46033900	28	46033801	46033900	3.2e-10	F1MUY0_BOVIN	ENSBTAG00000032655	Uncharacterized protein [Source:UniProtKB/TrEMBL;Acc:F1MUY0]	NaN	20	32.7797	100	77	66.6667	100	68.254
Chr28:46156301-46156400	28	46156301	46156400	0.000761	Q3SZH5_BOVIN	ENSBTAG00000012393	AGT [Source:RefSeq peptide;Acc:NP_001107554]	100	67	67	67	70	67	65	51
Chr29:17888901-17889000	29	17888901	17889000	0.0157621	F1MFX6_BOVIN	ENSBTAG00000002922	Uncharacterized protein [Source:UniProtKB/TrEMBL;Acc:F1MFX6]	95	87.963	100	98	97.5543	100	NaN	100
Chr29:18084201-18084300	29	18084201	18084300	0.000346	A4FUH4_BOVIN	ENSBTAG00000011666	thyroid hormone-inducible hepatic protein [Source:RefSeq peptide;Acc:NP_001035623]	67	92.6667	100	100	100	100	95.3492	100
Chr29:25049101-25049200	29	25049101	25049200	6.48e-09	F1MZG2_BOVIN	ENSBTAG00000018431	Uncharacterized protein [Source:UniProtKB/TrEMBL;Acc:F1MZG2]	92	89.2182	NaN	99	76	52	81	98.1982
Chr29:25049301-25049400	29	25049301	25049400	0.00756889	F1MZG2_BOVIN	ENSBTAG00000018431	Uncharacterized protein [Source:UniProtKB/TrEMBL;Acc:F1MZG2]	81.8182	50	67	66	94.9495	100	58.114	100
Chr29:30098501-30098600	29	30098501	30098600	5.07e-11	Q70E76_BOVIN	ENSBTAG00000016506ption=CMP-N-acetylneuraminate-beta-galactosamide-alpha-2,3-sialyltransferase 4 [Source:RefSeqpeptide;Acc:NP_991375]	No description	37.5	100	76	71.4286	100	100	100	96
Chr29:33704101-33704200	29	33704101	33704200	6.39e-06	IGSF9B	ENSBTAG00000014224	No description	100	79	90.4762	100	96	100	98.6842	100
Chr29:37803501-37803600	29	37803501	37803600	0.00345405	PRP19_BOVIN	ENSBTAG00000014366	Pre-mRNA-processing factor 19 [Source:UniProtKB/Swiss-Prot;Acc:Q08E38]	NaN	0	100	100	100	98	98.8636	100
Chr29:44949301-44949400	29	44949301	44949400	0.00088	E1BG62_BOVIN	ENSBTAG00000009026	phosphofurin acidic cluster sorting protein 1 [Source:RefSeq peptide;Acc:NP_001137342]	54.3478	100	100	100	100	84.6154	100	100
Chr29:45823401-45823500	29	45823401	45823500	0.0192088	KDM2A	ENSBTAG00000044032	No description	98.6111	100	100	100	0	100	50	50
Chr29:49842201-49842300	29	49842201	49842300	0.000339	CD81_BOVIN	ENSBTAG00000047495	CD81 antigen [Source:UniProtKB/Swiss-Prot;Acc:Q3ZCD0]	75	50	NaN	100	93.9103	NaN	100	100
Chr29:49842301-49842400	29	49842301	49842400	0.00180631	CD81_BOVIN	ENSBTAG00000047495	CD81 antigen [Source:UniProtKB/Swiss-Prot;Acc:Q3ZCD0]	66.6667	50	NaN	100	100	NaN	100	95.1872
Chr29:50217601-50217700	29	50217601	50217700	5.69e-05	TNNT3_BOVIN	ENSBTAG00000022158	Troponin T, fast skeletal muscle [Source:UniProtKB/Swiss-Prot;Acc:Q8MKI3]	77.7778	NaN	100	71.4286	100	NaN	100	99.0476
Chr29:50785801-50785900	29	50785801	50785900	0.0424808	ENSBTAG00000045587	ENSBTAG00000045587	No description	100	NaN	94.6429	100	76.8413	90	99.3197	100
Chr29:51042101-51042200	29	51042101	51042200	0.00630148	C11orf35	ENSBTAG00000047713	chromosome 11 open reading frame 35 [Source:HGNC Symbol;Acc:28561]	NaN	100	100	50	100	100	100	91.6667
Chr29:51053601-51053700	29	51053601	51053700	0.00616065	C11orf35	ENSBTAG00000047713	chromosome 11 open reading frame 35 [Source:HGNC Symbol;Acc:28561]	NaN	100	100	99.8106	100	76	96.9697	83.75
ChrX:29091801-29091900	X	29091801	29091900	6.05e-06	E1B8A3_BOVIN	ENSBTAG00000039870	hypothetical protein LOC783058 [Source:RefSeq peptide;Acc:NP_001073815]	89.8714	100	89	83	70	53	83	63
ChrX:89907001-89907100	X	89907001	89907100	4.53e-11	LOC617729	ENSBTAG00000047411	PREDICTED: Bos taurus GCL (Drosophila germ cell-less) homolog family member (gcl-1)-like (LOC786550), miscRNA, [Source:RefSeq DNA;Acc:XR_083548]	73	86	35	13	98.3607	100	51	83
