# Supplementary material for: Epigenetic analysis of high and low motile sperm populations reveals methylation variation in satellite regions within the pericentromeric position and in genes functionally related to sperm DNA organization and maintenance in Bos taurus
Source: BMC Genomics. 2019 Dec 6;20:940. doi: 10.1186/s12864-019-6317-6 (PMC6898967; doi:10.1186/s12864-019-6317-6)
Supplement: Supplementary file 11 — Additional file 11. Differentially Methylated Regions (DMRs) found at least in three samples in both high motile (HM) and low motile (LM) sperm populations overlapping CpG islands (CGIs). In each column are reported: Probe name, position (Chromosome, Start, End), False Discovery Rate (FDR), Feature, protein ID, Description, MRs percentage for each sample (1HM, 2HM, 3HM, 4HM, 1LM, 2LM, 3LM, 4LM). [file 12864_2019_6317_MOESM11_ESM.xlsx]

## Sheet: Foglio1
Probe	Chromosome	Start	End	FDR	Feature	ID	Description	1HM	2HM	3HM	4HM	1LM	2LM	3LM	4LM
Chr1:2454001-2454100	1	2454001	2454100	7e-05	URB1	ENSBTAG00000012412	No description	100	NaN	100	25	100	100	NaN	100
Chr1:45731201-45731300	1	45731201	45731300	9.96e-20	A1L573_BOVIN	ENSBTAG00000026836	target of Nesh-SH3 [Source:RefSeq peptide;Acc:NP_001073776]	0	75	0	100	NaN	0	0	5.96708
Chr1:57482001-57482100	1	57482001	57482100	0.000283	SLC9A10	ENSBTAG00000019332	No description	10.5263	26.9231	NaN	15.6154	23.913	67	52.7778	50
Chr1:57553701-57553800	1	57553701	57553800	1.82e-10	null			29.3152	29	14	15	35	44	8	22.8097
Chr1:111644901-111645000	1	111644901	111645000	0.00250996	null			100	33	100	100	100	92.8571	85.6061	100
Chr1:114954501-114954600	1	114954501	114954600	0.0061524	null			NaN	100	67	100	100	71	64.8809	88.8889
Chr1:114954601-114954700	1	114954601	114954700	1.14e-10	null			92.8571	100	83.8294	98	71	92	49.469	41.3333
Chr1:144077701-144077800	1	144077701	144077800	0.00164663	null			100	32	NaN	66.6667	66.6667	0	NaN	27.6995
Chr1:144079001-144079100	1	144079001	144079100	0.00306156	null			NaN	50	60	69.3852	100	31	NaN	24.1944
Chr1:144090001-144090100	1	144090001	144090100	2.18e-06	null			3.33333	55	35	51	NaN	0	14.5833	40.0535
Chr1:145785101-145785200	1	145785101	145785200	4.43e-08	K6PL_BOVIN	ENSBTAG00000010658	6-phosphofructokinase, liver type [Source:UniProtKB/Swiss-Prot;Acc:A1A4J1]	100	NaN	50	83	100	83	25	NaN
Chr1:146578301-146578400	1	146578301	146578400	2.35e-10	Q148H9_BOVIN	ENSBTAG00000003981	ribosomal RNA processing protein 1 homolog A [Source:RefSeq peptide;Acc:NP_001069057]	99.0741	100	NaN	87.5	66.6667	56	64.1026	72.1012
Chr1:153217601-153217700	1	153217601	153217700	0.000627	null			100	33.5302	100	26	0	16	42.2024	32.9104
Chr1:153217901-153218000	1	153217901	153218000	1.34e-14	null			0	41	62.5	61.5878	31	14.1229	35.5556	34.8327
Chr1:154398901-154399000	1	154398901	154399000	0.00757472	F1MJM4_BOVIN	ENSBTAG00000019129	biotinidase precursor [Source:RefSeq peptide;Acc:NP_001095676]	100	82	94	83.3333	100	NaN	96.25	100
Chr1:155176801-155176900	1	155176801	155176900	3.3e-12	RFTN1	ENSBTAG00000030593	No description	35	75	100	60	91	100	86.6309	75
Chr1:155264701-155264800	1	155264701	155264800	0.0005	null			100	NaN	50	67	100	100	100	100
Chr1:155654901-155655000	1	155654901	155655000	9.44e-06	E1BH60_BOVIN	ENSBTAG00000009942	Uncharacterized protein [Source:UniProtKB/TrEMBL;Acc:E1BH60]	66.6667	NaN	75	100	100	100	96.9841	95.7895
Chr1:155655101-155655200	1	155655101	155655200	0.0198627	E1BH60_BOVIN	ENSBTAG00000009942	Uncharacterized protein [Source:UniProtKB/TrEMBL;Acc:E1BH60]	NaN	75	100	100	95	39	100	90.8333
Chr1:155702301-155702400	1	155702301	155702400	1.61e-06	E1BH60_BOVIN	ENSBTAG00000009942	Uncharacterized protein [Source:UniProtKB/TrEMBL;Acc:E1BH60]	53.3333	100	100	100	100	100	82.8571	100
Chr1:155990901-155991000	1	155990901	155991000	5.58e-05	Q148K2_BOVIN	ENSBTAG00000030581	TBC1 domain family, member 5 [Source:UniProtKB/TrEMBL;Acc:Q148K2]	71.4286	100	NaN	100	100	100	90	NaN
Chr2:25103501-25103600	2	25103501	25103600	4.11e-06	METTL8	ENSBTAG00000016430	No description	90.1207	100	92	51.4286	50	100	59.9748	65.3061
Chr2:70593101-70593200	2	70593101	70593200	7.59e-09	null			100	65	51	50	37.5	28	44.0741	37.4669
Chr2:70593201-70593300	2	70593201	70593300	3.9e-09	null			17.5	24.2025	28	0	37.6772	48	31.0104	33.1571
Chr2:70593401-70593500	2	70593401	70593500	1.52e-05	null			19.0476	12	4	0.81596	13.9969	12	22.5131	24.3373
Chr2:70593701-70593800	2	70593701	70593800	0.0144239	null			26.6602	52	16.7207	49.4656	36.826	61	34.7995	53.0274
Chr2:70594101-70594200	2	70594101	70594200	1.17e-06	null			17.3142	27.77	8	30	29	41	23.3064	45.764
Chr2:70594301-70594400	2	70594301	70594400	0.0417529	null			28	44.9707	42.644	49	34	24	23.609	37.6194
Chr2:70594401-70594500	2	70594401	70594500	7.3e-08	null			25.5245	32.1779	13.908	36	43	41	22.6359	47.8277
Chr2:73826301-73826400	2	73826301	73826400	0.0144219	TSN_BOVIN	ENSBTAG00000006059	Translin [Source:UniProtKB/Swiss-Prot;Acc:Q08DM8]	20	33	NaN	17	0	45	19.0476	42.5504
Chr2:73826501-73826600	2	73826501	73826600	3.76e-08	TSN_BOVIN	ENSBTAG00000006059	Translin [Source:UniProtKB/Swiss-Prot;Acc:Q08DM8]	16.6667	49.9886	NaN	73	33	46	34.254	49.7727
Chr2:77193901-77194000	2	77193901	77194000	0.00861852	CNTNAP5	ENSBTAG00000031898	contactin associated protein-like 5 [Source:HGNC Symbol;Acc:18748]	53.0612	34.7222	NaN	62	17	0	0	24.2921
Chr2:100163701-100163800	2	100163701	100163800	1.48e-05	null			0	9	2.5641	7.59338	23.5294	61	9.72222	21.6285
Chr2:130363001-130363100	2	130363001	130363100	4.01e-06	F1N6F0_BOVIN	ENSBTAG00000009502	Uncharacterized protein [Source:UniProtKB/TrEMBL;Acc:F1N6F0]	100	100	NaN	76.4463	100	100	100	100
Chr2:130837801-130837900	2	130837801	130837900	0.025582	EPHA8	ENSBTAG00000020102	No description	89	NaN	89	100	100	NaN	93.8775	99.2308
Chr2:133795901-133796000	2	133795901	133796000	4.13e-10	CAPZB_BOVIN	ENSBTAG00000004554	F-actin-capping protein subunit beta [Source:UniProtKB/Swiss-Prot;Acc:P79136]	100	NaN	100	0	100	100	87.5	100
Chr2:134649501-134649600	2	134649501	134649600	4.56e-05	null			67	NaN	75	50	100	67	84	100
Chr2:134865801-134865900	2	134865801	134865900	6.27e-07	F1MIH0_BOVIN	ENSBTAG00000019172	Uncharacterized protein [Source:UniProtKB/TrEMBL;Acc:F1MIH0]	99.2064	94	NaN	100	85.7143	43	NaN	100
Chr2:134876801-134876900	2	134876801	134876900	0.0123534	F1MIH0_BOVIN	ENSBTAG00000019172	Uncharacterized protein [Source:UniProtKB/TrEMBL;Acc:F1MIH0]	100	NaN	85	46.2963	NaN	66.6667	100	100
Chr2:135292101-135292200	2	135292101	135292200	0.000191	null			3	0	100	NaN	83.3333	80	75	85.7143
Chr2:136940701-136940800	2	136940701	136940800	0.0267373	null			13	0	0	3.7037	22.8571	0	0	32.5664
Chr2:137021701-137021800	2	137021701	137021800	0.000434	null			29.7619	43	28.5714	49.7537	33.6134	NaN	68.3002	64.1322
Chr2:137022401-137022500	2	137022401	137022500	0.00252654	null			51	25	100	50.5789	34.9697	54	34.9074	40.4768
Chr2:137022601-137022700	2	137022601	137022700	0.00931007	null			NaN	54.5455	5	33.3333	34.3379	0	7.03704	38.9059
Chr2:137023101-137023200	2	137023101	137023200	7.55e-15	null			75	17.6471	28	44.0341	NaN	0	10	23.2381
Chr3:8098701-8098800	3	8098701	8098800	2.9e-09	null			84	77	96.9951	88	97	83	96.4563	82.6637
Chr3:8100501-8100600	3	8100501	8100600	1.17e-05	null			97.1795	86	79.6301	77	96	NaN	91.1029	100
Chr3:8109701-8109800	3	8109701	8109800	1.52e-11	null			87	95	69	97	76	71	61.8298	81.6963
Chr3:13916201-13916300	3	13916201	13916300	0.00630208	F1MZW2_BOVIN	ENSBTAG00000012361	Uncharacterized protein [Source:UniProtKB/TrEMBL;Acc:F1MZW2]	NaN	54	40	28.9441	66.6667	NaN	48.0978	61.1091
Chr3:13921801-13921900	3	13921801	13921900	0.0178048	F1MZW2_BOVIN	ENSBTAG00000012361	Uncharacterized protein [Source:UniProtKB/TrEMBL;Acc:F1MZW2]	34.8148	39.1429	40	52.1739	0	50	27.8746	48.8264
Chr3:26769701-26769800	3	26769701	26769800	0.00331841	IGSF3	ENSBTAG00000004849	No description	84.0625	89	90	91.9505	100	100	100	100
Chr3:32651801-32651900	3	32651801	32651900	0.00299908	null			0	45	36	61.4485	25	70.707	47.0936	51.2362
Chr3:62178601-62178700	3	62178601	62178700	5.09e-07	null			66.6667	21	NaN	22.2222	64	44.3531	45.3571	43.336
Chr3:64401801-64401900	3	64401801	64401900	3.59e-18	null			75	54	47.6353	54.3235	0	28.6515	NaN	2.64228
Chr3:64408301-64408400	3	64408301	64408400	3.28e-07	null			14.2857	0	NaN	0	NaN	57	64	50
Chr3:82726001-82726100	3	82726001	82726100	0.0353455	null			0	46	7.85714	73	62	60	43.4343	36.1262
Chr3:82726101-82726200	3	82726101	82726200	0.0410733	null			97.4359	43	NaN	41.1765	59.5294	0	0	31.8182
Chr3:82779301-82779400	3	82779301	82779400	4.63e-20	null			42.8571	51.5368	6	NaN	100	84.3137	28.7302	47.9907
Chr3:82796301-82796400	3	82796301	82796400	3.13e-10	null			9.67262	13	22	0	50	26	25	50.1172
Chr3:82799301-82799400	3	82799301	82799400	0.0205947	null			20.6494	26.044	15	50.3448	51	43.2578	25	40.6796
Chr3:82814701-82814800	3	82814701	82814800	0.00129556	null			15.9722	21.4438	NaN	32.9117	55.8442	0	NaN	42.0391
Chr3:82832701-82832800	3	82832701	82832800	1.09e-08	null			NaN	31	0	0	NaN	75	80	36.8848
Chr3:82837101-82837200	3	82837101	82837200	1.33e-06	null			16.2963	31	5	NaN	94	22	NaN	42.208
Chr3:82904701-82904800	3	82904701	82904800	6.04e-25	null			NaN	53.4429	0	86.2554	2.38095	40	0	38.2386
Chr3:85604601-85604700	3	85604601	85604700	0.0108068	null			37.8518	42	NaN	32.4849	23.3333	35	50	14.5122
Chr3:85604901-85605000	3	85604901	85605000	3.02e-19	null			18	56	33	68.9405	53	28.9881	30.1648	22.2897
Chr3:85605101-85605200	3	85605101	85605200	3.08e-12	null			26	48	0	96.1154	18.9474	29	13.3333	36.731
Chr3:85605401-85605500	3	85605401	85605500	0.003489	null			25	38.3333	NaN	73	33	26	78.7879	30.7417
Chr3:105267801-105267900	3	105267801	105267900	0.0255017	HIVEP3	ENSBTAG00000020745	No description	100	100	37.1429	NaN	100	100	74.6667	90.3509
Chr3:116105801-116105900	3	116105801	116105900	0.00640569	F1MGL2_BOVIN	ENSBTAG00000016504	Uncharacterized protein [Source:UniProtKB/TrEMBL;Acc:F1MGL2]	56.7426	100	100	91	98	100	87.5	98.75
Chr3:116661401-116661500	3	116661401	116661500	1.95e-19	A4IF77_BOVIN	ENSBTAG00000018424	C-X-C chemokine receptor type 7 [Source:RefSeq peptide;Acc:NP_001091851]	95	36	100	33	100	100	100	92.3809
Chr3:117445701-117445800	3	117445701	117445800	0.0387543	E1BB91_BOVIN	ENSBTAG00000030190	Uncharacterized protein [Source:UniProtKB/TrEMBL;Acc:E1BB91]	100	100	100	91.8956	50	100	90	100
Chr3:117824301-117824400	3	117824301	117824400	1.31e-09	A6QP40_BOVIN	ENSBTAG00000005354	leucine rich repeat (in FLII) interacting protein 1 [Source:RefSeq peptide;Acc:NP_001095778]	100	100	42	0	100	86	94.2857	100
Chr3:118245501-118245600	3	118245501	118245600	0.0107043	null			100	100	95.743	85.9375	72.8798	100	95.6731	78.0044
Chr3:118279901-118280000	3	118279901	118280000	5.51e-05	TRAF3IP1	ENSBTAG00000015973	No description	25	50	45.5411	40.3933	36	73.1684	35.7212	56.8235
Chr3:118324501-118324600	3	118324501	118324600	0.000782	TRAF3IP1	ENSBTAG00000015973	No description	97	NaN	80	69	91.453	100	26.6667	100
Chr3:120245301-120245400	3	120245301	120245400	0.00141033	null			100	50	100	100	100	75	100	95.7672
Chr3:120400901-120401000	3	120400901	120401000	4.12e-12	GPC1	ENSBTAG00000015996	glypican-1 [Source:RefSeq peptide;Acc:NP_001039701]	83.3333	100	33	NaN	96	100	100	92.7273
Chr3:120878501-120878600	3	120878501	120878600	0.00131809	null			95	NaN	100	78	100	100	88.8393	100
Chr3:120890901-120891000	3	120890901	120891000	0.0150288	null			50	NaN	100	100	100	100	89.916	100
Chr3:120908701-120908800	3	120908701	120908800	0.000261	LOC789436	ENSBTAG00000004315	No description	71.2057	100	NaN	100	100	100	95.0904	100
Chr3:120985101-120985200	3	120985101	120985200	9.92e-09	SEPT2	ENSBTAG00000002608	septin-2 [Source:RefSeq peptide;Acc:NP_001039557]	89.5488	NaN	97.7679	83.7382	93.4805	99.5	91.2698	100
Chr3:121223901-121224000	3	121223901	121224000	1.69e-06	D2HDH_BOVIN	ENSBTAG00000002847	D-2-hydroxyglutarate dehydrogenase, mitochondrial [Source:UniProtKB/Swiss-Prot;Acc:Q1JPD3]	98.4375	100	100	100	100	82.8947	86.1303	100
Chr4:9118901-9119000	4	9118901	9119000	2.37e-10	null			71.2805	49	21.2088	NaN	10.9737	14.2857	36.1905	39.6825
Chr4:9121201-9121300	4	9121201	9121300	0.00154843	null			39.7444	0	33.7869	62.7296	31.5536	46.4444	16.6667	31.5666
Chr4:12622101-12622200	4	12622101	12622200	0.000628	E1BHZ2_BOVIN	ENSBTAG00000018185	Uncharacterized protein [Source:UniProtKB/TrEMBL;Acc:E1BHZ2]	0	10.9447	28	16	25	31	26.6667	28.5714
Chr4:12622501-12622600	4	12622501	12622600	2.03e-06	E1BHZ2_BOVIN	ENSBTAG00000018185	Uncharacterized protein [Source:UniProtKB/TrEMBL;Acc:E1BHZ2]	67.2727	31.0883	37	47	37	48	61.617	55.1858
Chr4:29002201-29002300	4	29002201	29002300	0.0139498	null			25	40	25	20	69	62	54.0293	40.7686
Chr4:30635001-30635100	4	30635001	30635100	0.0452888	DNAH11	ENSBTAG00000013078	No description	31	48	54	76.7647	26.8073	10	24.4444	41.3972
Chr4:30638601-30638700	4	30638601	30638700	0.00062	DNAH11	ENSBTAG00000013078	No description	32.7586	11.1111	NaN	100	0	50	40	0
Chr4:33564501-33564600	4	33564501	33564600	0.00476298	K132L_BOVIN	ENSBTAG00000004023	UPF0577 protein KIAA1324-like homolog [Source:UniProtKB/Swiss-Prot;Acc:A7E2Z9]	50	20	NaN	38	0	49	NaN	37.2059
Chr4:35236701-35236800	4	35236701	35236800	9.2e-07	null			33.3333	49.7484	NaN	68	24	30	18.9148	44.24
Chr4:46200901-46201000	4	46200901	46201000	0.00747959	LHFPL3	ENSBTAG00000000189	lipoma HMGIC fusion partner-like 3 protein [Source:RefSeq peptide;Acc:NP_001098454]	25.5	33	NaN	22	80	NaN	22.2222	46.4583
Chr4:51994601-51994700	4	51994601	51994700	8.9e-06	Q9BE46_BOVIN	ENSBTAG00000006161	hepatocyte growth factor receptor precursor [Source:RefSeq peptide;Acc:NP_001013017]	NaN	12	39	15	NaN	42	5.55556	21.0435
Chr4:66541601-66541700	4	66541601	66541700	0.0134546	null			NaN	25	0	25	NaN	58.9069	100	18.1818
Chr4:66545201-66545300	4	66545201	66545300	0.0395107	null			NaN	16	0	61	0	0	11.7647	0
Chr4:77779501-77779600	4	77779501	77779600	0.000909	KCC2B_BOVIN	ENSBTAG00000012653	Calcium/calmodulin-dependent protein kinase type II subunit beta [Source:UniProtKB/Swiss-Prot;Acc:Q3MHJ9]	95.8182	90	91.6667	67	100	100	100	95.751
Chr4:95734301-95734400	4	95734301	95734400	0.0017336	null			0	27.2527	NaN	33.3333	50.4444	19	0	60.5005
Chr4:117602201-117602300	4	117602201	117602300	2.36e-07	DPP6	ENSBTAG00000021941	dipeptidyl aminopeptidase-like protein 6 [Source:RefSeq peptide;Acc:NP_776465]	100	NaN	65.9091	78.1818	100	100	100	100
Chr4:117602301-117602400	4	117602301	117602400	0.000161	DPP6	ENSBTAG00000021941	dipeptidyl aminopeptidase-like protein 6 [Source:RefSeq peptide;Acc:NP_776465]	100	NaN	35.5072	75	100	95.3202	100	100
Chr4:117680901-117681000	4	117680901	117681000	2.92e-05	DPP6	ENSBTAG00000021941	dipeptidyl aminopeptidase-like protein 6 [Source:RefSeq peptide;Acc:NP_776465]	57.1429	94.7619	84	100	NaN	100	100	86.6667
Chr4:118064801-118064900	4	118064801	118064900	1.35e-06	null			95.8333	100	100	100	80	100	94.7321	98.4375
Chr4:118247101-118247200	4	118247101	118247200	0.0128819	null			26.3158	100	100	100	100	100	100	94.1076
Chr4:118247201-118247300	4	118247201	118247300	3.18e-24	null			61.3946	86	100	95	98	100	97.7778	96.7429
Chr4:118657201-118657300	4	118657201	118657300	0.00434155	null			100	96.6346	NaN	100	7.69231	100	NaN	100
Chr4:118684101-118684200	4	118684101	118684200	0.000433	null			0	100	NaN	97	100	80	50	100
Chr4:118913301-118913400	4	118913301	118913400	9.66e-05	E1BPD9_BOVIN	ENSBTAG00000020335	Uncharacterized protein [Source:UniProtKB/TrEMBL;Acc:E1BPD9]	50	NaN	0	66.6667	78.2961	NaN	0	20
Chr4:118995801-118995900	4	118995801	118995900	0.000632	LMBR1	ENSBTAG00000030817	No description	85.7143	100	91.4286	95.2305	98.9899	NaN	98.2143	100
Chr4:119238701-119238800	4	119238701	119238800	0.0486405	null			100	NaN	100	100	100	57.1429	NaN	83.3333
Chr4:119459701-119459800	4	119459701	119459800	0.000147	null			NaN	50	100	100	100	100	NaN	98.4848
Chr4:119533401-119533500	4	119533401	119533500	0.000947	F1MDF8_BOVIN	ENSBTAG00000004958	Uncharacterized protein [Source:UniProtKB/TrEMBL;Acc:F1MDF8]	88	0	95	NaN	100	86	100	100
Chr4:119716901-119717000	4	119716901	119717000	0.00978174	null			47.7273	NaN	100	100	80	NaN	100	100
Chr4:119892101-119892200	4	119892101	119892200	3.93e-05	null			93.75	100	100	44.4444	60	50	92.6871	70
Chr4:120079101-120079200	4	120079101	120079200	5.74e-07	null			NaN	57.1429	100	100	100	67	NaN	100
Chr4:120086701-120086800	4	120086701	120086800	5.1e-08	null			100	NaN	100	97.3684	72.2222	NaN	92.8572	85.2296
Chr4:120099201-120099300	4	120099201	120099300	5.46e-07	null			100	NaN	16.6667	100	92.3077	100	90.8333	66.6667
Chr4:120250801-120250900	4	120250801	120250900	0.000219	A6QP60_BOVIN	ENSBTAG00000005483	PREDICTED: Bos taurus rCG21039-like (LOC512582), miscRNA, [Source:RefSeq DNA;Acc:XR_083289]	96.4286	100	85.7143	100	86	88	100	92.8105
Chr4:120344101-120344200	4	120344101	120344200	0.000547	Q1JPD7_BOVIN	ENSBTAG00000024157	Putative uncharacterized protein WDR60 [Source:UniProtKB/TrEMBL;Acc:Q1JPD7]	NaN	100	11	99	100	NaN	67.5214	100
Chr4:120358501-120358600	4	120358501	120358600	0.0300645	Q1JPD7_BOVIN	ENSBTAG00000024157	Putative uncharacterized protein WDR60 [Source:UniProtKB/TrEMBL;Acc:Q1JPD7]	51.0204	43.1446	NaN	50	25	30	NaN	44.1665
Chr4:120644701-120644800	4	120644701	120644800	0.000884	null			25.3712	NaN	0	69.2308	23.8961	38.9286	19.6983	34.4462
Chr4:120645801-120645900	4	120645801	120645900	2.58e-12	null			12.5	0	33	0	80.5556	24	44.0476	30
Chr4:120821701-120821800	4	120821701	120821800	1.24e-05	null			19.1833	19	14.8214	40.0215	33.3333	39	20.0774	46.1262
Chr5:54084601-54084700	5	54084601	54084700	0.000339	Q2EF45_BOVIN	ENSBTAG00000021287	monocarboxylate transporter 2 [Source:RefSeq peptide;Acc:NP_001069804]	NaN	39.6479	5.71429	38.9583	23.8541	53.9191	47.7778	52.686
Chr5:54160301-54160400	5	54160301	54160400	0.00165905	Q2EF45_BOVIN	ENSBTAG00000021287	monocarboxylate transporter 2 [Source:RefSeq peptide;Acc:NP_001069804]	100	100	88.8889	NaN	71.3542	100	60.7143	NaN
Chr5:60875701-60875800	5	60875701	60875800	0.00549406	A2VDT5_BOVIN	ENSBTAG00000001509	ETS domain-containing protein Elk-3 [Source:RefSeq peptide;Acc:NP_001075011]	99.5455	50	100	80	100	98	96.3636	91.3836
Chr5:81244801-81244900	5	81244801	81244900	2.54e-09	null			70	73	100	68.399	98.5343	76	82.44	83.3333
Chr5:86543501-86543600	5	86543501	86543600	0.0154403	null			98.5185	100	100	100	65	94	48.3632	100
Chr5:104802101-104802200	5	104802101	104802200	1.54e-06	ANO2	ENSBTAG00000012246	No description	0	59.8363	NaN	50	0	NaN	8.33333	0
Chr5:104802201-104802300	5	104802201	104802300	0.00456106	ANO2	ENSBTAG00000012246	No description	0	12	NaN	66.6667	16.6667	0	4.16667	14.2857
Chr5:109261301-109261400	5	109261301	109261400	0.0368501	CACNA1C	ENSBTAG00000010660	calcium channel, voltage-dependent, L type, alpha 1C subunit [Source:HGNC Symbol;Acc:1390]	90.9091	NaN	94.5455	86	88	97	98.2684	100
Chr5:109261501-109261600	5	109261501	109261600	0.0341547	CACNA1C	ENSBTAG00000010660	calcium channel, voltage-dependent, L type, alpha 1C subunit [Source:HGNC Symbol;Acc:1390]	100	20.6349	96.1539	100	100	95	96.1905	100
Chr5:116889501-116889600	5	116889501	116889600	0.045624	F1MH20_BOVIN	ENSBTAG00000009351	ataxin-10 [Source:RefSeq peptide;Acc:NP_001070519]	NaN	91	83	100	100	84	14.8148	NaN
Chr5:118114201-118114300	5	118114201	118114300	0.00565912	F1MZ74_BOVIN	ENSBTAG00000012291	TBC1 domain family member 22A [Source:RefSeq peptide;Acc:NP_001069988]	100	NaN	60	75	100	100	83.513	100
Chr5:118217101-118217200	5	118217101	118217200	0.00515173	F1MZ74_BOVIN	ENSBTAG00000012291	TBC1 domain family member 22A [Source:RefSeq peptide;Acc:NP_001069988]	69.6774	75	43.9153	100	100	75	100	NaN
Chr5:118217201-118217300	5	118217201	118217300	0	F1MZ74_BOVIN	ENSBTAG00000012291	TBC1 domain family member 22A [Source:RefSeq peptide;Acc:NP_001069988]	100	56	100	100	100	100	100	100
Chr5:118260801-118260900	5	118260801	118260900	0.0148347	F1MZ74_BOVIN	ENSBTAG00000012291	TBC1 domain family member 22A [Source:RefSeq peptide;Acc:NP_001069988]	100	NaN	100	33	95	100	100	100
Chr5:118275301-118275400	5	118275301	118275400	0.00121039	F1MZ74_BOVIN	ENSBTAG00000012291	TBC1 domain family member 22A [Source:RefSeq peptide;Acc:NP_001069988]	100	100	83.3333	100	86	100	100	75
Chr5:119362901-119363000	5	119362901	119363000	2.83e-11	null			99	100	93	98	10	NaN	80	100
Chr5:119435201-119435300	5	119435201	119435300	1.02e-05	F19A5_BOVIN	ENSBTAG00000022986	Protein FAM19A5 [Source:UniProtKB/Swiss-Prot;Acc:Q3ZBS2]	89.3939	NaN	86	92	NaN	0	47.2421	58.6207
Chr5:119588601-119588700	5	119588601	119588700	0.00420993	F19A5_BOVIN	ENSBTAG00000022986	Protein FAM19A5 [Source:UniProtKB/Swiss-Prot;Acc:Q3ZBS2]	100	NaN	100	100	100	100	82.8329	85.0267
Chr5:120378001-120378100	5	120378001	120378100	0.00054	null			100	100	96	95.9459	84	81.4158	95.5908	87.238
Chr5:120378401-120378500	5	120378401	120378500	1.56e-08	null			71.4286	43	87	0	85.7143	NaN	92.0635	91.8367
Chr5:120393001-120393100	5	120393001	120393100	1.1e-05	null			100	56	96	84	93	86	96.1616	100
Chr5:120514201-120514300	5	120514201	120514300	0.0012158	null			96.4286	99	100	96	72	100	98.1482	75
Chr5:121061801-121061900	5	121061801	121061900	0.048907	TTLL8	ENSBTAG00000011098	tubulin tyrosine ligase-like family, member 8 [Source:HGNC Symbol;Acc:34000]	87.5	100	NaN	66.6667	NaN	100	100	99.4506
Chr6:7002401-7002500	6	7002401	7002500	0.0163188	PDE5A_BOVIN	ENSBTAG00000024888	cGMP-specific 3',5'-cyclic phosphodiesterase [Source:UniProtKB/Swiss-Prot;Acc:Q28156]	31.5789	36	NaN	43.7097	34.5	50	25	41.3745
Chr6:7002601-7002700	6	7002601	7002700	1.47e-10	PDE5A_BOVIN	ENSBTAG00000024888	cGMP-specific 3',5'-cyclic phosphodiesterase [Source:UniProtKB/Swiss-Prot;Acc:Q28156]	17.6471	34.8067	33	42.775	46	94.2584	29.1667	39.0598
Chr6:7002701-7002800	6	7002701	7002800	0.00026	PDE5A_BOVIN	ENSBTAG00000024888	cGMP-specific 3',5'-cyclic phosphodiesterase [Source:UniProtKB/Swiss-Prot;Acc:Q28156]	7.56303	0	25	4	35.4568	6	25.6313	14.4574
Chr6:7002801-7002900	6	7002801	7002900	0.0264724	PDE5A_BOVIN	ENSBTAG00000024888	cGMP-specific 3',5'-cyclic phosphodiesterase [Source:UniProtKB/Swiss-Prot;Acc:Q28156]	10.5263	0	0	NaN	44	0	29.2929	54.3269
Chr6:17966001-17966100	6	17966001	17966100	0.00284384	null			0	36.1111	NaN	0	22.2222	33.3333	45.3571	57.037
Chr6:17975201-17975300	6	17975201	17975300	0.0293486	null			33.3333	11.1905	NaN	80	NaN	31.3131	0	22.2222
Chr6:17979601-17979700	6	17979601	17979700	0.000805	null			57.209	NaN	28.5714	74.3386	42.7381	36	NaN	40.2754
Chr6:17985101-17985200	6	17985101	17985200	0.00204313	null			0	0	NaN	0	0	NaN	50	21.6471
Chr6:17990301-17990400	6	17990301	17990400	0.000632	null			NaN	34.329	29.8016	15	NaN	44	35.9713	48.7253
Chr6:17997001-17997100	6	17997001	17997100	1.14e-05	null			33.3333	26.3889	12.1578	NaN	66.25	15	2.77778	59.9026
Chr6:27872801-27872900	6	27872801	27872900	2.18e-05	null			46.5177	62	48.8119	72.5	55.184	NaN	63.1861	74.1272
Chr6:28139101-28139200	6	28139101	28139200	1.61e-09	null			54	NaN	62.9293	55.3518	30.3564	68	36.2906	50.6941
Chr6:28139501-28139600	6	28139501	28139600	0.000416	null			62.7487	NaN	49	62	37	NaN	43.1866	53.8148
Chr6:45744701-45744800	6	45744701	45744800	6.1e-06	null			80	29.6296	20	95.0957	NaN	11	46.875	61.7873
Chr6:45746501-45746600	6	45746501	45746600	0.0021865	null			32	33	42.8571	66.6667	35.8974	71	52.1841	62.8345
Chr6:56671401-56671500	6	56671401	56671500	0.00253895	null			33.3333	12.8571	16	57	42	1	11	30.4534
Chr6:56671601-56671700	6	56671601	56671700	0.00111174	null			27.2727	16.0927	18.494	43	38	26	21.3485	38.7044
Chr6:56677901-56678000	6	56677901	56678000	0.0328576	null			0	42.8571	39	50	47	50	33.3333	59.2377
Chr6:64152801-64152900	6	64152801	64152900	0.00115664	null			79.707	NaN	0	100	60	NaN	58	35.1696
Chr6:69453701-69453800	6	69453701	69453800	6.77e-09	null			43.1818	61	50	46.9175	66.3272	100	69.4995	NaN
Chr6:77984401-77984500	6	77984401	77984500	2.37e-11	null			25	37	33	10	43	58	37.5	54.4547
Chr6:77984601-77984700	6	77984601	77984700	0.0183838	null			0	0	0	8.33333	0	88.2353	64.2857	9.375
Chr6:88825301-88825400	6	88825301	88825400	0.0264866	null			52.7778	46	49	50	25	48	49.6489	46.7657
Chr6:89203001-89203100	6	89203001	89203100	0.00838856	E1BC50_BOVIN	ENSBTAG00000006507	Uncharacterized protein [Source:UniProtKB/TrEMBL;Acc:E1BC50]	6.59722	20.5473	25.0531	13	12	40	36.8771	17.543
Chr6:89203101-89203200	6	89203101	89203200	0.00521501	E1BC50_BOVIN	ENSBTAG00000006507	Uncharacterized protein [Source:UniProtKB/TrEMBL;Acc:E1BC50]	21	44	11.9048	77.9404	0	40.6489	52.5427	36.0206
Chr6:89208001-89208100	6	89208001	89208100	4.06e-12	E1BC50_BOVIN	ENSBTAG00000006507	Uncharacterized protein [Source:UniProtKB/TrEMBL;Acc:E1BC50]	60	59	50	53.6577	20	8.03175	21.8254	20
Chr6:89209901-89210000	6	89209901	89210000	1.22e-05	E1BC50_BOVIN	ENSBTAG00000006507	Uncharacterized protein [Source:UniProtKB/TrEMBL;Acc:E1BC50]	0	39	0	0	67	67	14.2857	30.1587
Chr6:89210301-89210400	6	89210301	89210400	0.0255733	E1BC50_BOVIN	ENSBTAG00000006507	Uncharacterized protein [Source:UniProtKB/TrEMBL;Acc:E1BC50]	36	37.7902	39.8535	0	41.4352	40	27.7778	41.9497
Chr6:89210501-89210600	6	89210501	89210600	6.01e-05	E1BC50_BOVIN	ENSBTAG00000006507	Uncharacterized protein [Source:UniProtKB/TrEMBL;Acc:E1BC50]	0	NaN	11.25	0	NaN	50	46.6667	22.9956
Chr6:89211401-89211500	6	89211401	89211500	2.26e-08	E1BC50_BOVIN	ENSBTAG00000006507	Uncharacterized protein [Source:UniProtKB/TrEMBL;Acc:E1BC50]	30.7778	56.2015	71	50.7039	0	27	0	35.8797
Chr6:89216401-89216500	6	89216401	89216500	0.000454	E1BC50_BOVIN	ENSBTAG00000006507	Uncharacterized protein [Source:UniProtKB/TrEMBL;Acc:E1BC50]	98.0769	44	21.1429	0	100	70	100	41.7037
Chr6:89216501-89216600	6	89216501	89216600	0.0138642	E1BC50_BOVIN	ENSBTAG00000006507	Uncharacterized protein [Source:UniProtKB/TrEMBL;Acc:E1BC50]	98.2143	48.729	35	66.6667	28.5714	31	44.4231	43.9543
Chr6:89219301-89219400	6	89219301	89219400	3.59e-05	E1BC50_BOVIN	ENSBTAG00000006507	Uncharacterized protein [Source:UniProtKB/TrEMBL;Acc:E1BC50]	83	58.1818	52	60	20	28	77.7778	72.3801
Chr6:95410101-95410200	6	95410101	95410200	5.12e-27	F1MUI8_BOVIN	ENSBTAG00000001126	PREDICTED: Bos taurus BMP-2 inducible kinase-like (LOC505766), miscRNA, [Source:RefSeq DNA;Acc:XR_084698]	87.5	50	NaN	73	35	25	18.75	12.5
Chr6:98691801-98691900	6	98691801	98691900	0.00117977	null			66.6667	NaN	93.3333	100	100	100	92.4242	NaN
Chr6:101294901-101295000	6	101294901	101295000	0.00281338	WDFY3	ENSBTAG00000013495	No description	75	100	100	71.7172	100	100	95	97.0238
Chr6:101295001-101295100	6	101295001	101295100	0.0267804	WDFY3	ENSBTAG00000013495	No description	62.3106	100	100	100	100	NaN	98.1482	100
Chr6:104673401-104673500	6	104673401	104673500	2.08e-06	LOC100298456	ENSBTAG00000046671	No description	50	86	NaN	63	NaN	100	88.8889	93.6508
Chr6:106640601-106640700	6	106640601	106640700	3.08e-06	Q08DZ1_BOVIN	ENSBTAG00000005711	neuron-specific protein family member 1 [Source:RefSeq peptide;Acc:NP_001071425]	66.6667	NaN	71.0417	100	NaN	100	98.3517	100
Chr6:106871201-106871300	6	106871201	106871300	0.00816251	Q08DZ1_BOVIN	ENSBTAG00000005711	neuron-specific protein family member 1 [Source:RefSeq peptide;Acc:NP_001071425]	48.4375	80.6452	100	94.4444	83.2051	88.0952	70.3102	100
Chr6:106871301-106871400	6	106871301	106871400	0.00558503	Q08DZ1_BOVIN	ENSBTAG00000005711	neuron-specific protein family member 1 [Source:RefSeq peptide;Acc:NP_001071425]	49.2424	66.6829	83.3333	69.5238	40.2926	23.9204	49.8684	69.1212
Chr6:106974901-106975000	6	106974901	106975000	0.0111956	Q08DZ1_BOVIN	ENSBTAG00000005711	neuron-specific protein family member 1 [Source:RefSeq peptide;Acc:NP_001071425]	100	75	100	NaN	100	NaN	96.4286	100
Chr6:107914401-107914500	6	107914401	107914500	0.0041684	A5PKD1_BOVIN	ENSBTAG00000001504	nucleolar protein 14 [Source:RefSeq peptide;Acc:NP_001092466]	NaN	71	85	100	NaN	100	91.6667	100
Chr6:108028801-108028900	6	108028801	108028900	4.51e-07	SH3BP2	ENSBTAG00000013996	No description	90	97	100	100	50	100	100	100
Chr6:108212801-108212900	6	108212801	108212900	5.01e-11	null			0	70	77	80	87.5	66.6667	95.2278	87.5
Chr6:108359701-108359800	6	108359701	108359800	0.000923	ENSBTAG00000047977	ENSBTAG00000047977	No description	50	NaN	85.7143	0	96.282	NaN	76	100
Chr6:108360201-108360300	6	108360201	108360300	0.00430303	ENSBTAG00000047977	ENSBTAG00000047977	No description	69.079	100	100	100	95	NaN	100	100
Chr6:108461401-108461500	6	108461401	108461500	7.65e-05	F1MNN2_BOVIN	ENSBTAG00000006683	Uncharacterized protein [Source:UniProtKB/TrEMBL;Acc:F1MNN2]	80	100	93.405	100	66	83.6309	96.032	96.2041
Chr6:108966301-108966400	6	108966301	108966400	3.86e-05	null			NaN	100	0	25	100	100	86.9048	90
Chr6:109054601-109054700	6	109054601	109054700	2.96e-05	TMEM175	ENSBTAG00000018379	transmembrane protein 175 [Source:RefSeq peptide;Acc:NP_001069081]	100	71.4286	98	62.047	100	98	100	100
Chr6:109176101-109176200	6	109176101	109176200	5.33e-05	null			79.9543	88	81.1672	92.3435	94.4318	100	92.2446	91.4849
Chr6:109597401-109597500	6	109597401	109597500	0.0158905	null			90	82	NaN	92	97	NaN	100	100
Chr6:109720901-109721000	6	109720901	109721000	0.00044	F1N3R4_BOVIN	ENSBTAG00000020108	LETM1 and EF-hand domain-containing protein 1, mitochondrial precursor [Source:RefSeq peptide;Acc:NP_001069082]	100	99	93.1494	100	95	56	91.3064	91.2727
Chr6:109721001-109721100	6	109721001	109721100	0.0189728	F1N3R4_BOVIN	ENSBTAG00000020108	LETM1 and EF-hand domain-containing protein 1, mitochondrial precursor [Source:RefSeq peptide;Acc:NP_001069082]	100	100	99.6139	90	93.4172	54	93.1292	100
Chr6:109723901-109724000	6	109723901	109724000	0.00243526	F1N3R4_BOVIN	ENSBTAG00000020108	LETM1 and EF-hand domain-containing protein 1, mitochondrial precursor [Source:RefSeq peptide;Acc:NP_001069082]	100	89	NaN	96.2121	100	100	NaN	33.3333
Chr6:109824201-109824300	6	109824201	109824300	1.04e-08	WHSC1	ENSBTAG00000007986	No description	0	NaN	90	95	100	100	96.3415	100
Chr6:109827401-109827500	6	109827401	109827500	0.00575892	WHSC1	ENSBTAG00000007986	No description	100	NaN	100	0	95	100	100	100
Chr6:113680201-113680300	6	113680201	113680300	0.000144	F1N2G1_BOVIN	ENSBTAG00000004316	Uncharacterized protein [Source:UniProtKB/TrEMBL;Acc:F1N2G1]	78.0498	100	79.1119	100	100	100	NaN	99.7685
Chr6:118160801-118160900	6	118160801	118160900	0.0164206	LOC514704	ENSBTAG00000019427	No description	94.2342	81	67.602	75	86	93	98.2906	89.1655
Chr7:2493101-2493200	7	2493101	2493200	0.0484906	null			73.5888	16.6667	83	NaN	100	67	69.9465	NaN
Chr7:12100501-12100600	7	12100501	12100600	0.0031485	null			0	24	33	NaN	51.9608	20.5882	43.4921	48.8888
Chr7:21551101-21551200	7	21551101	21551200	1.18e-06	F1MB35_BOVIN	ENSBTAG00000010373	Uncharacterized protein [Source:UniProtKB/TrEMBL;Acc:F1MB35]	85.7143	100	25	100	97.4794	NaN	100	100
Chr7:43967601-43967700	7	43967601	43967700	0.000423	ZNF672	ENSBTAG00000046984	No description	60	25	NaN	12.5	55.5556	0	NaN	66.6667
Chr7:44042701-44042800	7	44042701	44042800	0.0264724	null			25	100	26	NaN	37	100	48.5381	63.8859
Chr7:44044401-44044500	7	44044401	44044500	3.8e-06	null			25.5997	NaN	35	59.0659	37.2433	55.5176	40.5351	59.887
Chr7:44046201-44046300	7	44046201	44046300	0.000314	null			50.0029	53.3333	50.2721	16.5	57	83.3333	41.7921	59.0717
Chr7:44047701-44047800	7	44047701	44047800	5.36e-12	null			38.4878	46	33	45	49	59	42.586	65.0754
Chr7:44048701-44048800	7	44048701	44048800	0.0264605	null			42.1429	47	48.8838	56.1926	87	NaN	40.7572	56.6892
Chr7:44053801-44053900	7	44053801	44053900	5.55e-05	null			49.9065	52	55.1526	57.9605	41.8259	49	34.4206	56.0191
Chr7:44054101-44054200	7	44054101	44054200	4.39e-14	null			46.8254	65	53.1111	74.163	48.1873	NaN	35.6822	49.8387
Chr7:45134901-45135000	7	45134901	45135000	1.97e-05	GRIN3B	ENSBTAG00000025597	glutamate receptor, ionotropic, N-methyl-D-aspartate 3B [Source:HGNC Symbol;Acc:16768]	100	100	85.7143	90	89	0	83.3333	NaN
Chr7:66694501-66694600	7	66694501	66694600	2.23e-06	null			66.6667	73	NaN	64.3357	25	50	NaN	39.6039
Chr7:71935101-71935200	7	71935101	71935200	5.16e-09	null			14.5329	0	16.6667	61.5873	33.3333	19.6006	NaN	22.2222
Chr7:89224101-89224200	7	89224101	89224200	0.0029337	null			6	4	10.9158	11.5989	30.1094	25	11.8567	23.2448
Chr7:89224301-89224400	7	89224301	89224400	0.000162	null			25.3281	19.7728	37.2513	45.3948	48.3743	39.7323	28.4997	43.4812
Chr7:89224401-89224500	7	89224401	89224500	0.00482083	null			28.2795	46	44	51	51	59	42.5735	50.4593
Chr7:89227201-89227300	7	89227201	89227300	3.4e-16	null			NaN	13	14	0	NaN	71	30.4091	4.19379
Chr7:93156701-93156800	7	93156701	93156800	5.23e-05	null			7.27941	42	33	20.0275	38	53.8211	33.5714	30.8564
Chr7:98901301-98901400	7	98901301	98901400	0.00451684	null			83.3333	100	50	NaN	100	86	96.1039	59.8485
Chr7:110018201-110018300	7	110018201	110018300	0.00345637	A6H7E9_BOVIN	ENSBTAG00000019285	LOC523504 protein [Source:UniProtKB/TrEMBL;Acc:A6H7E9]	25	13	NaN	26.5381	23.8889	40	NaN	45.9959
Chr7:111581401-111581500	7	111581401	111581500	3.7e-16	MAN2A1	ENSBTAG00000025029	No description	44.4853	0	60	16.6667	60	100	50	77.7438
Chr8:6206801-6206900	8	6206801	6206900	3.42e-06	null			40	62	NaN	84.9003	28.5714	47	25.2381	56.3654
Chr8:6208901-6209000	8	6208901	6209000	2.03e-06	null			50	16	NaN	26	NaN	75	40	46.2613
Chr8:11937401-11937500	8	11937401	11937500	0.00353268	null			64	53	NaN	60	6	0	33.3333	42.2579
Chr8:11955801-11955900	8	11955801	11955900	0.0268629	null			53	75	30	57	6	0	53.3333	64.1849
Chr8:23179701-23179800	8	23179701	23179800	1.51e-20	IFNB3	ENSBTAG00000046849	interferon beta-3 precursor [Source:RefSeq peptide;Acc:NP_001107769]	19	20	45.1607	NaN	77.2176	100	38.0475	NaN
Chr8:24907101-24907200	8	24907101	24907200	3.53e-05	null			NaN	17	30.9091	68.2234	33.3333	NaN	45	15.4708
Chr8:35871601-35871700	8	35871601	35871700	0.0487579	null			83.3333	53	NaN	72.8571	70.2101	27	24.359	52.5302
Chr8:36125901-36126000	8	36125901	36126000	0.00584852	null			NaN	28.0423	25	11	0	56	NaN	28.8889
Chr8:36155401-36155500	8	36155401	36155500	6.17e-07	null			51.2547	0	33	45.1191	61	NaN	38.125	73.9641
Chr8:43855401-43855500	8	43855401	43855500	5.49e-09	DMRT3	ENSBTAG00000017800	No description	100	NaN	72.5566	90	98	100	100	100
Chr8:44634501-44634600	8	44634501	44634600	0.000599	FOXD4L1	ENSBTAG00000033122	PREDICTED: Bos taurus forkhead box D4-like 1-like (FOXD4L1), partial miscRNA, [Source:RefSeq DNA;Acc:XR_084714]	NaN	26.8772	28.5714	75	NaN	11.3636	6.66667	36.8591
Chr8:44636101-44636200	8	44636101	44636200	4.28e-08	FOXD4L1	ENSBTAG00000033122	PREDICTED: Bos taurus forkhead box D4-like 1-like (FOXD4L1), partial miscRNA, [Source:RefSeq DNA;Acc:XR_084714]	66.6667	43.7143	45.3846	27.9552	41.5	26.1167	11.2206	30.3899
Chr8:56718201-56718300	8	56718201	56718300	0.00884089	null			50	60	15.6566	96	0	0	52.7778	43.8333
Chr8:56763501-56763600	8	56763501	56763600	0.00125354	null			NaN	32.3809	54.1667	69.6769	24.4351	56.7087	44.7677	31.6159
Chr8:56763601-56763700	8	56763601	56763700	1.38e-15	null			60	66	41	36	33	32	29.1997	39.2781
Chr8:56763801-56763900	8	56763801	56763900	0.000383	null			NaN	43	52	7	3	17	9.82143	29.6976
Chr8:56784601-56784700	8	56784601	56784700	6.76e-12	null			65.2778	90	44.4444	80	0	44	62.5	46.3559
Chr8:56852501-56852600	8	56852501	56852600	7.98e-07	null			20.3962	13.0952	NaN	20	32	55	66.4052	55.3474
Chr8:70934801-70934900	8	70934801	70934900	1.17e-06	LOC100335972	ENSBTAG00000047389	hypothetical protein LOC782274 [Source:RefSeq peptide;Acc:NP_001095797]	85.2941	100	66.6667	66.6667	100	100	40	98.5891
Chr8:74486501-74486600	8	74486501	74486600	0.00091	null			33.3333	20	28	NaN	54	NaN	46.6667	65.563
Chr8:75349701-75349800	8	75349701	75349800	0.000113	F1MYI6_BOVIN	ENSBTAG00000031632	alpha-1A adrenergic receptor [Source:RefSeq peptide;Acc:NP_776923]	100	55.8182	NaN	20	0	0	NaN	25.3062
Chr8:75681801-75681900	8	75681801	75681900	0.000162	TRIM35	ENSBTAG00000009958	No description	NaN	99.4318	92	100	96.0366	100	12.7946	66.6667
Chr8:75681901-75682000	8	75681901	75682000	1.54e-09	TRIM35	ENSBTAG00000009958	No description	100	83	80	67	57	25	77.7778	0
Chr8:75874601-75874700	8	75874601	75874700	0.0146183	F1N4T3_BOVIN	ENSBTAG00000002252	Uncharacterized protein [Source:UniProtKB/TrEMBL;Acc:F1N4T3]	100	100	92.8571	98.8889	100	100	56.7984	100
Chr8:83257901-83258000	8	83257901	83258000	0.00412051	A5PJJ8_BOVIN	ENSBTAG00000017195	Fanconi anemia group C protein homolog [Source:RefSeq peptide;Acc:NP_776741]	34.1615	29	5.55556	25	33	48.5714	NaN	80
Chr8:88379501-88379600	8	88379501	88379600	1.1e-05	null			27.5	40	NaN	80	75	1	NaN	38.6779
Chr8:89375501-89375600	8	89375501	89375600	0.045046	null			16	32.3847	17.3196	49.7101	31.713	43.0416	26.1349	55.1498
Chr8:89376501-89376600	8	89376501	89376600	3.47e-11	null			14.1609	23.91	13.1423	29	52	40	0	34.5011
Chr8:89377001-89377100	8	89377001	89377100	2.19e-07	null			NaN	52.4695	38.5417	40.9066	14.2857	71.25	43.0548	25.9835
Chr8:89377101-89377200	8	89377101	89377200	3.85e-05	null			NaN	49	34	67	50	50	30.0943	42.489
Chr8:89377801-89377900	8	89377801	89377900	0.0103509	null			NaN	42	0	32	100	30	29.7619	62.5
Chr8:89872101-89872200	8	89872101	89872200	0.0174565	null			60	32	NaN	12	55	63	NaN	37.0273
Chr8:90237701-90237800	8	90237701	90237800	0.000213	A5D7C8_BOVIN	ENSBTAG00000001941	sema domain, immunoglobulin domain (Ig), transmembrane domain (TM) and short cytoplasmic domain, (semaphorin) 4D [Source:RefSeq peptide;Acc:NP_001091629]	100	83	100	75	100	100	91.6667	100
Chr8:91982601-91982700	8	91982601	91982700	0.00850109	null			16.6667	24	NaN	6.25	0	29	33.3333	36.3095
Chr8:104995601-104995700	8	104995601	104995700	0.0116094	ZNF618	ENSBTAG00000025659	zinc finger protein 618 [Source:HGNC Symbol;Acc:29416]	100	33.3333	100	100	96.9136	NaN	98.5714	100
Chr8:110674901-110675000	8	110674901	110675000	1.79e-09	null			40.293	75	NaN	58.0217	NaN	25	37.5	30.2103
Chr8:110684801-110684900	8	110684801	110684900	1.14e-19	null			25	45.2075	NaN	55.6585	0	13	31.875	37.6387
Chr8:110684901-110685000	8	110684901	110685000	0.00153306	null			0	45	17	30	40	35	14.2857	46.2071
Chr8:110700601-110700700	8	110700601	110700700	0.000749	null			100	22	NaN	40.404	22	50	NaN	23.7237
Chr8:110752601-110752700	8	110752601	110752700	0.00453619	null			49.3333	40	75	100	38.75	NaN	0	29.4329
Chr8:111845101-111845200	8	111845101	111845200	2.32e-06	CDK5RAP2	ENSBTAG00000006532	No description	100	70	66.6667	NaN	100	NaN	100	100
Chr8:112882001-112882100	8	112882001	112882100	0.000606	COL11_BOVIN	ENSBTAG00000016225	Collectin-11 [Source:UniProtKB/Swiss-Prot;Acc:Q17QH6]	89	100	100	100	100	NaN	100	73.7919
Chr8:112882201-112882300	8	112882201	112882300	7.02e-05	COL11_BOVIN	ENSBTAG00000016225	Collectin-11 [Source:UniProtKB/Swiss-Prot;Acc:Q17QH6]	83.3333	100	77	72	100	NaN	90.4762	100
Chr8:112963801-112963900	8	112963801	112963900	4.95e-07	F1MZZ3_BOVIN	ENSBTAG00000008685	tetratricopeptide repeat protein 15 [Source:RefSeq peptide;Acc:NP_001095760]	50	NaN	0	64.9123	94.1176	NaN	54.0606	60
Chr8:113006901-113007000	8	113006901	113007000	0.00335316	Q3MHK1_BOVIN	ENSBTAG00000018387	Tumor suppressing subtransferable candidate 1 [Source:UniProtKB/TrEMBL;Acc:Q3MHK1]	80	100	100	100	71.3636	76.9863	75.5738	89.441
Chr8:113056001-113056100	8	113056001	113056100	5.01e-09	Q3MHK1_BOVIN	ENSBTAG00000018387	Tumor suppressing subtransferable candidate 1 [Source:UniProtKB/TrEMBL;Acc:Q3MHK1]	58.7254	100	87	81	100	91	84.5941	94.8936
Chr8:113056501-113056600	8	113056501	113056600	0.00680002	Q3MHK1_BOVIN	ENSBTAG00000018387	Tumor suppressing subtransferable candidate 1 [Source:UniProtKB/TrEMBL;Acc:Q3MHK1]	100	100	88	96.778	98.1482	88	91.4077	89.2213
Chr8:113269201-113269300	8	113269201	113269300	0.00065	null			86.3636	NaN	100	83	96	NaN	100	100
Chr8:113269501-113269600	8	113269501	113269600	0.0148191	null			100	100	80	73.3333	96	100	97.4359	95.1613
Chr9:4701-4800	9	4701	4800	0.000137	null			NaN	25	0	100	75	NaN	62.5	47.9167
Chr9:6270301-6270400	9	6270301	6270400	1.56e-06	null			53.074	22	32.1429	NaN	69.3878	NaN	54.4695	50.7936
Chr9:45018201-45018300	9	45018201	45018300	0.0299707	null			64	32.963	64	40	23	20	44.4348	NaN
Chr9:53619701-53619800	9	53619701	53619800	0.022049	null			100	71	28	58	3	NaN	0	61.0766
Chr9:53620301-53620400	9	53620301	53620400	8.99e-07	null			18.9969	NaN	19.5833	29.7214	40.6633	NaN	55.4318	37.3494
Chr9:53620401-53620500	9	53620401	53620500	6.42e-16	null			11.4788	NaN	0	0	50	NaN	58.2341	24.6278
Chr9:53620601-53620700	9	53620601	53620700	0.0233372	null			100	NaN	19.0476	38.6025	66.6667	NaN	28.5714	14.881
Chr9:53620701-53620800	9	53620701	53620800	3.96e-07	null			16.6667	NaN	7	5	86	NaN	25	31.6392
Chr9:53621301-53621400	9	53621301	53621400	0.000105	null			98.1482	NaN	43.8889	40.7385	NaN	0	0	34.2105
Chr9:65872601-65872700	9	65872601	65872700	3.36e-10	null			20	39.0464	11.1111	44.4444	73.9984	46	19.2033	28.7737
Chr9:65872701-65872800	9	65872701	65872800	0.00178665	null			44.4381	69.1051	47	0	57	81	55.5977	60.1565
Chr9:75021701-75021800	9	75021701	75021800	1.45e-05	null			33	46	0	47	71	NaN	57.4533	58.4523
Chr9:75022501-75022600	9	75022501	75022600	8.63e-08	null			50.7607	NaN	29	59.2524	39.1373	NaN	39.7918	53.3295
Chr9:75022701-75022800	9	75022701	75022800	5.76e-07	null			60	NaN	77.5794	61.0582	46.2899	NaN	37.158	44.9967
Chr9:89559501-89559600	9	89559501	89559600	0.0114141	AKAP12	ENSBTAG00000014788	No description	59.9054	50	50	66.6667	57.4074	17	60.9762	37.5
Chr9:89561301-89561400	9	89561301	89561400	0.0241062	AKAP12	ENSBTAG00000014788	No description	100	100	96.7233	100	97	88	87.1032	88.4807
Chr9:96334101-96334200	9	96334101	96334200	2.11e-05	LOC100294795	ENSBTAG00000005083	No description	55.5556	86.6883	100	100	100	95	96.1905	100
Chr9:96482701-96482800	9	96482701	96482800	9.68e-16	TMEM181	ENSBTAG00000010838	No description	69.0996	NaN	100	100	95.9064	100	100	96.8661
Chr9:96972501-96972600	9	96972501	96972600	4.29e-06	E1BI51_BOVIN	ENSBTAG00000003938	Uncharacterized protein [Source:UniProtKB/TrEMBL;Acc:E1BI51]	14.2857	33.3878	38	NaN	NaN	75	63.9909	36.5291
Chr9:97474401-97474500	9	97474401	97474500	0.00446691	Q17QI3_BOVIN	ENSBTAG00000002827	acetyl-CoA acetyltransferase, cytosolic [Source:RefSeq peptide;Acc:NP_001069017]	75	100	100	100	63	NaN	100	85.9375
Chr9:102237101-102237200	9	102237101	102237200	1.05e-07	null			0	100	60	48	100	NaN	60	60
Chr9:103097701-103097800	9	103097701	103097800	0.00325394	null			40	67	83	100	90	NaN	83.3333	88.8889
Chr9:103436301-103436400	9	103436301	103436400	1.71e-09	null			50	NaN	100	100	91.7044	NaN	95.6191	100
Chr9:103469701-103469800	9	103469701	103469800	4.28e-08	null			93	100	NaN	67	94	100	93.3333	90.8756
Chr9:103681201-103681300	9	103681201	103681300	6.92e-14	null			82	100	94	77	95	NaN	96.8452	100
Chr9:103835101-103835200	9	103835101	103835200	0.000567	null			94.837	NaN	88.2051	83.3333	100	100	98.0769	91.4653
Chr9:103891301-103891400	9	103891301	103891400	1.82e-13	MLLT4	ENSBTAG00000005557	No description	93.8095	83	100	100	88	NaN	89.9039	30.2976
Chr9:103911501-103911600	9	103911501	103911600	3.49e-05	MLLT4	ENSBTAG00000005557	No description	62.5	NaN	100	100	92.3077	100	100	90.9091
Chr9:103997401-103997500	9	103997401	103997500	0.0445107	FRMD1	ENSBTAG00000014062	No description	70	100	100	NaN	100	100	84.0421	100
Chr9:104008201-104008300	9	104008201	104008300	0.0002	null			87.5	100	NaN	50	100	100	100	95
Chr9:104068701-104068800	9	104068701	104068800	0.00937257	null			66.6667	100	NaN	86.9792	100	86	93.0556	0
Chr9:104128001-104128100	9	104128001	104128100	0.0432216	F1N127_BOVIN	ENSBTAG00000031532	Uncharacterized protein [Source:UniProtKB/TrEMBL;Acc:F1N127]	66.6667	NaN	100	80	100	99.375	NaN	100
Chr9:104465601-104465700	9	104465601	104465700	4.95e-06	null			100	100	33	66.6667	100	100	95.4902	100
Chr9:104503101-104503200	9	104503101	104503200	5.61e-19	null			100	0	NaN	100	100	100	85.7143	100
Chr9:105312501-105312600	9	105312501	105312600	2.1e-18	null			NaN	100	100	35.7143	NaN	100	90.0794	97.8022
Chr9:105466901-105467000	9	105466901	105467000	0.00799371	null			95.6349	99.3333	NaN	100	83	97.5	88.3079	90.8602
Chr10:9984701-9984800	10	9984701	9984800	0.000527	null			50	85.7143	80.6548	NaN	50	0	74.4231	0
Chr10:11643101-11643200	10	11643101	11643200	8.43e-05	E1BAG3_BOVIN	ENSBTAG00000010399	Uncharacterized protein [Source:UniProtKB/TrEMBL;Acc:E1BAG3]	100	100	67	NaN	100	NaN	94.3164	100
Chr10:11643401-11643500	10	11643401	11643500	1.41e-09	E1BAG3_BOVIN	ENSBTAG00000010399	Uncharacterized protein [Source:UniProtKB/TrEMBL;Acc:E1BAG3]	100	50	94.4444	50	100	100	95.2381	87.3365
Chr10:37065801-37065900	10	37065801	37065900	0.00221904	RPAP1_BOVIN	ENSBTAG00000001693	RNA polymerase II-associated protein 1 [Source:UniProtKB/Swiss-Prot;Acc:A0JN53]	78.5566	96.5599	96.6667	85.7143	87.8302	97.2196	97.8857	80
Chr10:37065901-37066000	10	37065901	37066000	0.0256956	RPAP1_BOVIN	ENSBTAG00000001693	RNA polymerase II-associated protein 1 [Source:UniProtKB/Swiss-Prot;Acc:A0JN53]	87.6786	92.7706	97.2222	68.739	80.5934	91.4647	94.1547	NaN
Chr10:49984801-49984900	10	49984801	49984900	6.33e-07	null			2.17172	25	19	35.6695	12.3437	43	19.7711	32.9011
Chr10:59517001-59517100	10	59517001	59517100	0.00073	null			NaN	64	10	41.0256	0	18.0556	12.6546	15.3061
Chr10:59517201-59517300	10	59517201	59517300	3.33e-06	null			NaN	55	27	83.1597	33.3333	30	50	4.8366
Chr10:68738201-68738300	10	68738201	68738300	0.00168206	null			1.78571	11	23	31.8223	39.6825	25	NaN	38.1024
Chr10:83487701-83487800	10	83487701	83487800	2.61e-11	F1MXW3_BOVIN	ENSBTAG00000015805	Uncharacterized protein [Source:UniProtKB/TrEMBL;Acc:F1MXW3]	100	92.5926	33	86.1763	100	95	100	97.1519
Chr10:83487801-83487900	10	83487801	83487900	1.49e-07	F1MXW3_BOVIN	ENSBTAG00000015805	Uncharacterized protein [Source:UniProtKB/TrEMBL;Acc:F1MXW3]	90.5754	100	69.697	59.7959	99.2799	100	100	86.0763
Chr10:85811101-85811200	10	85811101	85811200	1.62e-05	F1N7L8_BOVIN	ENSBTAG00000018467	Uncharacterized protein [Source:UniProtKB/TrEMBL;Acc:F1N7L8]	61	100	92.8571	56	100	100	91.169	87.3932
Chr10:90014001-90014100	10	90014001	90014100	1.88e-05	ADCK1	ENSBTAG00000012106	aarF domain containing kinase 1 [Source:RefSeq peptide;Acc:NP_001070363]	60	100	100	NaN	65	83	45.4454	34.127
Chr10:100405201-100405300	10	100405201	100405300	0.00716594	null			46.7532	NaN	86	53.0648	88.6152	85.7143	74.1373	28.5714
Chr10:100405401-100405500	10	100405401	100405500	2.54e-07	null			0	0	NaN	62.2738	67.8571	100	44.6429	64.0625
Chr10:101589301-101589400	10	101589301	101589400	8.18e-06	F1N4X0_BOVIN	ENSBTAG00000030432	Uncharacterized protein [Source:UniProtKB/TrEMBL;Acc:F1N4X0]	100	77	42	100	100	69	86.6667	94.3235
Chr10:101875701-101875800	10	101875701	101875800	0.000319	null			94.079	NaN	100	99.2188	96	100	0	84.7222
Chr10:101981701-101981800	10	101981701	101981800	1.02e-08	null			0	NaN	20	0	100	100	NaN	71.0526
Chr10:102036501-102036600	10	102036501	102036600	2.54e-14	FOXN3	ENSBTAG00000046684	No description	43	100	100	50	95.055	100	94.9417	90.1099
Chr10:102036601-102036700	10	102036601	102036700	2.99e-09	FOXN3	ENSBTAG00000046684	No description	40	83	39	66.6667	87.5	88	83.2143	87.069
Chr10:102496901-102497000	10	102496901	102497000	7.35e-08	null			83.3887	63	57	65.8333	97.2222	78	76.3951	74.5974
Chr10:102812901-102813000	10	102812901	102813000	0.00506847	null			14.2857	NaN	100	96	100	100	98.1482	88.8889
Chr10:102932201-102932300	10	102932201	102932300	9.86e-06	A4FUZ3_BOVIN	ENSBTAG00000005426	26S protease regulatory subunit 4 [Source:RefSeq peptide;Acc:NP_001014855]	NaN	38.6574	100	96.2963	100	NaN	100	100
Chr10:102947101-102947200	10	102947101	102947200	3.59e-06	F1N543_BOVIN	ENSBTAG00000005427	Uncharacterized protein [Source:UniProtKB/TrEMBL;Acc:F1N543]	20	90	100	97.6	100	NaN	30	100
Chr10:102947301-102947400	10	102947301	102947400	0.00161297	F1N543_BOVIN	ENSBTAG00000005427	Uncharacterized protein [Source:UniProtKB/TrEMBL;Acc:F1N543]	100	100	56.229	91.3375	100	100	82.1429	98.3333
Chr10:102947701-102947800	10	102947701	102947800	0.00021	F1N543_BOVIN	ENSBTAG00000005427	Uncharacterized protein [Source:UniProtKB/TrEMBL;Acc:F1N543]	100	95	NaN	100	100	65	76.5313	87.1341
Chr10:102953601-102953700	10	102953601	102953700	6.01e-06	F1N543_BOVIN	ENSBTAG00000005427	Uncharacterized protein [Source:UniProtKB/TrEMBL;Acc:F1N543]	21.8182	25	50	58.7232	64.7669	NaN	22.8571	83.7922
Chr10:103157001-103157100	10	103157001	103157100	1.86e-05	null			0	NaN	83.3333	100	69.6331	92	90.5556	NaN
Chr10:103253401-103253500	10	103253401	103253500	8.71e-09	F1MD20_BOVIN	ENSBTAG00000006392	Uncharacterized protein [Source:UniProtKB/TrEMBL;Acc:F1MD20]	97	15	100	NaN	100	100	98.1482	88.8889
Chr11:12982201-12982300	11	12982201	12982300	1.17e-16	DYSF	ENSBTAG00000013290	dysferlin [Source:RefSeq peptide;Acc:NP_001095960]	90.9091	100	97.7273	90.1515	78	100	83.4106	45.3545
Chr11:13096701-13096800	11	13096701	13096800	1.24e-07	DYSF	ENSBTAG00000013290	dysferlin [Source:RefSeq peptide;Acc:NP_001095960]	46.7188	NaN	60.8212	65.3307	NaN	50	36.4834	63.0285
Chr11:13097301-13097400	11	13097301	13097400	0.0314901	DYSF	ENSBTAG00000013290	dysferlin [Source:RefSeq peptide;Acc:NP_001095960]	66	37	56.6704	61.7262	48.371	40	43.1899	53.1914
Chr11:14312801-14312900	11	14312801	14312900	4.53e-06	null			36	29	NaN	92	50	55	NaN	49.5281
Chr11:65322801-65322900	11	65322801	65322900	3.38e-07	null			70	36	0	49	32	16	6.25	39.2383
Chr11:70176201-70176300	11	70176201	70176300	7.19e-05	null			38.723	42	18	25	31.8969	65	41.2121	65.1442
Chr11:80486301-80486400	11	80486301	80486400	0.0072207	null			NaN	26.4226	0	44	46	27	27.7778	57.1318
Chr11:80489201-80489300	11	80489201	80489300	0.00393847	null			29.4974	50	100	NaN	NaN	29	35.034	49.9925
Chr11:82694601-82694700	11	82694601	82694700	0.00173131	F1MS90_BOVIN	ENSBTAG00000023372	Uncharacterized protein [Source:UniProtKB/TrEMBL;Acc:F1MS90]	100	100	96.1039	75	99.7024	NaN	100	99.2593
Chr11:82694801-82694900	11	82694801	82694900	0.0116847	F1MS90_BOVIN	ENSBTAG00000023372	Uncharacterized protein [Source:UniProtKB/TrEMBL;Acc:F1MS90]	99.3421	100	100	60	100	NaN	88.5504	100
Chr11:87936601-87936700	11	87936601	87936700	0.0113964	E1B867_BOVIN	ENSBTAG00000001141	Uncharacterized protein [Source:UniProtKB/TrEMBL;Acc:E1B867]	99.2064	100	50	NaN	100	100	NaN	91.638
Chr11:89665001-89665100	11	89665001	89665100	0.000111	null			100	100	98	75	72.6654	100	95.9375	62.3925
Chr11:89665201-89665300	11	89665201	89665300	1.32e-09	null			95	99	78	0	61.9792	NaN	76.9231	81.8182
Chr11:101477301-101477400	11	101477301	101477400	0.042994	A5PJ92_BOVIN	ENSBTAG00000004542	hypothetical protein LOC506709 [Source:RefSeq peptide;Acc:NP_001033597]	100	100	100	100	88.5965	NaN	71.1403	74.6753
Chr11:103903801-103903900	11	103903801	103903900	0.000469	SNAPC4	ENSBTAG00000000054	small nuclear RNA activating complex, polypeptide 4, 190kDa [Source:HGNC Symbol;Acc:11137]	96.2963	100	100	62.5	99.1817	100	97.193	92.1146
Chr11:104735201-104735300	11	104735201	104735300	2.99e-06	null			100	99	75	100	25	NaN	83.3333	100
Chr11:104762401-104762500	11	104762401	104762500	4.75e-06	null			100	25	NaN	98	100	100	100	NaN
Chr11:105123001-105123100	11	105123001	105123100	0.00181729	null			27.9419	18	44	13.3766	39.0025	45	8.7963	19.9396
Chr11:105423701-105423800	11	105423701	105423800	0.000106	null			100	NaN	90	100	100	100	97.7273	25.2747
Chr11:105525001-105525100	11	105525001	105525100	3.77e-05	null			100	20	96.9697	92.8571	100	100	98.8095	99.6212
Chr11:105925601-105925700	11	105925601	105925700	0	LOC100336579	ENSBTAG00000047202	No description	NaN	100	100	10.5263	66.6667	NaN	94.1919	99.5238
Chr11:106268701-106268800	11	106268701	106268800	0.0017989	null			NaN	83	100	86.3061	99.2481	NaN	89.828	97.9592
Chr11:106435301-106435400	11	106435301	106435400	0.0253989	null			100	100	85	NaN	71.4286	NaN	100	73.8095
Chr11:106444101-106444200	11	106444101	106444200	5.65e-08	null			95	100	90	70.4946	100	100	97	99.1373
Chr11:106444201-106444300	11	106444201	106444300	7.94e-16	null			83.8889	46.9136	87.5	NaN	100	NaN	96.6577	97.6887
Chr11:106812401-106812500	11	106812401	106812500	0.0409739	null			66.25	50	100	NaN	100	100	100	90
Chr11:106884501-106884600	11	106884501	106884600	5.1e-06	COL5A1	ENSBTAG00000047998	collagen, type V, alpha 1 [Source:HGNC Symbol;Acc:2209]	NaN	100	100	67	83	100	33.3333	NaN
Chr11:107284501-107284600	11	107284501	107284600	0.0299398	null			43.7711	41.0108	26.3258	39.7558	37.2892	44	36.1117	52.0798
Chr11:107285501-107285600	11	107285501	107285600	1.5e-10	null			45	35	42	46	47	59	40.7757	47.1909
Chr11:107285701-107285800	11	107285701	107285800	1.94e-13	null			25.8929	25.0428	6	20.963	43.9712	21	28.4289	44.085
Chr11:107287501-107287600	11	107287501	107287600	1.93e-07	null			58.3055	18	17	51	43	44	71.898	66.983
Chr11:107288601-107288700	11	107288601	107288700	5.32e-12	null			80	100	5	81.4876	84.2016	58	42.5397	56.0118
Chr11:107289001-107289100	11	107289001	107289100	4.31e-35	null			36.4637	34	24	42	68	50	36.8377	46.9185
Chr11:107289201-107289300	11	107289201	107289300	2.63e-05	null			100	27	60	42	54	55	47.6696	87.1308
Chr11:107289301-107289400	11	107289301	107289400	0.0150627	null			100	38	NaN	75	90	73	58.9286	97.0968
Chr11:107299001-107299100	11	107299001	107299100	1.39e-14	null			87	99	100	100	NaN	83	69.2894	83.2624
Chr11:107299201-107299300	11	107299201	107299300	1.99e-07	null			83.3333	75	40.133	86.7188	85.4267	97.9167	85.6816	88.9403
Chr11:107299301-107299400	11	107299301	107299400	7.62e-06	null			94.7369	99	50	51.0784	65.1102	33	60	70.7626
Chr11:107305001-107305100	11	107305001	107305100	2.7e-09	null			37.9086	42	32	68.099	56.8463	66.8457	78.1659	48.9248
Chr11:107305201-107305300	11	107305201	107305300	2.36e-17	null			52	46.5757	47	77	60	23	34.8958	42.0973
Chr11:107305601-107305700	11	107305601	107305700	5.44e-08	null			87	33.3333	8	100	86	90	69.5825	69.6697
Chr11:107305701-107305800	11	107305701	107305800	2.43e-11	null			80	70	53	75	94	66	51.5873	90.9111
Chr11:107305901-107306000	11	107305901	107306000	5.79e-10	null			NaN	19.2857	78	31.4286	81.282	53	NaN	75.8935
Chr11:107306401-107306500	11	107306401	107306500	1.73e-08	null			85.7143	100	73	71	39	60	48.2143	58.6183
Chr11:107307001-107307100	11	107307001	107307100	0.000325	null			100	100	20	48	34	NaN	88.8393	44.9768
Chr12:16097001-16097100	12	16097001	16097100	0.000805	F1N0H5_BOVIN	ENSBTAG00000007067	Uncharacterized protein [Source:UniProtKB/TrEMBL;Acc:F1N0H5]	NaN	100	67	77.9217	100	100	95.9596	85.5263
Chr12:34561201-34561300	12	34561201	34561300	1.73e-10	F1MX73_BOVIN	ENSBTAG00000008888	Uncharacterized protein [Source:UniProtKB/TrEMBL;Acc:F1MX73]	50	100	NaN	58.3333	100	100	NaN	100
Chr12:39225201-39225300	12	39225201	39225300	0.00167309	null			NaN	37.8788	20	50	NaN	79.2208	57.1429	26.3266
Chr12:39230501-39230600	12	39230501	39230600	1.94e-06	null			33	34.8485	NaN	3.57143	96.2963	16	NaN	55.3295
Chr12:79439401-79439500	12	79439401	79439500	0.00416463	F1N5S6_BOVIN	ENSBTAG00000032234	serine/threonine-protein kinase 24 [Source:RefSeq peptide;Acc:NP_001093420]	100	80	100	100	100	60	50	79.2208
Chr12:79835101-79835200	12	79835101	79835200	1.08e-05	F1MQ43_BOVIN	ENSBTAG00000010395	Uncharacterized protein [Source:UniProtKB/TrEMBL;Acc:F1MQ43]	6.12245	13.2181	10.6815	19.9609	20.9466	21.5151	15.3518	40.3598
Chr12:88523001-88523100	12	88523001	88523100	0.000919	null			49.2064	75	90	100	86	NaN	99.1597	97.0588
Chr12:88650601-88650700	12	88650601	88650700	0.000191	null			100	91.2698	100	50	100	100	95.2381	100
Chr12:88731401-88731500	12	88731401	88731500	0.00123521	null			75	NaN	97	95.7516	99.4506	100	98.9418	97.5845
Chr12:89620801-89620900	12	89620801	89620900	0.00491046	null			14.2857	75	33	30	95	NaN	66.6667	14.2857
Chr12:89655901-89656000	12	89655901	89656000	0.000492	null			85.7143	NaN	84	100	100	NaN	50	82.8571
Chr12:89774501-89774600	12	89774501	89774600	0.00317704	null			100	100	NaN	70.3125	100	NaN	20	50.7936
Chr12:89949201-89949300	12	89949201	89949300	5.39e-09	null			10	100	NaN	100	100	100	90.9091	99.3827
Chr12:90025101-90025200	12	90025101	90025200	0.0233768	null			85.5072	100	74.2857	0	100	100	85.1852	98.2143
Chr12:90134601-90134700	12	90134601	90134700	0.0279768	null			100	100	0	NaN	100	100	48.6264	100
Chr12:90188901-90189000	12	90188901	90189000	3.38e-08	null			53.8462	NaN	100	45	99	NaN	80	80
Chr12:90220701-90220800	12	90220701	90220800	0.00327166	E1BNG7_BOVIN	ENSBTAG00000044184	Uncharacterized protein [Source:UniProtKB/TrEMBL;Acc:E1BNG7]	100	100	NaN	50	96.9231	100	95.7143	100
Chr12:90272601-90272700	12	90272601	90272700	9.83e-05	null			75	NaN	100	0	87.5	NaN	100	66.6667
Chr12:90285901-90286000	12	90285901	90286000	9.04e-32	null			NaN	100	100	43	100	100	96.514	96.7182
Chr12:90286001-90286100	12	90286001	90286100	4.06e-27	null			NaN	100	98	0	100	84	100	100
Chr12:90395401-90395500	12	90395401	90395500	0.00184253	ATP11A	ENSBTAG00000000446	No description	NaN	67	100	71.4286	100	95.9184	58.3333	100
Chr12:90435501-90435600	12	90435501	90435600	0.000171	null			86	NaN	100	82.6446	NaN	97	94.4981	100
Chr12:90752401-90752500	12	90752401	90752500	1.95e-06	TFDP1_BOVIN	ENSBTAG00000019645	Transcription factor Dp-1 [Source:UniProtKB/Swiss-Prot;Acc:Q17QZ4]	67	NaN	100	100	NaN	100	45.6155	89.6461
Chr12:90752501-90752600	12	90752501	90752600	1.83e-05	TFDP1_BOVIN	ENSBTAG00000019645	Transcription factor Dp-1 [Source:UniProtKB/Swiss-Prot;Acc:Q17QZ4]	37	16.4604	62.9052	80	NaN	84	42.7638	81.443
Chr12:90752601-90752700	12	90752601	90752700	0.00985787	TFDP1_BOVIN	ENSBTAG00000019645	Transcription factor Dp-1 [Source:UniProtKB/Swiss-Prot;Acc:Q17QZ4]	88	70	100	NaN	100	100	86	89.6552
Chr12:90754201-90754300	12	90754201	90754300	1.46e-08	TFDP1_BOVIN	ENSBTAG00000019645	Transcription factor Dp-1 [Source:UniProtKB/Swiss-Prot;Acc:Q17QZ4]	100	50	100	77.7778	92	NaN	94.3074	100
Chr12:90860801-90860900	12	90860801	90860900	1.18e-05	null			100	86	42.8571	NaN	98.8636	93	83.3333	100
Chr12:90944101-90944200	12	90944101	90944200	0.00359892	A5D7I7_BOVIN	ENSBTAG00000019967	ras GTPase-activating protein 3 [Source:RefSeq peptide;Acc:NP_777101]	99.5885	100	NaN	100	64	NaN	100	86.7647
Chr13:3789501-3789600	13	3789501	3789600	8.51e-05	C20orf94	ENSBTAG00000034991	chromosome 20 open reading frame 94 [Source:HGNC Symbol;Acc:16225]	34.6667	100	99	NaN	94	100	100	99.4506
Chr13:8210801-8210900	13	8210801	8210900	0.00116464	null			29	NaN	45	62	54	NaN	42.6796	78.2626
Chr13:8211901-8212000	13	8211901	8212000	8.1e-10	null			53.3423	36.5973	34	57	61	25	52.464	58.6945
Chr13:8213001-8213100	13	8213001	8213100	0.0444482	null			73	44	28.5714	NaN	46	NaN	33.7204	39.7426
Chr13:8213401-8213500	13	8213401	8213500	0.000166	null			81.8182	6.66667	NaN	57.8042	49.8194	NaN	38.5691	48.6919
Chr13:10754701-10754800	13	10754701	10754800	1.98e-17	null			18.8889	52.3931	0	21.1611	6.79012	27.2837	17.1875	18.5508
Chr13:10755801-10755900	13	10755801	10755900	0.00312065	null			NaN	23	15.1515	85.7143	50	27	NaN	100
Chr13:10957301-10957400	13	10957301	10957400	0.000133	ENSBTAG00000023169	ENSBTAG00000023169	No description	100	60.7143	57	NaN	100	100	63.3333	NaN
Chr13:12994701-12994800	13	12994701	12994800	0.00557522	E1BIM7_BOVIN	ENSBTAG00000008937	Uncharacterized protein [Source:UniProtKB/TrEMBL;Acc:E1BIM7]	50	NaN	100	100	100	100	87.5	100
Chr13:43175301-43175400	13	43175301	43175400	0.00290225	PYGB	ENSBTAG00000004625	glycogen phosphorylase, brain form [Source:RefSeq peptide;Acc:NP_001030347]	93.4934	75	100	100	100	98.8889	97.3214	100
Chr13:45849701-45849800	13	45849701	45849800	0.0106297	null			100	60	58.3333	NaN	49.8016	100	NaN	0
Chr13:45849801-45849900	13	45849801	45849900	0.000206	null			50	NaN	100	0	100	33.3333	60	80
Chr13:54965101-54965200	13	54965101	54965200	2.57e-06	DIDO1	ENSBTAG00000006002	death inducer-obliterator 1 [Source:HGNC Symbol;Acc:2680]	100	94.8148	NaN	66.6667	94.2584	100	100	100
Chr13:54992901-54993000	13	54992901	54993000	4.59e-21	DIDO1	ENSBTAG00000006002	death inducer-obliterator 1 [Source:HGNC Symbol;Acc:2680]	86.5079	NaN	11	90	100	93	94.4253	92.9862
Chr13:55293301-55293400	13	55293301	55293400	7.81e-13	GATA5_BOVIN	ENSBTAG00000047944	Transcription factor GATA-5 [Source:UniProtKB/Swiss-Prot;Acc:Q3SZJ5]	16.6667	NaN	22	0	66.6667	NaN	0	60.4167
Chr13:63820301-63820400	13	63820301	63820400	0.0432216	Q08E32_BOVIN	ENSBTAG00000013387	charged multivesicular body protein 4b [Source:RefSeq peptide;Acc:NP_001121978]	47.3333	42	60	13	57	NaN	48.4848	42.0877
Chr13:66262801-66262900	13	66262801	66262900	0.00524602	A0JNK4_BOVIN	ENSBTAG00000001741	disks large-associated protein 4 [Source:RefSeq peptide;Acc:NP_001071410]	98	100	100	94.4444	88.3333	100	83.3796	84.2856
Chr13:66262901-66263000	13	66262901	66263000	0.00319562	A0JNK4_BOVIN	ENSBTAG00000001741	disks large-associated protein 4 [Source:RefSeq peptide;Acc:NP_001071410]	94.7432	83.6601	NaN	100	93.8248	95	76.431	83.3971
Chr13:70499201-70499300	13	70499201	70499300	0.0374983	null			100	NaN	100	90	88	97	NaN	65.3504
Chr13:70727501-70727600	13	70727501	70727600	6.56e-05	LOC524776	ENSBTAG00000005733	PREDICTED: Bos taurus kismet-like (LOC524776), miscRNA, [Source:RefSeq DNA;Acc:XR_082901]	100	79	100	0	97.3333	100	84.0741	80
Chr13:78926601-78926700	13	78926601	78926700	0.00437983	null			89	NaN	100	98.7879	76.3194	NaN	100	76.6389
Chr13:80173201-80173300	13	80173201	80173300	6.43e-10	LOC516579	ENSBTAG00000007962	PREDICTED: Bos taurus ATPase, Class II, type 9A-like (LOC516579), miscRNA, [Source:RefSeq DNA;Acc:XR_082905]	100	100	100	57	100	100	96.665	92.9348
Chr13:81739401-81739500	13	81739401	81739500	2.07e-05	null			92.1875	NaN	28.5714	66.6667	100	100	79.798	98.75
Chr13:82228301-82228400	13	82228301	82228400	0.0042502	A0JNH4_BOVIN	ENSBTAG00000000835	breast carcinoma amplified sequence 1 [Source:RefSeq peptide;Acc:NP_001071318]	NaN	50	100	91	83	100	100	100
Chr14:85101-85200	14	85101	85200	7.34e-07	null			100	100	NaN	54	50	0	NaN	41.5344
Chr14:396001-396100	14	396001	396100	5.97e-13	ENSBTAG00000044546	ENSBTAG00000044546	No description	0	NaN	61	33.3333	100	100	41.958	58.641
Chr14:396201-396300	14	396201	396300	0.00615932	ENSBTAG00000044546	ENSBTAG00000044546	No description	0	NaN	42	100	100	0	42.8571	70.3704
Chr14:489701-489800	14	489701	489800	6.21e-10	ENSBTAG00000048242	ENSBTAG00000048242	No description	0	47	10.6275	38	51	20	26.7788	60.7495
Chr14:554301-554400	14	554301	554400	0.0422605	null			NaN	33.3333	0	0	NaN	45	7.14286	31.2556
Chr14:3082501-3082600	14	3082501	3082600	5.21e-10	A2VE76_BOVIN	ENSBTAG00000009974	t-SNARE domain-containing protein 1 [Source:RefSeq peptide;Acc:NP_001075915]	100	NaN	71.7949	71	100	100	95.8938	100
Chr14:3093201-3093300	14	3093201	3093300	6.43e-08	A2VE76_BOVIN	ENSBTAG00000009974	t-SNARE domain-containing protein 1 [Source:RefSeq peptide;Acc:NP_001075915]	79	88	NaN	100	100	NaN	95.9615	100
Chr14:3150101-3150200	14	3150101	3150200	0.00651952	A2VE76_BOVIN	ENSBTAG00000009974	t-SNARE domain-containing protein 1 [Source:RefSeq peptide;Acc:NP_001075915]	100	100	75	100	100	100	94.7826	100
Chr14:3150301-3150400	14	3150301	3150400	0.0040662	A2VE76_BOVIN	ENSBTAG00000009974	t-SNARE domain-containing protein 1 [Source:RefSeq peptide;Acc:NP_001075915]	89	100	94.958	57.1429	97	100	86.5217	95.4545
Chr14:3150401-3150500	14	3150401	3150500	0.0325789	A2VE76_BOVIN	ENSBTAG00000009974	t-SNARE domain-containing protein 1 [Source:RefSeq peptide;Acc:NP_001075915]	47.2222	100	94	NaN	82.6923	100	69.2511	86.6667
Chr14:3734901-3735000	14	3734901	3735000	0.0400542	E1BGZ7_BOVIN	ENSBTAG00000008597	Uncharacterized protein [Source:UniProtKB/TrEMBL;Acc:E1BGZ7]	100	94	100	NaN	85.7143	NaN	72.7273	100
Chr14:4062901-4063000	14	4062901	4063000	0.00141848	Q0VC86_BOVIN	ENSBTAG00000009578	PTK2 protein tyrosine kinase 2 [Source:UniProtKB/TrEMBL;Acc:Q0VC86]	56	100	92.7273	100	100	95	100	96.3889
Chr14:4328001-4328100	14	4328001	4328100	0.00815451	F1MTG7_BOVIN	ENSBTAG00000013955	trafficking protein particle complex subunit 9 [Source:RefSeq peptide;Acc:NP_001032551]	88	100	80	100	99.2188	98	96.875	95.2652
Chr14:4482801-4482900	14	4482801	4482900	0.0121313	F1MTG7_BOVIN	ENSBTAG00000013955	trafficking protein particle complex subunit 9 [Source:RefSeq peptide;Acc:NP_001032551]	100	100	NaN	50	100	NaN	100	95.8333
Chr14:4516701-4516800	14	4516701	4516800	0.0201907	F1MTG7_BOVIN	ENSBTAG00000013955	trafficking protein particle complex subunit 9 [Source:RefSeq peptide;Acc:NP_001032551]	100	100	84.6154	69.0476	100	NaN	100	89.4781
Chr14:4517501-4517600	14	4517501	4517600	8.39e-05	F1MTG7_BOVIN	ENSBTAG00000013955	trafficking protein particle complex subunit 9 [Source:RefSeq peptide;Acc:NP_001032551]	100	NaN	66.6667	75	NaN	0	94.7917	94.375
Chr14:4607501-4607600	14	4607501	4607600	0.00506701	F1MTG7_BOVIN	ENSBTAG00000013955	trafficking protein particle complex subunit 9 [Source:RefSeq peptide;Acc:NP_001032551]	100	81.8182	57.2503	50	82	NaN	100	75.2463
Chr14:4607601-4607700	14	4607601	4607700	0.00254051	F1MTG7_BOVIN	ENSBTAG00000013955	trafficking protein particle complex subunit 9 [Source:RefSeq peptide;Acc:NP_001032551]	100	100	100	43.75	NaN	100	97.1154	94.3966
Chr14:4721401-4721500	14	4721401	4721500	4.33e-06	KCNK9	ENSBTAG00000047488	No description	99.7085	91.6256	66.6667	92	97	100	97.9592	100
Chr14:18386801-18386900	14	18386801	18386900	9.29e-12	E1BBQ9_BOVIN	ENSBTAG00000026309	Uncharacterized protein [Source:UniProtKB/TrEMBL;Acc:E1BBQ9]	79.3573	96.7262	0	100	100	NaN	92.1759	72.5806
Chr14:33405201-33405300	14	33405201	33405300	0.000733	ARFGEF1	ENSBTAG00000014691	brefeldin A-inhibited guanine nucleotide-exchange protein 1 [Source:RefSeq peptide;Acc:NP_776422]	79.7203	63	63.3553	58.5674	61.7607	52	36.2975	58.852
Chr14:43042501-43042600	14	43042501	43042600	1.05e-13	null			14.9582	33	18.8751	35.352	14	11.5638	21.2133	39.8391
Chr14:43044401-43044500	14	43044401	43044500	1.38e-06	null			33.3333	78	41	61.0717	55.3333	32	25.7124	52.7574
Chr14:43044501-43044600	14	43044501	43044600	1.28e-10	null			NaN	46	0	34	36	62	49.25	61.2467
Chr14:57278501-57278600	14	57278501	57278600	0.020294	E1BLF7_BOVIN	ENSBTAG00000007386	NudC domain containing 1 [Source:RefSeq peptide;Acc:NP_001070348]	88.8889	92.4242	71.3026	86.1125	94.4444	97.1429	83.1129	98.0804
Chr14:57278601-57278700	14	57278601	57278700	1.12e-05	E1BLF7_BOVIN	ENSBTAG00000007386	NudC domain containing 1 [Source:RefSeq peptide;Acc:NP_001070348]	48.4058	80	39.6053	60.8114	100	70	84.3615	68.6369
Chr14:57278701-57278800	14	57278701	57278800	5.69e-12	E1BLF7_BOVIN	ENSBTAG00000007386	NudC domain containing 1 [Source:RefSeq peptide;Acc:NP_001070348]	100	100	86	100	82	75	94.0909	42.534
Chr14:66663201-66663300	14	66663201	66663300	0.00338855	null			100	100	NaN	100	NaN	80	100	54.4444
Chr14:66663301-66663400	14	66663301	66663400	2e-06	null			25	85.7143	NaN	100	NaN	100	100	85.177
Chr14:69771401-69771500	14	69771401	69771500	0.00160939	PGCP_BOVIN	ENSBTAG00000011908	Plasma glutamate carboxypeptidase [Source:UniProtKB/Swiss-Prot;Acc:Q17QK3]	88.3711	78	79.9506	60.463	97.3333	96	74.2216	100
Chr14:79257201-79257300	14	79257201	79257300	0.00181729	null			37	66	NaN	43	50	77	NaN	96.6667
Chr14:83323801-83323900	14	83323801	83323900	1.77e-13	null			85.7143	100	100	100	17.2585	62.5	100	100
Chr14:83702401-83702500	14	83702401	83702500	0.0043822	DEPTOR	ENSBTAG00000015341	DEP domain-containing mTOR-interacting protein [Source:RefSeq peptide;Acc:NP_001095782]	75	NaN	66.6667	44.6429	NaN	100	66.6667	95.8333
Chr15:24252801-24252900	15	24252801	24252900	1.74e-05	TTC12	ENSBTAG00000010008	No description	75	NaN	67	79	6	100	100	100
Chr15:26580601-26580700	15	26580601	26580700	2.3e-05	null			0	12.5	NaN	0	50	NaN	37.2115	31.5856
Chr15:29819701-29819800	15	29819701	29819800	1.58e-05	F1MD97_BOVIN	ENSBTAG00000016197	Uncharacterized protein [Source:UniProtKB/TrEMBL;Acc:F1MD97]	100	59.0649	100	92	100	100	100	75
Chr15:29820001-29820100	15	29820001	29820100	1.04e-08	F1MD97_BOVIN	ENSBTAG00000016197	Uncharacterized protein [Source:UniProtKB/TrEMBL;Acc:F1MD97]	100	70.6125	87.2449	95.2586	96.8254	100	96.3401	93.1421
Chr15:29820101-29820200	15	29820101	29820200	2.7e-07	F1MD97_BOVIN	ENSBTAG00000016197	Uncharacterized protein [Source:UniProtKB/TrEMBL;Acc:F1MD97]	77	89	87.5	92.5926	95.7143	100	97.6191	99.5614
Chr15:71061201-71061300	15	71061201	71061300	1.69e-05	null			43	39	20.7646	52	53.5942	49	50.4807	43.8028
Chr15:71061401-71061500	15	71061401	71061500	4.88e-11	null			NaN	100	33.3333	100	20	5	40	16.1539
Chr15:71062001-71062100	15	71062001	71062100	0.00778589	null			0	0	NaN	31.3811	37.5	4.54545	27.7778	46.0317
Chr15:71063101-71063200	15	71063101	71063200	0.0247571	null			29.6296	50	20	NaN	NaN	0	0	27.013
Chr15:71063401-71063500	15	71063401	71063500	2.06e-05	null			19.5238	64.5833	0	45	81	70	0	49.8698
Chr15:71063601-71063700	15	71063601	71063700	1.48e-05	null			24.1758	42	19.9479	49.1766	31.3333	45.3473	36.1111	51.9842
Chr15:71063701-71063800	15	71063701	71063800	0.0199937	null			NaN	29.6028	28.4127	25.1106	24.5614	37.5089	20	48.2346
Chr15:71063801-71063900	15	71063801	71063900	0.0466472	null			21.25	17.2549	28	31.6327	NaN	32	16.6667	42.1626
Chr15:72942401-72942500	15	72942401	72942500	2.19e-06	null			100	100	NaN	92.4812	85.7143	100	82.483	68.0804
Chr15:72942701-72942800	15	72942701	72942800	0.000613	null			93.3987	95.2381	NaN	79.4595	76.1905	NaN	77.5388	71.0317
Chr15:72942801-72942900	15	72942801	72942900	0.00011	null			85.7143	86.3946	83.78	66.0608	93.6699	97	84.7832	28.4889
Chr15:74697001-74697100	15	74697001	74697100	0.0102977	A6H7H3_BOVIN	ENSBTAG00000000087	hypothetical protein LOC789567 [Source:RefSeq peptide;Acc:NP_001094777]	84.7528	88.6667	63	100	98.8095	100	NaN	89.6572
Chr15:74697101-74697200	15	74697101	74697200	0.0168779	A6H7H3_BOVIN	ENSBTAG00000000087	hypothetical protein LOC789567 [Source:RefSeq peptide;Acc:NP_001094777]	90.1961	99	96.1667	NaN	80	100	NaN	82.25
Chr15:75089201-75089300	15	75089201	75089300	9.4e-06	A0JN91_BOVIN	ENSBTAG00000019644	exostosin-2 [Source:RefSeq peptide;Acc:NP_803462]	94.0969	100	100	72.8671	95	37.5	90.7402	45
Chr15:81822601-81822700	15	81822601	81822700	4.3e-06	SSRP1	ENSBTAG00000000375	FACT complex subunit SSRP1 [Source:RefSeq peptide;Acc:NP_001094511]	100	25	100	100	100	NaN	97.2222	100
Chr15:81839301-81839400	15	81839301	81839400	1.94e-12	P2RX3	ENSBTAG00000000376	No description	100	60	100	79.6933	97.3684	97	98.0605	94.7712
Chr15:82114701-82114800	15	82114701	82114800	0.00139774	SMTNL1	ENSBTAG00000027524	No description	53.3333	100	NaN	100	100	100	99.5671	100
Chr15:82356001-82356100	15	82356001	82356100	6.66e-13	A7YWK4_BOVIN	ENSBTAG00000002389	mediator of RNA polymerase II transcription subunit 19 [Source:RefSeq peptide;Acc:NP_001098818]	0	NaN	100	90.9091	96.0307	78	96.8821	100
Chr15:82561001-82561100	15	82561001	82561100	2.66e-06	OR6Q1	ENSBTAG00000007971	No description	100	100	46	76.2802	97.1866	89	NaN	95.614
Chr15:83628601-83628700	15	83628601	83628700	1.09e-07	null			65.4378	100	100	25.3289	88.2353	NaN	70.3704	90
Chr15:84116901-84117000	15	84116901	84117000	2.18e-12	OSBP	ENSBTAG00000020332	No description	100	100	97.7768	100	70.4206	94	72.0323	89.4372
Chr15:84129501-84129600	15	84129501	84129600	0.00503905	OSBP	ENSBTAG00000020332	No description	30	33	NaN	83	33	33	12.5	70
Chr15:84129601-84129700	15	84129601	84129700	0.00130636	OSBP	ENSBTAG00000020332	No description	39.4231	NaN	27.2727	80	NaN	75.4172	3.0303	85.9524
Chr15:84329201-84329300	15	84329201	84329300	2.53e-05	A6QLH3_BOVIN	ENSBTAG00000012820	syntaxin-3 [Source:RefSeq peptide;Acc:NP_001095441]	92.1053	70	92	66.6667	97.1154	100	94.6875	100
Chr15:84329301-84329400	15	84329301	84329400	6.84e-05	A6QLH3_BOVIN	ENSBTAG00000012820	syntaxin-3 [Source:RefSeq peptide;Acc:NP_001095441]	98	100	96.8254	88.2305	84.6965	75	96.2096	87.0147
Chr15:84329701-84329800	15	84329701	84329800	2.17e-06	A6QLH3_BOVIN	ENSBTAG00000012820	syntaxin-3 [Source:RefSeq peptide;Acc:NP_001095441]	100	60	40	100	96	86	99.6429	NaN
Chr15:84338201-84338300	15	84338201	84338300	2.95e-09	A6QLH3_BOVIN	ENSBTAG00000012820	syntaxin-3 [Source:RefSeq peptide;Acc:NP_001095441]	92.4506	100	100	83.3333	14.2857	NaN	100	66.6667
Chr15:84780101-84780200	15	84780101	84780200	4.1e-08	NCAPD3	ENSBTAG00000002260	No description	48.7455	100	NaN	100	35.7143	50	17.0207	54.5455
Chr15:84780201-84780300	15	84780201	84780300	1.96e-06	NCAPD3	ENSBTAG00000002260	No description	63.779	91.6667	NaN	93.8272	NaN	88.8889	54.798	51.0663
Chr15:84780301-84780400	15	84780301	84780400	5.03e-10	NCAPD3	ENSBTAG00000002260	No description	67.5848	99.5833	14.1071	42.8571	89.7727	87.2807	42.1615	86.4979
Chr15:84780601-84780700	15	84780601	84780700	0.000201	NCAPD3	ENSBTAG00000002260	No description	79.7669	89	10.7143	84.1026	79.0476	94	43.7976	97.2222
Chr15:85013401-85013500	15	85013401	85013500	0.000824	B3GAT1	ENSBTAG00000027477	galactosylgalactosylxylosylprotein 3-beta-glucuronosyltransferase 1 [Source:RefSeq peptide;Acc:NP_001014415]	33.3333	30.25	0	NaN	75	100	25.6667	22.2222
Chr15:85026601-85026700	15	85026601	85026700	6.12e-07	null			100	100	50	100	100	100	88.3883	94.0791
Chr15:85068101-85068200	15	85068101	85068200	0.00920789	null			91	91	78	100	92	83	80	84.375
Chr15:85068601-85068700	15	85068601	85068700	9.1e-14	null			0	19	100	100	92	100	91.4286	99.5745
Chr16:2629301-2629400	16	2629301	2629400	0.000117	NFASC	ENSBTAG00000045895	neurofascin [Source:HGNC Symbol;Acc:29866]	100	NaN	14.2857	88	100	100	NaN	100
Chr16:36590501-36590600	16	36590501	36590600	0.0151574	RGS7_BOVIN	ENSBTAG00000005410	Regulator of G-protein signaling 7 [Source:UniProtKB/Swiss-Prot;Acc:O46470]	14.2857	17.5824	26.7857	36.9124	43.6688	50	33.3333	45.3882
Chr16:38686101-38686200	16	38686101	38686200	6.54e-05	null			28.1085	44	21.2898	32.9002	26.6667	22	25.1577	35.6625
Chr16:45876001-45876100	16	45876001	45876100	0.000324	F1MGR3_BOVIN	ENSBTAG00000018272	Uncharacterized protein [Source:UniProtKB/TrEMBL;Acc:F1MGR3]	100	NaN	40	99.6865	93.129	100	83.9286	74.7408
Chr16:45876201-45876300	16	45876201	45876300	0.0377605	F1MGR3_BOVIN	ENSBTAG00000018272	Uncharacterized protein [Source:UniProtKB/TrEMBL;Acc:F1MGR3]	91.3043	100	NaN	100	82	67	35.2273	100
Chr16:49384601-49384700	16	49384601	49384700	0.0160012	null			100	100	NaN	30	100	NaN	88.8889	67.2217
Chr16:51765501-51765600	16	51765501	51765600	6.57e-13	F1MEC2_BOVIN	ENSBTAG00000038716	Uncharacterized protein [Source:UniProtKB/TrEMBL;Acc:F1MEC2]	100	52	34.7222	72.7273	100	86	36	75.7584
Chr16:51765601-51765700	16	51765601	51765700	0.000457	F1MEC2_BOVIN	ENSBTAG00000038716	Uncharacterized protein [Source:UniProtKB/TrEMBL;Acc:F1MEC2]	53	100	0	100	25	88	33.9506	47.2081
Chr16:55487601-55487700	16	55487601	55487700	2.82e-06	Q32P83_BOVIN	ENSBTAG00000013560	guanine nucleotide exchange factor MSS4 [Source:RefSeq peptide;Acc:NP_001035686]	79.6875	NaN	100	85.7143	100	100	99.0909	100
Chr16:63156801-63156900	16	63156801	63156900	1.74e-07	null			0	33.9303	30	0	89.9327	50	NaN	58.199
Chr16:63175001-63175100	16	63175001	63175100	0.00934313	null			40	45	NaN	70	0	NaN	40	50.4049
Chr16:63175101-63175200	16	63175101	63175200	0.0108285	null			66.6667	40	16.6667	28.5714	10	60	66.6667	70.5727
Chr16:63178901-63179000	16	63178901	63179000	0.00340986	null			31.5062	14	3.33333	31	50	0	66.6667	39.5874
Chr16:63179101-63179200	16	63179101	63179200	0.0374934	null			9	0	0	NaN	100	18	NaN	16.6667
Chr16:63181201-63181300	16	63181201	63181300	4.83e-11	null			14.2857	17	0	20	59	37	16.6667	39.9206
Chr16:63186601-63186700	16	63186601	63186700	0.000608	null			31.4286	40.625	27	NaN	66	50	70.3704	43.593
Chr16:70874601-70874700	16	70874601	70874700	0.000624	null			100	67	100	100	NaN	50	94.2857	100
Chr16:71007701-71007800	16	71007701	71007800	0.000694	LOC100336662	ENSBTAG00000004789	No description	57	NaN	100	89.0523	98.2906	73	NaN	100
Chr16:71042101-71042200	16	71042101	71042200	9.4e-06	null			NaN	32.3077	100	100	100	99	92.3077	100
Chr16:77945001-77945100	16	77945001	77945100	1.43e-14	ASPM	ENSBTAG00000007860	No description	74.9579	NaN	62.5	88	33	57.1429	6.66667	50
Chr16:79069201-79069300	16	79069201	79069300	0.00257282	E1BDZ2_BOVIN	ENSBTAG00000016943	Uncharacterized protein [Source:UniProtKB/TrEMBL;Acc:E1BDZ2]	88.8889	87.5	NaN	84.0336	100	83.9506	100	100
Chr16:79089201-79089300	16	79089201	79089300	1.38e-06	E1BDZ2_BOVIN	ENSBTAG00000016943	Uncharacterized protein [Source:UniProtKB/TrEMBL;Acc:E1BDZ2]	94.6939	96.1749	89	77.5525	100	100	98	99.3651
Chr16:81085101-81085200	16	81085101	81085200	0.0248581	null			100	NaN	90	100	94.4545	60	56.25	73.9791
Chr16:81129801-81129900	16	81129801	81129900	8.62e-15	null			33.3333	NaN	100	0	NaN	88	84.375	83.3333
Chr16:81137501-81137600	16	81137501	81137600	0.0032947	KIF14	ENSBTAG00000021874	No description	100	100	100	71.4286	100	NaN	98.2456	100
Chr17:6170301-6170400	17	6170301	6170400	2.44e-19	E1BBC1_BOVIN	ENSBTAG00000025263	Uncharacterized protein [Source:UniProtKB/TrEMBL;Acc:E1BBC1]	100	29	0	NaN	100	NaN	48	87.5
Chr17:6170501-6170600	17	6170501	6170600	1.5e-05	E1BBC1_BOVIN	ENSBTAG00000025263	Uncharacterized protein [Source:UniProtKB/TrEMBL;Acc:E1BBC1]	52	100	39	NaN	60	NaN	13.1746	0
Chr17:6170601-6170700	17	6170601	6170700	6.1e-15	E1BBC1_BOVIN	ENSBTAG00000025263	Uncharacterized protein [Source:UniProtKB/TrEMBL;Acc:E1BBC1]	100	78	48	NaN	94	100	85.7143	72.4637
Chr17:6170701-6170800	17	6170701	6170800	0.00791497	E1BBC1_BOVIN	ENSBTAG00000025263	Uncharacterized protein [Source:UniProtKB/TrEMBL;Acc:E1BBC1]	100	80.7018	50	100	100	100	91.6667	100
Chr17:9731001-9731100	17	9731001	9731100	3.96e-06	ENSBTAG00000042563	ENSBTAG00000042563	No description	NaN	45.8333	36.5496	54.2857	54.1429	41.1238	35.9347	64.258
Chr17:18144501-18144600	17	18144501	18144600	4.95e-12	MAML3	ENSBTAG00000011373	PREDICTED: Bos taurus KIAA1816 protein-like (MAML3), partial miscRNA, [Source:RefSeq DNA;Acc:XR_082955]	100	0	40	NaN	100	100	100	87.5
Chr17:18144701-18144800	17	18144701	18144800	9.13e-05	MAML3	ENSBTAG00000011373	PREDICTED: Bos taurus KIAA1816 protein-like (MAML3), partial miscRNA, [Source:RefSeq DNA;Acc:XR_082955]	100	100	11.1111	NaN	99.2481	100	100	100
Chr17:35643501-35643600	17	35643501	35643600	0.0279768	null			33.3333	0	33.3333	NaN	NaN	69.5833	100	47.1432
Chr17:35643601-35643700	17	35643601	35643700	0.00035	null			0	80	42.8571	100	33.3333	0	59.2593	52.2375
Chr17:35643701-35643800	17	35643701	35643800	0.0171107	null			0	48.7037	34.0847	49.9886	45.7143	54.5455	48.4127	57.5896
Chr17:35643801-35643900	17	35643801	35643900	0.0318363	null			33.3333	74.4883	43.75	80.1515	66.6667	50	56.3131	43.916
Chr17:35647201-35647300	17	35647201	35647300	0.0051435	null			55.7971	36.4351	25	45.4545	0	24.6405	19.4123	41.8077
Chr17:35648301-35648400	17	35648301	35648400	0.00470739	null			0	19.3878	NaN	37.5	40	42.8571	4.61538	44.5001
Chr17:37498501-37498600	17	37498501	37498600	0.0138269	null			50	70.3328	16.9643	57.927	59.0909	56.2568	59.2593	51.6562
Chr17:37499001-37499100	17	37499001	37499100	2.55e-07	null			0	8.60929	33.1795	23.1238	38.1868	36.2571	8.49597	34.1409
Chr17:41087301-41087400	17	41087301	41087400	0	FNIP2	ENSBTAG00000011970	No description	100	25	100	100	100	NaN	100	100
Chr17:51376701-51376800	17	51376701	51376800	0.000502	PRAME	ENSBTAG00000047085	No description	100	85	86.6071	50	87.0805	100	100	90.2005
Chr17:51377501-51377600	17	51377501	51377600	1.02e-08	PRAME	ENSBTAG00000047085	No description	100	99.3333	96.25	NaN	74.1667	NaN	85.7143	80
Chr17:65436101-65436200	17	65436101	65436200	2.64e-24	F1MCQ8_BOVIN	ENSBTAG00000021796	hypothetical protein LOC507351 [Source:RefSeq peptide;Acc:NP_001026923]	97.55	95.625	NaN	40.625	100	100	87.3802	96.6216
Chr17:67536901-67537000	17	67536901	67537000	0.00266872	LOC533883	ENSBTAG00000044022	No description	66.6667	75	NaN	100	100	NaN	84.9686	100
Chr17:69436701-69436800	17	69436701	69436800	0.00105284	MN1	ENSBTAG00000010464	No description	100	100	95.7265	NaN	85	83.3333	98.6111	50
Chr17:70990301-70990400	17	70990301	70990400	0.000284	null			23.8417	10.2564	50	70	81.25	47.8502	80	45.5227
Chr17:70990401-70990500	17	70990401	70990500	0.000229	null			34.881	71.4286	80	66.6667	15.1724	40.4502	29.1758	63.8039
Chr17:70994401-70994500	17	70994401	70994500	0.00169571	null			100	68.5714	NaN	0	0	2.04082	NaN	22.4378
Chr17:73587001-73587100	17	73587001	73587100	3.73e-12	E1BKU0_BOVIN	ENSBTAG00000016944	Uncharacterized protein [Source:UniProtKB/TrEMBL;Acc:E1BKU0]	100	85.7209	100	88	100	100	100	94.7619
Chr17:73614301-73614400	17	73614301	73614400	0.000243	E1BJ04_BOVIN	ENSBTAG00000021656	Uncharacterized protein [Source:UniProtKB/TrEMBL;Acc:E1BJ04]	100	88.0952	NaN	99.3333	100	NaN	56.5251	100
Chr17:73693301-73693400	17	73693301	73693400	0.0264131	BCR	ENSBTAG00000020566	No description	100	76.5625	100	88.1944	100	NaN	100	93.8276
Chr17:73811101-73811200	17	73811101	73811200	0.0349312	RTDR1	ENSBTAG00000036113	rhabdoid tumor deletion region protein 1 [Source:RefSeq peptide;Acc:NP_001040040]	100	95.5645	80	92.3809	85	87.5	78.3077	100
Chr17:73811401-73811500	17	73811401	73811500	5.19e-07	RTDR1	ENSBTAG00000036113	rhabdoid tumor deletion region protein 1 [Source:RefSeq peptide;Acc:NP_001040040]	100	82.9123	NaN	100	100	84.8	55.4945	69.3753
Chr17:73811501-73811600	17	73811501	73811600	9.72e-16	RTDR1	ENSBTAG00000036113	rhabdoid tumor deletion region protein 1 [Source:RefSeq peptide;Acc:NP_001040040]	100	96.4912	NaN	100	NaN	90	80.9552	93.4186
Chr17:74068101-74068200	17	74068101	74068200	1.74e-15	A6QLE8_BOVIN	ENSBTAG00000017867	protein yippee-like 1 [Source:RefSeq peptide;Acc:NP_001093856]	NaN	40	100	87.5	97.7778	100	98.568	89.7604
Chr17:74136201-74136300	17	74136201	74136300	0.00465249	F1MC72_BOVIN	ENSBTAG00000013038	ubiquitin-conjugating enzyme E2 L3 [Source:RefSeq peptide;Acc:NP_001071562]	50	85.7143	91.6084	86.1111	100	NaN	82.8373	98.514
Chr17:74271401-74271500	17	74271401	74271500	0.00884089	SNP29_BOVIN	ENSBTAG00000020760	Synaptosomal-associated protein 29 [Source:UniProtKB/Swiss-Prot;Acc:Q0II86]	100	100	80	100	70	NaN	84.0909	78.86
Chr17:74405401-74405500	17	74405401	74405500	0.000112	SMPD4	ENSBTAG00000002130	No description	78.3333	50	92.0635	NaN	NaN	100	98.4375	94.8333
Chr17:74469901-74470000	17	74469901	74470000	3.13e-12	A5PKJ6_BOVIN	ENSBTAG00000018048	mediator of RNA polymerase II transcription subunit 15 [Source:RefSeq peptide;Acc:NP_001092645]	52.5641	100	NaN	99.2727	95.8333	NaN	100	100
Chr17:74701001-74701100	17	74701001	74701100	0.00041	null			95.935	NaN	83.3333	91.1765	70.8333	NaN	80	82.5037
Chr17:75114201-75114300	17	75114201	75114300	0.000325	null			83.3333	81.8182	NaN	71.4286	100	NaN	89.0909	91.886
Chr18:5376401-5376500	18	5376401	5376500	4.63e-14	Q0P5N4_BOVIN	ENSBTAG00000015894	WW domain-containing oxidoreductase [Source:RefSeq peptide;Acc:NP_001071560]	NaN	79.5455	100	60	92.2946	99.3333	100	95.1852
Chr18:6181001-6181100	18	6181001	6181100	1.63e-06	Q0P5N4_BOVIN	ENSBTAG00000015894	WW domain-containing oxidoreductase [Source:RefSeq peptide;Acc:NP_001071560]	68.1159	80.9524	68.3333	94.8148	87.0879	98.7578	82.8571	99.3507
Chr18:6181101-6181200	18	6181101	6181200	1.95e-09	Q0P5N4_BOVIN	ENSBTAG00000015894	WW domain-containing oxidoreductase [Source:RefSeq peptide;Acc:NP_001071560]	76.071	100	97.5	89.7936	98.1482	100	100	95.4955
Chr18:11121201-11121300	18	11121201	11121300	7.96e-08	F1N6U3_BOVIN	ENSBTAG00000002639	Uncharacterized protein [Source:UniProtKB/TrEMBL;Acc:F1N6U3]	100	42.8571	100	100	100	100	97.6562	100
Chr18:13904901-13905000	18	13904901	13905000	6.9e-15	A6QQI7_BOVIN	ENSBTAG00000019520	zinc finger CCCH domain-containing protein 18 [Source:RefSeq peptide;Acc:NP_001095552]	NaN	100	27.2727	50	44.4444	34.903	18.2143	40
Chr18:14380601-14380700	18	14380601	14380700	0.00160638	E1BAT5_BOVIN	ENSBTAG00000016006	Uncharacterized protein [Source:UniProtKB/TrEMBL;Acc:E1BAT5]	100	100	100	86.9256	77.9655	93.8775	97.9592	87.1429
Chr18:18194301-18194400	18	18194301	18194400	7.1e-06	A6QNQ0_BOVIN	ENSBTAG00000017397	zinc finger protein 423 [Source:RefSeq peptide;Acc:NP_001095363]	40	100	100	40.0327	100	100	46.6667	100
Chr18:18792701-18792800	18	18792701	18792800	0.000373	ADCY7	ENSBTAG00000006208	adenylate cyclase type 7 [Source:RefSeq peptide;Acc:NP_776655]	25	33.3333	0	75	94.4444	NaN	39.2857	50.3704
Chr18:38326501-38326600	18	38326501	38326600	2.82e-08	E1BPV9_BOVIN	ENSBTAG00000014636	PREDICTED: Bos taurus LIM homeobox transcription factor 1, beta-like (LOC510844), miscRNA, [Source:RefSeq DNA;Acc:XR_082981]	100	0	NaN	42.8571	64.7059	100	NaN	37.5
Chr18:38326801-38326900	18	38326801	38326900	0.00475756	E1BPV9_BOVIN	ENSBTAG00000014636	PREDICTED: Bos taurus LIM homeobox transcription factor 1, beta-like (LOC510844), miscRNA, [Source:RefSeq DNA;Acc:XR_082981]	0	85.0242	100	86.25	100	98.3333	NaN	99.4444
Chr18:46820801-46820900	18	46820801	46820900	1.23e-10	LRFN3_BOVIN	ENSBTAG00000000153	Leucine-rich repeat and fibronectin type-III domain-containing protein 3 [Source:UniProtKB/Swiss-Prot;Acc:Q1RMS4]	100	100	100	83.3333	100	100	67.9573	34.4
Chr18:50936601-50936700	18	50936601	50936700	0.000166	null			100	NaN	33.3333	66.6667	100	NaN	79.4444	100
Chr18:51651801-51651900	18	51651801	51651900	0.00202815	null			100	94.5924	NaN	83.3333	100	100	98.3333	100
Chr18:51651901-51652000	18	51651901	51652000	6.36e-12	null			98	100	NaN	56.8175	96	89.4048	100	93.9571
Chr18:54043901-54044000	18	54043901	54044000	0.000716	F1N719_BOVIN	ENSBTAG00000008014	Uncharacterized protein [Source:UniProtKB/TrEMBL;Acc:F1N719]	40	NaN	83.1169	100	100	85.625	91.6667	100
Chr18:58242201-58242300	18	58242201	58242300	0.000357	null			0	3.57143	14.2857	18.5239	NaN	35.7895	14.6429	34.7787
Chr18:62022801-62022900	18	62022801	62022900	0.00999877	Q0VCK1_BOVIN	ENSBTAG00000018152	myeloid-associated differentiation marker [Source:RefSeq peptide;Acc:NP_001068720]	100	NaN	22.2222	90.7417	NaN	85.7143	100	94.2584
Chr18:62745701-62745800	18	62745701	62745800	1.66e-05	PPP1R12C	ENSBTAG00000017847	No description	78.2596	100	NaN	100	95.5357	100	98.3333	97.2222
Chr18:63697801-63697900	18	63697801	63697900	2.12e-09	null			97.3064	100	NaN	100	0	NaN	87.013	97.2222
Chr18:63697901-63698000	18	63697901	63698000	1.78e-14	null			91.0714	100	NaN	100	25.4233	NaN	87.7273	96.1429
Chr18:63698501-63698600	18	63698501	63698600	1.65e-05	null			100	95.0617	4.54545	90	87.3171	100	87.3678	99.1667
Chr19:30801-30900	19	30801	30900	0.0129429	null			0	39.6825	NaN	66.6667	44.4444	40	NaN	36.6667
Chr19:53801-53900	19	53801	53900	1.21e-14	null			25.6684	38.5696	13.6473	27.3889	61.0534	53.3717	31.949	49.0048
Chr19:68701-68800	19	68701	68800	8.38e-08	null			35.7143	NaN	100	80.303	NaN	33.4554	22.8571	48.0769
Chr19:72901-73000	19	72901	73000	2.86e-07	null			12.5	38.0095	30.5099	40.1125	49.2501	44.4444	46.25	66.6486
Chr19:209301-209400	19	209301	209400	0.0323745	null			52.0833	100	15.3846	NaN	100	67.3077	100	NaN
Chr19:9705001-9705100	19	9705001	9705100	6.18e-05	Q3T008_BOVIN	ENSBTAG00000015368	septin 4 [Source:RefSeq peptide;Acc:NP_001029823]	81.7143	50	100	100	97.3214	100	81.7517	81.9328
Chr19:13728901-13729000	19	13728901	13729000	0.0156405	E1BDL9_BOVIN	ENSBTAG00000021927	Uncharacterized protein [Source:UniProtKB/TrEMBL;Acc:E1BDL9]	84.6154	NaN	100	97.6087	100	100	99	100
Chr19:34002201-34002300	19	34002201	34002300	1.95e-11	NCOR1	ENSBTAG00000013271	No description	100	100	NaN	83.3333	28.5714	100	NaN	89.011
Chr19:40331401-40331500	19	40331401	40331500	0.00417911	RL19_BOVIN	ENSBTAG00000002060	60S ribosomal protein L19 [Source:UniProtKB/Swiss-Prot;Acc:Q3T0W9]	0	50	0	0	NaN	66.6667	22.2222	48.507
Chr19:55337701-55337800	19	55337701	55337800	0.00853453	A7MBE2_BOVIN	ENSBTAG00000013677	SEC14-like protein 1 [Source:RefSeq peptide;Acc:NP_001095445]	98.2906	NaN	100	100	90.9091	NaN	14.966	100
Chr19:56273001-56273100	19	56273001	56273100	0.00563142	E1B9N6_BOVIN	ENSBTAG00000010517	Uncharacterized protein [Source:UniProtKB/TrEMBL;Acc:E1B9N6]	100	100	92.8571	100	83.3333	66.6667	100	85.2941
Chr19:56609401-56609500	19	56609401	56609500	5.71e-21	null			37.1429	98.8636	NaN	100	37.1106	50	0	43.5513
Chr19:59027901-59028000	19	59027901	59028000	6.35e-06	S39AB_BOVIN	ENSBTAG00000018837	Zinc transporter ZIP11 [Source:UniProtKB/Swiss-Prot;Acc:Q2YDD4]	75	100	75	71.4286	100	99.2481	75	91.2698
Chr19:62550901-62551000	19	62550901	62551000	8.38e-06	GNA13	ENSBTAG00000046174	No description	97.5207	100	66.6667	100	99.5536	NaN	100	100
Chr19:62821501-62821600	19	62821501	62821600	0.000122	null			100	100	93.3333	NaN	81.8182	NaN	74.1894	92
Chr19:63629401-63629500	19	63629401	63629500	3.45e-09	null			87.7724	NaN	88.8889	75	100	100	100	90.7143
Chr20:1903701-1903800	20	1903701	1903800	0.000157	E1BPY1_BOVIN	ENSBTAG00000014620	Uncharacterized protein [Source:UniProtKB/TrEMBL;Acc:E1BPY1]	0	82.439	46.625	100	50	92.1535	91.25	80
Chr20:16168001-16168100	20	16168001	16168100	0.0144987	null			NaN	91.6667	52.5	51.1111	92.7399	75	82.9552	69.2308
Chr20:44485301-44485400	20	44485301	44485400	5.87e-09	null			86.5079	79.0909	95.2381	100	83.6729	73.1054	58.503	64.5443
Chr20:58714301-58714400	20	58714301	58714400	9.89e-07	A6QQZ8_BOVIN	ENSBTAG00000005514	triple functional domain (PTPRF interacting) [Source:RefSeq peptide;Acc:NP_001095682]	69.8413	100	0	97.9798	97.7501	100	88.3565	93.2127
Chr20:58714401-58714500	20	58714401	58714500	0.0346114	A6QQZ8_BOVIN	ENSBTAG00000005514	triple functional domain (PTPRF interacting) [Source:RefSeq peptide;Acc:NP_001095682]	66.6667	79.6296	0	NaN	93.1818	100	70.5769	88.4848
Chr20:58714501-58714600	20	58714501	58714600	6.8e-11	A6QQZ8_BOVIN	ENSBTAG00000005514	triple functional domain (PTPRF interacting) [Source:RefSeq peptide;Acc:NP_001095682]	86.5801	50	100	100	97.8355	100	88.3066	95
Chr20:58714601-58714700	20	58714601	58714700	2.66e-06	A6QQZ8_BOVIN	ENSBTAG00000005514	triple functional domain (PTPRF interacting) [Source:RefSeq peptide;Acc:NP_001095682]	65.7143	100	57.1429	100	100	NaN	83.3333	100
Chr20:58715401-58715500	20	58715401	58715500	0.000125	A6QQZ8_BOVIN	ENSBTAG00000005514	triple functional domain (PTPRF interacting) [Source:RefSeq peptide;Acc:NP_001095682]	NaN	72.6191	100	100	89.7436	NaN	100	100
Chr20:58844201-58844300	20	58844201	58844300	0.0471316	A6QQZ8_BOVIN	ENSBTAG00000005514	triple functional domain (PTPRF interacting) [Source:RefSeq peptide;Acc:NP_001095682]	100	100	NaN	71.4286	97.8632	100	100	100
Chr20:66749301-66749400	20	66749301	66749400	1.03e-06	A1A4K2_BOVIN	ENSBTAG00000015466	NSUN2 protein [Source:UniProtKB/TrEMBL;Acc:A1A4K2]	0	100	47.6191	77.3809	100	80	NaN	100
Chr20:67945601-67945700	20	67945601	67945700	1.18e-06	ADAMTS16	ENSBTAG00000018460	No description	78.3883	75.2874	79.5238	100	100	100	100	87.5
Chr20:70273701-70273800	20	70273701	70273800	0.00555745	null			NaN	83.3333	80	100	83.3333	100	100	28.5714
Chr20:70468701-70468800	20	70468701	70468800	0.000316	null			100	30.7692	NaN	100	100	100	80	100
Chr20:70554201-70554300	20	70554201	70554300	4.15e-13	null			100	100	100	94.0969	93.6801	100	63.144	86.9925
Chr20:70554401-70554500	20	70554401	70554500	1.01e-09	null			99.5536	90.9091	NaN	94.1799	93.8095	NaN	78.1	76.4219
Chr20:70817301-70817400	20	70817301	70817400	0.032882	null			100	100	NaN	66.6667	100	100	100	100
Chr20:71017101-71017200	20	71017101	71017200	0.00170647	null			100	100	100	97.9762	44.7552	NaN	92.9688	100
Chr20:71062501-71062600	20	71062501	71062600	4.53e-10	null			100	100	100	91.2281	75	56.7708	47.2756	100
Chr20:71062601-71062700	20	71062601	71062700	4.72e-20	null			NaN	100	100	80.7383	100	35.1562	30	NaN
Chr20:71108001-71108100	20	71108001	71108100	0.0242847	null			25	11.1111	50	25	100	NaN	45.1885	0
Chr20:71173201-71173300	20	71173201	71173300	0.00835245	null			50	NaN	100	100	93.4783	80	95.8333	95.5285
Chr20:71266001-71266100	20	71266001	71266100	0.00219552	TERT	ENSBTAG00000012567	telomerase reverse transcriptase [Source:RefSeq peptide;Acc:NP_001039707]	83.3333	82.3902	78.5714	89.0805	NaN	94.1176	93.0556	100
Chr20:71313301-71313400	20	71313301	71313400	0.00334659	SLC6A18	ENSBTAG00000045695	No description	100	NaN	100	16.6667	93.254	100	NaN	91.25
Chr20:71451001-71451100	20	71451001	71451100	7.61e-13	null			100	1.23457	100	NaN	100	NaN	100	98.5714
Chr20:71527001-71527100	20	71527001	71527100	0.00640138	F1N3J5_BOVIN	ENSBTAG00000006971	Uncharacterized protein [Source:UniProtKB/TrEMBL;Acc:F1N3J5]	56.7521	100	NaN	66.6667	100	NaN	100	71.4286
Chr21:8246701-8246800	21	8246701	8246800	0.000697	IGF1R_BOVIN	ENSBTAG00000021527	Insulin-like growth factor 1 receptorInsulin-like growth factor 1 receptor alpha chainInsulin-like growth factor 1 receptor beta chain [Source:UniProtKB/Swiss-Prot;Acc:Q05688]	100	66.0919	100	100	100	100	93.5065	NaN
Chr21:14372601-14372700	21	14372601	14372700	7.06e-12	E1BFA9_BOVIN	ENSBTAG00000018603	Uncharacterized protein [Source:UniProtKB/TrEMBL;Acc:E1BFA9]	NaN	100	30.8929	75	81.9503	100	38.254	91.4815
Chr21:16952201-16952300	21	16952201	16952300	1.07e-06	KLHL25	ENSBTAG00000016091	No description	68	NaN	100	100	100	75	95.9184	100
Chr21:19887601-19887700	21	19887601	19887700	6.82e-11	F1N498_BOVIN	ENSBTAG00000019831	28S ribosomal protein S11, mitochondrial precursor [Source:RefSeq peptide;Acc:NP_001030250]	35.5	21.5079	27.7562	48.606	60.7456	58.7145	49.0667	30.8076
Chr21:26059801-26059900	21	26059801	26059900	0.0273702	null			6.25	0	1.85185	NaN	NaN	23.714	17.2348	22.4808
Chr21:26059901-26060000	21	26059901	26060000	4.1e-12	null			30.5227	25.4545	28.6951	NaN	NaN	60.5551	52.7778	52.3099
Chr21:41336201-41336300	21	41336201	41336300	1.26e-11	null			43.2469	58.209	41.5054	50.7749	46.2479	29.4199	36.9094	57.0563
Chr21:41336501-41336600	21	41336501	41336600	3.92e-13	null			66.8132	64.5501	NaN	82.7128	55.0956	37.2205	NaN	73.0608
Chr21:41337201-41337300	21	41337201	41337300	9.34e-06	null			19.1304	40	NaN	26.9231	92.0635	25	NaN	45.6285
Chr21:43920801-43920900	21	43920801	43920900	1.19e-16	null			84.9444	86.7606	85.7297	65.8385	96.3738	99.6032	90.3979	100
Chr21:56306701-56306800	21	56306701	56306800	2.94e-21	null			100	66.6667	NaN	74.3337	51.6156	63.6364	NaN	27.4191
Chr21:56308401-56308500	21	56308401	56308500	4.51e-05	null			NaN	50.6667	24.053	58.7931	72.7273	33.3333	52.381	6.45161
Chr21:56308701-56308800	21	56308701	56308800	0.00142121	null			NaN	19.671	36.8831	36.7344	97.3684	35.1852	49.2601	40.7638
Chr21:56318901-56319000	21	56318901	56319000	5.56e-05	null			NaN	19.9298	6.87831	0	9.16071	37.5	20	60
Chr21:56523801-56523900	21	56523801	56523900	6.52e-09	null			54.7619	70.4762	87.6543	NaN	93.3333	89.7436	78.1818	NaN
Chr21:66738501-66738600	21	66738501	66738600	0.00754364	E1BHY1_BOVIN	ENSBTAG00000009293	Uncharacterized protein [Source:UniProtKB/TrEMBL;Acc:E1BHY1]	88.8889	100	100	98.2906	50	NaN	100	83.3333
Chr21:67358301-67358400	21	67358301	67358400	0.000529	null			62.037	100	NaN	100	100	NaN	92.8571	94.3878
Chr21:67935801-67935900	21	67935801	67935900	5.89e-06	null			69.2308	NaN	100	100	100	98.1482	87.5	NaN
Chr21:68456301-68456400	21	68456301	68456400	2.39e-07	A4FV55_BOVIN	ENSBTAG00000020192	serine/threonine-protein phosphatase 2A 56 kDa regulatory subunit gamma isoform [Source:RefSeq peptide;Acc:NP_001076845]	100	100	100	90.2208	100	100	89.5928	57.1429
Chr21:68541401-68541500	21	68541401	68541500	6.58e-05	E1BDX8_BOVIN	ENSBTAG00000016598	Uncharacterized protein [Source:UniProtKB/TrEMBL;Acc:E1BDX8]	NaN	0	100	50	100	NaN	100	91.6667
Chr21:68567801-68567900	21	68567801	68567900	1.46e-08	E1BDX8_BOVIN	ENSBTAG00000016598	Uncharacterized protein [Source:UniProtKB/TrEMBL;Acc:E1BDX8]	50	75	100	100	97	100	100	100
Chr21:68567901-68568000	21	68567901	68568000	5.92e-06	E1BDX8_BOVIN	ENSBTAG00000016598	Uncharacterized protein [Source:UniProtKB/TrEMBL;Acc:E1BDX8]	85.7143	100	33.3333	95.2632	100	75	100	98.2456
Chr21:68709901-68710000	21	68709901	68710000	7.91e-05	RAGE	ENSBTAG00000007008	No description	100	80.1563	NaN	84.472	96.2121	100	87.1881	100
Chr21:68778101-68778200	21	68778101	68778200	0.000195	F1N4Q9_BOVIN	ENSBTAG00000010993	Uncharacterized protein [Source:UniProtKB/TrEMBL;Acc:F1N4Q9]	72.7273	92.3077	82.4074	100	100	100	89.5238	95.2991
Chr21:69403301-69403400	21	69403301	69403400	0.00399803	null			100	98.1818	40	33.3333	33.3333	0	47.4747	79.7917
Chr21:69898501-69898600	21	69898501	69898600	0.000983	A6H7H2_BOVIN	ENSBTAG00000017299	kinesin light chain 1 [Source:RefSeq peptide;Acc:NP_001092385]	100	50	77.7778	75	100	87.5	100	97.1428
Chr21:69956201-69956300	21	69956201	69956300	9.93e-05	A6H7H2_BOVIN	ENSBTAG00000017299	kinesin light chain 1 [Source:RefSeq peptide;Acc:NP_001092385]	100	87.5	90.5882	60	100	100	95.8333	100
Chr21:69964201-69964300	21	69964201	69964300	3.12e-09	XRCC3_BOVIN	ENSBTAG00000009966	DNA repair protein XRCC3 [Source:UniProtKB/Swiss-Prot;Acc:Q08DH8]	100	85.7143	100	97.343	100	NaN	81.1503	100
Chr21:69964301-69964400	21	69964301	69964400	0.0430837	XRCC3_BOVIN	ENSBTAG00000009966	DNA repair protein XRCC3 [Source:UniProtKB/Swiss-Prot;Acc:Q08DH8]	91.9753	73.0392	90.4762	67.8572	100	100	91.6667	77.0833
Chr21:70240801-70240900	21	70240801	70240900	0.00222175	null			76.3889	NaN	100	92.6901	100	100	96.1539	93.2039
Chr21:70370601-70370700	21	70370601	70370700	0.0353455	null			100	NaN	83.6364	62.6728	100	NaN	100	100
Chr21:71010301-71010400	21	71010301	71010400	0.000471	ENSBTAG00000046828	ENSBTAG00000046828	No description	100	60	94.8718	100	92.8923	100	95.1568	98.75
Chr21:71010401-71010500	21	71010401	71010500	0.000319	ENSBTAG00000046828	ENSBTAG00000046828	No description	91.6667	100	51.6484	100	100	80	100	81.568
Chr21:71052001-71052100	21	71052001	71052100	0.00125961	CDCA4	ENSBTAG00000031242	No description	100	56.8182	100	100	NaN	85.7143	96.9697	100
Chr21:71215701-71215800	21	71215701	71215800	0.0211797	BRF1	ENSBTAG00000012753	No description	97.3214	100	100	99.4792	NaN	87.8788	87.5	100
Chr21:71229901-71230000	21	71229901	71230000	0.00281338	BRF1	ENSBTAG00000012753	No description	73.8095	NaN	80.0595	67.6136	85.5145	100	85.9127	88.8983
Chr22:2872101-2872200	22	2872101	2872200	1.23e-12	ZCWPW2	ENSBTAG00000022751	No description	NaN	50.1683	70.9091	59	47.5	32.549	22.6191	40.0277
Chr22:2875301-2875400	22	2875301	2875400	0.00524551	ZCWPW2	ENSBTAG00000022751	No description	37.9806	41.2245	26.6667	69.697	100	42.8571	NaN	50.1832
Chr22:7341701-7341800	22	7341701	7341800	9.65e-05	F2Y8T8_BOVIN	ENSBTAG00000022744	Tripartite motif-containing protein 71 [Source:UniProtKB/TrEMBL;Acc:F2Y8T8]	100	96.0938	NaN	80.5422	100	94.6154	98.9305	93.9167
Chr22:7733301-7733400	22	7733301	7733400	0.00177423	LOC785419	ENSBTAG00000003968	PREDICTED: Bos taurus upstream binding protein 1-like (LOC785419), miscRNA, [Source:RefSeq DNA;Acc:XR_084639]	100	NaN	41.6667	62.9032	87.7778	81.8182	77.0833	83.3333
Chr22:35120901-35121000	22	35120901	35121000	9.17e-25	LRIG1	ENSBTAG00000010360	No description	NaN	100	100	95.2381	NaN	88.8889	100	1.5873
Chr22:45491601-45491700	22	45491601	45491700	3.33e-05	F1MTI4_BOVIN	ENSBTAG00000010029	cytomatrix protein p110 [Source:RefSeq peptide;Acc:NP_001095665]	14.2857	5	0	25	14.2857	NaN	30	44.0721
Chr22:51576401-51576500	22	51576401	51576500	8.79e-06	E1B8R6_BOVIN	ENSBTAG00000005488	Uncharacterized protein [Source:UniProtKB/TrEMBL;Acc:E1B8R6]	100	100	100	25	100	80	100	100
Chr22:52872801-52872900	22	52872801	52872900	9.21e-27	A7MBJ7_BOVIN	ENSBTAG00000006573	kelch-like protein 18 [Source:RefSeq peptide;Acc:NP_001095513]	91.6667	95.8333	NaN	33.3333	100	100	92.9258	93.0059
Chr22:53640201-53640300	22	53640201	53640300	2e-06	null			NaN	14.8236	5.55556	45	52.7936	31.8182	21.4286	51.4478
Chr22:53643601-53643700	22	53643601	53643700	0.0301906	null			0	0	6.25	0	0	0	NaN	57.7381
Chr22:55712501-55712600	22	55712501	55712600	1.13e-09	A0JND1_BOVIN	ENSBTAG00000005857	sodium- and chloride-dependent GABA transporter 1 [Source:RefSeq peptide;Acc:NP_001071304]	90.2043	100	NaN	25	33.3333	NaN	45.8333	0
Chr22:55712601-55712700	22	55712601	55712700	0.0145523	A0JND1_BOVIN	ENSBTAG00000005857	sodium- and chloride-dependent GABA transporter 1 [Source:RefSeq peptide;Acc:NP_001071304]	100	100	38.6364	51.9761	84.2188	NaN	42.8923	32.9737
Chr22:56211601-56211700	22	56211601	56211700	0.000373	E1BNN7_BOVIN	ENSBTAG00000035827	APG7 autophagy 7-like isoform 1 [Source:RefSeq peptide;Acc:NP_001136439]	100	100	100	96.7593	87.5	NaN	91.6667	86.791
Chr22:56228501-56228600	22	56228501	56228600	1.36e-05	A6H7A5_BOVIN	ENSBTAG00000018600	transcription cofactor vestigial-like protein 4 [Source:RefSeq peptide;Acc:NP_001092598]	83.3333	100	NaN	100	87.5	NaN	82.1429	59.7826
Chr22:58296401-58296500	22	58296401	58296500	0.0203214	null			100	42.8571	NaN	100	100	NaN	85	100
Chr22:58426201-58426300	22	58426201	58426300	1.35e-05	ENSBTAG00000011896	ENSBTAG00000011896	No description	90.6667	100	100	100	0	100	100	NaN
Chr22:58710401-58710500	22	58710401	58710500	0.000691	E1BDJ1_BOVIN	ENSBTAG00000007362	Uncharacterized protein [Source:UniProtKB/TrEMBL;Acc:E1BDJ1]	100	100	0	100	100	100	100	99.0741
Chr22:59193101-59193200	22	59193101	59193200	2.36e-05	NUP210	ENSBTAG00000003665	No description	95.5556	94.4444	98.1482	98.2143	58.5859	100	88.0952	92.6823
Chr22:59284601-59284700	22	59284601	59284700	3.24e-13	null			100	NaN	100	40	NaN	100	98.4127	99.8062
Chr22:59284701-59284800	22	59284701	59284800	0.0112902	null			66.5821	83.3333	89.7186	NaN	90.8333	NaN	92.7083	100
Chr22:59396901-59397000	22	59396901	59397000	4.07e-05	null			100	100	100	45.3333	100	100	100	92.5714
Chr22:59509101-59509200	22	59509101	59509200	3.74e-08	IQSEC1	ENSBTAG00000003237	No description	100	0	NaN	100	87.5	100	100	100
Chr22:59633501-59633600	22	59633501	59633600	1.22e-12	KIAA1257	ENSBTAG00000047509	KIAA1257 [Source:HGNC Symbol;Acc:29231]	93.3333	100	NaN	60.4938	88.7296	100	46.1667	97.451
Chr22:59696701-59696800	22	59696701	59696800	1.83e-05	null			64.8148	NaN	69.4444	100	100	100	77.3529	100
Chr22:59863901-59864000	22	59863901	59864000	2.62e-06	F1MJQ1_BOVIN	ENSBTAG00000010193	ras-related protein Rab-7a [Source:RefSeq peptide;Acc:NP_001030253]	90.2439	NaN	87.5	100	15.3846	NaN	82.7273	89.3145
Chr22:60105001-60105100	22	60105001	60105100	0.00638232	A3KN48_BOVIN	ENSBTAG00000030962	selenocysteine-specific elongation factor [Source:RefSeq peptide;Acc:NP_001076933]	88.8889	100	96.1539	100	100	59.7403	92.2078	NaN
Chr22:60386901-60387000	22	60386901	60387000	0.0159123	null			78.8461	100	100	96.2585	96.5697	65.5831	97.6191	90.254
Chr22:60711801-60711900	22	60711801	60711900	0.000399	null			100	0	56.25	91.9118	100	100	60.8879	96.1655
Chr22:60810101-60810200	22	60810101	60810200	0.0018545	null			100	100	100	88.9401	100	96	100	94.8052
Chr22:61173301-61173400	22	61173301	61173400	0.0133854	F1MWD7_BOVIN	ENSBTAG00000009874	Uncharacterized protein [Source:UniProtKB/TrEMBL;Acc:F1MWD7]	NaN	94.9074	87.5	100	75	0	83.3333	88.8889
Chr22:61230701-61230800	22	61230701	61230800	2.52e-14	ALDH1L1	ENSBTAG00000014470	10-formyltetrahydrofolate dehydrogenase [Source:RefSeq peptide;Acc:NP_001096557]	99.1582	100	88.2353	80.7762	94.0217	100	81.1111	54.4183
Chr23:6613501-6613600	23	6613501	6613600	0.00266232	null			100	100	58.3333	100	97.2222	100	96.4286	100
Chr23:7381901-7382000	23	7381901	7382000	0.00300726	E1BDC9_BOVIN	ENSBTAG00000002643	Uncharacterized protein [Source:UniProtKB/TrEMBL;Acc:E1BDC9]	100	100	91.6667	100	40	100	83.3333	100
Chr23:8098401-8098500	23	8098401	8098500	3.52e-06	GRM4	ENSBTAG00000013632	glutamate receptor, metabotropic 4 [Source:HGNC Symbol;Acc:4596]	58.4524	100	87.5	83.3333	97.5	93.1343	84.7138	97.4138
Chr23:11178001-11178100	23	11178001	11178100	0.000136	A5PJP0_BOVIN	ENSBTAG00000014253	TBC1 domain family member 22B [Source:RefSeq peptide;Acc:NP_001092618]	100	100	91.4286	33.3333	79.1667	100	100	100
Chr23:19011501-19011600	23	19011501	19011600	2.35e-24	null			88.8889	100	NaN	0	100	NaN	82.963	100
Chr23:23102601-23102700	23	23102601	23102700	0.00289124	Q0VC35_BOVIN	ENSBTAG00000020426	transcription factor AP-2-beta [Source:RefSeq peptide;Acc:NP_001069715]	100	100	75	100	NaN	53.8462	87.5	83.8235
Chr23:25671401-25671500	23	25671401	25671500	0.00919488	null			74.2105	100	81.3536	86.6667	100	100	62.7861	37.5
Chr23:25671501-25671600	23	25671501	25671600	0.000709	null			100	100	64.7059	NaN	50	33.3333	65.8036	NaN
Chr23:44174201-44174300	23	44174201	44174300	1.53e-05	HIVEP1	ENSBTAG00000001252	No description	46.5278	100	NaN	83.5938	92.8571	100	97.2222	81.6786
Chr23:44175401-44175500	23	44175401	44175500	4.05e-12	HIVEP1	ENSBTAG00000001252	No description	16.6667	41.5782	NaN	100	100	100	NaN	16.6667
Chr23:45023801-45023900	23	45023801	45023900	8.79e-06	LOC100140337	ENSBTAG00000046160	hypothetical protein LOC100140337 [Source:RefSeq peptide;Acc:NP_001129050]	83.3333	80	74.2857	100	85	43.6846	58.6523	76.3889
Chr23:47673901-47674000	23	47673901	47674000	7.92e-07	E1BKT9_BOVIN	ENSBTAG00000015106	Uncharacterized protein [Source:UniProtKB/TrEMBL;Acc:E1BKT9]	89.5782	100	81.4815	48.4848	93.7516	100	97.9181	97.2689
Chr23:47675601-47675700	23	47675601	47675700	1.31e-12	E1BKT9_BOVIN	ENSBTAG00000015106	Uncharacterized protein [Source:UniProtKB/TrEMBL;Acc:E1BKT9]	100	100	63.8889	20	100	100	84	100
Chr23:48066501-48066600	23	48066501	48066600	2.87e-06	null			60	33.3333	90	NaN	NaN	25.7576	58	46.5278
Chr23:48069301-48069400	23	48069301	48069400	6.72e-05	null			NaN	83.3333	50	60	50	23.3333	NaN	21.8182
Chr23:48168701-48168800	23	48168701	48168800	6.41e-06	null			100	100	92.0553	89.0323	99.1111	100	95.2381	100
Chr23:49138101-49138200	23	49138101	49138200	0	Q08D87_BOVIN	ENSBTAG00000018072	phenylalanyl-tRNA synthetase, mitochondrial [Source:RefSeq peptide;Acc:NP_001070273]	100	100	100	100	100	NaN	48.7847	100
Chr23:49138601-49138700	23	49138601	49138700	8.14e-21	Q08D87_BOVIN	ENSBTAG00000018072	phenylalanyl-tRNA synthetase, mitochondrial [Source:RefSeq peptide;Acc:NP_001070273]	87.5	0	14.2857	NaN	100	100	NaN	83.3333
Chr23:49710201-49710300	23	49710201	49710300	1.76e-09	null			85.7143	85.7143	100	3.84615	100	100	99.1342	100
Chr23:50210101-50210200	23	50210101	50210200	0.000141	null			33.3333	57.1429	NaN	100	100	100	77.3626	100
Chr23:50296001-50296100	23	50296001	50296100	0.00131908	Q1JQC7_BOVIN	ENSBTAG00000010943	solute carrier family 22 member 23 [Source:RefSeq peptide;Acc:NP_001069809]	100	NaN	100	62.6263	100	NaN	89.3651	100
Chr23:50311201-50311300	23	50311201	50311300	2.7e-05	Q1JQC7_BOVIN	ENSBTAG00000010943	solute carrier family 22 member 23 [Source:RefSeq peptide;Acc:NP_001069809]	85.989	NaN	65.3846	30.0833	62.5	100	100	97.3765
Chr23:50313101-50313200	23	50313101	50313200	5.06e-05	Q1JQC7_BOVIN	ENSBTAG00000010943	solute carrier family 22 member 23 [Source:RefSeq peptide;Acc:NP_001069809]	100	100	0	58.8966	29.5113	NaN	52.7273	76.0714
Chr23:50704601-50704700	23	50704601	50704700	1.1e-07	WRNIP1	ENSBTAG00000006166	ATPase WRNIP1 [Source:RefSeq peptide;Acc:NP_001096576]	60	NaN	66.6667	100	97.1014	NaN	100	100
Chr23:50818501-50818600	23	50818501	50818600	0.000112	null			60	100	100	67.4603	100	NaN	91.6667	90
Chr23:51088101-51088200	23	51088101	51088200	3.04e-05	null			100	99.6032	97.7273	100	67.696	100	95.8042	99.7355
Chr23:51220301-51220400	23	51220301	51220400	3.4e-08	E1BFG9_BOVIN	ENSBTAG00000012058	GDP-mannose 4,6 dehydratase [Source:RefSeq peptide;Acc:NP_001073800]	55.4622	100	80	100	98.6364	100	92.8572	100
Chr23:51221001-51221100	23	51221001	51221100	0.0167986	E1BFG9_BOVIN	ENSBTAG00000012058	GDP-mannose 4,6 dehydratase [Source:RefSeq peptide;Acc:NP_001073800]	76.9231	NaN	94.6429	100	95.5556	94.8718	97.4359	100
Chr23:51222301-51222400	23	51222301	51222400	0.000534	E1BFG9_BOVIN	ENSBTAG00000012058	GDP-mannose 4,6 dehydratase [Source:RefSeq peptide;Acc:NP_001073800]	92.3077	0	83.3333	100	76.9231	100	94.0274	84.596
Chr23:51265901-51266000	23	51265901	51266000	8.92e-07	E1BFG9_BOVIN	ENSBTAG00000012058	GDP-mannose 4,6 dehydratase [Source:RefSeq peptide;Acc:NP_001073800]	100	NaN	100	48.6111	100	100	100	93.7198
Chr23:51266001-51266100	23	51266001	51266100	5.94e-24	E1BFG9_BOVIN	ENSBTAG00000012058	GDP-mannose 4,6 dehydratase [Source:RefSeq peptide;Acc:NP_001073800]	61.1765	NaN	80.4462	85.1562	100	100	92.5192	93.0271
Chr23:51396001-51396100	23	51396001	51396100	2.79e-06	E1BFG9_BOVIN	ENSBTAG00000012058	GDP-mannose 4,6 dehydratase [Source:RefSeq peptide;Acc:NP_001073800]	75	75	100	100	100	100	100	96.3542
Chr23:51403001-51403100	23	51403001	51403100	0.0132119	E1BFG9_BOVIN	ENSBTAG00000012058	GDP-mannose 4,6 dehydratase [Source:RefSeq peptide;Acc:NP_001073800]	100	0	100	100	98.8095	NaN	100	100
Chr23:51403401-51403500	23	51403401	51403500	5.47e-05	E1BFG9_BOVIN	ENSBTAG00000012058	GDP-mannose 4,6 dehydratase [Source:RefSeq peptide;Acc:NP_001073800]	100	100	NaN	50	82.3052	78.3333	23.4743	53.5714
Chr23:51417501-51417600	23	51417501	51417600	9.74e-05	E1BFG9_BOVIN	ENSBTAG00000012058	GDP-mannose 4,6 dehydratase [Source:RefSeq peptide;Acc:NP_001073800]	92.8682	96.5909	100	100	100	NaN	94.1414	72.9464
Chr23:51471901-51472000	23	51471901	51472000	6.13e-22	null			0	50	NaN	56.0148	89.3939	66.6667	NaN	72.4235
Chr23:51641101-51641200	23	51641101	51641200	4.38e-10	null			NaN	71.4286	90	71.4286	100	100	90	96.5368
Chr23:51722301-51722400	23	51722301	51722400	0.00480848	null			100	NaN	92.5926	0	95.9846	NaN	100	97.0238
Chr23:52026301-52026400	23	52026301	52026400	0.00579539	null			100	71.4286	85.4167	85.7143	98.052	100	100	100
Chr24:278501-278600	24	278501	278600	1.09e-05	ENSBTAG00000046382	ENSBTAG00000046382	No description	25	62.5	54.7543	NaN	NaN	72.3356	62.6263	95.2381
Chr24:1020301-1020400	24	1020301	1020400	2.18e-06	NFAC1_BOVIN	ENSBTAG00000000656	Nuclear factor of activated T-cells, cytoplasmic 1 [Source:UniProtKB/Swiss-Prot;Acc:P98201]	97.1429	84.0909	NaN	40	100	NaN	100	100
Chr24:1045401-1045500	24	1045401	1045500	0.00279506	NFAC1_BOVIN	ENSBTAG00000000656	Nuclear factor of activated T-cells, cytoplasmic 1 [Source:UniProtKB/Swiss-Prot;Acc:P98201]	50	66.6667	50	50	100	58.5859	80.9524	86.4583
Chr24:1090301-1090400	24	1090301	1090400	1.53e-05	NFAC1_BOVIN	ENSBTAG00000000656	Nuclear factor of activated T-cells, cytoplasmic 1 [Source:UniProtKB/Swiss-Prot;Acc:P98201]	100	100	38.4615	NaN	100	NaN	92.5	100
Chr24:1172801-1172900	24	1172801	1172900	0.00848562	ATP9B_BOVIN	ENSBTAG00000001224	Probable phospholipid-transporting ATPase IIB [Source:UniProtKB/Swiss-Prot;Acc:A1A4J6]	100	NaN	100	94.3609	100	9.09091	62.9793	90.9183
Chr24:1172901-1173000	24	1172901	1173000	8.04e-06	ATP9B_BOVIN	ENSBTAG00000001224	Probable phospholipid-transporting ATPase IIB [Source:UniProtKB/Swiss-Prot;Acc:A1A4J6]	84.7561	NaN	58.3333	94.1176	97.7564	100	100	98.4694
Chr24:1173001-1173100	24	1173001	1173100	2.86e-23	ATP9B_BOVIN	ENSBTAG00000001224	Probable phospholipid-transporting ATPase IIB [Source:UniProtKB/Swiss-Prot;Acc:A1A4J6]	69.7665	92	100	91.8045	99.657	94.9821	97.2222	98.4127
Chr24:2564501-2564600	24	2564501	2564600	1.33e-07	F1N129_BOVIN	ENSBTAG00000022890	Uncharacterized protein [Source:UniProtKB/TrEMBL;Acc:F1N129]	68.9231	100	100	97.2222	94.1486	100	94.5055	100
Chr24:3824101-3824200	24	3824101	3824200	7.71e-06	null			0	NaN	100	100	100	NaN	100	100
Chr24:4112201-4112300	24	4112201	4112300	1.44e-10	E1BF46_BOVIN	ENSBTAG00000022887	Uncharacterized protein [Source:UniProtKB/TrEMBL;Acc:E1BF46]	66.6667	100	100	85.2381	97.7591	99.4506	100	100
Chr24:4112301-4112400	24	4112301	4112400	0.00756589	E1BF46_BOVIN	ENSBTAG00000022887	Uncharacterized protein [Source:UniProtKB/TrEMBL;Acc:E1BF46]	100	94.0741	67.2269	94.5055	100	100	85.0047	100
Chr24:8669801-8669900	24	8669801	8669900	0.000552	null			0	13.6284	19.3277	14.2857	82.6531	23.1835	NaN	15.0233
Chr24:8670101-8670200	24	8670101	8670200	8.05e-25	null			5.3093	14.4015	21.4683	0	27.7778	51.9418	57.1429	74.7859
Chr24:8670201-8670300	24	8670201	8670300	1.54e-08	null			37.5	43.7908	18.3333	38.4615	NaN	56.9334	7.14286	63.642
Chr24:20411601-20411700	24	20411601	20411700	1.45e-07	null			3.33333	50	53.9838	NaN	50	80	NaN	100
Chr24:31867201-31867300	24	31867201	31867300	2.72e-09	F1N5E2_BOVIN	ENSBTAG00000007383	zinc finger protein 521 [Source:RefSeq peptide;Acc:NP_001098889]	100	100	40	NaN	100	100	37.5	100
Chr24:36374301-36374400	24	36374301	36374400	0.0448258	null			NaN	25	6.66667	67.8572	37.2727	36.6667	33.3333	40.4716
Chr24:50417101-50417200	24	50417101	50417200	7.01e-06	CXXC1_BOVIN	ENSBTAG00000021884	CpG-binding protein [Source:UniProtKB/Swiss-Prot;Acc:Q5EA28]	0	100	43.3635	0	61.3636	67.3611	34.8558	67.0833
Chr24:56527601-56527700	24	56527601	56527700	0.033698	WDR7	ENSBTAG00000004005	No description	93.75	83.3333	NaN	79.5652	100	100	85	96.3636
Chr24:56849901-56850000	24	56849901	56850000	1.28e-07	null			100	100	NaN	66.6667	NaN	100	100	93.75
Chr24:56916901-56917000	24	56916901	56917000	0.0123984	null			48.8609	78.8216	40	73.7678	43.0514	32.6705	57.2339	67.0107
Chr24:56924601-56924700	24	56924601	56924700	4.04e-06	null			66.9187	NaN	52.8413	67.2181	62.4736	NaN	38.3844	50.6011
Chr24:56925701-56925800	24	56925701	56925800	0.0240607	null			81.0161	NaN	74.2857	73.3333	63.8668	NaN	71.4223	45.3092
Chr24:56927101-56927200	24	56927101	56927200	1.94e-07	null			58.9057	58.8889	100	78.0574	39.4298	NaN	47.1469	50.304
Chr24:56928001-56928100	24	56928001	56928100	0.000825	null			63.7775	NaN	32.625	60	67.8962	NaN	47.9211	56.9684
Chr24:56932801-56932900	24	56932801	56932900	3.01e-09	null			57.416	66.9258	NaN	57.5758	52.5516	51.1798	26.9477	67.1367
Chr24:56936001-56936100	24	56936001	56936100	0.00860696	null			56.7988	61.0823	60.2857	64.3316	46.9169	40	38.5748	58.7562
Chr24:56936501-56936600	24	56936501	56936600	0.000316	null			56.2237	NaN	32.1429	62.8571	30.0021	NaN	28.881	64.2214
Chr24:56936801-56936900	24	56936801	56936900	0.0480963	null			49.3744	NaN	37.3278	62.6923	60.5214	NaN	40.7137	63.8059
Chr24:56939201-56939300	24	56939201	56939300	0.0418493	null			45.0822	NaN	56.0244	60.8333	34.3527	NaN	38.4244	52.5151
Chr24:56941001-56941100	24	56941001	56941100	9.34e-06	null			40.3512	92.3077	33.4722	45.2338	64.1235	NaN	38.3399	55.8181
Chr24:56942301-56942400	24	56942301	56942400	3.23e-05	null			48.8288	52.453	34.646	49.8277	46.5061	52.3639	44.707	59.1874
Chr24:56944101-56944200	24	56944101	56944200	6.84e-10	null			60.7479	NaN	38.2915	77.1391	47.4095	33.3333	46.1496	64.8007
Chr24:56945701-56945800	24	56945701	56945800	1.83e-05	null			45.1102	50	63.876	65.3803	44.4229	NaN	39.573	60.2616
Chr24:56946501-56946600	24	56946501	56946600	0.00666957	null			63.3135	57.4821	46.3904	52.4337	49.7865	50.496	36.9836	60.257
Chr24:56948601-56948700	24	56948601	56948700	2e-16	null			61.2282	NaN	54.6237	71.7016	43.5575	40.3729	37.7429	44.0018
Chr24:56949001-56949100	24	56949001	56949100	5.46e-05	null			34.001	NaN	27.4359	45.039	46.1353	66.4021	41.4697	51.6
Chr24:56951601-56951700	24	56951601	56951700	0.0262894	null			62.7557	76.6341	42	56.4775	51.7102	58.7677	38.688	45.7797
Chr24:56953001-56953100	24	56953001	56953100	2.8e-09	null			36.6576	NaN	56.6667	72.1329	28.1497	NaN	27.0825	5
Chr24:56953101-56953200	24	56953101	56953200	9.13e-08	null			55.9668	65.389	53.7905	80.0833	29.2873	88.8889	37.5845	48.1964
Chr24:56954401-56954500	24	56954401	56954500	8.89e-07	null			24.8539	NaN	45.5624	53.4153	44.3751	NaN	39.8928	49.1265
Chr24:56954501-56954600	24	56954501	56954600	0.00106244	null			30.4251	0	27.516	50.8308	43.9811	NaN	51.6758	62.4011
Chr24:56955001-56955100	24	56955001	56955100	0.000122	null			59.3305	68.5869	51.4607	55.7312	50.3961	43.1782	43.9196	61.7323
Chr24:56955701-56955800	24	56955701	56955800	6.61e-07	null			46.9164	NaN	34.8595	37.674	55.0405	NaN	41.6236	57.2098
Chr24:56958001-56958100	24	56958001	56958100	0.0263834	null			56.866	65.7744	55	61.2406	69.9316	73.6905	54.7619	52.0971
Chr24:56960401-56960500	24	56960401	56960500	0.000355	null			59.871	50.0897	50.6086	77.0807	37.3822	52.1733	50.1656	62.214
Chr24:56960601-56960700	24	56960601	56960700	1.41e-06	null			57.7803	NaN	31.1905	76.644	85.5742	NaN	62.0635	85.4343
Chr24:57101401-57101500	24	57101401	57101500	1.27e-27	null			75.7739	NaN	65.3846	78.3503	39.1165	25	50.6111	60.8358
Chr24:57101601-57101700	24	57101601	57101700	3.36e-07	null			55.729	NaN	0	62.0526	31.8724	34.5238	44.8258	51.7696
Chr24:57198601-57198700	24	57198601	57198700	1.86e-05	F1MXR2_BOVIN	ENSBTAG00000022819	Uncharacterized protein [Source:UniProtKB/TrEMBL;Acc:F1MXR2]	100	25	30.7692	NaN	66.6667	100	66.6667	74.5833
Chr24:58119701-58119800	24	58119701	58119800	0.0201611	F1MKY9_BOVIN	ENSBTAG00000014284	Uncharacterized protein [Source:UniProtKB/TrEMBL;Acc:F1MKY9]	100	100	95.2381	100	99.3452	83.3333	94.6934	90.331
Chr24:58119801-58119900	24	58119801	58119900	3.95e-05	F1MKY9_BOVIN	ENSBTAG00000014284	Uncharacterized protein [Source:UniProtKB/TrEMBL;Acc:F1MKY9]	100	100	93.3187	100	100	88.2759	78.3217	79.2579
Chr24:58495501-58495600	24	58495501	58495600	0.000241	F1MSS8_BOVIN	ENSBTAG00000013588	Uncharacterized protein [Source:UniProtKB/TrEMBL;Acc:F1MSS8]	NaN	100	33.3333	100	100	NaN	81.9444	100
Chr24:60318301-60318400	24	60318301	60318400	0.00577189	null			NaN	100	100	58.6207	NaN	100	88.54	100
Chr24:60810601-60810700	24	60810601	60810700	5.74e-06	null			100	100	38.022	NaN	100	91.1667	77.5	87.5
Chr24:60810901-60811000	24	60810901	60811000	0.0019253	null			100	100	100	90	100	85.7143	28.5714	100
Chr24:61793301-61793400	24	61793301	61793400	0.00039	null			85.7143	100	NaN	75	100	100	100	94.6667
Chr25:2290901-2291000	25	2290901	2291000	1.79e-24	F1MI03_BOVIN	ENSBTAG00000012683	Uncharacterized protein [Source:UniProtKB/TrEMBL;Acc:F1MI03]	92.3077	0	NaN	91.1765	100	97.6191	95.756	NaN
Chr25:3500301-3500400	25	3500301	3500400	5.74e-05	F2Z4I9_BOVIN	ENSBTAG00000009200	mitochondrial import inner membrane translocase subunit Tim16 [Source:RefSeq peptide;Acc:NP_001002893]	32.0261	NaN	100	100	100	100	95.2381	100
Chr25:4827401-4827500	25	4827401	4827500	0.00157905	null			66.6667	67.9487	73.0769	NaN	33.3333	66.8087	NaN	96.4286
Chr25:12960301-12960400	25	12960301	12960400	2.28e-22	ERCC4	ENSBTAG00000021773	No description	16.6667	100	NaN	100	93.6214	100	NaN	100
Chr25:27341301-27341400	25	27341301	27341400	7.54e-08	FBXL19	ENSBTAG00000040555	No description	60	33.3333	87.2727	80	100	100	74.4444	100
Chr25:27357501-27357600	25	27357501	27357600	6.59e-10	SETD1A	ENSBTAG00000002345	No description	83.8889	77.924	90	83.0184	100	99.1072	96.2963	100
Chr25:27357701-27357800	25	27357701	27357800	0.0012706	SETD1A	ENSBTAG00000002345	No description	85.7143	93.7143	100	93.7855	80	78.355	92.9083	66.6667
Chr25:38358401-38358500	25	38358401	38358500	7.1e-11	F1MRI6_BOVIN	ENSBTAG00000004135	Uncharacterized protein [Source:UniProtKB/TrEMBL;Acc:F1MRI6]	100	100	100	38.4141	90	100	NaN	85.7708
Chr25:39505801-39505900	25	39505801	39505900	0.00989267	TNRC18	ENSBTAG00000037400	No description	90.9722	100	100	74.9158	95.8333	NaN	95.2381	94.6895
Chr25:39711001-39711100	25	39711001	39711100	0.0236299	RADIL	ENSBTAG00000030690	Ras association and DIL domains [Source:RefSeq peptide;Acc:NP_001157406]	88.8141	100	80.4029	100	100	100	99.1837	100
Chr25:39807801-39807900	25	39807801	39807900	0.005164	FOXK1	ENSBTAG00000019310	forkhead box K1 [Source:HGNC Symbol;Acc:23480]	100	100	NaN	50	100	100	NaN	90.9091
Chr25:40242401-40242500	25	40242401	40242500	1.27e-07	null			0	NaN	75	100	87.2093	NaN	93.75	100
Chr25:41050801-41050900	25	41050801	41050900	6.72e-06	A8E646_BOVIN	ENSBTAG00000014698	caspase recruitment domain-containing protein 11 [Source:RefSeq peptide;Acc:NP_001103266]	92.7083	66.6667	88.2576	71.1111	79.0043	92.3077	100	99.8246
Chr25:41151001-41151100	25	41151001	41151100	1.02e-09	E1BIL1_BOVIN	ENSBTAG00000017871	Uncharacterized protein [Source:UniProtKB/TrEMBL;Acc:E1BIL1]	50.4409	100	NaN	50	100	NaN	97.7444	79.1909
Chr25:41187401-41187500	25	41187401	41187500	0.0188605	AMZ1	ENSBTAG00000026194	No description	87.5	0	100	75.2632	100	100	97.0696	100
Chr25:41187601-41187700	25	41187601	41187700	0.000338	AMZ1	ENSBTAG00000026194	No description	100	100	NaN	90.1316	100	0	85.7143	NaN
Chr25:41227701-41227800	25	41227701	41227800	0.033698	IQCE	ENSBTAG00000014503	No description	100	100	NaN	85.7143	85.7143	80	91.0714	79.5317
Chr25:41234601-41234700	25	41234601	41234700	7.61e-06	IQCE	ENSBTAG00000014503	No description	87.2222	90.9091	NaN	77.7778	100	NaN	94.5055	100
Chr25:41656001-41656100	25	41656001	41656100	6.96e-06	A7MB59_BOVIN	ENSBTAG00000002474	mitotic spindle assembly checkpoint protein MAD1 [Source:RefSeq peptide;Acc:NP_001095514]	33.3333	NaN	100	100	100	NaN	100	75
Chr25:41667601-41667700	25	41667601	41667700	0.00266191	A7MB59_BOVIN	ENSBTAG00000002474	mitotic spindle assembly checkpoint protein MAD1 [Source:RefSeq peptide;Acc:NP_001095514]	100	100	100	0	100	100	100	100
Chr25:41741201-41741300	25	41741201	41741300	0.0324097	A7MB59_BOVIN	ENSBTAG00000002474	mitotic spindle assembly checkpoint protein MAD1 [Source:RefSeq peptide;Acc:NP_001095514]	81.8182	100	NaN	100	85.4496	100	100	61.3636
Chr25:41932101-41932200	25	41932101	41932200	0.0436756	null			90	100	85.7143	100	75	72.5	100	100
Chr25:42165501-42165600	25	42165501	42165600	3.54e-08	null			89.5833	100	NaN	33.3333	95.8333	100	90.8907	91.6667
Chr25:42347601-42347700	25	42347601	42347700	1e-08	O02753_BOVIN	ENSBTAG00000015952	arf-GAP with dual PH domain-containing protein 1 [Source:RefSeq peptide;Acc:NP_776938]	86.6667	100	100	100	21.0526	NaN	100	84
Chr25:42375501-42375600	25	42375501	42375600	7.83e-06	null			100	75.7143	NaN	85.7143	100	NaN	100	94.418
Chr26:17970601-17970700	26	17970601	17970700	1.01e-05	null			19.521	27.7023	33.7192	30.3644	31.9444	33.3194	22.3615	38.2416
Chr26:17972001-17972100	26	17972001	17972100	0.0461336	null			50	31.4815	NaN	51.8775	NaN	9.76852	17.7778	23.2437
Chr26:21474001-21474100	26	21474001	21474100	9.68e-07	F1MUJ8_BOVIN	ENSBTAG00000021566	Uncharacterized protein [Source:UniProtKB/TrEMBL;Acc:F1MUJ8]	99.2424	100	NaN	92.3077	100	100	NaN	53.8462
Chr26:24469801-24469900	26	24469801	24469900	4.41e-09	SH3PXD2A	ENSBTAG00000044153	SH3 and PX domains 2A [Source:HGNC Symbol;Acc:23664]	100	0	NaN	0	100	100	89.6825	100
Chr26:26009101-26009200	26	26009101	26009200	0.00231505	null			85	66.6667	NaN	80	100	100	92.8571	88.7153
Chr26:40464201-40464300	26	40464201	40464300	2.05e-07	null			0	5.55556	0.961538	14.3137	40.768	60	58.9707	27.9167
Chr26:47705801-47705900	26	47705801	47705900	4.85e-06	null			100	42.8571	NaN	100	100	93.75	91.4216	91.6667
Chr26:48673601-48673700	26	48673601	48673700	0.00740962	null			100	87.2727	100	78.4314	100	100	100	97.1429
Chr26:49122201-49122300	26	49122201	49122300	7.01e-05	null			50	NaN	100	84.5455	91.6667	97.2222	100	97.2222
Chr26:49514801-49514900	26	49514801	49514900	0.000213	EBF3	ENSBTAG00000008272	early B-cell factor 3 [Source:HGNC Symbol;Acc:19087]	100	16.6667	89.899	NaN	92.3077	77.7778	84.6154	57.575
Chr26:49536901-49537000	26	49536901	49537000	0.00015	EBF3	ENSBTAG00000008272	early B-cell factor 3 [Source:HGNC Symbol;Acc:19087]	63.9286	100	91.8367	80.6624	NaN	100	96.9697	89.4737
Chr26:51001201-51001300	26	51001201	51001300	0.0294368	null			100	100	90.4762	NaN	81.4815	90	89.371	62.1053
Chr26:51137501-51137600	26	51137501	51137600	0.000399	INPP5A	ENSBTAG00000009181	No description	11.5942	100	100	100	93.75	100	100	100
Chr26:51162301-51162400	26	51162301	51162400	0.000188	INPP5A	ENSBTAG00000009181	No description	NaN	100	89.0909	100	100	65	NaN	0
Chr26:51172801-51172900	26	51172801	51172900	0.00327826	INPP5A	ENSBTAG00000009181	No description	NaN	100	50	85.7143	90.569	NaN	94.2857	99.375
Chr26:51355301-51355400	26	51355301	51355400	0.0169857	F1MY27_BOVIN	ENSBTAG00000017804	BCL2/adenovirus E1B 19 kDa protein-interacting protein 3 [Source:RefSeq peptide;Acc:NP_001069834]	97.7444	94.2529	88.8889	88.8889	100	100	96.9444	100
Chr27:23101-23200	27	23101	23200	2.52e-05	null			100	100	59.0909	100	87.5	50	100	NaN
Chr27:6211501-6211600	27	6211501	6211600	0.0332804	null			72.0588	41.1483	10.6902	74.3719	21.6667	NaN	47.4306	43.5783
Chr27:6860301-6860400	27	6860301	6860400	0.0152504	null			NaN	66	42.8571	61.4478	4.54545	38.6667	4.7619	24.7475
Chr27:6862101-6862200	27	6862101	6862200	1.87e-09	null			0	7.52165	NaN	17.5	31.6667	42.4724	0	44.8214
Chr27:10391301-10391400	27	10391301	10391400	0.00053	null			0	25	NaN	0	NaN	50	40	44.0363
Chr27:13201701-13201800	27	13201701	13201800	0.00171376	F1MZS1_BOVIN	ENSBTAG00000012191	Uncharacterized protein [Source:UniProtKB/TrEMBL;Acc:F1MZS1]	100	NaN	90	100	100	87.5	87.5817	90.9091
Chr27:15491601-15491700	27	15491601	15491700	0.000163	FAT1	ENSBTAG00000020657	No description	NaN	87.5	100	88.8889	97.0588	100	100	100
Chr27:15505001-15505100	27	15505001	15505100	3.2e-07	FAT1	ENSBTAG00000020657	No description	NaN	100	25	0	84.375	100	90.4762	100
Chr27:25153601-25153700	27	25153601	25153700	5.71e-15	null			36.3455	33.6295	19.8728	27.5585	61.2637	36.7793	51.8141	51.0101
Chr27:26365101-26365200	27	26365101	26365200	0.027	WRN	ENSBTAG00000021592	Werner syndrome, RecQ helicase-like [Source:HGNC Symbol;Acc:12791]	33.3333	8.27192	15.2182	11.6667	12.5	16.0833	28.2929	57.1446
Chr27:35852801-35852900	27	35852801	35852900	4.17e-10	null			0.581395	20.2884	25	15.8103	45.6522	23.5885	28.0577	47.1765
Chr27:36535101-36535200	27	36535101	36535200	0.000443	MYST3	ENSBTAG00000004015	No description	56.25	22.2222	NaN	50	22.2222	0	17.4242	28.2175
Chr27:37573001-37573100	27	37573001	37573100	1.82e-06	null			26.6964	15	0	0	56.1189	41.0053	20	31.3404
Chr27:37573101-37573200	27	37573101	37573200	0.0484906	null			NaN	0	5.71429	40	53.9394	0	75	46.9378
Chr27:37578401-37578500	27	37578401	37578500	9.72e-09	null			12.963	30.0668	27.2727	52.6324	46	78.7879	38.8946	52.4134
Chr27:37578601-37578700	27	37578601	37578700	0.00122365	null			31.8841	5	0	1.28205	NaN	47.9249	29.4071	16.0184
Chr27:37603601-37603700	27	37603601	37603700	0.00307815	null			59.8039	12.7586	NaN	75	100	40.2778	NaN	61.2311
Chr27:37603701-37603800	27	37603701	37603800	7.68e-06	null			64.2361	47.9138	32.3077	35.288	33.4615	31.4653	33.6111	30.4127
Chr27:37605901-37606000	27	37605901	37606000	0.0048788	null			40	69.2227	NaN	88.8889	NaN	33.3333	16.6667	29.1111
Chr27:37606101-37606200	27	37606101	37606200	0.00073	null			58.2788	8.44118	35.1948	70	16.6667	30.5277	29.1667	40.3532
Chr27:37606201-37606300	27	37606201	37606300	5.38e-06	null			37.037	24.0355	19.0123	NaN	58.5714	40.3776	34.3182	44.5439
Chr27:37616601-37616700	27	37616601	37616700	0.00623057	null			66.6667	66.5631	NaN	0	0	33.4402	60	11.1111
Chr27:37625601-37625700	27	37625601	37625700	6.25e-08	null			60	12.4409	46.6667	11.3162	50	30.8354	40.0093	65.3954
Chr27:37647501-37647600	27	37647501	37647600	0.0184209	null			25	55.1948	50	NaN	65.7302	50	44.7619	55.0325
Chr27:41971601-41971700	27	41971601	41971700	0.00382556	null			71.4286	100	11.1111	100	100	NaN	92.4805	100
Chr27:42400501-42400600	27	42400501	42400600	8.44e-05	null			100	100	100	90.9091	94.1667	90.1515	94.8718	69.851
Chr27:42527501-42527600	27	42527501	42527600	2.1e-07	null			100	NaN	100	60	100	NaN	100	69.955
Chr28:11356101-11356200	28	11356101	11356200	3.32e-16	null			57.5335	65.2353	40	88.2812	41.9445	40.549	30.4384	64.1387
Chr28:11356201-11356300	28	11356201	11356300	8.21e-05	null			51.6268	63.0864	NaN	73.4375	48.4546	36.6667	38.75	71.4206
Chr28:31999801-31999900	28	31999801	31999900	0.00420619	null			50	24.6329	12.5	67.5214	25	25.3012	NaN	28.266
Chr28:37251301-37251400	28	37251301	37251400	6.6e-16	null			89.5682	88.8889	73.9311	29.6296	100	99.6914	82.5	73.8788
Chr28:41745101-41745200	28	41745101	41745200	2.73e-14	null			93.6061	100	NaN	100	92.3077	NaN	91.25	7.69231
Chr28:42534901-42535000	28	42534901	42535000	2.5e-22	null			78.8384	100	31.1703	71.2247	60.5928	55.7004	68.1634	54.2195
Chr28:42535001-42535100	28	42535001	42535100	8.71e-32	null			80	86.7756	34.8765	62.654	71.6298	76.2286	43.4416	36.059
Chr28:42535101-42535200	28	42535101	42535200	2.78e-19	null			72.7273	64.0088	39.9287	69.4172	54.5936	77.8146	37.8257	34.9939
Chr28:42535201-42535300	28	42535201	42535300	2.64e-09	null			79.0368	64.9946	52.307	56.796	64.0184	61.8608	57.5503	50.8533
Chr28:42535301-42535400	28	42535301	42535400	4.38e-13	null			98.8806	78.3314	81.25	62.381	72.7482	83.0758	62.2003	56.5037
Chr29:903801-903900	29	903801	903900	4.06e-13	null			59.62	35.4802	50	NaN	78.5455	100	30.0241	NaN
Chr29:904001-904100	29	904001	904100	2.83e-09	null			37.5	100	NaN	0	66.0819	100	NaN	83.3333
Chr29:17489301-17489400	29	17489301	17489400	0.000131	ODZ4	ENSBTAG00000007439	No description	100	100	100	98.1534	90.8642	85.2322	86.6667	100
Chr29:17888901-17889000	29	17888901	17889000	0.00734717	F1MFX6_BOVIN	ENSBTAG00000002922	Uncharacterized protein [Source:UniProtKB/TrEMBL;Acc:F1MFX6]	94.7368	87.963	100	97.7778	97.5543	100	NaN	100
Chr29:25049101-25049200	29	25049101	25049200	3.47e-09	F1MZG2_BOVIN	ENSBTAG00000018431	Uncharacterized protein [Source:UniProtKB/TrEMBL;Acc:F1MZG2]	92.1922	89.2182	NaN	98.8889	75.8694	52.0833	81.4756	98.1982
Chr29:25049301-25049400	29	25049301	25049400	0.00358118	F1MZG2_BOVIN	ENSBTAG00000018431	Uncharacterized protein [Source:UniProtKB/TrEMBL;Acc:F1MZG2]	81.8182	50	66.6667	66.1539	94.9495	100	58.114	100
Chr29:31046901-31047000	29	31046901	31047000	1.36e-05	null			33.3333	6.25	50	NaN	53.125	70	72.7273	49.8106
Chr29:44108501-44108600	29	44108501	44108600	5.59e-08	SLC22A20	ENSBTAG00000010233	No description	100	86.5605	NaN	100	75.0737	100	69.8808	90.2041
Chr29:45512801-45512900	29	45512801	45512900	3.46e-06	PYC_BOVIN	ENSBTAG00000019700	Pyruvate carboxylase, mitochondrial [Source:UniProtKB/Swiss-Prot;Acc:Q29RK2]	0	NaN	100	58.5185	100	NaN	94.6429	100
Chr29:46914901-46915000	29	46914901	46915000	1.66e-05	F1MSV8_BOVIN	ENSBTAG00000004348	39S ribosomal protein L21, mitochondrial precursor [Source:RefSeq peptide;Acc:NP_001069982]	100	NaN	100	100	92.9412	NaN	83.3333	40
Chr29:47043301-47043400	29	47043301	47043400	4.02e-06	E1BIB9_BOVIN	ENSBTAG00000015183	Uncharacterized protein [Source:UniProtKB/TrEMBL;Acc:E1BIB9]	0	100	66.6667	NaN	100	100	100	NaN
Chr29:48139401-48139500	29	48139401	48139500	1.51e-05	E1BBK8_BOVIN	ENSBTAG00000022188	Uncharacterized protein [Source:UniProtKB/TrEMBL;Acc:E1BBK8]	NaN	42.8571	100	100	100	98.4127	80	NaN
Chr29:48219301-48219400	29	48219301	48219400	0.00934362	E1BKK6_BOVIN	ENSBTAG00000003171	Uncharacterized protein [Source:UniProtKB/TrEMBL;Acc:E1BKK6]	85.7143	NaN	100	75	94.2857	100	98.9011	100
Chr29:48219501-48219600	29	48219501	48219600	0.0198839	E1BKK6_BOVIN	ENSBTAG00000003171	Uncharacterized protein [Source:UniProtKB/TrEMBL;Acc:E1BKK6]	33.6364	NaN	100	100	100	NaN	70	100
Chr29:48226201-48226300	29	48226201	48226300	1.14e-09	E1BKK6_BOVIN	ENSBTAG00000003171	Uncharacterized protein [Source:UniProtKB/TrEMBL;Acc:E1BKK6]	50	84.6154	100	100	97.3558	100	100	100
Chr29:48237101-48237200	29	48237101	48237200	9.81e-08	E1BKK6_BOVIN	ENSBTAG00000003171	Uncharacterized protein [Source:UniProtKB/TrEMBL;Acc:E1BKK6]	65.7143	NaN	100	100	0	NaN	100	80
Chr29:48516301-48516400	29	48516301	48516400	2.33e-06	null			100	NaN	76.1905	66.6667	100	NaN	90.7204	96.4286
Chr29:48544601-48544700	29	48544601	48544700	0.00324975	null			87.5	100	77.7778	NaN	100	100	NaN	79.3651
Chr29:48691701-48691800	29	48691701	48691800	0.00294191	null			100	100	NaN	80	83.3333	NaN	50	47.7919
Chr29:49095301-49095400	29	49095301	49095400	5.26e-08	null			100	0	66.6667	100	96.6667	NaN	86.9318	100
Chr29:49215401-49215500	29	49215401	49215500	3.04e-05	A4FUC8_BOVIN	ENSBTAG00000010777	cysteinyl-tRNA synthetase, cytoplasmic [Source:RefSeq peptide;Acc:NP_001096719]	50	0	50	2.38095	25	NaN	42.1429	62.8571
Chr29:49215701-49215800	29	49215701	49215800	0.00014	A4FUC8_BOVIN	ENSBTAG00000010777	cysteinyl-tRNA synthetase, cytoplasmic [Source:RefSeq peptide;Acc:NP_001096719]	20	14.2857	50	57.1429	25	50	18.1818	2.6455
Chr29:49689701-49689800	29	49689701	49689800	0.000106	KCNQ1	ENSBTAG00000010986	No description	66.6667	100	100	93.5	93.1034	100	100	97.8461
Chr29:49703201-49703300	29	49703201	49703300	0.00822875	null			NaN	100	100	80	100	NaN	96.1905	100
Chr29:50217601-50217700	29	50217601	50217700	2.86e-05	TNNT3_BOVIN	ENSBTAG00000022158	Troponin T, fast skeletal muscle [Source:UniProtKB/Swiss-Prot;Acc:Q8MKI3]	77.7778	NaN	100	71.4286	100	NaN	100	99.0476
Chr29:50453501-50453600	29	50453501	50453600	0.00160638	IFITM10	ENSBTAG00000047996	No description	100	100	NaN	97.9167	66.6667	0	96.388	100
Chr29:50499201-50499300	29	50499201	50499300	3.99e-10	null			56.6667	NaN	100	93.8597	94.4444	80	NaN	100
Chr29:51053601-51053700	29	51053601	51053700	0.0029337	C11orf35	ENSBTAG00000047713	chromosome 11 open reading frame 35 [Source:HGNC Symbol;Acc:28561]	NaN	100	100	99.8106	100	76.3056	96.9697	83.75
Chr29:51126801-51126900	29	51126801	51126900	5e-08	null			97.1429	98.6607	100	100	98.5714	50.9158	94.8901	98.3333
Chr29:51127001-51127100	29	51127001	51127100	0.000435	null			70.8533	93.2099	94.6667	100	93.5897	100	100	100
Chr29:51127101-51127200	29	51127101	51127200	2.52e-06	null			68.2805	100	100	98.6979	90	100	100	95.8333
ChrX:19166201-19166300	X	19166201	19166300	0.000809	null			25	NaN	33.0144	16.6667	NaN	42.8571	29.2308	51.8797
ChrX:19182501-19182600	X	19182501	19182600	2.89e-10	null			33.3333	41.2281	94.6296	NaN	0	0	NaN	12.5
ChrX:30975901-30976000	X	30975901	30976000	6.33e-09	null			85.7143	38.0064	NaN	53.173	16.6667	32.0192	0	35.5779
ChrX:30977601-30977700	X	30977601	30977700	0.00330029	null			20	50	42.8571	NaN	100	56.9318	75	59.1588
ChrX:74035201-74035300	X	74035201	74035300	3.66e-07	null			21.5385	23.6764	NaN	25.4701	43.75	58.9956	33.3333	56.1951
ChrX:82922901-82923000	X	82922901	82923000	0.000198	null			50	25	NaN	8.48485	25	50	NaN	36.1628
ChrX:82923001-82923100	X	82923001	82923100	0.000742	null			20	2.08333	NaN	20.4545	0	58.3333	NaN	25.4906
ChrX:144579801-144579900	X	144579801	144579900	0.000132	null			85.7143	100	85.7143	50	100	85.7143	100	97.7381
ChrX:146305201-146305300	X	146305201	146305300	0.000821	null			40	38.6667	12.7303	45.2381	NaN	55.6548	44	45.7509
ChrX:147280001-147280100	X	147280001	147280100	1.04e-07	null			66.6667	33.3333	NaN	57.2569	32.5	0	33.3333	31.0528
ChrX:147812401-147812500	X	147812401	147812500	0.00203478	LOC100300059	ENSBTAG00000027841	No description	100	100	100	94.898	94.8718	0	98.4127	75
ChrX:147812501-147812600	X	147812501	147812600	0.0280527	LOC100300059	ENSBTAG00000027841	No description	100	100	100	92.8571	91.3043	78.3333	NaN	83.8857
