# Supplementary material for: Epigenetic analysis of high and low motile sperm populations reveals methylation variation in satellite regions within the pericentromeric position and in genes functionally related to sperm DNA organization and maintenance in Bos taurus
Source: BMC Genomics. 2019 Dec 6;20:940. doi: 10.1186/s12864-019-6317-6 (PMC6898967; doi:10.1186/s12864-019-6317-6)
Supplement: Supplementary file 12 — Additional file 12. Differentially Methylated Regions (DMRs) found at least in three samples in both high motile (HM) and low motile (LM) sperm populations overlapping BTSAT4 satellite. In each column are reported: Probe name, position (Chromosome, Start, End), False Discovery Rate (FDR), Feature, protein ID, Description, MRs percentage for each sample (1HM, 2HM, 3HM, 4HM, 1LM, 2LM, 3LM, 4LM, average HM, average LM and differences between averages Δ HM-LM). [file 12864_2019_6317_MOESM12_ESM.xlsx]

## Sheet: Foglio1
Probe	Chromosome	Start	End	FDR	Feature	1HM	2HM	3HM	4HM	1LM	2LM	3LM	4LM	Average HM	Average LM	Δ HM-LM
8_11937754_11940444	8	11937754	11940444	1.57e-23	BTSAT4	24.1558	35.9375	0	NaN	54.5455	67.7176	NaN	46.8563	20.0311	56.3731	-36.342
21_56313333_56315103	21	56313333	56315103	3.88e-07	BTSAT4	NaN	0	19.1775	36.0147	NaN	48.2143	48.5714	48.002	18.3974	48.2626	-29.8652
7_12131652_12133141	7	12131652	12133141	5.83e-15	BTSAT4	11.9658	29.5238	NaN	12.5	59.0476	65.4762	28.5714	35.1781	17.9965	47.0683	-29.0718
12_65198134_65200375	12	65198134	65200375	6.21e-11	BTSAT4	29.4118	25	20.303	NaN	67.7273	28.8462	71.4286	46.0785	24.9049	53.5201	-28.6152
X_83172095_83173274	X	83172095	83173274	0.0195356	BTSAT4	8.79121	37.1795	11.6667	NaN	35	57.2727	NaN	49.3723	19.2125	47.215	-28.0026
7_93154430_93156461	7	93154430	93156461	6.21e-14	BTSAT4	55.9524	3.57143	8.33333	NaN	54.5455	44.8335	33.3333	58.4701	22.619	47.7956	-25.1765
27_6212519_6214305	27	6212519	6214305	0.000554	BTSAT4	21.7391	18.2729	8.33333	NaN	NaN	53.3333	22.1795	46.3354	16.1151	40.6161	-24.501
22_2875185_2876807	22	2875185	2876807	3.01e-07	BTSAT4	29.2067	45.1648	27.7778	49.495	91.6667	51.7857	NaN	41.6093	37.9111	61.6872	-23.7762
25_18900209_18903312	25	18900209	18903312	2.9e-27	BTSAT4	9.95671	22.4556	NaN	25.5238	57.8054	46.086	20.8333	47.5698	19.312	43.0736	-23.7616
8_91142552_91144282	8	91142552	91144282	8.34e-09	BTSAT4	35.7143	28.5714	36.7347	NaN	42.8571	53.7656	40	90	33.6735	56.6557	-22.9822
3_82866101_82868398	3	82866101	82868398	1.32e-09	BTSAT4	NaN	25	36.25	0	53.8462	33.5984	NaN	38.5504	20.4167	41.9983	-21.5817
6_17925009_17927895	6	17925009	17927895	3.38e-10	BTSAT4	NaN	33.3965	33.3333	37.192	NaN	70	65	32.8971	34.6406	55.9657	-21.3251
8_56739034_56740484	8	56739034	56740484	0.00265841	BTSAT4	36.3636	21.3333	NaN	10.101	37.5794	34.7826	NaN	59.2857	22.5993	43.8826	-21.2832
6_17965187_17966503	6	17965187	17966503	1.29e-05	BTSAT4	22.2222	31.0373	NaN	12.963	30.8642	42.8571	36.3095	60.1362	22.0742	42.5418	-20.4676
9_3697_5152	9	3697	5152	2.14e-11	BTSAT4	NaN	25	20	35.9477	50	50	43.7455	45.5128	26.9826	47.3146	-20.332
7_12108542_12111169	7	12108542	12111169	0.000459	BTSAT4	25.4545	28.5714	25.8824	NaN	55.5556	43.7037	NaN	41.0673	26.6361	46.7755	-20.1394
7_51282864_51285015	7	51282864	51285015	4.79e-17	BTSAT4	NaN	25	25	26.5152	46.3542	33.3333	NaN	56.0897	25.5051	45.2591	-19.754
X_82922290_82924121	X	82922290	82924121	1.03e-11	BTSAT4	27.7778	32.3443	NaN	33.5019	50	58.5455	NaN	41.3068	31.208	49.9508	-18.7428
19_57355544_57357144	19	57355544	57357144	0.00415284	BTSAT4	12.5	24.359	NaN	31.7521	23.5577	NaN	46.1538	55	22.8704	41.5705	-18.7001
6_27293235_27295585	6	27293235	27295585	9.32e-10	BTSAT4	27.9552	30.3007	18.0753	37.101	53.9456	46.1445	46.8864	39.3868	28.358	46.5908	-18.2328
3_82778737_82780020	3	82778737	82780020	3.98e-13	BTSAT4	37.5	27.2348	37.8947	NaN	76.9231	42.5	35.9488	52.4059	34.2099	51.9444	-17.7346
15_26588025_26591644	15	26588025	26591644	0.000317	BTSAT4	13.6364	27.1429	18.75	44.7619	38.0952	54.8333	NaN	36.402	26.0728	43.1102	-17.0374
3_64407816_64410412	3	64407816	64410412	2.33e-09	BTSAT4	12.5	31.9303	NaN	29.6635	40	47.75	40	37.9394	24.6979	41.4224	-16.7244
4_28992428_28995365	4	28992428	28995365	8.34e-09	BTSAT4	32	26.5319	19.2157	36.3636	46.4735	51.7172	38.8889	42.2454	28.5278	44.8312	-16.3034
16_63167519_63171246	16	63167519	63171246	0.000217	BTSAT4	34.8323	20.9227	NaN	18.3007	39.9383	26.7951	64.2857	32.6079	24.6852	40.9068	-16.2215
6_7025418_7026823	6	7025418	7026823	1.93e-12	BTSAT4	NaN	20.7532	22.549	30.7692	NaN	28.1871	44.4444	49.2	24.6905	40.6105	-15.92
9_45053429_45057446	9	45053429	45057446	3.95e-09	BTSAT4	12.5	25.7143	NaN	33.3333	94.1176	12.2222	7.69231	44.1091	23.8492	39.5353	-15.6861
24_31502433_31503812	24	31502433	31503812	0.000123	BTSAT4	NaN	28.6976	12.6923	33.8095	NaN	46.8333	31.0953	43.2508	25.0665	40.3931	-15.3266
22_52821569_52824877	22	52821569	52824877	0.000243	BTSAT4	28.5714	23.2309	20.4854	27.7778	42.0366	36.7225	NaN	41.0905	25.0164	39.9499	-14.9335
21_26057130_26060485	21	26057130	26060485	5.28e-18	BTSAT4	33.8673	17.6623	15.4883	NaN	NaN	38.062	30.812	42.3295	22.3393	37.0678	-14.7285
8_36101003_36103567	8	36101003	36103567	0.000592	BTSAT4	20	31.9923	NaN	44.2276	62.5	31.4697	NaN	45.9735	32.0733	46.6477	-14.5744
X_30977038_30978173	X	30977038	30978173	2.01e-06	BTSAT4	35.1822	36.4793	39.0476	15	30.9091	52.0096	50.9973	49.3965	31.4273	45.8281	-14.4009
1_5257711_5259780	1	5257711	5259780	0.0252376	BTSAT4	18.1818	21.9377	18.5185	38.2143	38.4615	NaN	38.4615	38.531	24.2131	38.4847	-14.2716
11_98147133_98148456	11	98147133	98148456	0.000919	BTSAT4	NaN	43.4343	17.1569	16.6667	35.6969	38.5624	NaN	45.5747	25.7526	39.9447	-14.192
3_82845125_82847495	3	82845125	82847495	0.00329986	BTSAT4	33.8044	37.2997	12.1693	31.6783	47.1429	41.8507	37.8643	44.4857	28.7379	42.8359	-14.098
17_36224390_36227047	17	36224390	36227047	0.000214	BTSAT4	NaN	33.0382	33.0882	42.7873	47.3684	61.5385	NaN	42.2777	36.3046	50.3948	-14.0903
X_83178809_83181109	X	83178809	83181109	0.0129651	BTSAT4	NaN	31.4166	24.3279	22.3529	37.7273	48.3333	30.7813	43.2625	26.0325	40.0261	-13.9936
4_9120_43182	4	9120	43182	1.53e-16	BTSAT4	22.2222	32.3529	26.2295	NaN	30.303	50	50	33.3333	26.9349	40.9091	-13.9742
8_56728006_56730537	8	56728006	56730537	0.00258731	BTSAT4	20	42.7273	NaN	38.3556	40.0826	56.8182	NaN	45.6777	33.6943	47.5262	-13.8319
22_53633981_53636681	22	53633981	53636681	0.000919	BTSAT4	36.413	30	21.6216	31.9487	55.3571	29.9413	NaN	45.9334	29.9958	43.744	-13.7481
X_147190482_147193264	X	147190482	147193264	1.12e-10	BTSAT4	12.2222	15.3846	34.127	17.6471	38.0952	33.913	26.6667	35.4113	19.8452	33.5216	-13.6763
26_40485099_40487415	26	40485099	40487415	0.0234933	BTSAT4	40.2642	39.8221	12.5	NaN	48.5883	30.3571	NaN	54.3671	30.8621	44.4375	-13.5754
1_57478584_57480814	1	57478584	57480814	4.12e-19	BTSAT4	23.4568	31.4815	NaN	14.5558	33.3333	41.9889	NaN	34.8308	23.1647	36.7177	-13.553
16_63186264_63188129	16	63186264	63188129	0.000396	BTSAT4	23.3333	30.5556	24.2188	NaN	46.0358	33.3333	36.9792	41.0961	26.0359	39.3611	-13.3252
1_153215690_153217037	1	153215690	153217037	0.0440593	BTSAT4	30	38.8852	NaN	28.5714	NaN	31.7044	62.6488	41.9957	32.4855	45.4496	-12.9641
8_93188796_93191331	8	93188796	93191331	6.89e-37	BTSAT4	17.4526	30.4598	30	48.8571	51.0166	58.1012	25.2136	43.7633	31.6924	44.5237	-12.8313
3_82724319_82727050	3	82724319	82727050	0.019779	BTSAT4	40.3306	39.3939	19.3609	40.3297	40.979	60.6151	43.9574	44.4585	34.8538	47.5025	-12.6487
4_27726138_27728969	4	27726138	27728969	0.0301361	BTSAT4	21	65	14.8148	NaN	36.6544	55.5351	NaN	44.9891	33.6049	45.7262	-12.1213
25_30326684_30332507	25	30326684	30332507	0.000862	BTSAT4	30.1282	43.2251	17.6044	20.8333	36.4983	44.4829	41.7186	37.5049	27.9478	40.0512	-12.1034
1_5289094_5292509	1	5289094	5292509	1.22e-05	BTSAT4	0	18.1323	27.1591	44.2301	42	30.629	28.5714	36.6758	22.3804	34.469	-12.0887
4_35251752_35254660	4	35251752	35254660	2.41e-05	BTSAT4	NaN	27.3687	5.55556	50	55.609	26.7874	30	45.3994	27.6414	39.449	-11.8076
9_96970222_96974250	9	96970222	96974250	0.000134	BTSAT4	24.8287	33.9273	27.1794	44.957	42.4036	36.1769	55.6789	43.386	32.7231	44.4113	-11.6882
7_71924287_71928554	7	71924287	71928554	9.49e-11	BTSAT4	31.25	28.2895	26.6667	32.0197	48.627	37.328	NaN	37.1469	29.5565	41.034	-11.4775
4_46200221_46201617	4	46200221	46201617	0.016025	BTSAT4	9.3656	27.0752	38.75	35.1673	39.5833	NaN	32.7778	43.4624	27.5895	38.6078	-11.0183
4_66544354_66547188	4	66544354	66547188	3.03e-05	BTSAT4	17.4252	36.946	32.7778	42.2591	44.6062	51.9686	36.1269	40.6899	32.352	43.3479	-10.9959
27_37571955_37573825	27	37571955	37573825	0.025727	BTSAT4	40.0204	17.1639	14.6328	52.3256	39.4849	39.0146	47.9583	41.3634	31.0357	41.9553	-10.9196
1_5261997_5263902	1	5261997	5263902	0.000117	BTSAT4	28.9562	28.557	23.0769	33.9337	36.7722	43.3009	34	43.1007	28.631	39.2934	-10.6625
22_15347060_15348446	22	15347060	15348446	3.28e-06	BTSAT4	45.4545	31.129	5	NaN	27.7778	38.7828	NaN	46.428	27.1945	37.6629	-10.4684
1_144080825_144083462	1	144080825	144083462	1.67e-12	BTSAT4	44.4444	18.4845	16.1905	22.2222	31.8569	22.9302	46.5909	41.1741	25.3354	35.638	-10.3026
1_29318588_29319854	1	29318588	29319854	0.019779	BTSAT4	32.7253	NaN	13.7674	47.2727	39.093	49.4351	35.7935	41.5935	31.2551	41.4788	-10.2236
25_18934929_18937500	25	18934929	18937500	0.00410534	BTSAT4	33.6908	23.9496	31	18.75	NaN	38.8	33.3333	38.5551	26.8476	36.8962	-10.0486
8_44636633_44637511	8	44636633	44637511	3.53e-05	BTSAT4	22.705	33.9525	NaN	30.5026	36.6667	42.0803	38.3272	38.7946	29.0534	38.9672	-9.91383
27_35828965_35831885	27	35828965	35831885	0.00267049	BTSAT4	24.8	27.8819	26.087	34.3407	48.2805	NaN	28.8462	37.0483	28.2774	38.0583	-9.78094
7_12099701_12100925	7	12099701	12100925	0.000267	BTSAT4	23.2323	29.7847	22.7778	27.2727	41.521	31.3343	35.0681	34.222	25.7669	35.5364	-9.76949
28_31995559_31998123	28	31995559	31998123	1.08e-09	BTSAT4	NaN	35.506	30.2703	33.4821	32.3809	43.489	43.8776	51.5724	33.0861	42.83	-9.74384
X_19138947_19142296	X	19138947	19142296	1.22e-06	BTSAT4	28.0455	46.1538	34.2857	23.4266	NaN	43.8058	42.8571	41.4686	32.9779	42.7105	-9.7326
5_204807_217179	5	204807	217179	3.68e-09	BTSAT4	76.4706	50	60	NaN	100	55.5556	60	NaN	62.1569	71.8519	-9.69499
1_5233206_5235900	1	5233206	5235900	0.00707465	BTSAT4	NaN	29.5979	17.9688	39.7655	NaN	34.8264	34.4444	46.9531	29.1107	38.7413	-9.63059
4_28963211_28965651	4	28963211	28965651	0.000279	BTSAT4	35.9944	41.8182	23.7096	44.7384	60.8696	46.7863	40.1235	36.69	36.5652	46.1173	-9.55218
7_12311160_12313698	7	12311160	12313698	2.03e-05	BTSAT4	63.6364	7.69231	52.4561	18.2507	51.5693	NaN	39.3333	44.0981	35.5089	45.0002	-9.49136
24_8669419_8670391	24	8669419	8670391	7.5e-16	BTSAT4	28.988	34.0092	22.8223	32.1388	37.9897	42.7631	28.604	45.7372	29.4895	38.7735	-9.28397
4_29000940_29002888	4	29000940	29002888	0.00275654	BTSAT4	31.9833	39.0675	25	43.75	43.0656	50.4121	43.0834	40.3633	34.9502	44.2311	-9.28089
7_110042431_110043861	7	110042431	110043861	0.00122242	BTSAT4	20.8333	36.9629	6.46853	25.4167	37.3697	24.9405	33.8882	30.1649	22.4204	31.5908	-9.17045
27_37647242_37649711	27	37647242	37649711	0.00543478	BTSAT4	27.5641	40.505	40.5594	38.8889	55.9067	46.6667	40.1361	41.1112	36.8794	45.9552	-9.07579
1_144091829_144093852	1	144091829	144093852	0.0413257	BTSAT4	23.7179	38.9468	NaN	55.5556	48.1643	35.5251	60	49.9232	39.4068	48.4032	-8.99638
20_48552871_48555571	20	48552871	48555571	4.74e-07	BTSAT4	43.3523	36.7862	NaN	39.8699	57.1518	38.8522	NaN	50.844	40.0028	48.9493	-8.94656
4_51993222_51994890	4	51993222	51994890	0.0195356	BTSAT4	15.3846	35.2082	21.4857	23.1321	25	35.2869	38.8689	31.195	23.8027	32.5877	-8.78505
3_13910384_13917247	3	13910384	13917247	2.51e-07	BTSAT4	38.4615	41.4449	18.3838	26.8596	37.1429	50	31.5436	41.5669	31.2875	40.0633	-8.77586
3_82719415_82722847	3	82719415	82722847	7.99e-06	BTSAT4	27.9833	28.0066	18.0909	24.6992	25	30.7413	39	37.5294	24.695	33.0677	-8.37265
8_36154556_36155891	8	36154556	36155891	0.00265841	BTSAT4	41.8197	22.6496	22.8914	48.7417	41.4562	48.1818	35.6391	43.436	34.0256	42.1783	-8.15266
8_36122886_36126728	8	36122886	36126728	1.02e-08	BTSAT4	NaN	33.4181	29.6296	25	28.5714	45.6645	37.5	38.2379	29.3493	37.4935	-8.14422
16_36589745_36591082	16	36589745	36591082	0.00196192	BTSAT4	28.8889	25.4375	26.7857	25.2856	39.4395	25.6684	32.2222	41.5933	26.5994	34.7309	-8.13143
7_66891614_66893163	7	66891614	66893163	1.59e-05	BTSAT4	48	17.0455	20	26.9231	35.7143	23.0769	33.3333	52.1739	27.9921	36.0746	-8.08248
4_27736826_27740412	4	27736826	27740412	0.0188246	BTSAT4	NaN	38.8383	5.88235	46.9579	50.3226	35.1876	28.257	40.707	30.5595	38.6185	-8.05902
15_26578948_26581025	15	26578948	26581025	6.3e-06	BTSAT4	27.2727	29.5977	NaN	33.3333	42.9543	NaN	30.0927	40.8359	30.0679	37.961	-7.89306
8_56761552_56763147	8	56761552	56763147	7.61e-06	BTSAT4	16.6667	44.2839	33.1818	NaN	49.8378	37.9749	NaN	29.7353	31.3775	39.1827	-7.8052
6_56677336_56682577	6	56677336	56682577	0.00938947	BTSAT4	24.359	43.4783	20.1781	40.1073	36.7818	36.7533	42.8571	42.0646	32.0306	39.6142	-7.58358
16_63177023_63178166	16	63177023	63178166	0.0094037	BTSAT4	29.1744	45.4715	18.3312	23.0978	37.5814	31.2143	33.9727	42.714	29.0187	36.3706	-7.35186
25_35452574_35456144	25	35452574	35456144	0.00297201	BTSAT4	NaN	16.6667	20.7936	53.3333	17.6573	37.5	NaN	57.689	30.2645	37.6154	-7.3509
28_39277698_39286242	28	39277698	39286242	5.53e-17	BTSAT4	22.6531	32.4142	NaN	44.4444	NaN	53.2914	23.0769	45.0641	33.1706	40.4775	-7.3069
4_114490937_114492091	4	114490937	114492091	3.71e-07	BTSAT4	13.3333	39.5677	42.2222	49.0506	46.9574	42.0774	36.3623	47.725	36.0435	43.2805	-7.23707
8_24897839_24900060	8	24897839	24900060	0.00346329	BTSAT4	30.5861	32.3657	NaN	44.4444	NaN	50	41.5657	37.5179	35.7987	43.0278	-7.22911
11_79837568_79841521	11	79837568	79841521	0.00925961	BTSAT4	NaN	25.5948	25	42.0091	40	43.7411	26.6667	41.5651	30.868	37.9932	-7.12526
1_57456634_57458503	1	57456634	57458503	0.0043221	BTSAT4	31.25	43.6364	45.4545	45.2778	80	57.1429	16.6667	38.7898	41.4047	48.1498	-6.74515
2_169996_174418	2	169996	174418	0.0036903	BTSAT4	30.4545	61.1111	31.8182	37.5	59.8214	43.4783	37.5	NaN	40.221	46.9332	-6.71227
6_17989813_17992191	6	17989813	17992191	0.000107	BTSAT4	NaN	33.0534	29.3013	33.1304	45.4688	37.3461	32.9068	38.1217	31.8284	38.4609	-6.63248
7_93156564_93159236	7	93156564	93159236	0.00084	BTSAT4	30.5147	35.2102	31.3524	25.4906	34.8376	47.0228	32.836	33.9791	30.642	37.1689	-6.52691
19_3245_7418	19	3245	7418	0.000317	BTSAT4	27.0333	29.9518	12.5541	49.3333	47.2125	39.1352	20	38.221	29.7181	36.1422	-6.42404
5_97134084_97140948	5	97134084	97140948	2.51e-07	BTSAT4	32.1029	26.0084	24.2857	36.3636	47.2727	37.1582	23.0227	36.7801	29.6902	36.0584	-6.36826
8_56842510_56845039	8	56842510	56845039	9.84e-13	BTSAT4	32.1691	28.2143	23.8095	44.7475	53	49.0663	13.1599	38.7886	32.2351	38.5037	-6.26859
27_35840199_35844515	27	35840199	35844515	0.00265841	BTSAT4	42.5394	23.5294	29.4819	34.9422	46.6667	37.3591	30.3605	40.8763	32.6232	38.8156	-6.19242
27_25153248_25155154	27	25153248	25155154	1.95e-06	BTSAT4	44.8685	46.6842	30.5212	41.8024	51.5515	41.6086	47.518	47.542	40.9691	47.055	-6.08594
27_37567010_37569932	27	37567010	37569932	0.017706	BTSAT4	NaN	47.8889	11	37.1429	34.6756	63.8597	12.5893	40.6876	32.0106	37.953	-5.94242
25_19043061_19045021	25	19043061	19045021	0.0042425	BTSAT4	NaN	54.1063	12.3077	49.5192	NaN	51.7216	38.0688	43.8095	38.6444	44.5333	-5.88891
25_30357293_30359772	25	30357293	30359772	0.00111494	BTSAT4	41.1765	28.022	4.16667	20.3333	NaN	18.7358	28.8895	39.9951	23.4246	29.2068	-5.7822
3_32650194_32652220	3	32650194	32652220	1.64e-07	BTSAT4	23.9189	43.4174	24.999	42.6108	40.9674	43.3769	28.3451	43.8119	33.7365	39.1253	-5.38878
15_71062810_71064208	15	71062810	71064208	6.73e-24	BTSAT4	28.0315	41.5775	21.2257	35.6362	43.9033	39.8287	20.6754	42.8591	31.6177	36.8166	-5.19887
9_45021286_45023697	9	45021286	45023697	0.0163881	BTSAT4	NaN	32.3927	33.5227	18.1818	NaN	31.309	28.6096	39.6089	28.0324	33.1758	-5.14343
17_37120454_37123343	17	37120454	37123343	2.81e-05	BTSAT4	33.5183	36.0139	35.6878	51.7699	38.0069	55.3749	35.0649	48.5057	39.2475	44.2381	-4.9906
17_9730951_9732095	17	9730951	9732095	2.78e-08	BTSAT4	NaN	26.1574	29.0399	36.6667	38.4334	32.7489	30.5277	39.6545	30.6213	35.3411	-4.71978
27_10386853_10390273	27	10386853	10390273	0.0094037	BTSAT4	29.6552	31.2449	21.2167	45.4348	34.7706	34.6036	35.2828	41.3299	31.8879	36.4967	-4.6088
9_45016436_45018104	9	45016436	45018104	0.000319	BTSAT4	NaN	22.4921	29.8837	23.5264	21.6319	27.1644	18.8571	51.1966	25.3007	29.7125	-4.41179
1_57219064_57222769	1	57219064	57222769	1.22e-12	BTSAT4	46.6983	34.7283	28.2081	38.1572	41.375	44.4321	38.5324	40.0032	36.948	41.0857	-4.13771
6_17983477_17986017	6	17983477	17986017	0.000274	BTSAT4	35.7143	35.512	NaN	27.4384	45.2302	29.1786	30	43.6444	32.8882	37.0133	-4.12508
4_51991075_51993121	4	51991075	51993121	0.0042118	BTSAT4	17.2693	29.9339	32.9519	23.5294	15.9341	35.6085	38.1778	29.8295	25.9211	29.8875	-3.96633
8_11685959_11686955	8	11685959	11686955	0.025727	BTSAT4	36.403	31.8099	31.351	45.2991	47.8626	42.3968	29.7477	40.6773	36.2158	40.1711	-3.95533
9_45035612_45038514	9	45035612	45038514	0.000128	BTSAT4	36.4993	33.7449	47.9592	31.7423	37.8424	46.5066	37.83	43.1756	37.4864	41.3386	-3.85223
28_39286383_39294281	28	39286383	39294281	0.024235	BTSAT4	25	34.5293	17.5	42.735	39.052	24	31.4828	37.3781	29.9411	32.9782	-3.03714
8_56768562_56772444	8	56768562	56772444	3.07e-08	BTSAT4	34.2939	41.7885	28.9286	37.1094	46.6667	46.5337	12.1362	48.8349	35.5301	38.5429	-3.01279
9_53543365_53546518	9	53543365	53546518	1.5e-05	BTSAT4	33.3333	36.2951	NaN	8	NaN	0	46.1224	39.7631	25.8762	28.6285	-2.75237
27_6857248_6862586	27	6857248	6862586	2.71e-10	BTSAT4	37.5	34.7465	32.5	39.5333	34.555	45.6773	25.678	46.0789	36.07	37.9973	-1.92734
1_153211669_153213158	1	153211669	153213158	0.0356563	BTSAT4	36.7521	30.9335	NaN	44.8804	36.3636	43.2333	23.8889	50.6733	37.522	38.5398	-1.01779
14_40545638_40546785	14	40545638	40546785	0.0264891	BTSAT4	NaN	45.3968	29.7397	33.0031	41.5945	46.4743	14.7059	41.1192	36.0466	35.9735	0.0730823
8_56848967_56852786	8	56848967	56852786	3.1e-06	BTSAT4	32.9659	34.1969	NaN	59.1667	38.3844	36.916	40.8428	51.4748	42.1098	41.9045	0.205321
3_82903421_82905236	3	82903421	82905236	5.57e-27	BTSAT4	NaN	43.5378	0	60.383	31.2546	25	42.437	37.2146	34.6403	33.9766	0.663701
6_18002142_18004097	6	18002142	18004097	3.28e-06	BTSAT4	NaN	35.5972	25	33.3333	31.3079	24.4048	16.5958	42.8188	31.3102	28.7818	2.52838
16_17753953_17755614	16	17753953	17755614	5.13e-13	BTSAT4	35.7143	40.6807	21.7992	60.0741	44	24.7028	NaN	37.3989	39.5671	35.3672	4.19986
1_5253728_5255695	1	5253728	5255695	0.00968253	BTSAT4	22.2222	45.711	27.5646	64.8551	43.0303	27.451	37.1429	34.4567	40.0882	35.5202	4.56802
8_110700324_110702630	8	110700324	110702630	0.000451	BTSAT4	34.4828	35.8526	41.1189	31.5069	34.6371	24.186	NaN	34.1758	35.7403	30.9996	4.74064
12_3269228_3274300	12	3269228	3274300	2.12e-09	BTSAT4	82.1966	82.2009	77.8791	85	77.4525	79.075	80.3105	69.0476	81.8192	76.4714	5.34776
23_7361488_7362464	23	7361488	7362464	0.000701	BTSAT4	91.6667	100	96.5909	100	96.6049	79.4444	100	88.782	97.0644	91.2079	5.85654
10_68733779_68737553	10	68733779	68737553	0.000225	BTSAT4	54.9048	31.9841	NaN	34.5455	12.7273	38.1429	NaN	52.7423	40.4781	34.5375	5.94063
9_19812540_19814932	9	19812540	19814932	4.2e-07	BTSAT4	84.3318	NaN	60.7143	92.8571	82.5735	87.5	53.9494	68.382	79.3011	73.1012	6.19986
2_100634300_100641451	2	100634300	100641451	2.45e-12	BTSAT4	33.6508	47.5604	17.8571	54.2424	30.303	29.5469	21.5777	45.1437	38.3277	31.6428	6.68489
1_153217396_153218786	1	153217396	153218786	4.65e-11	BTSAT4	34.8088	38.5261	45.946	45.7379	33.0297	32.1196	33.8731	38.3999	41.2547	34.3556	6.89912
9_37575142_37577147	9	37575142	37577147	0.0460798	BTSAT4	52.7473	34.6542	27.6786	55.7692	43.5165	32.197	23.2993	38.9498	42.7123	34.4906	8.22167
9_53592106_53594374	9	53592106	53594374	4.17e-12	BTSAT4	55.5556	18.1818	NaN	63.3333	22.2222	15.0763	NaN	74.2857	45.6902	37.1947	8.49551
18_11454256_11455847	18	11454256	11455847	0.024235	BTSAT4	59.0909	51.9231	16.2828	63.6364	53.8462	32.3041	29.3052	NaN	47.7333	38.4851	9.24816
11_79829203_79831526	11	79829203	79831526	3.63e-06	BTSAT4	33.3333	20.8333	20	47	NaN	23.7052	22.8571	16	30.2917	20.8541	9.43755
4_9117908_9119252	4	9117908	9119252	2.14e-06	BTSAT4	47.8025	40.6184	25.9499	43.9394	31.9182	23.3128	25.3923	35.0523	39.5775	28.9189	10.6586
6_17978833_17981781	6	17978833	17981781	2.7e-05	BTSAT4	47.2265	30	36.3636	42.0516	22.2037	24.2816	NaN	37.5605	38.9104	28.0153	10.8952
8_11945590_11947909	8	11945590	11947909	0.00931558	BTSAT4	27.2727	57.4074	16.6667	64.2857	19.9405	45.9893	NaN	24.9627	41.4081	30.2975	11.1106
16_10115323_10116850	16	10115323	10116850	0.00265841	BTSAT4	NaN	48.7558	18.0952	36.3636	0	31.399	NaN	36.3636	34.4049	22.5875	11.8173
21_56305174_56306244	21	56305174	56306244	1.61e-07	BTSAT4	28.5714	33.1075	33.3333	52.1078	32.2222	27.7501	6.25	30.8279	36.78	24.2625	12.5175
3_86733241_86735511	3	86733241	86735511	0.00265841	BTSAT4	30	33.6331	NaN	54.1667	14.2857	29.0278	NaN	36.2605	39.2666	26.5247	12.7419
6_89219039_89220069	6	89219039	89220069	0.000613	BTSAT4	42.8571	42.2129	52	54.1459	23.0769	37.1074	33.8889	45.8519	47.804	34.9813	12.8227
3_64401163_64402969	3	64401163	64402969	0.023389	BTSAT4	36.0148	56.5385	32.8763	50.6513	24.0741	36.07	NaN	28.0948	44.0202	29.413	14.6072
22_2868643_2871431	22	2868643	2871431	0.000567	BTSAT4	36.3636	35.7438	NaN	47.8135	NaN	25	0	47.6938	39.9736	24.2313	15.7424
11_50089251_50091160	11	50089251	50091160	0.00075	BTSAT4	50	52.9762	31.25	NaN	19.3548	25	30.754	39.2047	44.7421	28.5784	16.1637
4_98743007_98747325	4	98743007	98747325	0.000527	BTSAT4	40	59.5878	22.279	44.6068	30.9524	38.3013	0	32.4015	41.6184	25.4138	16.2046
8_56763254_56764950	8	56763254	56764950	1.3e-19	BTSAT4	45.9259	45.3955	50.9804	43.5327	17.0476	32.4399	26.0283	41.5966	46.4586	29.2781	17.1805
5_115978532_115981187	5	115978532	115981187	4.41e-09	BTSAT4	50	50.9079	NaN	64.7059	34.6667	35.7143	NaN	42.4872	55.2046	37.6227	17.5818
6_17973957_17975641	6	17973957	17975641	2.71e-05	BTSAT4	27.2727	18.3871	NaN	71.4286	NaN	15.6566	8.33333	39.2983	39.0295	21.0961	17.9334
6_114730671_114731837	6	114730671	114731837	4.14e-05	BTSAT4	33.3333	36.9317	NaN	41.8226	23.8462	17.115	0	35.5675	37.3626	19.1322	18.2304
9_85210983_85213455	9	85210983	85213455	4.78e-10	BTSAT4	30.7692	52.0627	34.9093	68.75	11.1111	33.5291	20	37.8324	46.6228	25.6182	21.0046
X_30975548_30976937	X	30975548	30976937	1.38e-06	BTSAT4	84.6154	36.3244	NaN	42.8591	22.4006	39.4314	24.4926	45.1466	54.5996	32.8678	21.7318
22_37880230_37882180	22	37880230	37882180	5.01e-09	BTSAT4	22.6667	NaN	0	64.5	20	0	0.925926	NaN	29.0556	6.97531	22.0802
25_35469719_35470888	25	35469719	35470888	6.39e-09	BTSAT4	61.5385	55.5556	NaN	52.9412	31.4039	41.4062	14.9123	27.6296	56.6784	28.838	27.8404
10_5126101_5126801	10	5126101	5126801	9.23e-12	BTSAT4	52.7778	100	77.0503	NaN	10	30.5281	100	49.2342	76.6093	47.4406	29.1688
